# Supplementary material for: Structure and pigment make the eyed elater’s eyespots black
Source: PeerJ. 2020 Jan 13;8:e8161. doi: 10.7717/peerj.8161 (PMC6964691; doi:10.7717/peerj.8161)
Supplement: Supplemental Information 3 — 42 text files with reflectance spectra and 1 R script text file [file peerj-08-8161-s003.zip]

Archive with 107 entries (98 files):
- butterflies/
- butterflies/90_rajah_black_VTEC00005067_3.txt
- __MACOSX/
- __MACOSX/butterflies/
- __MACOSX/butterflies/._90_rajah_black_VTEC00005067_3.txt
- butterflies/90_rajah_black_VTEC00005067_2.txt
- __MACOSX/butterflies/._90_rajah_black_VTEC00005067_2.txt
- butterflies/90_rajah_black_VTEC00005067_1.txt
- __MACOSX/butterflies/._90_rajah_black_VTEC00005067_1.txt
- butterflies/90_ulysses_black_VTEC00000357_2.txt
- __MACOSX/butterflies/._90_ulysses_black_VTEC00000357_2.txt
- butterflies/.DS_Store
- __MACOSX/butterflies/._.DS_Store
- butterflies/90_ulysses_black_VTEC00000357_3.txt
- __MACOSX/butterflies/._90_ulysses_black_VTEC00000357_3.txt
- butterflies/90_ulysses_black_VTEC00000357_1.txt
- __MACOSX/butterflies/._90_ulysses_black_VTEC00000357_1.txt
- butterflies/90_Pachliopta_black_VTEC00005066_3.txt
- __MACOSX/butterflies/._90_Pachliopta_black_VTEC00005066_3.txt
- butterflies/90_Pachliopta_black_VTEC00005066_2.txt
- __MACOSX/butterflies/._90_Pachliopta_black_VTEC00005066_2.txt
- butterflies/90_Pachliopta_black_VTEC00005066_1.txt
- __MACOSX/butterflies/._90_Pachliopta_black_VTEC00005066_1.txt
- __MACOSX/._butterflies
- coated/
- coated/90_eyeliner_coated_VTEC000007865_1.txt
- __MACOSX/coated/
- __MACOSX/coated/._90_eyeliner_coated_VTEC000007865_1.txt
- coated/90_eyeliner_coated_VTEC000007865_2.txt
- __MACOSX/coated/._90_eyeliner_coated_VTEC000007865_2.txt
- coated/90_eyeliner_coated_VTEC000007865_3.txt
- __MACOSX/coated/._90_eyeliner_coated_VTEC000007865_3.txt
- coated/.DS_Store
- __MACOSX/coated/._.DS_Store
- coated/90_black_coated_VTEC000007865_2.txt
- __MACOSX/coated/._90_black_coated_VTEC000007865_2.txt
- coated/90_black_coated_VTEC000007865_3.txt
- __MACOSX/coated/._90_black_coated_VTEC000007865_3.txt
- coated/90_black_coated_VTEC000007865_1.txt
- __MACOSX/coated/._90_black_coated_VTEC000007865_1.txt
- __MACOSX/._coated
- eyed_elater_peerj_r1.R
- __MACOSX/._eyed_elater_peerj_r1.R
- beetle/
- beetle/90_white_VTEC000005068_1.txt
- __MACOSX/beetle/
- __MACOSX/beetle/._90_white_VTEC000005068_1.txt
- beetle/90_white_VTEC000005068_3.txt
- __MACOSX/beetle/._90_white_VTEC000005068_3.txt
- beetle/90_white_VTEC000005068_2.txt
- __MACOSX/beetle/._90_white_VTEC000005068_2.txt
- beetle/90_cuticle_VTEC000005068_2.txt
- __MACOSX/beetle/._90_cuticle_VTEC000005068_2.txt
- beetle/.DS_Store
- __MACOSX/beetle/._.DS_Store
- beetle/90_cuticle_VTEC000005068_3.txt
- __MACOSX/beetle/._90_cuticle_VTEC000005068_3.txt
- beetle/90_cuticle_VTEC000005068_1.txt
- __MACOSX/beetle/._90_cuticle_VTEC000005068_1.txt
- beetle/90_white_VTEC000005069_3.txt
- __MACOSX/beetle/._90_white_VTEC000005069_3.txt
- beetle/90_white_VTEC000005069_2.txt
- __MACOSX/beetle/._90_white_VTEC000005069_2.txt
- beetle/90_white_VTEC000005069_1.txt
- __MACOSX/beetle/._90_white_VTEC000005069_1.txt
- beetle/90_cuticle_VTEC000005069_1.txt
- __MACOSX/beetle/._90_cuticle_VTEC000005069_1.txt
- beetle/90_cuticle_VTEC000005069_2.txt
- __MACOSX/beetle/._90_cuticle_VTEC000005069_2.txt
- beetle/90_cuticle_VTEC000005069_3.txt
- __MACOSX/beetle/._90_cuticle_VTEC000005069_3.txt
- beetle/90_black_VTEC000005068_2.txt
- __MACOSX/beetle/._90_black_VTEC000005068_2.txt
- beetle/90_black_VTEC000005068_3.txt
- __MACOSX/beetle/._90_black_VTEC000005068_3.txt
- beetle/90_black_VTEC000005069_1.txt
- __MACOSX/beetle/._90_black_VTEC000005069_1.txt
- beetle/90_black_VTEC000005068.txt
- __MACOSX/beetle/._90_black_VTEC000005068.txt
- beetle/90_black_VTEC000005069_2.txt
- __MACOSX/beetle/._90_black_VTEC000005069_2.txt
- beetle/90_black_VTEC000005069_3.txt
- __MACOSX/beetle/._90_black_VTEC000005069_3.txt
- __MACOSX/._beetle
- direction/
- direction/.DS_Store
- __MACOSX/direction/
- __MACOSX/direction/._.DS_Store
- direction/45_light_coming_from_posteriorad_black_VTEC000005065_3.txt
- __MACOSX/direction/._45_light_coming_from_posteriorad_black_VTEC000005065_3.txt
- direction/45_light_coming_from_left_laterad_black_VTEC000005065_1.txt
- __MACOSX/direction/._45_light_coming_from_left_laterad_black_VTEC000005065_1.txt
- direction/45_light_coming_from_posteriorad_black_VTEC000005065_2.txt
- __MACOSX/direction/._45_light_coming_from_posteriorad_black_VTEC000005065_2.txt
- direction/45_light_coming_from_left_laterad_black_VTEC000005065_2.txt
- __MACOSX/direction/._45_light_coming_from_left_laterad_black_VTEC000005065_2.txt
- direction/45_light_coming_from_left_laterad_black_VTEC000005065_3.txt
- __MACOSX/direction/._45_light_coming_from_left_laterad_black_VTEC000005065_3.txt
- direction/45_light_coming_from_posteriorad_black_VTEC000005065_1.txt
- __MACOSX/direction/._45_light_coming_from_posteriorad_black_VTEC000005065_1.txt
- direction/45_light_coming_from_cephalad_black_VTEC000005065_1.txt
- __MACOSX/direction/._45_light_coming_from_cephalad_black_VTEC000005065_1.txt
- direction/45_light_coming_from_cephalad_black_VTEC000005065_3.txt
- __MACOSX/direction/._45_light_coming_from_cephalad_black_VTEC000005065_3.txt
- direction/45_light_coming_from_cephalad_black_VTEC000005065_2.txt
- __MACOSX/direction/._45_light_coming_from_cephalad_black_VTEC000005065_2.txt
- __MACOSX/._direction
