# Supplementary material for: Structure and pigment make the eyed elater’s eyespots black
Source: PeerJ. 2020 Jan 13;8:e8161. doi: 10.7717/peerj.8161 (PMC6964691; doi:10.7717/peerj.8161)
Supplement: Supplemental Information 3 — 42 text files with reflectance spectra and 1 R script text file [file peerj-08-8161-s003.zip › butterflies/90_rajah_black_VTEC00005067_3.txt]

SpectraSuite Data File
++++++++++++++++++++++++++++++++++++
Date: Sun Sep 01 16:25:22 EDT 2019
User: Paul
Dark Spectrum Present: Yes
Reference Spectrum Present: Yes
Number of Sampled Component Spectra: 1
Spectrometers: USB4C01401
Integration Time (usec): 40000 (USB4C01401)
Spectra Averaged: 5 (USB4C01401)
Boxcar Smoothing: 5 (USB4C01401)
Correct for Electrical Dark: No (USB4C01401)
Strobe/Lamp Enabled: No (USB4C01401)
Correct for Detector Non-linearity: No (USB4C01401)
Correct for Stray Light: No (USB4C01401)
Number of Pixels in Processed Spectrum: 3648
>>>>>Begin Processed Spectral Data<<<<<
179.04	-533.333
179.26	-533.333
179.47	-533.333
179.69	21.505
179.90	106.452
180.12	163.303
180.33	181.308
180.55	408.772
180.76	596.721
180.98	268.142
181.19	271.667
181.41	614.286
181.62	416.393
181.84	111.640
182.05	24.871
182.27	8.843
182.48	2.123
182.70	4.313
182.91	3.249
183.13	0.637
183.34	4.112
183.56	4.142
183.77	6.298
183.99	5.303
184.20	6.436
184.41	7.997
184.63	6.949
184.84	7.151
185.06	7.270
185.27	7.640
185.49	6.892
185.70	6.019
185.92	6.696
186.13	5.513
186.35	6.172
186.56	5.527
186.78	5.074
186.99	6.628
187.21	5.077
187.42	3.983
187.64	4.454
187.85	4.795
188.06	5.506
188.28	3.928
188.49	3.319
188.71	2.030
188.92	0.988
189.14	1.287
189.35	0.102
189.57	1.328
189.78	3.957
190.00	3.643
190.21	4.009
190.42	3.834
190.64	4.559
190.85	3.741
191.07	3.803
191.28	3.799
191.50	5.104
191.71	5.300
191.93	6.059
192.14	3.665
192.36	3.337
192.57	2.917
192.78	2.792
193.00	3.809
193.21	6.236
193.43	5.211
193.64	5.777
193.86	4.542
194.07	5.354
194.28	6.034
194.50	7.078
194.71	7.702
194.93	7.406
195.14	7.488
195.36	6.152
195.57	4.787
195.78	6.119
196.00	5.132
196.21	5.941
196.43	6.141
196.64	5.475
196.86	4.661
197.07	4.800
197.28	6.649
197.50	4.850
197.71	4.416
197.93	4.468
198.14	4.408
198.36	4.459
198.57	5.164
198.78	3.493
199.00	3.217
199.21	3.665
199.43	3.400
199.64	1.801
199.85	2.993
200.07	3.066
200.28	4.671
200.50	4.135
200.71	4.719
200.92	2.113
201.14	3.142
201.35	3.212
201.57	2.994
201.78	3.885
201.99	2.683
202.21	3.732
202.42	3.984
202.64	3.463
202.85	4.384
203.06	3.866
203.28	5.665
203.49	5.255
203.71	5.752
203.92	5.324
204.13	3.716
204.35	5.405
204.56	4.597
204.78	6.621
204.99	5.612
205.20	5.276
205.42	6.527
205.63	5.679
205.85	5.061
206.06	4.636
206.27	3.457
206.49	2.555
206.70	2.485
206.91	2.499
207.13	1.661
207.34	2.696
207.56	2.060
207.77	0.365
207.98	1.700
208.20	2.726
208.41	1.639
208.62	2.797
208.84	4.717
209.05	2.836
209.27	1.839
209.48	0.955
209.69	0.402
209.91	0.164
210.12	1.276
210.33	1.924
210.55	1.572
210.76	2.159
210.97	1.513
211.19	-0.389
211.40	2.075
211.61	4.442
211.83	3.732
212.04	4.205
212.26	5.967
212.47	5.666
212.68	4.492
212.90	4.909
213.11	5.497
213.32	6.108
213.54	5.380
213.75	3.184
213.96	2.204
214.18	3.595
214.39	4.040
214.60	1.797
214.82	1.378
215.03	1.178
215.24	1.906
215.46	0.551
215.67	0.711
215.88	3.065
216.10	4.575
216.31	3.891
216.52	3.244
216.74	1.602
216.95	2.392
217.16	2.280
217.38	2.583
217.59	1.621
217.80	2.136
218.02	1.790
218.23	0.882
218.44	-0.008
218.66	0.689
218.87	-0.076
219.08	0.032
219.30	0.497
219.51	0.828
219.72	0.416
219.94	-0.061
220.15	-0.038
220.36	0.834
220.58	0.565
220.79	0.530
221.00	0.196
221.22	1.014
221.43	1.370
221.64	1.217
221.85	1.331
222.07	1.521
222.28	1.956
222.49	1.850
222.71	1.486
222.92	1.622
223.13	1.588
223.35	1.851
223.56	1.510
223.77	1.342
223.99	1.325
224.20	1.118
224.41	0.991
224.62	0.903
224.84	0.941
225.05	0.891
225.26	0.925
225.48	1.011
225.69	0.925
225.90	0.970
226.11	0.786
226.33	0.773
226.54	0.820
226.75	0.842
226.97	0.653
227.18	0.521
227.39	0.521
227.60	0.454
227.82	0.408
228.03	0.310
228.24	0.394
228.46	0.560
228.67	0.553
228.88	0.620
229.09	0.703
229.31	0.908
229.52	0.994
229.73	0.976
229.95	1.025
230.16	0.958
230.37	1.020
230.58	0.992
230.80	0.946
231.01	0.956
231.22	0.834
231.43	0.749
231.65	0.632
231.86	0.624
232.07	0.624
232.28	0.595
232.50	0.611
232.71	0.612
232.92	0.562
233.14	0.588
233.35	0.561
233.56	0.616
233.77	0.611
233.99	0.604
234.20	0.597
234.41	0.566
234.62	0.541
234.84	0.564
235.05	0.529
235.26	0.525
235.47	0.520
235.69	0.540
235.90	0.533
236.11	0.511
236.32	0.532
236.53	0.518
236.75	0.522
236.96	0.521
237.17	0.545
237.38	0.521
237.60	0.562
237.81	0.556
238.02	0.547
238.23	0.572
238.45	0.593
238.66	0.578
238.87	0.588
239.08	0.603
239.30	0.631
239.51	0.600
239.72	0.613
239.93	0.589
240.14	0.538
240.36	0.507
240.57	0.468
240.78	0.451
240.99	0.433
241.21	0.434
241.42	0.437
241.63	0.396
241.84	0.438
242.05	0.426
242.27	0.443
242.48	0.488
242.69	0.501
242.90	0.513
243.11	0.511
243.33	0.538
243.54	0.547
243.75	0.517
243.96	0.525
244.18	0.511
244.39	0.521
244.60	0.516
244.81	0.513
245.02	0.525
245.24	0.543
245.45	0.527
245.66	0.533
245.87	0.530
246.08	0.537
246.30	0.536
246.51	0.533
246.72	0.543
246.93	0.521
247.14	0.512
247.35	0.479
247.57	0.454
247.78	0.453
247.99	0.432
248.20	0.421
248.41	0.427
248.63	0.429
248.84	0.440
249.05	0.434
249.26	0.468
249.47	0.483
249.68	0.508
249.90	0.512
250.11	0.546
250.32	0.548
250.53	0.573
250.74	0.577
250.96	0.589
251.17	0.557
251.38	0.548
251.59	0.519
251.80	0.510
252.01	0.515
252.23	0.524
252.44	0.505
252.65	0.513
252.86	0.496
253.07	0.486
253.28	0.476
253.50	0.471
253.71	0.483
253.92	0.494
254.13	0.495
254.34	0.484
254.55	0.484
254.76	0.492
254.98	0.485
255.19	0.491
255.40	0.502
255.61	0.502
255.82	0.525
256.03	0.513
256.25	0.515
256.46	0.525
256.67	0.534
256.88	0.528
257.09	0.526
257.30	0.537
257.51	0.528
257.73	0.526
257.94	0.519
258.15	0.515
258.36	0.511
258.57	0.499
258.78	0.489
258.99	0.500
259.20	0.489
259.42	0.500
259.63	0.486
259.84	0.486
260.05	0.483
260.26	0.484
260.47	0.477
260.68	0.494
260.90	0.501
261.11	0.502
261.32	0.488
261.53	0.497
261.74	0.489
261.95	0.507
262.16	0.501
262.37	0.501
262.58	0.507
262.80	0.504
263.01	0.496
263.22	0.485
263.43	0.493
263.64	0.501
263.85	0.515
264.06	0.521
264.27	0.509
264.48	0.515
264.70	0.517
264.91	0.522
265.12	0.533
265.33	0.525
265.54	0.530
265.75	0.503
265.96	0.491
266.17	0.487
266.38	0.484
266.59	0.482
266.81	0.471
267.02	0.475
267.23	0.466
267.44	0.465
267.65	0.463
267.86	0.463
268.07	0.466
268.28	0.468
268.49	0.471
268.70	0.474
268.91	0.474
269.13	0.477
269.34	0.458
269.55	0.469
269.76	0.461
269.97	0.457
270.18	0.454
270.39	0.457
270.60	0.455
270.81	0.441
271.02	0.430
271.23	0.421
271.44	0.425
271.65	0.431
271.87	0.420
272.08	0.430
272.29	0.440
272.50	0.441
272.71	0.446
272.92	0.449
273.13	0.457
273.34	0.464
273.55	0.474
273.76	0.470
273.97	0.479
274.18	0.474
274.39	0.467
274.60	0.475
274.81	0.479
275.02	0.484
275.24	0.467
275.45	0.451
275.66	0.438
275.87	0.428
276.08	0.426
276.29	0.431
276.50	0.433
276.71	0.428
276.92	0.428
277.13	0.425
277.34	0.413
277.55	0.424
277.76	0.422
277.97	0.434
278.18	0.438
278.39	0.437
278.60	0.430
278.81	0.433
279.02	0.436
279.23	0.412
279.44	0.411
279.65	0.414
279.86	0.407
280.08	0.402
280.29	0.391
280.50	0.392
280.71	0.380
280.92	0.365
281.13	0.362
281.34	0.368
281.55	0.379
281.76	0.371
281.97	0.370
282.18	0.381
282.39	0.399
282.60	0.389
282.81	0.394
283.02	0.404
283.23	0.403
283.44	0.410
283.65	0.397
283.86	0.394
284.07	0.396
284.28	0.400
284.49	0.396
284.70	0.394
284.91	0.405
285.12	0.390
285.33	0.395
285.54	0.407
285.75	0.395
285.96	0.400
286.17	0.408
286.38	0.411
286.59	0.408
286.80	0.403
287.01	0.405
287.22	0.402
287.43	0.423
287.64	0.428
287.85	0.424
288.06	0.435
288.27	0.442
288.48	0.448
288.69	0.449
288.90	0.434
289.11	0.429
289.32	0.418
289.53	0.415
289.74	0.398
289.95	0.393
290.16	0.386
290.37	0.377
290.58	0.365
290.79	0.353
291.00	0.347
291.21	0.363
291.42	0.377
291.63	0.375
291.83	0.375
292.04	0.374
292.25	0.367
292.46	0.371
292.67	0.367
292.88	0.376
293.09	0.369
293.30	0.367
293.51	0.356
293.72	0.347
293.93	0.346
294.14	0.351
294.35	0.350
294.56	0.351
294.77	0.351
294.98	0.357
295.19	0.354
295.40	0.351
295.61	0.356
295.82	0.358
296.03	0.360
296.24	0.366
296.45	0.368
296.66	0.369
296.86	0.374
297.07	0.373
297.28	0.377
297.49	0.375
297.70	0.387
297.91	0.388
298.12	0.384
298.33	0.375
298.54	0.372
298.75	0.364
298.96	0.368
299.17	0.362
299.38	0.367
299.59	0.361
299.80	0.364
300.00	0.355
300.21	0.346
300.42	0.349
300.63	0.347
300.84	0.350
301.05	0.357
301.26	0.356
301.47	0.360
301.68	0.363
301.89	0.359
302.10	0.349
302.31	0.351
302.52	0.356
302.72	0.361
302.93	0.358
303.14	0.354
303.35	0.339
303.56	0.337
303.77	0.330
303.98	0.328
304.19	0.329
304.40	0.337
304.61	0.341
304.82	0.337
305.02	0.329
305.23	0.346
305.44	0.341
305.65	0.355
305.86	0.350
306.07	0.351
306.28	0.337
306.49	0.336
306.70	0.328
306.91	0.322
307.11	0.318
307.32	0.319
307.53	0.310
307.74	0.312
307.95	0.310
308.16	0.312
308.37	0.318
308.58	0.319
308.79	0.319
308.99	0.320
309.20	0.327
309.41	0.338
309.62	0.340
309.83	0.343
310.04	0.341
310.25	0.337
310.46	0.340
310.66	0.327
310.87	0.332
311.08	0.333
311.29	0.325
311.50	0.319
311.71	0.317
311.92	0.325
312.12	0.328
312.33	0.330
312.54	0.322
312.75	0.320
312.96	0.326
313.17	0.320
313.38	0.316
313.59	0.324
313.79	0.321
314.00	0.308
314.21	0.296
314.42	0.282
314.63	0.282
314.84	0.299
315.04	0.294
315.25	0.291
315.46	0.295
315.67	0.293
315.88	0.295
316.09	0.294
316.30	0.304
316.50	0.305
316.71	0.304
316.92	0.302
317.13	0.297
317.34	0.290
317.55	0.289
317.75	0.283
317.96	0.286
318.17	0.281
318.38	0.285
318.59	0.276
318.80	0.271
319.00	0.276
319.21	0.273
319.42	0.252
319.63	0.258
319.84	0.261
320.05	0.269
320.25	0.263
320.46	0.273
320.67	0.271
320.88	0.272
321.09	0.280
321.29	0.291
321.50	0.291
321.71	0.304
321.92	0.304
322.13	0.305
322.34	0.305
322.54	0.310
322.75	0.295
322.96	0.304
323.17	0.303
323.38	0.302
323.58	0.278
323.79	0.279
324.00	0.282
324.21	0.278
324.42	0.270
324.62	0.274
324.83	0.265
325.04	0.263
325.25	0.246
325.46	0.249
325.66	0.251
325.87	0.254
326.08	0.247
326.29	0.245
326.50	0.250
326.70	0.249
326.91	0.246
327.12	0.249
327.33	0.246
327.53	0.248
327.74	0.249
327.95	0.257
328.16	0.264
328.37	0.267
328.57	0.264
328.78	0.264
328.99	0.269
329.20	0.268
329.41	0.273
329.61	0.265
329.82	0.273
330.03	0.262
330.24	0.254
330.44	0.247
330.65	0.262
330.86	0.270
331.07	0.271
331.27	0.273
331.48	0.278
331.69	0.268
331.90	0.286
332.10	0.289
332.31	0.290
332.52	0.281
332.73	0.298
332.93	0.279
333.14	0.266
333.35	0.266
333.56	0.260
333.76	0.246
333.97	0.265
334.18	0.262
334.39	0.254
334.59	0.258
334.80	0.261
335.01	0.246
335.22	0.246
335.42	0.248
335.63	0.246
335.84	0.250
336.05	0.262
336.25	0.261
336.46	0.256
336.67	0.258
336.88	0.260
337.08	0.256
337.29	0.254
337.50	0.261
337.71	0.262
337.91	0.257
338.12	0.267
338.33	0.248
338.53	0.243
338.74	0.240
338.95	0.235
339.16	0.232
339.36	0.234
339.57	0.237
339.78	0.233
339.98	0.229
340.19	0.239
340.40	0.218
340.61	0.232
340.81	0.233
341.02	0.240
341.23	0.248
341.43	0.263
341.64	0.261
341.85	0.252
342.06	0.246
342.26	0.249
342.47	0.241
342.68	0.249
342.88	0.242
343.09	0.236
343.30	0.232
343.51	0.230
343.71	0.216
343.92	0.221
344.13	0.235
344.33	0.248
344.54	0.252
344.75	0.260
344.95	0.263
345.16	0.267
345.37	0.264
345.57	0.270
345.78	0.263
345.99	0.255
346.19	0.255
346.40	0.254
346.61	0.251
346.82	0.247
347.02	0.247
347.23	0.245
347.44	0.239
347.64	0.248
347.85	0.238
348.06	0.241
348.26	0.241
348.47	0.237
348.68	0.244
348.88	0.238
349.09	0.236
349.30	0.234
349.50	0.230
349.71	0.236
349.92	0.236
350.12	0.239
350.33	0.231
350.54	0.240
350.74	0.233
350.95	0.233
351.16	0.233
351.36	0.251
351.57	0.248
351.77	0.247
351.98	0.250
352.19	0.237
352.39	0.238
352.60	0.261
352.81	0.251
353.01	0.250
353.22	0.241
353.43	0.240
353.63	0.228
353.84	0.234
354.05	0.234
354.25	0.228
354.46	0.237
354.67	0.240
354.87	0.234
355.08	0.245
355.28	0.258
355.49	0.260
355.70	0.261
355.90	0.258
356.11	0.246
356.32	0.245
356.52	0.246
356.73	0.245
356.93	0.240
357.14	0.229
357.35	0.223
357.55	0.208
357.76	0.214
357.97	0.219
358.17	0.220
358.38	0.214
358.58	0.216
358.79	0.226
359.00	0.226
359.20	0.226
359.41	0.243
359.61	0.239
359.82	0.238
360.03	0.230
360.23	0.221
360.44	0.213
360.64	0.227
360.85	0.225
361.06	0.212
361.26	0.215
361.47	0.214
361.67	0.214
361.88	0.218
362.09	0.233
362.29	0.251
362.50	0.258
362.70	0.263
362.91	0.259
363.12	0.258
363.32	0.264
363.53	0.265
363.73	0.268
363.94	0.256
364.15	0.253
364.35	0.235
364.56	0.220
364.76	0.222
364.97	0.218
365.17	0.213
365.38	0.215
365.59	0.200
365.79	0.189
366.00	0.181
366.20	0.175
366.41	0.175
366.61	0.178
366.82	0.178
367.03	0.183
367.23	0.193
367.44	0.198
367.64	0.194
367.85	0.201
368.05	0.198
368.26	0.202
368.47	0.211
368.67	0.216
368.88	0.220
369.08	0.220
369.29	0.217
369.49	0.212
369.70	0.211
369.90	0.207
370.11	0.215
370.31	0.221
370.52	0.219
370.73	0.213
370.93	0.203
371.14	0.209
371.34	0.207
371.55	0.195
371.75	0.206
371.96	0.216
372.16	0.238
372.37	0.225
372.57	0.235
372.78	0.235
372.99	0.246
373.19	0.261
373.40	0.263
373.60	0.259
373.81	0.270
374.01	0.260
374.22	0.237
374.42	0.219
374.63	0.238
374.83	0.236
375.04	0.231
375.24	0.225
375.45	0.217
375.65	0.209
375.86	0.215
376.06	0.198
376.27	0.208
376.47	0.221
376.68	0.238
376.88	0.230
377.09	0.230
377.29	0.243
377.50	0.231
377.70	0.233
377.91	0.232
378.11	0.237
378.32	0.243
378.52	0.230
378.73	0.226
378.93	0.213
379.14	0.211
379.34	0.196
379.55	0.198
379.75	0.208
379.96	0.203
380.16	0.197
380.37	0.189
380.57	0.192
380.78	0.214
380.98	0.216
381.19	0.215
381.39	0.219
381.60	0.234
381.80	0.224
382.01	0.213
382.21	0.218
382.42	0.226
382.62	0.227
382.83	0.230
383.03	0.210
383.24	0.200
383.44	0.192
383.65	0.183
383.85	0.168
384.06	0.180
384.26	0.188
384.47	0.180
384.67	0.176
384.87	0.168
385.08	0.158
385.28	0.152
385.49	0.162
385.69	0.173
385.90	0.189
386.10	0.196
386.31	0.192
386.51	0.191
386.72	0.205
386.92	0.212
387.13	0.213
387.33	0.234
387.53	0.245
387.74	0.240
387.94	0.237
388.15	0.228
388.35	0.230
388.56	0.225
388.76	0.230
388.97	0.214
389.17	0.208
389.37	0.203
389.58	0.191
389.78	0.180
389.99	0.197
390.19	0.194
390.40	0.193
390.60	0.186
390.80	0.183
391.01	0.177
391.21	0.197
391.42	0.194
391.62	0.190
391.83	0.193
392.03	0.209
392.23	0.200
392.44	0.196
392.64	0.198
392.85	0.211
393.05	0.218
393.26	0.221
393.46	0.199
393.66	0.204
393.87	0.221
394.07	0.220
394.28	0.205
394.48	0.200
394.68	0.217
394.89	0.214
395.09	0.211
395.30	0.213
395.50	0.216
395.70	0.228
395.91	0.223
396.11	0.219
396.32	0.206
396.52	0.210
396.72	0.215
396.93	0.216
397.13	0.216
397.34	0.211
397.54	0.217
397.74	0.205
397.95	0.204
398.15	0.217
398.36	0.220
398.56	0.226
398.76	0.233
398.97	0.237
399.17	0.238
399.37	0.243
399.58	0.243
399.78	0.232
399.99	0.244
400.19	0.254
400.39	0.252
400.60	0.252
400.80	0.240
401.00	0.231
401.21	0.227
401.41	0.218
401.62	0.227
401.82	0.238
402.02	0.238
402.23	0.242
402.43	0.245
402.63	0.237
402.84	0.229
403.04	0.242
403.24	0.241
403.45	0.249
403.65	0.247
403.86	0.234
404.06	0.239
404.26	0.242
404.47	0.242
404.67	0.222
404.87	0.216
405.08	0.207
405.28	0.218
405.48	0.221
405.69	0.211
405.89	0.213
406.09	0.204
406.30	0.198
406.50	0.195
406.70	0.199
406.91	0.212
407.11	0.211
407.31	0.218
407.52	0.214
407.72	0.201
407.92	0.206
408.13	0.204
408.33	0.213
408.53	0.215
408.74	0.212
408.94	0.209
409.14	0.220
409.35	0.232
409.55	0.245
409.75	0.238
409.96	0.252
410.16	0.246
410.36	0.238
410.57	0.245
410.77	0.256
410.97	0.266
411.18	0.273
411.38	0.258
411.58	0.268
411.78	0.269
411.99	0.266
412.19	0.276
412.39	0.280
412.60	0.290
412.80	0.281
413.00	0.272
413.21	0.277
413.41	0.271
413.61	0.279
413.81	0.262
414.02	0.265
414.22	0.272
414.42	0.276
414.63	0.265
414.83	0.260
415.03	0.252
415.23	0.252
415.44	0.255
415.64	0.250
415.84	0.233
416.05	0.250
416.25	0.245
416.45	0.244
416.65	0.241
416.86	0.256
417.06	0.262
417.26	0.267
417.47	0.259
417.67	0.253
417.87	0.253
418.07	0.267
418.28	0.245
418.48	0.231
418.68	0.234
418.88	0.218
419.09	0.211
419.29	0.214
419.49	0.222
419.69	0.223
419.90	0.213
420.10	0.209
420.30	0.214
420.50	0.215
420.71	0.229
420.91	0.240
421.11	0.237
421.31	0.239
421.52	0.220
421.72	0.220
421.92	0.220
422.12	0.224
422.33	0.219
422.53	0.212
422.73	0.218
422.93	0.217
423.14	0.219
423.34	0.221
423.54	0.207
423.74	0.216
423.95	0.215
424.15	0.214
424.35	0.218
424.55	0.225
424.76	0.232
424.96	0.225
425.16	0.223
425.36	0.216
425.56	0.231
425.77	0.250
425.97	0.273
426.17	0.273
426.37	0.271
426.58	0.287
426.78	0.302
426.98	0.292
427.18	0.304
427.38	0.302
427.59	0.307
427.79	0.296
427.99	0.298
428.19	0.281
428.39	0.287
428.60	0.271
428.80	0.251
429.00	0.233
429.20	0.235
429.40	0.233
429.61	0.233
429.81	0.214
430.01	0.204
430.21	0.207
430.41	0.192
430.62	0.177
430.82	0.175
431.02	0.164
431.22	0.176
431.42	0.199
431.63	0.185
431.83	0.192
432.03	0.197
432.23	0.215
432.43	0.208
432.64	0.235
432.84	0.233
433.04	0.254
433.24	0.263
433.44	0.251
433.64	0.212
433.85	0.240
434.05	0.226
434.25	0.222
434.45	0.220
434.65	0.223
434.85	0.208
435.06	0.212
435.26	0.194
435.46	0.189
435.66	0.207
435.86	0.219
436.06	0.185
436.27	0.191
436.47	0.182
436.67	0.181
436.87	0.173
437.07	0.177
437.27	0.196
437.47	0.229
437.68	0.241
437.88	0.241
438.08	0.253
438.28	0.297
438.48	0.305
438.68	0.311
438.89	0.308
439.09	0.318
439.29	0.334
439.49	0.320
439.69	0.297
439.89	0.287
440.09	0.272
440.29	0.255
440.50	0.229
440.70	0.200
440.90	0.219
441.10	0.235
441.30	0.222
441.50	0.211
441.70	0.210
441.90	0.216
442.11	0.214
442.31	0.221
442.51	0.239
442.71	0.255
442.91	0.292
443.11	0.295
443.31	0.279
443.51	0.281
443.72	0.269
443.92	0.275
444.12	0.279
444.32	0.295
444.52	0.305
444.72	0.305
444.92	0.301
445.12	0.287
445.32	0.269
445.53	0.273
445.73	0.291
445.93	0.296
446.13	0.315
446.33	0.319
446.53	0.304
446.73	0.293
446.93	0.281
447.13	0.262
447.33	0.256
447.53	0.288
447.74	0.284
447.94	0.252
448.14	0.266
448.34	0.246
448.54	0.250
448.74	0.259
448.94	0.255
449.14	0.246
449.34	0.246
449.54	0.244
449.74	0.202
449.94	0.196
450.14	0.199
450.35	0.188
450.55	0.150
450.75	0.147
450.95	0.147
451.15	0.153
451.35	0.135
451.55	0.154
451.75	0.182
451.95	0.191
452.15	0.199
452.35	0.220
452.55	0.245
452.75	0.259
452.95	0.259
453.15	0.253
453.35	0.235
453.56	0.261
453.76	0.221
453.96	0.202
454.16	0.204
454.36	0.199
454.56	0.191
454.76	0.167
454.96	0.205
455.16	0.208
455.36	0.202
455.56	0.228
455.76	0.207
455.96	0.261
456.16	0.271
456.36	0.273
456.56	0.270
456.76	0.272
456.96	0.283
457.16	0.276
457.36	0.265
457.56	0.276
457.76	0.267
457.96	0.288
458.16	0.280
458.36	0.268
458.56	0.261
458.76	0.276
458.96	0.276
459.16	0.246
459.36	0.249
459.56	0.254
459.76	0.250
459.96	0.259
460.16	0.254
460.36	0.241
460.56	0.239
460.76	0.247
460.96	0.242
461.16	0.236
461.36	0.254
461.56	0.251
461.76	0.250
461.96	0.256
462.16	0.248
462.36	0.277
462.56	0.278
462.76	0.296
462.96	0.294
463.16	0.284
463.36	0.283
463.56	0.274
463.76	0.266
463.96	0.253
464.16	0.264
464.36	0.259
464.56	0.230
464.76	0.226
464.96	0.217
465.16	0.226
465.36	0.226
465.56	0.234
465.76	0.250
465.96	0.240
466.16	0.249
466.36	0.228
466.56	0.236
466.76	0.240
466.96	0.247
467.16	0.247
467.36	0.239
467.56	0.238
467.76	0.226
467.96	0.231
468.16	0.238
468.36	0.241
468.56	0.236
468.76	0.232
468.96	0.245
469.16	0.235
469.35	0.224
469.55	0.212
469.75	0.213
469.95	0.222
470.15	0.217
470.35	0.215
470.55	0.204
470.75	0.207
470.95	0.213
471.15	0.210
471.35	0.212
471.55	0.213
471.75	0.231
471.95	0.233
472.15	0.225
472.35	0.216
472.54	0.223
472.74	0.225
472.94	0.236
473.14	0.227
473.34	0.220
473.54	0.219
473.74	0.229
473.94	0.220
474.14	0.217
474.34	0.215
474.54	0.217
474.74	0.213
474.94	0.220
475.13	0.208
475.33	0.215
475.53	0.205
475.73	0.212
475.93	0.203
476.13	0.204
476.33	0.207
476.53	0.219
476.73	0.218
476.93	0.218
477.12	0.219
477.32	0.225
477.52	0.214
477.72	0.217
477.92	0.215
478.12	0.216
478.32	0.222
478.52	0.217
478.72	0.216
478.92	0.216
479.11	0.221
479.31	0.213
479.51	0.208
479.71	0.214
479.91	0.221
480.11	0.219
480.31	0.223
480.51	0.219
480.70	0.222
480.90	0.222
481.10	0.217
481.30	0.220
481.50	0.229
481.70	0.236
481.90	0.236
482.10	0.231
482.29	0.229
482.49	0.233
482.69	0.232
482.89	0.238
483.09	0.235
483.29	0.240
483.49	0.237
483.68	0.238
483.88	0.236
484.08	0.237
484.28	0.242
484.48	0.250
484.68	0.235
484.88	0.234
485.07	0.231
485.27	0.225
485.47	0.221
485.67	0.224
485.87	0.223
486.07	0.223
486.26	0.219
486.46	0.225
486.66	0.229
486.86	0.244
487.06	0.248
487.26	0.249
487.45	0.253
487.65	0.263
487.85	0.261
488.05	0.257
488.25	0.255
488.45	0.255
488.64	0.243
488.84	0.240
489.04	0.240
489.24	0.239
489.44	0.243
489.64	0.251
489.83	0.246
490.03	0.236
490.23	0.227
490.43	0.235
490.63	0.244
490.82	0.254
491.02	0.244
491.22	0.233
491.42	0.215
491.62	0.208
491.81	0.208
492.01	0.217
492.21	0.245
492.41	0.257
492.61	0.252
492.80	0.247
493.00	0.258
493.20	0.263
493.40	0.272
493.60	0.286
493.79	0.277
493.99	0.275
494.19	0.269
494.39	0.256
494.59	0.262
494.78	0.262
494.98	0.266
495.18	0.249
495.38	0.244
495.57	0.244
495.77	0.241
495.97	0.247
496.17	0.244
496.37	0.247
496.56	0.245
496.76	0.229
496.96	0.229
497.16	0.221
497.35	0.225
497.55	0.231
497.75	0.219
497.95	0.229
498.14	0.229
498.34	0.228
498.54	0.229
498.74	0.220
498.93	0.231
499.13	0.234
499.33	0.233
499.53	0.230
499.72	0.222
499.92	0.239
500.12	0.228
500.32	0.243
500.51	0.247
500.71	0.244
500.91	0.259
501.11	0.255
501.30	0.253
501.50	0.259
501.70	0.280
501.90	0.280
502.09	0.274
502.29	0.276
502.49	0.265
502.69	0.267
502.88	0.261
503.08	0.261
503.28	0.259
503.47	0.265
503.67	0.270
503.87	0.260
504.07	0.266
504.26	0.276
504.46	0.271
504.66	0.278
504.85	0.270
505.05	0.290
505.25	0.274
505.45	0.275
505.64	0.271
505.84	0.272
506.04	0.268
506.23	0.280
506.43	0.269
506.63	0.287
506.83	0.268
507.02	0.258
507.22	0.216
507.42	0.226
507.61	0.225
507.81	0.220
508.01	0.231
508.20	0.223
508.40	0.230
508.60	0.246
508.80	0.246
508.99	0.255
509.19	0.253
509.39	0.275
509.58	0.289
509.78	0.295
509.98	0.290
510.17	0.278
510.37	0.270
510.57	0.250
510.76	0.240
510.96	0.247
511.16	0.258
511.35	0.283
511.55	0.296
511.75	0.274
511.94	0.281
512.14	0.300
512.34	0.300
512.53	0.309
512.73	0.326
512.93	0.310
513.12	0.306
513.32	0.304
513.52	0.297
513.71	0.299
513.91	0.298
514.11	0.294
514.30	0.292
514.50	0.275
514.70	0.279
514.89	0.265
515.09	0.278
515.28	0.259
515.48	0.254
515.68	0.259
515.87	0.247
516.07	0.259
516.27	0.253
516.46	0.229
516.66	0.252
516.86	0.239
517.05	0.240
517.25	0.235
517.44	0.249
517.64	0.263
517.84	0.256
518.03	0.262
518.23	0.262
518.43	0.269
518.62	0.293
518.82	0.285
519.01	0.301
519.21	0.297
519.41	0.303
519.60	0.318
519.80	0.316
520.00	0.310
520.19	0.324
520.39	0.315
520.58	0.320
520.78	0.307
520.98	0.302
521.17	0.300
521.37	0.306
521.56	0.299
521.76	0.286
521.96	0.282
522.15	0.304
522.35	0.282
522.54	0.278
522.74	0.278
522.94	0.270
523.13	0.285
523.33	0.285
523.52	0.289
523.72	0.286
523.91	0.287
524.11	0.280
524.31	0.281
524.50	0.301
524.70	0.309
524.89	0.309
525.09	0.315
525.29	0.315
525.48	0.314
525.68	0.303
525.87	0.322
526.07	0.322
526.26	0.324
526.46	0.318
526.66	0.310
526.85	0.327
527.05	0.325
527.24	0.349
527.44	0.342
527.63	0.333
527.83	0.330
528.02	0.310
528.22	0.292
528.42	0.288
528.61	0.281
528.81	0.284
529.00	0.264
529.20	0.256
529.39	0.248
529.59	0.242
529.78	0.246
529.98	0.269
530.17	0.287
530.37	0.309
530.57	0.311
530.76	0.303
530.96	0.284
531.15	0.288
531.35	0.301
531.54	0.305
531.74	0.309
531.93	0.326
532.13	0.320
532.32	0.325
532.52	0.334
532.71	0.333
532.91	0.343
533.10	0.360
533.30	0.355
533.49	0.348
533.69	0.347
533.89	0.334
534.08	0.321
534.28	0.331
534.47	0.312
534.67	0.310
534.86	0.316
535.06	0.322
535.25	0.321
535.45	0.326
535.64	0.331
535.84	0.324
536.03	0.352
536.23	0.349
536.42	0.345
536.62	0.335
536.81	0.334
537.01	0.331
537.20	0.309
537.40	0.314
537.59	0.317
537.79	0.314
537.98	0.313
538.17	0.284
538.37	0.292
538.56	0.298
538.76	0.296
538.95	0.294
539.15	0.300
539.34	0.314
539.54	0.314
539.73	0.314
539.93	0.310
540.12	0.314
540.32	0.302
540.51	0.303
540.71	0.287
540.90	0.294
541.10	0.293
541.29	0.274
541.49	0.273
541.68	0.250
541.87	0.243
542.07	0.236
542.26	0.224
542.46	0.282
542.65	0.271
542.85	0.264
543.04	0.263
543.24	0.284
543.43	0.315
543.63	0.322
543.82	0.337
544.01	0.348
544.21	0.352
544.40	0.356
544.60	0.315
544.79	0.322
544.99	0.342
545.18	0.344
545.37	0.330
545.57	0.346
545.76	0.353
545.96	0.364
546.15	0.356
546.35	0.356
546.54	0.373
546.73	0.394
546.93	0.396
547.12	0.406
547.32	0.404
547.51	0.363
547.71	0.351
547.90	0.354
548.09	0.325
548.29	0.305
548.48	0.323
548.68	0.315
548.87	0.331
549.06	0.323
549.26	0.310
549.45	0.308
549.65	0.342
549.84	0.339
550.03	0.314
550.23	0.344
550.42	0.353
550.62	0.353
550.81	0.341
551.00	0.316
551.20	0.309
551.39	0.299
551.59	0.321
551.78	0.301
551.97	0.318
552.17	0.347
552.36	0.331
552.56	0.367
552.75	0.392
552.94	0.426
553.14	0.440
553.33	0.464
553.52	0.470
553.72	0.470
553.91	0.483
554.11	0.486
554.30	0.476
554.49	0.493
554.69	0.480
554.88	0.442
555.07	0.386
555.27	0.375
555.46	0.388
555.65	0.414
555.85	0.380
556.04	0.399
556.24	0.366
556.43	0.369
556.62	0.385
556.82	0.377
557.01	0.370
557.20	0.401
557.40	0.393
557.59	0.371
557.78	0.320
557.98	0.356
558.17	0.335
558.36	0.324
558.56	0.311
558.75	0.303
558.94	0.305
559.14	0.315
559.33	0.299
559.52	0.300
559.72	0.286
559.91	0.325
560.10	0.297
560.30	0.303
560.49	0.332
560.68	0.343
560.88	0.332
561.07	0.344
561.26	0.347
561.46	0.347
561.65	0.389
561.84	0.397
562.04	0.386
562.23	0.365
562.42	0.387
562.62	0.378
562.81	0.377
563.00	0.384
563.19	0.380
563.39	0.386
563.58	0.411
563.77	0.381
563.97	0.396
564.16	0.402
564.35	0.448
564.55	0.436
564.74	0.454
564.93	0.464
565.12	0.441
565.32	0.442
565.51	0.442
565.70	0.433
565.90	0.422
566.09	0.433
566.28	0.434
566.47	0.428
566.67	0.420
566.86	0.381
567.05	0.376
567.25	0.367
567.44	0.393
567.63	0.378
567.82	0.354
568.02	0.370
568.21	0.330
568.40	0.324
568.59	0.326
568.79	0.358
568.98	0.374
569.17	0.368
569.36	0.419
569.56	0.398
569.75	0.392
569.94	0.394
570.14	0.404
570.33	0.412
570.52	0.416
570.71	0.419
570.91	0.406
571.10	0.406
571.29	0.420
571.48	0.415
571.68	0.415
571.87	0.426
572.06	0.435
572.25	0.434
572.44	0.450
572.64	0.479
572.83	0.472
573.02	0.454
573.21	0.467
573.41	0.459
573.60	0.447
573.79	0.456
573.98	0.468
574.18	0.472
574.37	0.458
574.56	0.476
574.75	0.446
574.94	0.462
575.14	0.462
575.33	0.469
575.52	0.457
575.71	0.472
575.91	0.476
576.10	0.482
576.29	0.462
576.48	0.483
576.67	0.472
576.87	0.479
577.06	0.445
577.25	0.466
577.44	0.428
577.63	0.472
577.83	0.481
578.02	0.487
578.21	0.482
578.40	0.526
578.59	0.503
578.79	0.492
578.98	0.475
579.17	0.512
579.36	0.516
579.55	0.574
579.74	0.547
579.94	0.542
580.13	0.520
580.32	0.498
580.51	0.482
580.70	0.504
580.90	0.527
581.09	0.550
581.28	0.545
581.47	0.524
581.66	0.513
581.85	0.489
582.05	0.465
582.24	0.468
582.43	0.490
582.62	0.486
582.81	0.474
583.00	0.448
583.20	0.436
583.39	0.419
583.58	0.450
583.77	0.457
583.96	0.461
584.15	0.493
584.34	0.465
584.54	0.452
584.73	0.450
584.92	0.433
585.11	0.452
585.30	0.466
585.49	0.474
585.68	0.424
585.88	0.401
586.07	0.417
586.26	0.412
586.45	0.434
586.64	0.473
586.83	0.494
587.02	0.521
587.22	0.488
587.41	0.469
587.60	0.463
587.79	0.485
587.98	0.496
588.17	0.502
588.36	0.482
588.55	0.468
588.74	0.437
588.94	0.407
589.13	0.444
589.32	0.493
589.51	0.505
589.70	0.534
589.89	0.516
590.08	0.488
590.27	0.479
590.46	0.510
590.66	0.534
590.85	0.557
591.04	0.595
591.23	0.559
591.42	0.535
591.61	0.545
591.80	0.531
591.99	0.547
592.18	0.581
592.37	0.595
592.57	0.576
592.76	0.599
592.95	0.542
593.14	0.514
593.33	0.516
593.52	0.515
593.71	0.537
593.90	0.554
594.09	0.553
594.28	0.538
594.47	0.550
594.66	0.522
594.85	0.506
595.05	0.536
595.24	0.564
595.43	0.557
595.62	0.554
595.81	0.524
596.00	0.492
596.19	0.464
596.38	0.490
596.57	0.466
596.76	0.487
596.95	0.479
597.14	0.483
597.33	0.493
597.52	0.470
597.71	0.461
597.90	0.456
598.09	0.466
598.28	0.506
598.47	0.470
598.67	0.465
598.86	0.498
599.05	0.500
599.24	0.512
599.43	0.480
599.62	0.509
599.81	0.520
600.00	0.558
600.19	0.554
600.38	0.538
600.57	0.533
600.76	0.553
600.95	0.555
601.14	0.535
601.33	0.554
601.52	0.563
601.71	0.578
601.90	0.601
602.09	0.557
602.28	0.593
602.47	0.597
602.66	0.643
602.85	0.651
603.04	0.639
603.23	0.655
603.42	0.641
603.61	0.641
603.80	0.620
603.99	0.616
604.18	0.624
604.37	0.604
604.56	0.612
604.75	0.613
604.94	0.593
605.13	0.589
605.32	0.621
605.51	0.627
605.70	0.651
605.89	0.680
606.08	0.654
606.27	0.652
606.46	0.630
606.65	0.626
606.84	0.609
607.03	0.652
607.22	0.626
607.41	0.621
607.60	0.643
607.79	0.637
607.98	0.627
608.17	0.649
608.36	0.677
608.55	0.688
608.74	0.703
608.93	0.711
609.12	0.692
609.31	0.714
609.49	0.689
609.68	0.655
609.87	0.676
610.06	0.684
610.25	0.676
610.44	0.641
610.63	0.656
610.82	0.654
611.01	0.619
611.20	0.603
611.39	0.627
611.58	0.625
611.77	0.636
611.96	0.583
612.15	0.583
612.34	0.587
612.53	0.609
612.72	0.597
612.90	0.623
613.09	0.659
613.28	0.649
613.47	0.647
613.66	0.649
613.85	0.655
614.04	0.673
614.23	0.671
614.42	0.667
614.61	0.663
614.80	0.674
614.99	0.619
615.18	0.621
615.36	0.642
615.55	0.636
615.74	0.676
615.93	0.686
616.12	0.684
616.31	0.684
616.50	0.704
616.69	0.688
616.88	0.710
617.07	0.741
617.25	0.719
617.44	0.691
617.63	0.668
617.82	0.629
618.01	0.633
618.20	0.658
618.39	0.667
618.58	0.669
618.77	0.717
618.95	0.705
619.14	0.718
619.33	0.718
619.52	0.714
619.71	0.710
619.90	0.715
620.09	0.723
620.28	0.705
620.46	0.664
620.65	0.665
620.84	0.615
621.03	0.591
621.22	0.598
621.41	0.627
621.60	0.657
621.79	0.675
621.97	0.696
622.16	0.676
622.35	0.681
622.54	0.704
622.73	0.670
622.92	0.693
623.11	0.736
623.29	0.747
623.48	0.760
623.67	0.757
623.86	0.772
624.05	0.770
624.24	0.773
624.42	0.769
624.61	0.800
624.80	0.851
624.99	0.862
625.18	0.874
625.37	0.853
625.55	0.828
625.74	0.814
625.93	0.783
626.12	0.789
626.31	0.805
626.50	0.816
626.68	0.823
626.87	0.800
627.06	0.782
627.25	0.740
627.44	0.723
627.63	0.710
627.81	0.744
628.00	0.764
628.19	0.754
628.38	0.746
628.57	0.748
628.75	0.714
628.94	0.729
629.13	0.733
629.32	0.758
629.51	0.763
629.69	0.799
629.88	0.789
630.07	0.799
630.26	0.806
630.45	0.788
630.63	0.779
630.82	0.770
631.01	0.762
631.20	0.794
631.39	0.792
631.57	0.814
631.76	0.814
631.95	0.812
632.14	0.792
632.32	0.795
632.51	0.831
632.70	0.855
632.89	0.892
633.08	0.894
633.26	0.873
633.45	0.876
633.64	0.871
633.83	0.853
634.01	0.856
634.20	0.881
634.39	0.889
634.58	0.878
634.76	0.869
634.95	0.845
635.14	0.868
635.33	0.887
635.51	0.886
635.70	0.870
635.89	0.876
636.08	0.880
636.26	0.859
636.45	0.847
636.64	0.849
636.83	0.854
637.01	0.851
637.20	0.824
637.39	0.836
637.58	0.812
637.76	0.822
637.95	0.836
638.14	0.830
638.33	0.859
638.51	0.869
638.70	0.872
638.89	0.850
639.07	0.852
639.26	0.848
639.45	0.832
639.64	0.834
639.82	0.851
640.01	0.840
640.20	0.840
640.38	0.823
640.57	0.821
640.76	0.812
640.95	0.810
641.13	0.819
641.32	0.824
641.51	0.828
641.69	0.870
641.88	0.860
642.07	0.839
642.26	0.860
642.44	0.882
642.63	0.872
642.82	0.867
643.00	0.911
643.19	0.931
643.38	0.934
643.56	0.930
643.75	0.909
643.94	0.896
644.12	0.897
644.31	0.903
644.50	0.889
644.68	0.887
644.87	0.905
645.06	0.877
645.24	0.880
645.43	0.894
645.62	0.922
645.81	0.905
645.99	0.923
646.18	0.942
646.37	0.940
646.55	0.943
646.74	0.964
646.92	0.975
647.11	1.004
647.30	1.005
647.48	0.980
647.67	0.935
647.86	0.954
648.04	0.937
648.23	0.939
648.42	0.932
648.60	0.942
648.79	0.975
648.98	0.950
649.16	0.938
649.35	0.948
649.54	0.930
649.72	0.949
649.91	0.948
650.09	0.969
650.28	0.984
650.47	0.984
650.65	0.986
650.84	0.940
651.03	0.939
651.21	0.940
651.40	0.928
651.59	0.973
651.77	1.004
651.96	0.976
652.14	0.961
652.33	0.963
652.52	0.957
652.70	0.946
652.89	0.935
653.07	0.967
653.26	0.967
653.45	0.957
653.63	0.950
653.82	0.934
654.00	0.933
654.19	0.934
654.38	0.932
654.56	0.920
654.75	0.923
654.93	0.964
655.12	0.980
655.31	0.989
655.49	1.001
655.68	0.992
655.86	1.006
656.05	1.072
656.24	1.109
656.42	1.099
656.61	1.127
656.79	1.131
656.98	1.146
657.16	1.122
657.35	1.113
657.54	1.118
657.72	1.126
657.91	1.122
658.09	1.105
658.28	1.081
658.46	1.110
658.65	1.121
658.84	1.130
659.02	1.077
659.21	1.073
659.39	1.068
659.58	1.074
659.76	1.069
659.95	1.078
660.13	1.073
660.32	1.070
660.51	1.045
660.69	1.037
660.88	1.046
661.06	1.054
661.25	1.053
661.43	1.098
661.62	1.078
661.80	1.080
661.99	1.040
662.17	1.056
662.36	1.091
662.55	1.109
662.73	1.119
662.92	1.121
663.10	1.166
663.29	1.172
663.47	1.119
663.66	1.091
663.84	1.123
664.03	1.161
664.21	1.133
664.40	1.099
664.58	1.110
664.77	1.120
664.95	1.123
665.14	1.112
665.32	1.114
665.51	1.153
665.69	1.210
665.88	1.219
666.06	1.221
666.25	1.224
666.43	1.265
666.62	1.255
666.80	1.234
666.99	1.233
667.17	1.247
667.36	1.255
667.54	1.242
667.73	1.208
667.91	1.199
668.10	1.214
668.28	1.227
668.47	1.235
668.65	1.242
668.84	1.241
669.02	1.231
669.21	1.211
669.39	1.199
669.58	1.241
669.76	1.295
669.95	1.267
670.13	1.271
670.31	1.293
670.50	1.278
670.68	1.299
670.87	1.332
671.05	1.354
671.24	1.383
671.42	1.394
671.61	1.361
671.79	1.335
671.98	1.381
672.16	1.357
672.35	1.357
672.53	1.379
672.71	1.382
672.90	1.362
673.08	1.346
673.27	1.340
673.45	1.361
673.64	1.360
673.82	1.375
674.01	1.373
674.19	1.394
674.37	1.407
674.56	1.397
674.74	1.368
674.93	1.395
675.11	1.392
675.30	1.400
675.48	1.401
675.66	1.386
675.85	1.380
676.03	1.387
676.22	1.362
676.40	1.333
676.58	1.325
676.77	1.332
676.95	1.327
677.14	1.360
677.32	1.333
677.50	1.315
677.69	1.326
677.87	1.340
678.06	1.335
678.24	1.366
678.43	1.409
678.61	1.430
678.79	1.451
678.98	1.484
679.16	1.481
679.34	1.503
679.53	1.542
679.71	1.557
679.90	1.570
680.08	1.572
680.26	1.570
680.45	1.569
680.63	1.552
680.82	1.521
681.00	1.462
681.18	1.490
681.37	1.443
681.55	1.441
681.73	1.438
681.92	1.429
682.10	1.469
682.29	1.452
682.47	1.435
682.65	1.462
682.84	1.499
683.02	1.533
683.20	1.482
683.39	1.547
683.57	1.560
683.75	1.575
683.94	1.602
684.12	1.601
684.30	1.626
684.49	1.678
684.67	1.678
684.85	1.668
685.04	1.665
685.22	1.693
685.40	1.691
685.59	1.671
685.77	1.720
685.96	1.675
686.14	1.631
686.32	1.627
686.50	1.605
686.69	1.588
686.87	1.624
687.05	1.637
687.24	1.637
687.42	1.648
687.60	1.656
687.79	1.604
687.97	1.642
688.15	1.702
688.34	1.716
688.52	1.719
688.70	1.724
688.89	1.725
689.07	1.739
689.25	1.745
689.44	1.758
689.62	1.742
689.80	1.779
689.98	1.758
690.17	1.708
690.35	1.707
690.53	1.709
690.72	1.736
690.90	1.685
691.08	1.663
691.27	1.690
691.45	1.657
691.63	1.662
691.81	1.637
692.00	1.659
692.18	1.682
692.36	1.692
692.54	1.661
692.73	1.634
692.91	1.659
693.09	1.685
693.28	1.673
693.46	1.691
693.64	1.716
693.82	1.738
694.01	1.753
694.19	1.760
694.37	1.728
694.55	1.762
694.74	1.789
694.92	1.816
695.10	1.807
695.28	1.814
695.47	1.840
695.65	1.813
695.83	1.783
696.01	1.776
696.20	1.754
696.38	1.808
696.56	1.809
696.74	1.789
696.93	1.788
697.11	1.833
697.29	1.827
697.47	1.816
697.66	1.840
697.84	1.879
698.02	1.868
698.20	1.907
698.39	1.887
698.57	1.882
698.75	1.938
698.93	1.945
699.11	1.905
699.30	1.899
699.48	1.894
699.66	1.935
699.84	1.951
700.03	1.982
700.21	1.983
700.39	1.986
700.57	1.995
700.75	1.962
700.94	1.960
701.12	1.959
701.30	1.988
701.48	2.007
701.66	1.975
701.85	1.939
702.03	1.939
702.21	1.930
702.39	1.960
702.57	1.967
702.76	1.981
702.94	1.961
703.12	1.963
703.30	1.959
703.48	1.948
703.66	1.982
703.85	2.007
704.03	2.001
704.21	2.008
704.39	1.989
704.57	1.986
704.75	2.008
704.94	2.034
705.12	2.056
705.30	2.048
705.48	2.071
705.66	2.045
705.84	2.036
706.03	2.047
706.21	2.031
706.39	2.068
706.57	2.063
706.75	2.071
706.93	2.082
707.12	2.088
707.30	2.085
707.48	2.098
707.66	2.123
707.84	2.142
708.02	2.154
708.20	2.168
708.39	2.128
708.57	2.108
708.75	2.095
708.93	2.101
709.11	2.091
709.29	2.103
709.47	2.066
709.66	2.065
709.84	2.066
710.02	2.060
710.20	2.067
710.38	2.075
710.56	2.124
710.74	2.113
710.92	2.146
711.10	2.140
711.29	2.150
711.47	2.168
711.65	2.180
711.83	2.206
712.01	2.207
712.19	2.223
712.37	2.227
712.55	2.234
712.73	2.259
712.92	2.227
713.10	2.244
713.28	2.292
713.46	2.307
713.64	2.304
713.82	2.272
714.00	2.274
714.18	2.281
714.36	2.298
714.54	2.273
714.72	2.310
714.91	2.301
715.09	2.284
715.27	2.260
715.45	2.267
715.63	2.270
715.81	2.315
715.99	2.361
716.17	2.363
716.35	2.353
716.53	2.385
716.71	2.327
716.89	2.361
717.07	2.397
717.25	2.381
717.43	2.388
717.62	2.408
717.80	2.355
717.98	2.335
718.16	2.356
718.34	2.418
718.52	2.433
718.70	2.481
718.88	2.491
719.06	2.530
719.24	2.576
719.42	2.566
719.60	2.537
719.78	2.617
719.96	2.603
720.14	2.556
720.32	2.523
720.50	2.511
720.68	2.491
720.86	2.508
721.04	2.491
721.22	2.490
721.40	2.524
721.58	2.558
721.76	2.547
721.94	2.564
722.12	2.645
722.30	2.648
722.48	2.674
722.66	2.708
722.84	2.706
723.03	2.710
723.21	2.667
723.39	2.645
723.57	2.616
723.75	2.633
723.93	2.661
724.11	2.591
724.29	2.579
724.47	2.623
724.65	2.632
724.83	2.605
725.00	2.574
725.18	2.626
725.36	2.657
725.54	2.698
725.72	2.682
725.90	2.676
726.08	2.716
726.26	2.781
726.44	2.753
726.62	2.787
726.80	2.814
726.98	2.837
727.16	2.832
727.34	2.905
727.52	2.892
727.70	2.848
727.88	2.829
728.06	2.810
728.24	2.793
728.42	2.750
728.60	2.689
728.78	2.708
728.96	2.758
729.14	2.784
729.32	2.737
729.50	2.733
729.68	2.770
729.86	2.788
730.04	2.836
730.22	2.797
730.39	2.867
730.57	2.923
730.75	2.906
730.93	2.855
731.11	2.885
731.29	2.932
731.47	2.966
731.65	2.985
731.83	3.003
732.01	2.986
732.19	2.977
732.37	2.928
732.55	2.915
732.73	2.941
732.90	2.965
733.08	2.886
733.26	2.782
733.44	2.841
733.62	2.800
733.80	2.806
733.98	2.844
734.16	2.908
734.34	2.963
734.52	2.935
734.70	2.932
734.87	2.947
735.05	3.009
735.23	3.052
735.41	3.005
735.59	3.056
735.77	3.048
735.95	3.023
736.13	3.057
736.31	2.990
736.49	3.006
736.66	3.027
736.84	3.070
737.02	3.035
737.20	3.038
737.38	3.118
737.56	3.105
737.74	3.138
737.92	3.168
738.09	3.137
738.27	3.186
738.45	3.158
738.63	3.132
738.81	3.114
738.99	3.113
739.17	3.101
739.34	3.067
739.52	3.101
739.70	3.055
739.88	3.051
740.06	3.095
740.24	3.114
740.42	3.173
740.59	3.205
740.77	3.194
740.95	3.249
741.13	3.308
741.31	3.239
741.49	3.259
741.66	3.313
741.84	3.283
742.02	3.257
742.20	3.206
742.38	3.161
742.56	3.136
742.73	3.161
742.91	3.116
743.09	3.117
743.27	3.202
743.45	3.209
743.63	3.189
743.80	3.278
743.98	3.284
744.16	3.347
744.34	3.371
744.52	3.408
744.69	3.431
744.87	3.467
745.05	3.457
745.23	3.417
745.41	3.430
745.59	3.437
745.76	3.362
745.94	3.384
746.12	3.386
746.30	3.435
746.47	3.435
746.65	3.419
746.83	3.444
747.01	3.473
747.19	3.447
747.36	3.418
747.54	3.414
747.72	3.536
747.90	3.534
748.08	3.530
748.25	3.560
748.43	3.603
748.61	3.569
748.79	3.586
748.96	3.571
749.14	3.664
749.32	3.684
749.50	3.752
749.68	3.682
749.85	3.681
750.03	3.667
750.21	3.669
750.39	3.622
750.56	3.608
750.74	3.575
750.92	3.590
751.10	3.553
751.27	3.553
751.45	3.522
751.63	3.517
751.81	3.519
751.98	3.586
752.16	3.572
752.34	3.598
752.51	3.663
752.69	3.731
752.87	3.742
753.05	3.751
753.22	3.814
753.40	3.823
753.58	3.898
753.76	3.907
753.93	3.885
754.11	3.906
754.29	3.941
754.46	3.902
754.64	3.877
754.82	3.915
755.00	3.895
755.17	3.889
755.35	3.857
755.53	3.807
755.70	3.801
755.88	3.797
756.06	3.774
756.24	3.711
756.41	3.758
756.59	3.750
756.77	3.742
756.94	3.719
757.12	3.733
757.30	3.718
757.47	3.720
757.65	3.718
757.83	3.735
758.01	3.694
758.18	3.746
758.36	3.810
758.54	3.816
758.71	3.800
758.89	3.908
759.07	3.869
759.24	3.918
759.42	3.902
759.60	3.988
759.77	3.963
759.95	4.035
760.13	4.029
760.30	3.955
760.48	4.017
760.66	4.001
760.83	3.947
761.01	3.985
761.19	4.013
761.36	4.076
761.54	4.031
761.72	4.032
761.89	4.048
762.07	4.085
762.24	4.111
762.42	4.055
762.60	4.129
762.77	4.126
762.95	4.102
763.13	4.116
763.30	4.115
763.48	4.094
763.66	4.207
763.83	4.152
764.01	4.144
764.18	4.132
764.36	4.146
764.54	4.116
764.71	4.182
764.89	4.206
765.07	4.206
765.24	4.160
765.42	4.193
765.59	4.146
765.77	4.212
765.95	4.261
766.12	4.291
766.30	4.320
766.47	4.320
766.65	4.316
766.83	4.325
767.00	4.351
767.18	4.387
767.35	4.385
767.53	4.413
767.71	4.405
767.88	4.326
768.06	4.366
768.23	4.328
768.41	4.380
768.59	4.348
768.76	4.350
768.94	4.368
769.11	4.394
769.29	4.383
769.46	4.436
769.64	4.467
769.82	4.528
769.99	4.523
770.17	4.537
770.34	4.521
770.52	4.554
770.69	4.573
770.87	4.590
771.05	4.581
771.22	4.637
771.40	4.554
771.57	4.582
771.75	4.589
771.92	4.584
772.10	4.678
772.27	4.699
772.45	4.702
772.63	4.705
772.80	4.708
772.98	4.701
773.15	4.714
773.33	4.722
773.50	4.669
773.68	4.677
773.85	4.724
774.03	4.687
774.20	4.707
774.38	4.752
774.55	4.740
774.73	4.707
774.91	4.730
775.08	4.747
775.26	4.770
775.43	4.782
775.61	4.796
775.78	4.792
775.96	4.829
776.13	4.800
776.31	4.767
776.48	4.766
776.66	4.832
776.83	4.870
777.01	4.825
777.18	4.864
777.36	4.879
777.53	4.885
777.71	4.907
777.88	4.941
778.06	4.943
778.23	4.953
778.41	4.971
778.58	4.960
778.76	4.895
778.93	4.924
779.11	4.866
779.28	4.860
779.46	4.792
779.63	4.747
779.80	4.699
779.98	4.689
780.15	4.731
780.33	4.759
780.50	4.767
780.68	4.770
780.85	4.788
781.03	4.826
781.20	4.914
781.38	5.034
781.55	5.100
781.73	5.073
781.90	5.102
782.08	5.019
782.25	5.035
782.42	4.995
782.60	5.036
782.77	5.056
782.95	5.065
783.12	5.026
783.30	5.006
783.47	4.918
783.65	4.975
783.82	5.003
783.99	5.083
784.17	5.076
784.34	5.138
784.52	5.204
784.69	5.182
784.87	5.251
785.04	5.274
785.21	5.244
785.39	5.308
785.56	5.281
785.74	5.268
785.91	5.250
786.08	5.275
786.26	5.268
786.43	5.267
786.61	5.356
786.78	5.290
786.96	5.264
787.13	5.311
787.30	5.312
787.48	5.368
787.65	5.392
787.83	5.413
788.00	5.433
788.17	5.391
788.35	5.368
788.52	5.353
788.70	5.379
788.87	5.406
789.04	5.375
789.22	5.460
789.39	5.462
789.56	5.430
789.74	5.401
789.91	5.333
790.09	5.383
790.26	5.446
790.43	5.411
790.61	5.410
790.78	5.394
790.95	5.467
791.13	5.482
791.30	5.511
791.47	5.543
791.65	5.624
791.82	5.629
792.00	5.627
792.17	5.634
792.34	5.663
792.52	5.697
792.69	5.702
792.86	5.667
793.04	5.594
793.21	5.587
793.38	5.555
793.56	5.491
793.73	5.629
793.90	5.638
794.08	5.644
794.25	5.681
794.42	5.659
794.60	5.769
794.77	5.792
794.94	5.801
795.12	5.766
795.29	5.814
795.46	5.895
795.64	5.789
795.81	5.768
795.98	5.700
796.16	5.707
796.33	5.775
796.50	5.719
796.68	5.802
796.85	5.913
797.02	5.897
797.19	5.987
797.37	5.917
797.54	5.973
797.71	6.007
797.89	6.061
798.06	6.073
798.23	6.068
798.41	6.045
798.58	6.026
798.75	5.957
798.92	6.048
799.10	5.968
799.27	6.045
799.44	6.047
799.62	6.022
799.79	6.049
799.96	6.023
800.13	6.023
800.31	6.164
800.48	6.181
800.65	6.155
800.82	6.143
801.00	6.241
801.17	6.276
801.34	6.344
801.52	6.471
801.69	6.446
801.86	6.496
802.03	6.506
802.21	6.511
802.38	6.424
802.55	6.456
802.72	6.473
802.90	6.367
803.07	6.370
803.24	6.410
803.41	6.334
803.59	6.417
803.76	6.389
803.93	6.358
804.10	6.222
804.27	6.271
804.45	6.418
804.62	6.409
804.79	6.488
804.96	6.465
805.14	6.414
805.31	6.372
805.48	6.293
805.65	6.336
805.82	6.454
806.00	6.492
806.17	6.357
806.34	6.182
806.51	6.244
806.69	6.333
806.86	6.288
807.03	6.218
807.20	6.339
807.37	6.452
807.55	6.413
807.72	6.406
807.89	6.477
808.06	6.607
808.23	6.726
808.41	6.715
808.58	6.690
808.75	6.808
808.92	6.866
809.09	6.799
809.26	6.754
809.44	6.792
809.61	6.822
809.78	6.768
809.95	6.862
810.12	6.901
810.30	6.978
810.47	6.928
810.64	6.942
810.81	7.024
810.98	7.131
811.15	7.124
811.33	7.174
811.50	7.058
811.67	7.096
811.84	7.051
812.01	7.029
812.18	6.913
812.35	6.909
812.53	6.955
812.70	6.958
812.87	6.904
813.04	7.056
813.21	7.082
813.38	7.273
813.55	7.194
813.73	7.173
813.90	7.168
814.07	7.264
814.24	7.341
814.41	7.244
814.58	7.185
814.75	7.222
814.93	7.061
815.10	7.056
815.27	6.956
815.44	7.047
815.61	7.134
815.78	7.143
815.95	7.120
816.12	7.100
816.29	7.111
816.47	7.200
816.64	7.159
816.81	7.251
816.98	7.172
817.15	7.189
817.32	7.324
817.49	7.344
817.66	7.374
817.83	7.396
818.00	7.523
818.18	7.611
818.35	7.626
818.52	7.660
818.69	7.682
818.86	7.781
819.03	7.844
819.20	7.764
819.37	7.625
819.54	7.643
819.71	7.565
819.88	7.410
820.05	7.367
820.23	7.365
820.40	7.415
820.57	7.448
820.74	7.457
820.91	7.484
821.08	7.489
821.25	7.680
821.42	7.737
821.59	7.852
821.76	7.956
821.93	8.062
822.10	8.069
822.27	8.082
822.44	8.075
822.61	7.995
822.78	7.900
822.95	7.898
823.12	7.906
823.29	7.915
823.47	7.927
823.64	7.856
823.81	7.749
823.98	7.803
824.15	7.884
824.32	7.999
824.49	8.061
824.66	7.987
824.83	8.096
825.00	8.094
825.17	8.111
825.34	8.170
825.51	8.254
825.68	8.239
825.85	8.234
826.02	8.059
826.19	7.905
826.36	7.950
826.53	8.009
826.70	7.889
826.87	7.827
827.04	7.737
827.21	7.663
827.38	7.698
827.55	7.823
827.72	7.743
827.89	7.885
828.06	7.901
828.23	7.980
828.40	8.176
828.57	8.270
828.74	8.364
828.91	8.380
829.08	8.386
829.25	8.422
829.42	8.301
829.59	8.417
829.76	8.379
829.93	8.459
830.10	8.425
830.27	8.336
830.44	8.423
830.60	8.398
830.77	8.436
830.94	8.484
831.11	8.496
831.28	8.700
831.45	8.603
831.62	8.579
831.79	8.592
831.96	8.661
832.13	8.629
832.30	8.606
832.47	8.682
832.64	8.697
832.81	8.657
832.98	8.475
833.15	8.278
833.32	8.238
833.49	8.379
833.65	8.294
833.82	8.267
833.99	8.378
834.16	8.319
834.33	8.218
834.50	8.197
834.67	8.193
834.84	8.379
835.01	8.541
835.18	8.578
835.35	8.397
835.52	8.378
835.69	8.380
835.85	8.246
836.02	8.259
836.19	8.356
836.36	8.412
836.53	8.555
836.70	8.535
836.87	8.619
837.04	8.659
837.21	8.900
837.38	9.115
837.54	9.093
837.71	9.197
837.88	9.320
838.05	9.329
838.22	9.326
838.39	9.339
838.56	9.367
838.73	9.214
838.89	9.322
839.06	9.133
839.23	9.093
839.40	8.937
839.57	9.025
839.74	9.033
839.91	8.954
840.08	8.992
840.24	8.760
840.41	8.621
840.58	8.780
840.75	8.720
840.92	8.805
841.09	8.766
841.26	9.018
841.42	8.917
841.59	8.895
841.76	9.075
841.93	9.205
842.10	9.354
842.27	9.388
842.43	9.396
842.60	9.534
842.77	9.467
842.94	9.445
843.11	9.430
843.28	9.530
843.44	9.563
843.61	9.366
843.78	9.115
843.95	9.249
844.12	9.496
844.28	9.481
844.45	9.359
844.62	9.545
844.79	9.550
844.96	9.420
845.13	9.383
845.29	9.277
845.46	9.365
845.63	9.564
845.80	9.432
845.97	9.213
846.13	9.163
846.30	9.238
846.47	9.275
846.64	9.226
846.81	9.252
846.97	9.353
847.14	9.161
847.31	9.328
847.48	9.248
847.64	9.410
847.81	9.311
847.98	9.399
848.15	9.375
848.32	9.292
848.48	9.362
848.65	9.448
848.82	9.248
848.99	9.472
849.15	9.391
849.32	9.358
849.49	9.311
849.66	9.425
849.82	9.398
849.99	9.532
850.16	9.476
850.33	9.473
850.49	9.406
850.66	9.661
850.83	9.560
851.00	9.671
851.16	9.750
851.33	9.734
851.50	9.880
851.67	9.882
851.83	9.801
852.00	9.895
852.17	10.072
852.34	10.258
852.50	10.178
852.67	10.394
852.84	10.183
853.01	10.044
853.17	9.917
853.34	9.933
853.51	10.113
853.67	10.094
853.84	10.055
854.01	9.941
854.18	9.851
854.34	9.747
854.51	9.667
854.68	9.860
854.84	10.059
855.01	9.999
855.18	9.981
855.34	9.840
855.51	9.985
855.68	10.021
855.85	9.964
856.01	10.035
856.18	10.027
856.35	9.885
856.51	9.850
856.68	9.788
856.85	10.023
857.01	10.083
857.18	9.906
857.35	9.858
857.51	10.109
857.68	10.167
857.85	10.202
858.01	10.514
858.18	10.639
858.35	10.589
858.51	10.656
858.68	10.562
858.85	10.406
859.01	10.642
859.18	10.776
859.35	10.472
859.51	10.477
859.68	10.469
859.85	10.269
860.01	10.319
860.18	10.419
860.35	10.446
860.51	10.653
860.68	10.748
860.84	10.648
861.01	10.477
861.18	10.604
861.34	10.641
861.51	10.610
861.68	10.653
861.84	10.665
862.01	10.612
862.18	10.644
862.34	10.574
862.51	10.643
862.67	10.661
862.84	10.761
863.01	10.894
863.17	11.076
863.34	10.978
863.50	10.901
863.67	11.125
863.84	11.138
864.00	10.966
864.17	10.965
864.33	11.035
864.50	11.058
864.67	10.867
864.83	10.881
865.00	10.628
865.16	10.709
865.33	10.878
865.50	10.676
865.66	10.537
865.83	10.657
865.99	10.705
866.16	10.476
866.33	10.550
866.49	10.614
866.66	10.440
866.82	10.467
866.99	10.492
867.15	10.216
867.32	10.057
867.49	10.170
867.65	10.157
867.82	10.143
867.98	10.370
868.15	10.210
868.31	10.274
868.48	10.503
868.64	10.659
868.81	10.756
868.98	10.990
869.14	11.180
869.31	11.292
869.47	11.272
869.64	11.214
869.80	11.210
869.97	11.374
870.13	11.442
870.30	11.328
870.46	11.375
870.63	11.367
870.79	11.405
870.96	11.445
871.12	11.338
871.29	11.468
871.46	11.500
871.62	11.552
871.79	11.417
871.95	11.416
872.12	11.392
872.28	11.258
872.45	11.177
872.61	11.053
872.78	10.980
872.94	11.043
873.11	11.023
873.27	11.132
873.44	11.183
873.60	11.444
873.77	11.222
873.93	11.186
874.10	11.239
874.26	11.342
874.43	11.604
874.59	11.652
874.76	11.609
874.92	11.590
875.09	11.566
875.25	11.472
875.41	11.416
875.58	11.678
875.74	11.530
875.91	11.507
876.07	11.606
876.24	11.639
876.40	11.766
876.57	11.878
876.73	12.009
876.90	12.066
877.06	12.139
877.23	12.145
877.39	11.981
877.56	12.245
877.72	12.309
877.88	12.152
878.05	11.920
878.21	11.901
878.38	12.083
878.54	11.935
878.71	11.876
878.87	11.960
879.04	12.072
879.20	12.318
879.36	12.347
879.53	12.243
879.69	12.338
879.86	12.268
880.02	12.874
880.19	12.405
880.35	10.739
880.51	12.351
880.68	10.303
>>>>>End Processed Spectral Data<<<<<
