# Supplementary material for: Structure and pigment make the eyed elater’s eyespots black
Source: PeerJ. 2020 Jan 13;8:e8161. doi: 10.7717/peerj.8161 (PMC6964691; doi:10.7717/peerj.8161)
Supplement: Supplemental Information 3 — 42 text files with reflectance spectra and 1 R script text file [file peerj-08-8161-s003.zip › butterflies/90_rajah_black_VTEC00005067_2.txt]

SpectraSuite Data File
++++++++++++++++++++++++++++++++++++
Date: Sun Sep 01 16:24:34 EDT 2019
User: Paul
Dark Spectrum Present: Yes
Reference Spectrum Present: Yes
Number of Sampled Component Spectra: 1
Spectrometers: USB4C01401
Integration Time (usec): 40000 (USB4C01401)
Spectra Averaged: 5 (USB4C01401)
Boxcar Smoothing: 5 (USB4C01401)
Correct for Electrical Dark: No (USB4C01401)
Strobe/Lamp Enabled: No (USB4C01401)
Correct for Detector Non-linearity: No (USB4C01401)
Correct for Stray Light: No (USB4C01401)
Number of Pixels in Processed Spectrum: 3648
>>>>>Begin Processed Spectral Data<<<<<
179.04	-766.667
179.26	-766.667
179.47	-766.667
179.69	26.882
179.90	29.032
180.12	-133.945
180.33	-134.579
180.55	-196.491
180.76	-101.639
180.98	-64.602
181.19	-52.500
181.41	-220.000
181.62	-127.869
181.84	-94.180
182.05	-32.075
182.27	-14.111
182.48	-5.479
182.70	0.406
182.91	1.083
183.13	4.122
183.34	4.651
183.56	5.015
183.77	3.621
183.99	4.396
184.20	6.683
184.41	6.677
184.63	6.462
184.84	5.142
185.06	3.672
185.27	4.222
185.49	1.438
185.70	1.987
185.92	3.149
186.13	4.077
186.35	4.089
186.56	2.577
186.78	4.547
186.99	7.794
187.21	8.475
187.42	10.516
187.64	9.247
187.85	9.392
188.06	8.298
188.28	8.560
188.49	8.307
188.71	7.397
188.92	7.788
189.14	6.756
189.35	6.096
189.57	5.755
189.78	4.134
190.00	5.628
190.21	5.571
190.42	6.597
190.64	5.373
190.85	6.015
191.07	7.304
191.28	5.605
191.50	7.871
191.71	7.180
191.93	9.027
192.14	10.207
192.36	9.425
192.57	9.638
192.78	9.217
193.00	10.099
193.21	8.896
193.43	8.060
193.64	9.518
193.86	7.553
194.07	7.839
194.28	7.272
194.50	5.872
194.71	5.581
194.93	6.711
195.14	7.336
195.36	6.066
195.57	6.810
195.78	7.195
196.00	7.168
196.21	5.689
196.43	6.655
196.64	5.809
196.86	5.827
197.07	7.900
197.28	8.412
197.50	6.392
197.71	4.963
197.93	5.957
198.14	5.393
198.36	5.246
198.57	8.238
198.78	5.875
199.00	6.399
199.21	6.711
199.43	5.083
199.64	4.752
199.85	7.157
200.07	8.636
200.28	7.961
200.50	7.670
200.71	8.468
200.92	6.753
201.14	7.724
201.35	7.956
201.57	8.283
201.78	9.566
201.99	9.165
202.21	7.955
202.42	7.243
202.64	4.846
202.85	6.519
203.06	6.673
203.28	8.560
203.49	8.309
203.71	7.757
203.92	7.533
204.13	6.689
204.35	6.921
204.56	7.126
204.78	8.554
204.99	9.962
205.20	8.545
205.42	7.711
205.63	6.051
205.85	5.783
206.06	6.702
206.27	7.219
206.49	5.940
206.70	6.569
206.91	7.513
207.13	7.130
207.34	6.968
207.56	7.299
207.77	7.644
207.98	9.113
208.20	9.969
208.41	7.332
208.62	7.628
208.84	9.564
209.05	7.605
209.27	5.839
209.48	5.342
209.69	4.990
209.91	3.879
210.12	4.258
210.33	3.673
210.55	2.284
210.76	3.052
210.97	2.966
211.19	1.298
211.40	2.412
211.61	4.183
211.83	4.665
212.04	5.277
212.26	6.608
212.47	6.524
212.68	5.879
212.90	6.649
213.11	7.868
213.32	6.469
213.54	5.169
213.75	4.670
213.96	3.018
214.18	3.517
214.39	4.389
214.60	3.401
214.82	2.386
215.03	2.166
215.24	2.835
215.46	1.507
215.67	2.108
215.88	3.374
216.10	4.664
216.31	4.945
216.52	3.115
216.74	0.844
216.95	0.178
217.16	0.588
217.38	2.003
217.59	0.834
217.80	0.766
218.02	0.626
218.23	0.408
218.44	-0.322
218.66	0.176
218.87	0.711
219.08	1.599
219.30	1.658
219.51	1.386
219.72	0.816
219.94	0.853
220.15	0.894
220.36	1.195
220.58	1.181
220.79	0.897
221.00	0.725
221.22	0.758
221.43	0.870
221.64	1.352
221.85	1.480
222.07	1.495
222.28	1.635
222.49	1.982
222.71	1.647
222.92	1.762
223.13	1.917
223.35	2.116
223.56	1.902
223.77	1.570
223.99	1.140
224.20	1.049
224.41	1.116
224.62	0.950
224.84	0.767
225.05	0.813
225.26	0.837
225.48	0.632
225.69	0.511
225.90	0.733
226.11	0.817
226.33	1.022
226.54	1.136
226.75	1.037
226.97	1.014
227.18	0.921
227.39	0.892
227.60	0.811
227.82	0.803
228.03	0.770
228.24	0.665
228.46	0.756
228.67	0.756
228.88	0.669
229.09	0.707
229.31	0.832
229.52	0.837
229.73	0.848
229.95	0.890
230.16	0.934
230.37	0.898
230.58	0.945
230.80	0.874
231.01	0.827
231.22	0.754
231.43	0.752
231.65	0.692
231.86	0.746
232.07	0.797
232.28	0.777
232.50	0.799
232.71	0.831
232.92	0.752
233.14	0.757
233.35	0.789
233.56	0.827
233.77	0.794
233.99	0.782
234.20	0.749
234.41	0.621
234.62	0.567
234.84	0.528
235.05	0.518
235.26	0.544
235.47	0.553
235.69	0.514
235.90	0.557
236.11	0.554
236.32	0.552
236.53	0.557
236.75	0.618
236.96	0.639
237.17	0.674
237.38	0.647
237.60	0.685
237.81	0.646
238.02	0.660
238.23	0.658
238.45	0.679
238.66	0.694
238.87	0.696
239.08	0.725
239.30	0.721
239.51	0.714
239.72	0.744
239.93	0.717
240.14	0.728
240.36	0.726
240.57	0.682
240.78	0.665
240.99	0.620
241.21	0.631
241.42	0.622
241.63	0.611
241.84	0.634
242.05	0.618
242.27	0.626
242.48	0.647
242.69	0.654
242.90	0.686
243.11	0.685
243.33	0.700
243.54	0.693
243.75	0.680
243.96	0.701
244.18	0.682
244.39	0.681
244.60	0.685
244.81	0.660
245.02	0.629
245.24	0.619
245.45	0.600
245.66	0.617
245.87	0.630
246.08	0.628
246.30	0.593
246.51	0.583
246.72	0.591
246.93	0.561
247.14	0.585
247.35	0.576
247.57	0.569
247.78	0.571
247.99	0.565
248.20	0.537
248.41	0.542
248.63	0.566
248.84	0.594
249.05	0.579
249.26	0.595
249.47	0.589
249.68	0.616
249.90	0.611
250.11	0.624
250.32	0.605
250.53	0.623
250.74	0.624
250.96	0.618
251.17	0.584
251.38	0.574
251.59	0.555
251.80	0.553
252.01	0.553
252.23	0.563
252.44	0.546
252.65	0.568
252.86	0.552
253.07	0.548
253.28	0.540
253.50	0.541
253.71	0.549
253.92	0.574
254.13	0.567
254.34	0.561
254.55	0.558
254.76	0.563
254.98	0.545
255.19	0.564
255.40	0.556
255.61	0.574
255.82	0.591
256.03	0.606
256.25	0.582
256.46	0.596
256.67	0.595
256.88	0.591
257.09	0.597
257.30	0.608
257.51	0.600
257.73	0.600
257.94	0.572
258.15	0.549
258.36	0.543
258.57	0.554
258.78	0.541
258.99	0.552
259.20	0.544
259.42	0.534
259.63	0.531
259.84	0.525
260.05	0.514
260.26	0.522
260.47	0.531
260.68	0.524
260.90	0.519
261.11	0.520
261.32	0.501
261.53	0.500
261.74	0.498
261.95	0.505
262.16	0.496
262.37	0.503
262.58	0.517
262.80	0.508
263.01	0.515
263.22	0.519
263.43	0.514
263.64	0.514
263.85	0.524
264.06	0.532
264.27	0.520
264.48	0.531
264.70	0.546
264.91	0.550
265.12	0.560
265.33	0.544
265.54	0.532
265.75	0.539
265.96	0.538
266.17	0.544
266.38	0.544
266.59	0.545
266.81	0.530
267.02	0.531
267.23	0.525
267.44	0.521
267.65	0.525
267.86	0.539
268.07	0.536
268.28	0.532
268.49	0.531
268.70	0.537
268.91	0.545
269.13	0.538
269.34	0.517
269.55	0.513
269.76	0.522
269.97	0.518
270.18	0.502
270.39	0.494
270.60	0.505
270.81	0.499
271.02	0.488
271.23	0.472
271.44	0.470
271.65	0.477
271.87	0.468
272.08	0.463
272.29	0.471
272.50	0.475
272.71	0.477
272.92	0.473
273.13	0.469
273.34	0.473
273.55	0.489
273.76	0.491
273.97	0.502
274.18	0.511
274.39	0.504
274.60	0.503
274.81	0.506
275.02	0.508
275.24	0.488
275.45	0.482
275.66	0.478
275.87	0.463
276.08	0.468
276.29	0.459
276.50	0.449
276.71	0.447
276.92	0.447
277.13	0.442
277.34	0.439
277.55	0.449
277.76	0.441
277.97	0.442
278.18	0.441
278.39	0.442
278.60	0.438
278.81	0.436
279.02	0.447
279.23	0.441
279.44	0.447
279.65	0.443
279.86	0.453
280.08	0.460
280.29	0.454
280.50	0.455
280.71	0.452
280.92	0.454
281.13	0.455
281.34	0.442
281.55	0.439
281.76	0.418
281.97	0.424
282.18	0.427
282.39	0.423
282.60	0.418
282.81	0.421
283.02	0.422
283.23	0.411
283.44	0.423
283.65	0.426
283.86	0.425
284.07	0.439
284.28	0.435
284.49	0.431
284.70	0.438
284.91	0.448
285.12	0.440
285.33	0.439
285.54	0.447
285.75	0.435
285.96	0.441
286.17	0.444
286.38	0.442
286.59	0.446
286.80	0.451
287.01	0.452
287.22	0.437
287.43	0.446
287.64	0.456
287.85	0.454
288.06	0.456
288.27	0.450
288.48	0.450
288.69	0.448
288.90	0.438
289.11	0.421
289.32	0.411
289.53	0.416
289.74	0.411
289.95	0.394
290.16	0.386
290.37	0.377
290.58	0.374
290.79	0.378
291.00	0.370
291.21	0.368
291.42	0.383
291.63	0.393
291.83	0.403
292.04	0.398
292.25	0.406
292.46	0.409
292.67	0.415
292.88	0.415
293.09	0.398
293.30	0.399
293.51	0.392
293.72	0.380
293.93	0.373
294.14	0.364
294.35	0.365
294.56	0.361
294.77	0.358
294.98	0.358
295.19	0.363
295.40	0.370
295.61	0.370
295.82	0.376
296.03	0.376
296.24	0.383
296.45	0.386
296.66	0.389
296.86	0.396
297.07	0.393
297.28	0.401
297.49	0.402
297.70	0.405
297.91	0.411
298.12	0.414
298.33	0.414
298.54	0.403
298.75	0.403
298.96	0.394
299.17	0.390
299.38	0.402
299.59	0.395
299.80	0.386
300.00	0.381
300.21	0.373
300.42	0.376
300.63	0.367
300.84	0.373
301.05	0.369
301.26	0.380
301.47	0.378
301.68	0.375
301.89	0.374
302.10	0.372
302.31	0.376
302.52	0.375
302.72	0.367
302.93	0.366
303.14	0.363
303.35	0.353
303.56	0.344
303.77	0.343
303.98	0.347
304.19	0.350
304.40	0.352
304.61	0.346
304.82	0.348
305.02	0.351
305.23	0.371
305.44	0.365
305.65	0.372
305.86	0.376
306.07	0.369
306.28	0.359
306.49	0.343
306.70	0.343
306.91	0.347
307.11	0.341
307.32	0.337
307.53	0.320
307.74	0.323
307.95	0.332
308.16	0.327
308.37	0.329
308.58	0.332
308.79	0.346
308.99	0.336
309.20	0.335
309.41	0.342
309.62	0.347
309.83	0.356
310.04	0.355
310.25	0.349
310.46	0.347
310.66	0.340
310.87	0.332
311.08	0.317
311.29	0.311
311.50	0.315
311.71	0.313
311.92	0.311
312.12	0.304
312.33	0.303
312.54	0.294
312.75	0.298
312.96	0.303
313.17	0.297
313.38	0.299
313.59	0.308
313.79	0.301
314.00	0.302
314.21	0.293
314.42	0.287
314.63	0.292
314.84	0.301
315.04	0.300
315.25	0.297
315.46	0.311
315.67	0.315
315.88	0.319
316.09	0.312
316.30	0.310
316.50	0.305
316.71	0.307
316.92	0.301
317.13	0.298
317.34	0.290
317.55	0.298
317.75	0.290
317.96	0.295
318.17	0.285
318.38	0.290
318.59	0.286
318.80	0.294
319.00	0.296
319.21	0.299
319.42	0.298
319.63	0.307
319.84	0.311
320.05	0.314
320.25	0.304
320.46	0.316
320.67	0.319
320.88	0.317
321.09	0.323
321.29	0.329
321.50	0.322
321.71	0.327
321.92	0.326
322.13	0.314
322.34	0.307
322.54	0.310
322.75	0.301
322.96	0.307
323.17	0.308
323.38	0.300
323.58	0.279
323.79	0.282
324.00	0.273
324.21	0.267
324.42	0.266
324.62	0.265
324.83	0.260
325.04	0.254
325.25	0.239
325.46	0.243
325.66	0.245
325.87	0.253
326.08	0.260
326.29	0.263
326.50	0.264
326.70	0.260
326.91	0.266
327.12	0.270
327.33	0.272
327.53	0.280
327.74	0.280
327.95	0.287
328.16	0.278
328.37	0.277
328.57	0.283
328.78	0.284
328.99	0.283
329.20	0.285
329.41	0.287
329.61	0.289
329.82	0.295
330.03	0.285
330.24	0.280
330.44	0.288
330.65	0.292
330.86	0.288
331.07	0.291
331.27	0.300
331.48	0.296
331.69	0.289
331.90	0.294
332.10	0.290
332.31	0.291
332.52	0.286
332.73	0.290
332.93	0.284
333.14	0.273
333.35	0.270
333.56	0.262
333.76	0.266
333.97	0.276
334.18	0.271
334.39	0.265
334.59	0.263
334.80	0.256
335.01	0.252
335.22	0.237
335.42	0.255
335.63	0.247
335.84	0.254
336.05	0.254
336.25	0.251
336.46	0.246
336.67	0.245
336.88	0.251
337.08	0.262
337.29	0.257
337.50	0.261
337.71	0.249
337.91	0.248
338.12	0.252
338.33	0.238
338.53	0.234
338.74	0.238
338.95	0.233
339.16	0.228
339.36	0.222
339.57	0.223
339.78	0.233
339.98	0.226
340.19	0.240
340.40	0.223
340.61	0.217
340.81	0.224
341.02	0.224
341.23	0.228
341.43	0.240
341.64	0.239
341.85	0.228
342.06	0.219
342.26	0.219
342.47	0.203
342.68	0.209
342.88	0.219
343.09	0.211
343.30	0.209
343.51	0.214
343.71	0.214
343.92	0.210
344.13	0.220
344.33	0.227
344.54	0.238
344.75	0.237
344.95	0.236
345.16	0.238
345.37	0.229
345.57	0.234
345.78	0.229
345.99	0.209
346.19	0.217
346.40	0.217
346.61	0.209
346.82	0.205
347.02	0.217
347.23	0.220
347.44	0.216
347.64	0.235
347.85	0.233
348.06	0.233
348.26	0.246
348.47	0.241
348.68	0.245
348.88	0.250
349.09	0.255
349.30	0.242
349.50	0.235
349.71	0.233
349.92	0.228
350.12	0.216
350.33	0.209
350.54	0.211
350.74	0.212
350.95	0.217
351.16	0.214
351.36	0.207
351.57	0.217
351.77	0.230
351.98	0.235
352.19	0.232
352.39	0.240
352.60	0.252
352.81	0.249
353.01	0.242
353.22	0.229
353.43	0.215
353.63	0.222
353.84	0.221
354.05	0.207
354.25	0.209
354.46	0.209
354.67	0.213
354.87	0.215
355.08	0.217
355.28	0.222
355.49	0.240
355.70	0.257
355.90	0.239
356.11	0.227
356.32	0.235
356.52	0.225
356.73	0.227
356.93	0.224
357.14	0.212
357.35	0.209
357.55	0.210
357.76	0.200
357.97	0.193
358.17	0.198
358.38	0.212
358.58	0.207
358.79	0.223
359.00	0.208
359.20	0.202
359.41	0.214
359.61	0.206
359.82	0.203
360.03	0.196
360.23	0.206
360.44	0.208
360.64	0.197
360.85	0.202
361.06	0.186
361.26	0.189
361.47	0.190
361.67	0.196
361.88	0.195
362.09	0.207
362.29	0.206
362.50	0.208
362.70	0.208
362.91	0.214
363.12	0.207
363.32	0.208
363.53	0.222
363.73	0.232
363.94	0.232
364.15	0.230
364.35	0.217
364.56	0.223
364.76	0.216
364.97	0.216
365.17	0.217
365.38	0.232
365.59	0.233
365.79	0.232
366.00	0.234
366.20	0.207
366.41	0.230
366.61	0.233
366.82	0.239
367.03	0.237
367.23	0.238
367.44	0.233
367.64	0.234
367.85	0.241
368.05	0.236
368.26	0.232
368.47	0.248
368.67	0.230
368.88	0.240
369.08	0.233
369.29	0.238
369.49	0.243
369.70	0.247
369.90	0.234
370.11	0.228
370.31	0.225
370.52	0.218
370.73	0.214
370.93	0.207
371.14	0.194
371.34	0.191
371.55	0.180
371.75	0.181
371.96	0.188
372.16	0.198
372.37	0.192
372.57	0.204
372.78	0.205
372.99	0.202
373.19	0.215
373.40	0.209
373.60	0.212
373.81	0.224
374.01	0.218
374.22	0.205
374.42	0.199
374.63	0.220
374.83	0.211
375.04	0.210
375.24	0.212
375.45	0.204
375.65	0.213
375.86	0.211
376.06	0.197
376.27	0.193
376.47	0.196
376.68	0.206
376.88	0.191
377.09	0.189
377.29	0.197
377.50	0.189
377.70	0.186
377.91	0.186
378.11	0.188
378.32	0.190
378.52	0.189
378.73	0.178
378.93	0.171
379.14	0.180
379.34	0.170
379.55	0.163
379.75	0.164
379.96	0.172
380.16	0.165
380.37	0.162
380.57	0.172
380.78	0.187
380.98	0.193
381.19	0.189
381.39	0.184
381.60	0.188
381.80	0.197
382.01	0.204
382.21	0.206
382.42	0.216
382.62	0.219
382.83	0.225
383.03	0.215
383.24	0.217
383.44	0.215
383.65	0.211
383.85	0.217
384.06	0.204
384.26	0.209
384.47	0.204
384.67	0.193
384.87	0.189
385.08	0.185
385.28	0.189
385.49	0.191
385.69	0.193
385.90	0.198
386.10	0.204
386.31	0.212
386.51	0.209
386.72	0.215
386.92	0.218
387.13	0.208
387.33	0.209
387.53	0.202
387.74	0.203
387.94	0.211
388.15	0.201
388.35	0.193
388.56	0.196
388.76	0.191
388.97	0.178
389.17	0.192
389.37	0.194
389.58	0.184
389.78	0.176
389.99	0.178
390.19	0.168
390.40	0.169
390.60	0.178
390.80	0.172
391.01	0.167
391.21	0.181
391.42	0.165
391.62	0.157
391.83	0.167
392.03	0.175
392.23	0.171
392.44	0.175
392.64	0.191
392.85	0.187
393.05	0.185
393.26	0.195
393.46	0.186
393.66	0.205
393.87	0.215
394.07	0.203
394.28	0.202
394.48	0.199
394.68	0.207
394.89	0.197
395.09	0.196
395.30	0.195
395.50	0.192
395.70	0.197
395.91	0.177
396.11	0.178
396.32	0.180
396.52	0.191
396.72	0.196
396.93	0.197
397.13	0.193
397.34	0.195
397.54	0.202
397.74	0.193
397.95	0.200
398.15	0.212
398.36	0.229
398.56	0.229
398.76	0.214
398.97	0.222
399.17	0.235
399.37	0.242
399.58	0.241
399.78	0.230
399.99	0.241
400.19	0.243
400.39	0.235
400.60	0.209
400.80	0.203
401.00	0.211
401.21	0.208
401.41	0.175
401.62	0.183
401.82	0.190
402.02	0.188
402.23	0.197
402.43	0.207
402.63	0.219
402.84	0.227
403.04	0.237
403.24	0.230
403.45	0.226
403.65	0.235
403.86	0.219
404.06	0.211
404.26	0.220
404.47	0.210
404.67	0.192
404.87	0.172
405.08	0.158
405.28	0.159
405.48	0.160
405.69	0.166
405.89	0.175
406.09	0.168
406.30	0.167
406.50	0.178
406.70	0.176
406.91	0.178
407.11	0.193
407.31	0.207
407.52	0.208
407.72	0.211
407.92	0.201
408.13	0.192
408.33	0.203
408.53	0.199
408.74	0.203
408.94	0.199
409.14	0.217
409.35	0.218
409.55	0.219
409.75	0.220
409.96	0.228
410.16	0.232
410.36	0.235
410.57	0.228
410.77	0.247
410.97	0.237
411.18	0.246
411.38	0.234
411.58	0.236
411.78	0.258
411.99	0.251
412.19	0.264
412.39	0.260
412.60	0.267
412.80	0.264
413.00	0.252
413.21	0.261
413.41	0.262
413.61	0.270
413.81	0.265
414.02	0.244
414.22	0.242
414.42	0.221
414.63	0.212
414.83	0.210
415.03	0.219
415.23	0.224
415.44	0.215
415.64	0.210
415.84	0.188
416.05	0.189
416.25	0.193
416.45	0.198
416.65	0.207
416.86	0.229
417.06	0.237
417.26	0.221
417.47	0.209
417.67	0.201
417.87	0.204
418.07	0.223
418.28	0.217
418.48	0.208
418.68	0.217
418.88	0.219
419.09	0.216
419.29	0.204
419.49	0.211
419.69	0.219
419.90	0.239
420.10	0.223
420.30	0.220
420.50	0.225
420.71	0.236
420.91	0.223
421.11	0.212
421.31	0.194
421.52	0.182
421.72	0.189
421.92	0.201
422.12	0.192
422.33	0.200
422.53	0.206
422.73	0.202
422.93	0.194
423.14	0.200
423.34	0.213
423.54	0.214
423.74	0.224
423.95	0.235
424.15	0.222
424.35	0.233
424.55	0.237
424.76	0.217
424.96	0.212
425.16	0.207
425.36	0.223
425.56	0.230
425.77	0.250
425.97	0.266
426.17	0.254
426.37	0.256
426.58	0.251
426.78	0.262
426.98	0.268
427.18	0.270
427.38	0.277
427.59	0.272
427.79	0.253
427.99	0.257
428.19	0.216
428.39	0.221
428.60	0.217
428.80	0.207
429.00	0.189
429.20	0.176
429.40	0.175
429.61	0.171
429.81	0.157
430.01	0.151
430.21	0.147
430.41	0.170
430.62	0.170
430.82	0.157
431.02	0.152
431.22	0.166
431.42	0.197
431.63	0.205
431.83	0.215
432.03	0.223
432.23	0.248
432.43	0.243
432.64	0.246
432.84	0.224
433.04	0.230
433.24	0.241
433.44	0.231
433.64	0.203
433.85	0.208
434.05	0.206
434.25	0.192
434.45	0.176
434.65	0.182
434.85	0.180
435.06	0.202
435.26	0.213
435.46	0.192
435.66	0.203
435.86	0.206
436.06	0.196
436.27	0.206
436.47	0.188
436.67	0.198
436.87	0.193
437.07	0.203
437.27	0.207
437.47	0.192
437.68	0.205
437.88	0.219
438.08	0.225
438.28	0.251
438.48	0.242
438.68	0.269
438.89	0.255
439.09	0.248
439.29	0.252
439.49	0.240
439.69	0.232
439.89	0.228
440.09	0.194
440.29	0.200
440.50	0.162
440.70	0.147
440.90	0.154
441.10	0.163
441.30	0.179
441.50	0.155
441.70	0.155
441.90	0.177
442.11	0.172
442.31	0.196
442.51	0.195
442.71	0.228
442.91	0.249
443.11	0.254
443.31	0.248
443.51	0.237
443.72	0.243
443.92	0.252
444.12	0.250
444.32	0.290
444.52	0.279
444.72	0.275
444.92	0.266
445.12	0.258
445.32	0.254
445.53	0.269
445.73	0.275
445.93	0.286
446.13	0.286
446.33	0.292
446.53	0.265
446.73	0.266
446.93	0.266
447.13	0.257
447.33	0.237
447.53	0.239
447.74	0.214
447.94	0.165
448.14	0.169
448.34	0.163
448.54	0.154
448.74	0.151
448.94	0.162
449.14	0.176
449.34	0.148
449.54	0.193
449.74	0.169
449.94	0.180
450.14	0.207
450.35	0.196
450.55	0.198
450.75	0.213
450.95	0.237
451.15	0.213
451.35	0.172
451.55	0.205
451.75	0.167
451.95	0.201
452.15	0.212
452.35	0.242
452.55	0.234
452.75	0.227
452.95	0.237
453.15	0.223
453.35	0.246
453.56	0.277
453.76	0.262
453.96	0.254
454.16	0.210
454.36	0.181
454.56	0.155
454.76	0.160
454.96	0.178
455.16	0.160
455.36	0.149
455.56	0.146
455.76	0.130
455.96	0.169
456.16	0.175
456.36	0.191
456.56	0.216
456.76	0.228
456.96	0.232
457.16	0.233
457.36	0.215
457.56	0.223
457.76	0.206
457.96	0.214
458.16	0.199
458.36	0.201
458.56	0.201
458.76	0.186
458.96	0.196
459.16	0.183
459.36	0.174
459.56	0.185
459.76	0.181
459.96	0.191
460.16	0.189
460.36	0.187
460.56	0.199
460.76	0.207
460.96	0.222
461.16	0.209
461.36	0.214
461.56	0.221
461.76	0.220
461.96	0.237
462.16	0.241
462.36	0.268
462.56	0.264
462.76	0.263
462.96	0.267
463.16	0.248
463.36	0.254
463.56	0.263
463.76	0.246
463.96	0.240
464.16	0.230
464.36	0.229
464.56	0.201
464.76	0.208
464.96	0.207
465.16	0.220
465.36	0.229
465.56	0.223
465.76	0.239
465.96	0.245
466.16	0.248
466.36	0.245
466.56	0.243
466.76	0.256
466.96	0.260
467.16	0.250
467.36	0.231
467.56	0.229
467.76	0.232
467.96	0.215
468.16	0.230
468.36	0.230
468.56	0.220
468.76	0.217
468.96	0.207
469.16	0.200
469.35	0.207
469.55	0.215
469.75	0.212
469.95	0.217
470.15	0.222
470.35	0.209
470.55	0.200
470.75	0.199
470.95	0.198
471.15	0.214
471.35	0.220
471.55	0.220
471.75	0.211
471.95	0.227
472.15	0.225
472.35	0.225
472.54	0.233
472.74	0.250
472.94	0.252
473.14	0.258
473.34	0.252
473.54	0.244
473.74	0.246
473.94	0.252
474.14	0.247
474.34	0.245
474.54	0.240
474.74	0.234
474.94	0.230
475.13	0.238
475.33	0.235
475.53	0.222
475.73	0.226
475.93	0.223
476.13	0.221
476.33	0.218
476.53	0.216
476.73	0.207
476.93	0.214
477.12	0.214
477.32	0.203
477.52	0.196
477.72	0.202
477.92	0.194
478.12	0.200
478.32	0.203
478.52	0.203
478.72	0.209
478.92	0.209
479.11	0.199
479.31	0.199
479.51	0.195
479.71	0.201
479.91	0.208
480.11	0.214
480.31	0.209
480.51	0.206
480.70	0.202
480.90	0.200
481.10	0.209
481.30	0.217
481.50	0.221
481.70	0.232
481.90	0.227
482.10	0.218
482.29	0.222
482.49	0.220
482.69	0.229
482.89	0.236
483.09	0.236
483.29	0.237
483.49	0.226
483.68	0.222
483.88	0.228
484.08	0.230
484.28	0.226
484.48	0.216
484.68	0.203
484.88	0.201
485.07	0.198
485.27	0.197
485.47	0.190
485.67	0.204
485.87	0.208
486.07	0.193
486.26	0.196
486.46	0.215
486.66	0.231
486.86	0.255
487.06	0.251
487.26	0.252
487.45	0.258
487.65	0.272
487.85	0.277
488.05	0.274
488.25	0.288
488.45	0.283
488.64	0.269
488.84	0.265
489.04	0.255
489.24	0.254
489.44	0.253
489.64	0.259
489.83	0.250
490.03	0.233
490.23	0.225
490.43	0.228
490.63	0.230
490.82	0.231
491.02	0.226
491.22	0.215
491.42	0.211
491.62	0.209
491.81	0.196
492.01	0.199
492.21	0.213
492.41	0.225
492.61	0.223
492.80	0.225
493.00	0.235
493.20	0.239
493.40	0.244
493.60	0.243
493.79	0.250
493.99	0.253
494.19	0.253
494.39	0.246
494.59	0.238
494.78	0.241
494.98	0.241
495.18	0.229
495.38	0.225
495.57	0.236
495.77	0.240
495.97	0.231
496.17	0.232
496.37	0.229
496.56	0.228
496.76	0.231
496.96	0.226
497.16	0.223
497.35	0.238
497.55	0.239
497.75	0.227
497.95	0.232
498.14	0.230
498.34	0.231
498.54	0.236
498.74	0.233
498.93	0.236
499.13	0.241
499.33	0.237
499.53	0.224
499.72	0.226
499.92	0.237
500.12	0.232
500.32	0.243
500.51	0.247
500.71	0.250
500.91	0.256
501.11	0.251
501.30	0.240
501.50	0.245
501.70	0.258
501.90	0.254
502.09	0.250
502.29	0.237
502.49	0.227
502.69	0.231
502.88	0.219
503.08	0.212
503.28	0.201
503.47	0.216
503.67	0.223
503.87	0.220
504.07	0.220
504.26	0.229
504.46	0.240
504.66	0.244
504.85	0.240
505.05	0.260
505.25	0.255
505.45	0.262
505.64	0.262
505.84	0.243
506.04	0.234
506.23	0.249
506.43	0.229
506.63	0.226
506.83	0.231
507.02	0.206
507.22	0.182
507.42	0.191
507.61	0.201
507.81	0.188
508.01	0.216
508.20	0.200
508.40	0.202
508.60	0.236
508.80	0.248
508.99	0.242
509.19	0.244
509.39	0.250
509.58	0.271
509.78	0.275
509.98	0.275
510.17	0.273
510.37	0.288
510.57	0.287
510.76	0.279
510.96	0.287
511.16	0.293
511.35	0.306
511.55	0.316
511.75	0.290
511.94	0.294
512.14	0.302
512.34	0.304
512.53	0.314
512.73	0.303
512.93	0.290
513.12	0.277
513.32	0.262
513.52	0.272
513.71	0.268
513.91	0.289
514.11	0.280
514.30	0.295
514.50	0.280
514.70	0.286
514.89	0.269
515.09	0.275
515.28	0.268
515.48	0.260
515.68	0.257
515.87	0.260
516.07	0.252
516.27	0.245
516.46	0.209
516.66	0.215
516.86	0.192
517.05	0.202
517.25	0.208
517.44	0.219
517.64	0.236
517.84	0.232
518.03	0.234
518.23	0.255
518.43	0.270
518.62	0.297
518.82	0.297
519.01	0.317
519.21	0.329
519.41	0.330
519.60	0.344
519.80	0.360
520.00	0.358
520.19	0.352
520.39	0.334
520.58	0.317
520.78	0.299
520.98	0.275
521.17	0.277
521.37	0.267
521.56	0.255
521.76	0.240
521.96	0.239
522.15	0.239
522.35	0.243
522.54	0.239
522.74	0.263
522.94	0.266
523.13	0.287
523.33	0.276
523.52	0.273
523.72	0.280
523.91	0.288
524.11	0.288
524.31	0.291
524.50	0.295
524.70	0.308
524.89	0.293
525.09	0.303
525.29	0.317
525.48	0.329
525.68	0.332
525.87	0.326
526.07	0.325
526.26	0.310
526.46	0.311
526.66	0.286
526.85	0.279
527.05	0.286
527.24	0.286
527.44	0.273
527.63	0.249
527.83	0.251
528.02	0.252
528.22	0.240
528.42	0.242
528.61	0.244
528.81	0.264
529.00	0.258
529.20	0.250
529.39	0.262
529.59	0.246
529.78	0.268
529.98	0.274
530.17	0.284
530.37	0.300
530.57	0.299
530.76	0.306
530.96	0.307
531.15	0.296
531.35	0.315
531.54	0.301
531.74	0.322
531.93	0.331
532.13	0.331
532.32	0.336
532.52	0.326
532.71	0.311
532.91	0.311
533.10	0.322
533.30	0.338
533.49	0.322
533.69	0.319
533.89	0.322
534.08	0.314
534.28	0.321
534.47	0.313
534.67	0.332
534.86	0.361
535.06	0.360
535.25	0.350
535.45	0.342
535.64	0.349
535.84	0.382
536.03	0.392
536.23	0.383
536.42	0.390
536.62	0.368
536.81	0.357
537.01	0.348
537.20	0.337
537.40	0.348
537.59	0.356
537.79	0.361
537.98	0.346
538.17	0.315
538.37	0.316
538.56	0.315
538.76	0.330
538.95	0.334
539.15	0.338
539.34	0.336
539.54	0.344
539.73	0.332
539.93	0.330
540.12	0.336
540.32	0.342
540.51	0.347
540.71	0.331
540.90	0.335
541.10	0.321
541.29	0.313
541.49	0.327
541.68	0.305
541.87	0.323
542.07	0.310
542.26	0.275
542.46	0.304
542.65	0.307
542.85	0.320
543.04	0.311
543.24	0.358
543.43	0.376
543.63	0.385
543.82	0.373
544.01	0.381
544.21	0.403
544.40	0.420
544.60	0.400
544.79	0.397
544.99	0.381
545.18	0.387
545.37	0.376
545.57	0.389
545.76	0.366
545.96	0.407
546.15	0.387
546.35	0.400
546.54	0.408
546.73	0.431
546.93	0.425
547.12	0.450
547.32	0.450
547.51	0.403
547.71	0.387
547.90	0.388
548.09	0.337
548.29	0.333
548.48	0.301
548.68	0.294
548.87	0.270
549.06	0.253
549.26	0.225
549.45	0.235
549.65	0.267
549.84	0.264
550.03	0.281
550.23	0.297
550.42	0.302
550.62	0.341
550.81	0.340
551.00	0.334
551.20	0.354
551.39	0.392
551.59	0.386
551.78	0.353
551.97	0.378
552.17	0.356
552.36	0.375
552.56	0.407
552.75	0.411
552.94	0.417
553.14	0.407
553.33	0.411
553.52	0.386
553.72	0.367
553.91	0.390
554.11	0.388
554.30	0.398
554.49	0.404
554.69	0.403
554.88	0.361
555.07	0.330
555.27	0.353
555.46	0.357
555.65	0.364
555.85	0.377
556.04	0.405
556.24	0.376
556.43	0.385
556.62	0.381
556.82	0.348
557.01	0.361
557.20	0.387
557.40	0.390
557.59	0.390
557.78	0.393
557.98	0.415
558.17	0.367
558.36	0.357
558.56	0.358
558.75	0.374
558.94	0.412
559.14	0.406
559.33	0.418
559.52	0.415
559.72	0.410
559.91	0.396
560.10	0.383
560.30	0.388
560.49	0.405
560.68	0.411
560.88	0.384
561.07	0.380
561.26	0.406
561.46	0.391
561.65	0.416
561.84	0.397
562.04	0.406
562.23	0.372
562.42	0.393
562.62	0.391
562.81	0.386
563.00	0.408
563.19	0.402
563.39	0.385
563.58	0.398
563.77	0.381
563.97	0.398
564.16	0.403
564.35	0.438
564.55	0.444
564.74	0.486
564.93	0.473
565.12	0.472
565.32	0.460
565.51	0.469
565.70	0.469
565.90	0.453
566.09	0.463
566.28	0.461
566.47	0.456
566.67	0.448
566.86	0.401
567.05	0.422
567.25	0.402
567.44	0.436
567.63	0.425
567.82	0.427
568.02	0.457
568.21	0.444
568.40	0.444
568.59	0.460
568.79	0.468
568.98	0.493
569.17	0.504
569.36	0.516
569.56	0.493
569.75	0.483
569.94	0.485
570.14	0.479
570.33	0.483
570.52	0.469
570.71	0.455
570.91	0.460
571.10	0.426
571.29	0.433
571.48	0.444
571.68	0.416
571.87	0.408
572.06	0.424
572.25	0.440
572.44	0.440
572.64	0.467
572.83	0.483
573.02	0.450
573.21	0.479
573.41	0.462
573.60	0.448
573.79	0.482
573.98	0.518
574.18	0.492
574.37	0.465
574.56	0.480
574.75	0.475
574.94	0.458
575.14	0.477
575.33	0.483
575.52	0.455
575.71	0.463
575.91	0.457
576.10	0.445
576.29	0.443
576.48	0.467
576.67	0.487
576.87	0.500
577.06	0.495
577.25	0.504
577.44	0.479
577.63	0.512
577.83	0.536
578.02	0.567
578.21	0.584
578.40	0.617
578.59	0.624
578.79	0.593
578.98	0.568
579.17	0.596
579.36	0.578
579.55	0.588
579.74	0.582
579.94	0.577
580.13	0.526
580.32	0.510
580.51	0.512
580.70	0.494
580.90	0.510
581.09	0.512
581.28	0.514
581.47	0.522
581.66	0.536
581.85	0.511
582.05	0.471
582.24	0.504
582.43	0.491
582.62	0.474
582.81	0.478
583.00	0.458
583.20	0.476
583.39	0.457
583.58	0.472
583.77	0.465
583.96	0.499
584.15	0.528
584.34	0.492
584.54	0.497
584.73	0.487
584.92	0.471
585.11	0.469
585.30	0.495
585.49	0.501
585.68	0.486
585.88	0.498
586.07	0.481
586.26	0.469
586.45	0.482
586.64	0.511
586.83	0.538
587.02	0.557
587.22	0.566
587.41	0.531
587.60	0.529
587.79	0.513
587.98	0.503
588.17	0.514
588.36	0.525
588.55	0.524
588.74	0.494
588.94	0.495
589.13	0.534
589.32	0.527
589.51	0.548
589.70	0.568
589.89	0.570
590.08	0.555
590.27	0.557
590.46	0.557
590.66	0.543
590.85	0.546
591.04	0.530
591.23	0.484
591.42	0.489
591.61	0.473
591.80	0.474
591.99	0.482
592.18	0.476
592.37	0.482
592.57	0.478
592.76	0.509
592.95	0.489
593.14	0.471
593.33	0.495
593.52	0.504
593.71	0.543
593.90	0.533
594.09	0.519
594.28	0.550
594.47	0.558
594.66	0.542
594.85	0.554
595.05	0.591
595.24	0.624
595.43	0.607
595.62	0.610
595.81	0.547
596.00	0.531
596.19	0.534
596.38	0.534
596.57	0.508
596.76	0.516
596.95	0.506
597.14	0.503
597.33	0.509
597.52	0.471
597.71	0.461
597.90	0.485
598.09	0.477
598.28	0.500
598.47	0.490
598.67	0.516
598.86	0.525
599.05	0.523
599.24	0.514
599.43	0.502
599.62	0.539
599.81	0.524
600.00	0.554
600.19	0.574
600.38	0.566
600.57	0.554
600.76	0.554
600.95	0.550
601.14	0.538
601.33	0.587
601.52	0.578
601.71	0.588
601.90	0.582
602.09	0.552
602.28	0.575
602.47	0.587
602.66	0.600
602.85	0.601
603.04	0.636
603.23	0.637
603.42	0.637
603.61	0.668
603.80	0.644
603.99	0.679
604.18	0.678
604.37	0.661
604.56	0.647
604.75	0.651
604.94	0.631
605.13	0.623
605.32	0.655
605.51	0.625
605.70	0.599
605.89	0.630
606.08	0.588
606.27	0.588
606.46	0.578
606.65	0.578
606.84	0.564
607.03	0.609
607.22	0.582
607.41	0.571
607.60	0.581
607.79	0.579
607.98	0.560
608.17	0.586
608.36	0.601
608.55	0.615
608.74	0.626
608.93	0.634
609.12	0.610
609.31	0.630
609.49	0.652
609.68	0.639
609.87	0.644
610.06	0.646
610.25	0.668
610.44	0.666
610.63	0.678
610.82	0.672
611.01	0.664
611.20	0.650
611.39	0.666
611.58	0.655
611.77	0.661
611.96	0.679
612.15	0.683
612.34	0.678
612.53	0.679
612.72	0.691
612.90	0.691
613.09	0.747
613.28	0.745
613.47	0.726
613.66	0.715
613.85	0.697
614.04	0.676
614.23	0.686
614.42	0.694
614.61	0.698
614.80	0.669
614.99	0.678
615.18	0.656
615.36	0.656
615.55	0.654
615.74	0.695
615.93	0.718
616.12	0.723
616.31	0.717
616.50	0.717
616.69	0.720
616.88	0.727
617.07	0.745
617.25	0.723
617.44	0.708
617.63	0.708
617.82	0.686
618.01	0.689
618.20	0.709
618.39	0.760
618.58	0.761
618.77	0.779
618.95	0.791
619.14	0.798
619.33	0.814
619.52	0.838
619.71	0.855
619.90	0.851
620.09	0.842
620.28	0.837
620.46	0.786
620.65	0.796
620.84	0.744
621.03	0.735
621.22	0.724
621.41	0.744
621.60	0.755
621.79	0.740
621.97	0.751
622.16	0.766
622.35	0.753
622.54	0.757
622.73	0.705
622.92	0.735
623.11	0.727
623.29	0.724
623.48	0.708
623.67	0.708
623.86	0.703
624.05	0.675
624.24	0.657
624.42	0.671
624.61	0.684
624.80	0.741
624.99	0.757
625.18	0.798
625.37	0.797
625.55	0.804
625.74	0.810
625.93	0.788
626.12	0.801
626.31	0.820
626.50	0.809
626.68	0.841
626.87	0.815
627.06	0.807
627.25	0.772
627.44	0.783
627.63	0.742
627.81	0.746
628.00	0.784
628.19	0.765
628.38	0.740
628.57	0.758
628.75	0.719
628.94	0.730
629.13	0.738
629.32	0.751
629.51	0.749
629.69	0.792
629.88	0.774
630.07	0.785
630.26	0.808
630.45	0.850
630.63	0.857
630.82	0.878
631.01	0.895
631.20	0.889
631.39	0.894
631.57	0.900
631.76	0.881
631.95	0.876
632.14	0.870
632.32	0.856
632.51	0.837
632.70	0.821
632.89	0.809
633.08	0.797
633.26	0.819
633.45	0.831
633.64	0.825
633.83	0.831
634.01	0.865
634.20	0.874
634.39	0.897
634.58	0.925
634.76	0.917
634.95	0.918
635.14	0.942
635.33	0.918
635.51	0.920
635.70	0.915
635.89	0.910
636.08	0.926
636.26	0.896
636.45	0.897
636.64	0.828
636.83	0.833
637.01	0.832
637.20	0.810
637.39	0.829
637.58	0.801
637.76	0.806
637.95	0.825
638.14	0.806
638.33	0.843
638.51	0.854
638.70	0.884
638.89	0.877
639.07	0.898
639.26	0.924
639.45	0.942
639.64	0.945
639.82	0.931
640.01	0.938
640.20	0.891
640.38	0.870
640.57	0.844
640.76	0.861
640.95	0.851
641.13	0.843
641.32	0.818
641.51	0.801
641.69	0.823
641.88	0.838
642.07	0.808
642.26	0.834
642.44	0.857
642.63	0.861
642.82	0.868
643.00	0.946
643.19	0.948
643.38	0.958
643.56	0.948
643.75	0.936
643.94	0.917
644.12	0.890
644.31	0.931
644.50	0.921
644.68	0.920
644.87	0.925
645.06	0.888
645.24	0.874
645.43	0.889
645.62	0.897
645.81	0.880
645.99	0.933
646.18	0.989
646.37	0.970
646.55	0.970
646.74	1.036
646.92	1.029
647.11	1.048
647.30	1.067
647.48	1.041
647.67	1.047
647.86	1.081
648.04	1.046
648.23	1.047
648.42	1.057
648.60	1.071
648.79	1.052
648.98	1.064
649.16	1.039
649.35	1.018
649.54	1.018
649.72	1.017
649.91	1.005
650.09	1.037
650.28	1.037
650.47	1.008
650.65	1.007
650.84	0.985
651.03	0.960
651.21	0.973
651.40	0.999
651.59	1.050
651.77	1.084
651.96	1.064
652.14	1.024
652.33	1.019
652.52	1.040
652.70	1.018
652.89	0.997
653.07	1.021
653.26	1.022
653.45	1.023
653.63	0.987
653.82	0.968
654.00	0.975
654.19	0.996
654.38	1.003
654.56	1.020
654.75	1.039
654.93	1.057
655.12	1.061
655.31	1.058
655.49	1.054
655.68	1.057
655.86	1.067
656.05	1.092
656.24	1.091
656.42	1.066
656.61	1.064
656.79	1.062
656.98	1.098
657.16	1.112
657.35	1.135
657.54	1.150
657.72	1.163
657.91	1.140
658.09	1.133
658.28	1.138
658.46	1.186
658.65	1.196
658.84	1.208
659.02	1.181
659.21	1.172
659.39	1.156
659.58	1.139
659.76	1.128
659.95	1.136
660.13	1.138
660.32	1.133
660.51	1.098
660.69	1.104
660.88	1.126
661.06	1.126
661.25	1.124
661.43	1.144
661.62	1.161
661.80	1.183
661.99	1.178
662.17	1.203
662.36	1.223
662.55	1.241
662.73	1.254
662.92	1.249
663.10	1.268
663.29	1.268
663.47	1.208
663.66	1.180
663.84	1.166
664.03	1.208
664.21	1.182
664.40	1.170
664.58	1.187
664.77	1.156
664.95	1.158
665.14	1.169
665.32	1.158
665.51	1.194
665.69	1.229
665.88	1.261
666.06	1.216
666.25	1.238
666.43	1.264
666.62	1.266
666.80	1.261
666.99	1.252
667.17	1.249
667.36	1.265
667.54	1.262
667.73	1.270
667.91	1.249
668.10	1.310
668.28	1.308
668.47	1.325
668.65	1.331
668.84	1.320
669.02	1.323
669.21	1.317
669.39	1.337
669.58	1.385
669.76	1.377
669.95	1.373
670.13	1.336
670.31	1.369
670.50	1.359
670.68	1.366
670.87	1.394
671.05	1.410
671.24	1.433
671.42	1.415
671.61	1.360
671.79	1.363
671.98	1.394
672.16	1.402
672.35	1.372
672.53	1.373
672.71	1.397
672.90	1.405
673.08	1.433
673.27	1.414
673.45	1.438
673.64	1.466
673.82	1.485
674.01	1.460
674.19	1.447
674.37	1.461
674.56	1.448
674.74	1.404
674.93	1.433
675.11	1.399
675.30	1.407
675.48	1.409
675.66	1.409
675.85	1.408
676.03	1.418
676.22	1.438
676.40	1.400
676.58	1.416
676.77	1.398
676.95	1.368
677.14	1.373
677.32	1.376
677.50	1.358
677.69	1.373
677.87	1.357
678.06	1.395
678.24	1.422
678.43	1.495
678.61	1.520
678.79	1.567
678.98	1.596
679.16	1.593
679.34	1.616
679.53	1.651
679.71	1.639
679.90	1.693
680.08	1.644
680.26	1.610
680.45	1.581
680.63	1.548
680.82	1.533
681.00	1.512
681.18	1.518
681.37	1.481
681.55	1.464
681.73	1.465
681.92	1.441
682.10	1.489
682.29	1.492
682.47	1.516
682.65	1.541
682.84	1.534
683.02	1.559
683.20	1.544
683.39	1.556
683.57	1.571
683.75	1.579
683.94	1.591
684.12	1.577
684.30	1.576
684.49	1.608
684.67	1.606
684.85	1.649
685.04	1.665
685.22	1.706
685.40	1.710
685.59	1.710
685.77	1.743
685.96	1.728
686.14	1.713
686.32	1.734
686.50	1.702
686.69	1.720
686.87	1.701
687.05	1.688
687.24	1.674
687.42	1.729
687.60	1.762
687.79	1.733
687.97	1.779
688.15	1.841
688.34	1.846
688.52	1.855
688.70	1.856
688.89	1.898
689.07	1.899
689.25	1.905
689.44	1.888
689.62	1.863
689.80	1.883
689.98	1.858
690.17	1.827
690.35	1.830
690.53	1.803
690.72	1.801
690.90	1.743
691.08	1.750
691.27	1.787
691.45	1.765
691.63	1.768
691.81	1.780
692.00	1.775
692.18	1.764
692.36	1.752
692.54	1.752
692.73	1.764
692.91	1.801
693.09	1.796
693.28	1.792
693.46	1.790
693.64	1.778
693.82	1.780
694.01	1.767
694.19	1.767
694.37	1.780
694.55	1.803
694.74	1.805
694.92	1.809
695.10	1.793
695.28	1.767
695.47	1.787
695.65	1.793
695.83	1.779
696.01	1.787
696.20	1.795
696.38	1.810
696.56	1.800
696.74	1.777
696.93	1.783
697.11	1.823
697.29	1.864
697.47	1.854
697.66	1.901
697.84	1.889
698.02	1.886
698.20	1.927
698.39	1.942
698.57	1.971
698.75	2.012
698.93	2.030
699.11	2.056
699.30	2.034
699.48	2.049
699.66	2.010
699.84	2.053
700.03	2.090
700.21	2.072
700.39	2.084
700.57	2.075
700.75	2.027
700.94	1.993
701.12	1.972
701.30	1.956
701.48	1.978
701.66	1.986
701.85	1.972
702.03	1.977
702.21	1.979
702.39	1.991
702.57	2.000
702.76	2.029
702.94	2.049
703.12	2.029
703.30	2.081
703.48	2.053
703.66	2.049
703.85	2.035
704.03	2.036
704.21	2.025
704.39	1.991
704.57	1.993
704.75	2.029
704.94	2.038
705.12	2.075
705.30	2.033
705.48	2.064
705.66	2.089
705.84	2.114
706.03	2.076
706.21	2.085
706.39	2.100
706.57	2.121
706.75	2.126
706.93	2.121
707.12	2.116
707.30	2.135
707.48	2.135
707.66	2.129
707.84	2.146
708.02	2.167
708.20	2.161
708.39	2.155
708.57	2.135
708.75	2.122
708.93	2.153
709.11	2.144
709.29	2.131
709.47	2.115
709.66	2.122
709.84	2.141
710.02	2.149
710.20	2.189
710.38	2.169
710.56	2.168
710.74	2.178
710.92	2.181
711.10	2.215
711.29	2.241
711.47	2.280
711.65	2.266
711.83	2.262
712.01	2.286
712.19	2.282
712.37	2.299
712.55	2.340
712.73	2.323
712.92	2.331
713.10	2.310
713.28	2.332
713.46	2.325
713.64	2.365
713.82	2.353
714.00	2.351
714.18	2.343
714.36	2.348
714.54	2.316
714.72	2.358
714.91	2.370
715.09	2.396
715.27	2.380
715.45	2.372
715.63	2.353
715.81	2.353
715.99	2.396
716.17	2.400
716.35	2.440
716.53	2.465
716.71	2.451
716.89	2.429
717.07	2.403
717.25	2.390
717.43	2.396
717.62	2.433
717.80	2.436
717.98	2.455
718.16	2.481
718.34	2.503
718.52	2.525
718.70	2.568
718.88	2.607
719.06	2.635
719.24	2.692
719.42	2.716
719.60	2.689
719.78	2.725
719.96	2.677
720.14	2.684
720.32	2.684
720.50	2.680
720.68	2.642
720.86	2.643
721.04	2.637
721.22	2.583
721.40	2.614
721.58	2.644
721.76	2.641
721.94	2.677
722.12	2.707
722.30	2.703
722.48	2.734
722.66	2.732
722.84	2.693
723.03	2.711
723.21	2.748
723.39	2.717
723.57	2.683
723.75	2.671
723.93	2.670
724.11	2.624
724.29	2.634
724.47	2.598
724.65	2.636
724.83	2.659
725.00	2.634
725.18	2.653
725.36	2.646
725.54	2.716
725.72	2.749
725.90	2.739
726.08	2.784
726.26	2.792
726.44	2.806
726.62	2.831
726.80	2.865
726.98	2.905
727.16	2.944
727.34	2.977
727.52	2.939
727.70	2.879
727.88	2.878
728.06	2.858
728.24	2.904
728.42	2.878
728.60	2.833
728.78	2.809
728.96	2.831
729.14	2.814
729.32	2.824
729.50	2.822
729.68	2.889
729.86	2.891
730.04	2.892
730.22	2.846
730.39	2.918
730.57	2.954
730.75	2.958
730.93	2.933
731.11	2.928
731.29	2.952
731.47	2.936
731.65	2.940
731.83	2.977
732.01	2.969
732.19	2.985
732.37	2.938
732.55	2.914
732.73	2.955
732.90	3.012
733.08	3.017
733.26	2.972
733.44	3.048
733.62	3.038
733.80	3.030
733.98	3.087
734.16	3.085
734.34	3.137
734.52	3.118
734.70	3.104
734.87	3.063
735.05	3.085
735.23	3.110
735.41	3.100
735.59	3.136
735.77	3.117
735.95	3.068
736.13	3.062
736.31	3.055
736.49	3.111
736.66	3.131
736.84	3.146
737.02	3.121
737.20	3.131
737.38	3.137
737.56	3.129
737.74	3.199
737.92	3.240
738.09	3.278
738.27	3.263
738.45	3.262
738.63	3.235
738.81	3.209
738.99	3.235
739.17	3.218
739.34	3.267
739.52	3.265
739.70	3.219
739.88	3.245
740.06	3.214
740.24	3.246
740.42	3.273
740.59	3.308
740.77	3.326
740.95	3.336
741.13	3.358
741.31	3.301
741.49	3.330
741.66	3.362
741.84	3.306
742.02	3.311
742.20	3.306
742.38	3.261
742.56	3.272
742.73	3.315
742.91	3.324
743.09	3.327
743.27	3.333
743.45	3.377
743.63	3.345
743.80	3.469
743.98	3.491
744.16	3.536
744.34	3.567
744.52	3.582
744.69	3.572
744.87	3.574
745.05	3.553
745.23	3.536
745.41	3.513
745.59	3.536
745.76	3.427
745.94	3.444
746.12	3.420
746.30	3.438
746.47	3.418
746.65	3.449
746.83	3.488
747.01	3.518
747.19	3.551
747.36	3.549
747.54	3.566
747.72	3.647
747.90	3.631
748.08	3.611
748.25	3.661
748.43	3.661
748.61	3.613
748.79	3.567
748.96	3.616
749.14	3.700
749.32	3.701
749.50	3.702
749.68	3.682
749.85	3.711
750.03	3.748
750.21	3.728
750.39	3.709
750.56	3.744
750.74	3.735
750.92	3.745
751.10	3.670
751.27	3.668
751.45	3.712
751.63	3.710
751.81	3.702
751.98	3.710
752.16	3.690
752.34	3.752
752.51	3.773
752.69	3.860
752.87	3.813
753.05	3.839
753.22	3.909
753.40	3.868
753.58	3.902
753.76	3.936
753.93	3.936
754.11	3.968
754.29	4.018
754.46	4.023
754.64	3.947
754.82	4.040
755.00	4.035
755.17	4.030
755.35	4.021
755.53	3.972
755.70	3.966
755.88	3.925
756.06	3.892
756.24	3.741
756.41	3.793
756.59	3.787
756.77	3.720
756.94	3.746
757.12	3.724
757.30	3.749
757.47	3.811
757.65	3.768
757.83	3.813
758.01	3.828
758.18	3.970
758.36	3.946
758.54	3.975
758.71	3.960
758.89	4.007
759.07	3.979
759.24	3.954
759.42	3.931
759.60	4.005
759.77	4.016
759.95	4.045
760.13	4.013
760.30	4.016
760.48	4.112
760.66	4.174
760.83	4.143
761.01	4.208
761.19	4.256
761.36	4.267
761.54	4.281
761.72	4.269
761.89	4.262
762.07	4.250
762.24	4.266
762.42	4.186
762.60	4.162
762.77	4.133
762.95	4.111
763.13	4.146
763.30	4.165
763.48	4.154
763.66	4.235
763.83	4.242
764.01	4.333
764.18	4.295
764.36	4.310
764.54	4.283
764.71	4.369
764.89	4.384
765.07	4.354
765.24	4.358
765.42	4.358
765.59	4.311
765.77	4.358
765.95	4.312
766.12	4.339
766.30	4.396
766.47	4.449
766.65	4.418
766.83	4.376
767.00	4.344
767.18	4.341
767.35	4.349
767.53	4.374
767.71	4.335
767.88	4.335
768.06	4.350
768.23	4.297
768.41	4.284
768.59	4.296
768.76	4.349
768.94	4.443
769.11	4.508
769.29	4.500
769.46	4.590
769.64	4.598
769.82	4.619
769.99	4.619
770.17	4.666
770.34	4.712
770.52	4.705
770.69	4.744
770.87	4.741
771.05	4.680
771.22	4.732
771.40	4.637
771.57	4.712
771.75	4.700
771.92	4.720
772.10	4.745
772.27	4.707
772.45	4.741
772.63	4.707
772.80	4.701
772.98	4.758
773.15	4.731
773.33	4.762
773.50	4.727
773.68	4.744
773.85	4.791
774.03	4.746
774.20	4.842
774.38	4.847
774.55	4.887
774.73	4.857
774.91	4.836
775.08	4.859
775.26	4.844
775.43	4.844
775.61	4.906
775.78	4.903
775.96	4.986
776.13	4.947
776.31	4.948
776.48	4.920
776.66	4.990
776.83	5.017
777.01	4.997
777.18	5.010
777.36	5.035
777.53	5.005
777.71	5.010
777.88	5.053
778.06	5.063
778.23	5.078
778.41	5.119
778.58	5.123
778.76	5.096
778.93	5.111
779.11	5.169
779.28	5.185
779.46	5.130
779.63	5.102
779.80	5.087
779.98	5.047
780.15	5.045
780.33	5.028
780.50	5.049
780.68	5.048
780.85	5.084
781.03	5.080
781.20	5.059
781.38	5.173
781.55	5.200
781.73	5.115
781.90	5.165
782.08	5.111
782.25	5.117
782.42	5.101
782.60	5.166
782.77	5.199
782.95	5.151
783.12	5.163
783.30	5.171
783.47	5.130
783.65	5.177
783.82	5.215
783.99	5.313
784.17	5.357
784.34	5.407
784.52	5.439
784.69	5.386
784.87	5.466
785.04	5.505
785.21	5.398
785.39	5.408
785.56	5.416
785.74	5.441
785.91	5.383
786.08	5.447
786.26	5.441
786.43	5.376
786.61	5.433
786.78	5.434
786.96	5.431
787.13	5.507
787.30	5.627
787.48	5.644
787.65	5.659
787.83	5.715
788.00	5.706
788.17	5.685
788.35	5.728
788.52	5.786
788.70	5.808
788.87	5.771
789.04	5.792
789.22	5.771
789.39	5.785
789.56	5.778
789.74	5.735
789.91	5.737
790.09	5.777
790.26	5.847
790.43	5.870
790.61	5.808
790.78	5.901
790.95	5.942
791.13	5.998
791.30	5.979
791.47	5.939
791.65	6.085
791.82	5.995
792.00	6.058
792.17	6.044
792.34	6.014
792.52	6.058
792.69	5.997
792.86	5.965
793.04	5.928
793.21	5.944
793.38	5.983
793.56	5.846
793.73	5.969
793.90	5.893
794.08	5.901
794.25	5.914
794.42	5.877
794.60	5.997
794.77	5.993
794.94	6.048
795.12	6.080
795.29	6.104
795.46	6.195
795.64	6.138
795.81	6.171
795.98	6.160
796.16	6.186
796.33	6.223
796.50	6.081
796.68	6.139
796.85	6.087
797.02	6.066
797.19	6.159
797.37	6.085
797.54	6.019
797.71	6.022
797.89	5.900
798.06	5.861
798.23	5.930
798.41	6.054
798.58	6.059
798.75	6.079
798.92	6.147
799.10	6.048
799.27	6.175
799.44	6.243
799.62	6.228
799.79	6.452
799.96	6.511
800.13	6.501
800.31	6.565
800.48	6.562
800.65	6.542
800.82	6.574
801.00	6.636
801.17	6.642
801.34	6.688
801.52	6.769
801.69	6.673
801.86	6.640
802.03	6.719
802.21	6.637
802.38	6.587
802.55	6.675
802.72	6.687
802.90	6.533
803.07	6.493
803.24	6.508
803.41	6.497
803.59	6.555
803.76	6.495
803.93	6.345
804.10	6.361
804.27	6.368
804.45	6.436
804.62	6.404
804.79	6.473
804.96	6.589
805.14	6.582
805.31	6.520
805.48	6.484
805.65	6.618
805.82	6.768
806.00	6.798
806.17	6.769
806.34	6.611
806.51	6.677
806.69	6.877
806.86	6.769
807.03	6.809
807.20	6.936
807.37	7.008
807.55	7.023
807.72	6.996
807.89	7.073
808.06	7.153
808.23	7.243
808.41	7.282
808.58	7.188
808.75	7.251
808.92	7.196
809.09	7.130
809.26	7.143
809.44	7.026
809.61	7.029
809.78	6.957
809.95	6.944
810.12	6.927
810.30	6.946
810.47	6.961
810.64	6.933
810.81	7.102
810.98	7.108
811.15	7.154
811.33	7.212
811.50	7.171
811.67	7.240
811.84	7.287
812.01	7.299
812.18	7.177
812.35	7.229
812.53	7.281
812.70	7.164
812.87	7.185
813.04	7.260
813.21	7.277
813.38	7.395
813.55	7.335
813.73	7.325
813.90	7.371
814.07	7.480
814.24	7.535
814.41	7.422
814.58	7.393
814.75	7.439
814.93	7.243
815.10	7.288
815.27	7.205
815.44	7.229
815.61	7.312
815.78	7.301
815.95	7.340
816.12	7.221
816.29	7.308
816.47	7.419
816.64	7.341
816.81	7.410
816.98	7.440
817.15	7.501
817.32	7.547
817.49	7.625
817.66	7.676
817.83	7.638
818.00	7.686
818.18	7.728
818.35	7.753
818.52	7.859
818.69	7.855
818.86	7.949
819.03	7.929
819.20	7.945
819.37	7.804
819.54	7.748
819.71	7.732
819.88	7.727
820.05	7.780
820.23	7.775
820.40	7.696
820.57	7.751
820.74	7.625
820.91	7.809
821.08	7.768
821.25	7.940
821.42	7.984
821.59	8.033
821.76	8.094
821.93	8.030
822.10	8.133
822.27	8.214
822.44	8.191
822.61	8.246
822.78	8.038
822.95	7.965
823.12	7.826
823.29	7.911
823.47	7.865
823.64	7.883
823.81	7.822
823.98	7.807
824.15	7.938
824.32	8.030
824.49	8.089
824.66	8.230
824.83	8.460
825.00	8.550
825.17	8.548
825.34	8.612
825.51	8.584
825.68	8.654
825.85	8.664
826.02	8.575
826.19	8.505
826.36	8.413
826.53	8.419
826.70	8.381
826.87	8.355
827.04	8.423
827.21	8.387
827.38	8.496
827.55	8.547
827.72	8.421
827.89	8.492
828.06	8.527
828.23	8.607
828.40	8.630
828.57	8.581
828.74	8.687
828.91	8.644
829.08	8.761
829.25	8.712
829.42	8.770
829.59	8.892
829.76	8.822
829.93	9.021
830.10	9.036
830.27	8.981
830.44	9.066
830.60	9.016
830.77	8.907
830.94	8.841
831.11	8.855
831.28	9.029
831.45	8.966
831.62	8.943
831.79	8.724
831.96	8.715
832.13	8.751
832.30	8.768
832.47	8.905
832.64	8.844
832.81	8.909
832.98	8.845
833.15	8.568
833.32	8.580
833.49	8.683
833.65	8.659
833.82	8.727
833.99	8.759
834.16	8.551
834.33	8.513
834.50	8.691
834.67	8.516
834.84	8.625
835.01	8.789
835.18	8.751
835.35	8.560
835.52	8.567
835.69	8.429
835.85	8.432
836.02	8.565
836.19	8.598
836.36	8.515
836.53	8.597
836.70	8.658
836.87	8.684
837.04	8.868
837.21	8.936
837.38	9.004
837.54	9.038
837.71	8.994
837.88	9.164
838.05	9.156
838.22	9.255
838.39	9.436
838.56	9.288
838.73	9.272
838.89	9.121
839.06	9.134
839.23	9.146
839.40	9.215
839.57	9.352
839.74	9.223
839.91	9.088
840.08	9.253
840.24	9.265
840.41	9.339
840.58	9.434
840.75	9.601
840.92	9.776
841.09	9.807
841.26	9.983
841.42	9.855
841.59	10.085
841.76	10.171
841.93	10.149
842.10	10.116
842.27	10.141
842.43	10.110
842.60	10.065
842.77	10.032
842.94	10.017
843.11	9.874
843.28	9.929
843.44	9.954
843.61	9.867
843.78	9.778
843.95	9.653
844.12	9.804
844.28	9.695
844.45	9.642
844.62	9.660
844.79	9.749
844.96	9.845
845.13	9.914
845.29	9.719
845.46	9.668
845.63	9.848
845.80	9.990
845.97	9.947
846.13	10.005
846.30	10.009
846.47	9.989
846.64	9.939
846.81	9.835
846.97	9.918
847.14	9.881
847.31	10.218
847.48	9.983
847.64	9.996
847.81	9.863
847.98	9.840
848.15	9.997
848.32	10.066
848.48	10.128
848.65	10.162
848.82	10.107
848.99	10.196
849.15	10.091
849.32	10.015
849.49	10.027
849.66	10.013
849.82	10.184
849.99	10.259
850.16	10.192
850.33	10.086
850.49	10.153
850.66	10.099
850.83	10.146
851.00	10.199
851.16	10.383
851.33	10.261
851.50	10.376
851.67	10.308
851.83	10.137
852.00	10.343
852.17	10.541
852.34	10.488
852.50	10.543
852.67	10.421
852.84	10.334
853.01	10.232
853.17	10.305
853.34	10.380
853.51	10.523
853.67	10.566
853.84	10.479
854.01	10.448
854.18	10.497
854.34	10.450
854.51	10.559
854.68	10.523
854.84	10.584
855.01	10.677
855.18	10.585
855.34	10.334
855.51	10.291
855.68	10.385
855.85	10.431
856.01	10.512
856.18	10.590
856.35	10.463
856.51	10.579
856.68	10.499
856.85	10.562
857.01	10.713
857.18	10.861
857.35	10.923
857.51	10.859
857.68	10.856
857.85	10.845
858.01	10.917
858.18	11.103
858.35	11.115
858.51	11.278
858.68	11.274
858.85	11.198
859.01	11.231
859.18	11.294
859.35	11.250
859.51	11.345
859.68	11.392
859.85	11.216
860.01	11.140
860.18	11.313
860.35	11.394
860.51	11.585
860.68	11.415
860.84	11.472
861.01	11.506
861.18	11.704
861.34	11.677
861.51	11.409
861.68	11.499
861.84	11.601
862.01	11.503
862.18	11.487
862.34	11.095
862.51	11.311
862.67	11.245
862.84	11.193
863.01	11.198
863.17	11.419
863.34	11.576
863.50	11.700
863.67	11.621
863.84	11.521
864.00	11.255
864.17	11.322
864.33	11.380
864.50	11.496
864.67	11.493
864.83	11.396
865.00	11.252
865.16	11.511
865.33	11.530
865.50	11.531
865.66	11.498
865.83	11.745
865.99	11.941
866.16	11.940
866.33	12.092
866.49	12.083
866.66	11.981
866.82	11.975
866.99	11.931
867.15	11.891
867.32	12.043
867.49	12.023
867.65	11.911
867.82	11.889
867.98	11.918
868.15	11.795
868.31	11.807
868.48	11.928
868.64	11.991
868.81	11.975
868.98	12.140
869.14	11.960
869.31	11.978
869.47	12.133
869.64	12.125
869.80	12.081
869.97	12.063
870.13	12.265
870.30	12.344
870.46	12.205
870.63	12.323
870.79	12.141
870.96	12.307
871.12	12.431
871.29	12.332
871.46	12.236
871.62	12.272
871.79	12.113
871.95	12.139
872.12	12.016
872.28	12.020
872.45	11.791
872.61	11.976
872.78	12.005
872.94	12.135
873.11	12.299
873.27	12.525
873.44	12.691
873.60	13.033
873.77	12.944
873.93	12.939
874.10	13.008
874.26	13.194
874.43	13.171
874.59	13.306
874.76	13.293
874.92	13.200
875.09	13.334
875.25	13.184
875.41	13.062
875.58	12.945
875.74	12.898
875.91	12.846
876.07	12.828
876.24	12.891
876.40	12.799
876.57	12.762
876.73	12.863
876.90	12.590
877.06	12.612
877.23	12.660
877.39	12.700
877.56	12.836
877.72	12.947
877.88	12.865
878.05	12.488
878.21	12.562
878.38	12.579
878.54	12.632
878.71	12.674
878.87	12.736
879.04	12.574
879.20	12.622
879.36	12.613
879.53	12.564
879.69	12.614
879.86	12.816
880.02	12.573
880.19	12.459
880.35	12.698
880.51	12.784
880.68	12.371
>>>>>End Processed Spectral Data<<<<<
