# Supplementary material for: Structure and pigment make the eyed elater’s eyespots black
Source: PeerJ. 2020 Jan 13;8:e8161. doi: 10.7717/peerj.8161 (PMC6964691; doi:10.7717/peerj.8161)
Supplement: Supplemental Information 3 — 42 text files with reflectance spectra and 1 R script text file [file peerj-08-8161-s003.zip › butterflies/90_rajah_black_VTEC00005067_1.txt]

SpectraSuite Data File
++++++++++++++++++++++++++++++++++++
Date: Sun Sep 01 16:23:35 EDT 2019
User: Paul
Dark Spectrum Present: Yes
Reference Spectrum Present: Yes
Number of Sampled Component Spectra: 1
Spectrometers: USB4C01401
Integration Time (usec): 40000 (USB4C01401)
Spectra Averaged: 5 (USB4C01401)
Boxcar Smoothing: 5 (USB4C01401)
Correct for Electrical Dark: No (USB4C01401)
Strobe/Lamp Enabled: No (USB4C01401)
Correct for Detector Non-linearity: No (USB4C01401)
Correct for Stray Light: No (USB4C01401)
Number of Pixels in Processed Spectrum: 3648
>>>>>Begin Processed Spectral Data<<<<<
179.04	-633.333
179.26	-633.333
179.47	-633.333
179.69	-1.075
179.90	345.161
180.12	-127.523
180.33	-120.561
180.55	-157.895
180.76	-34.426
180.98	-71.681
181.19	-5.833
181.41	-91.429
181.62	-50.820
181.84	-56.085
182.05	-26.758
182.27	-19.003
182.48	-13.082
182.70	-10.249
182.91	-8.705
183.13	-5.295
183.34	-3.999
183.56	-1.896
183.77	0.112
183.99	1.230
184.20	3.474
184.41	4.244
184.63	5.319
184.84	6.266
185.06	6.670
185.27	7.165
185.49	5.659
185.70	5.102
185.92	6.165
186.13	5.188
186.35	5.072
186.56	3.973
186.78	5.289
186.99	7.464
187.21	5.650
187.42	5.631
187.64	4.653
187.85	3.824
188.06	5.916
188.28	3.166
188.49	2.193
188.71	0.449
188.92	-1.680
189.14	-2.091
189.35	-3.089
189.57	-4.306
189.78	-3.504
190.00	-2.756
190.21	-1.426
190.42	-1.917
190.64	-1.022
190.85	0.451
191.07	1.533
191.28	2.067
191.50	4.944
191.71	2.712
191.93	5.256
192.14	5.016
192.36	3.656
192.57	4.149
192.78	3.815
193.00	5.156
193.21	4.104
193.43	3.405
193.64	3.898
193.86	0.810
194.07	3.447
194.28	4.186
194.50	3.495
194.71	3.634
194.93	4.118
195.14	4.964
195.36	2.836
195.57	2.109
195.78	2.222
196.00	1.986
196.21	3.205
196.43	4.867
196.64	3.281
196.86	3.665
197.07	4.784
197.28	4.020
197.50	3.410
197.71	4.262
197.93	5.460
198.14	6.361
198.36	6.819
198.57	7.392
198.78	5.558
199.00	6.329
199.21	7.486
199.43	8.348
199.64	7.519
199.85	6.438
200.07	8.089
200.28	8.882
200.50	8.545
200.71	9.179
200.92	7.875
201.14	7.446
201.35	7.320
201.57	6.168
201.78	6.685
201.99	6.182
202.21	7.252
202.42	4.560
202.64	3.561
202.85	5.532
203.06	4.764
203.28	6.714
203.49	6.077
203.71	6.373
203.92	6.106
204.13	4.940
204.35	6.109
204.56	6.077
204.78	8.356
204.99	9.110
205.20	7.206
205.42	7.089
205.63	3.652
205.85	3.850
206.06	4.290
206.27	5.852
206.49	6.254
206.70	5.498
206.91	6.896
207.13	7.099
207.34	5.726
207.56	6.134
207.77	7.052
207.98	9.471
208.20	9.678
208.41	7.835
208.62	7.671
208.84	7.069
209.05	7.023
209.27	4.339
209.48	2.641
209.69	3.009
209.91	2.059
210.12	1.958
210.33	2.527
210.55	4.241
210.76	4.585
210.97	4.435
211.19	3.520
211.40	3.968
211.61	5.273
211.83	6.193
212.04	6.281
212.26	6.701
212.47	5.745
212.68	4.611
212.90	2.740
213.11	3.767
213.32	2.758
213.54	2.650
213.75	2.468
213.96	1.629
214.18	1.509
214.39	2.169
214.60	2.221
214.82	2.539
215.03	1.723
215.24	2.760
215.46	2.193
215.67	2.949
215.88	4.415
216.10	5.574
216.31	5.521
216.52	4.689
216.74	3.428
216.95	2.014
217.16	1.338
217.38	2.661
217.59	1.630
217.80	1.514
218.02	0.721
218.23	0.067
218.44	-0.377
218.66	0.410
218.87	0.152
219.08	0.516
219.30	1.538
219.51	1.465
219.72	1.019
219.94	0.964
220.15	1.070
220.36	1.444
220.58	1.202
220.79	0.873
221.00	0.620
221.22	1.067
221.43	1.357
221.64	1.316
221.85	1.529
222.07	1.664
222.28	1.671
222.49	1.813
222.71	1.809
222.92	2.012
223.13	1.956
223.35	2.228
223.56	2.071
223.77	1.853
223.99	1.682
224.20	1.670
224.41	1.590
224.62	1.632
224.84	1.380
225.05	1.306
225.26	1.284
225.48	1.183
225.69	1.148
225.90	1.112
226.11	0.898
226.33	0.936
226.54	0.969
226.75	0.917
226.97	0.821
227.18	0.750
227.39	0.654
227.60	0.588
227.82	0.613
228.03	0.643
228.24	0.708
228.46	0.886
228.67	0.959
228.88	0.941
229.09	0.961
229.31	1.054
229.52	1.101
229.73	1.155
229.95	1.231
230.16	1.240
230.37	1.197
230.58	1.130
230.80	1.038
231.01	0.977
231.22	0.886
231.43	0.849
231.65	0.821
231.86	0.836
232.07	0.851
232.28	0.794
232.50	0.776
232.71	0.778
232.92	0.744
233.14	0.774
233.35	0.763
233.56	0.800
233.77	0.844
233.99	0.784
234.20	0.736
234.41	0.661
234.62	0.596
234.84	0.603
235.05	0.516
235.26	0.571
235.47	0.532
235.69	0.558
235.90	0.575
236.11	0.519
236.32	0.540
236.53	0.572
236.75	0.565
236.96	0.613
237.17	0.613
237.38	0.659
237.60	0.682
237.81	0.695
238.02	0.697
238.23	0.713
238.45	0.727
238.66	0.763
238.87	0.784
239.08	0.835
239.30	0.848
239.51	0.837
239.72	0.833
239.93	0.815
240.14	0.808
240.36	0.772
240.57	0.729
240.78	0.745
240.99	0.694
241.21	0.681
241.42	0.668
241.63	0.639
241.84	0.663
242.05	0.657
242.27	0.674
242.48	0.711
242.69	0.739
242.90	0.768
243.11	0.741
243.33	0.743
243.54	0.736
243.75	0.724
243.96	0.705
244.18	0.742
244.39	0.754
244.60	0.718
244.81	0.710
245.02	0.678
245.24	0.666
245.45	0.667
245.66	0.704
245.87	0.702
246.08	0.696
246.30	0.713
246.51	0.682
246.72	0.667
246.93	0.685
247.14	0.696
247.35	0.686
247.57	0.676
247.78	0.663
247.99	0.660
248.20	0.641
248.41	0.647
248.63	0.652
248.84	0.659
249.05	0.658
249.26	0.672
249.47	0.658
249.68	0.671
249.90	0.676
250.11	0.703
250.32	0.674
250.53	0.687
250.74	0.694
250.96	0.706
251.17	0.683
251.38	0.678
251.59	0.654
251.80	0.651
252.01	0.654
252.23	0.662
252.44	0.653
252.65	0.659
252.86	0.673
253.07	0.660
253.28	0.645
253.50	0.637
253.71	0.633
253.92	0.632
254.13	0.626
254.34	0.640
254.55	0.645
254.76	0.631
254.98	0.643
255.19	0.640
255.40	0.648
255.61	0.651
255.82	0.677
256.03	0.685
256.25	0.688
256.46	0.708
256.67	0.706
256.88	0.685
257.09	0.699
257.30	0.686
257.51	0.673
257.73	0.672
257.94	0.657
258.15	0.633
258.36	0.631
258.57	0.629
258.78	0.615
258.99	0.596
259.20	0.589
259.42	0.590
259.63	0.584
259.84	0.596
260.05	0.597
260.26	0.607
260.47	0.608
260.68	0.604
260.90	0.609
261.11	0.614
261.32	0.639
261.53	0.649
261.74	0.630
261.95	0.647
262.16	0.621
262.37	0.626
262.58	0.629
262.80	0.648
263.01	0.644
263.22	0.630
263.43	0.617
263.64	0.609
263.85	0.619
264.06	0.635
264.27	0.629
264.48	0.654
264.70	0.654
264.91	0.658
265.12	0.643
265.33	0.632
265.54	0.627
265.75	0.630
265.96	0.614
266.17	0.625
266.38	0.607
266.59	0.612
266.81	0.596
267.02	0.601
267.23	0.581
267.44	0.573
267.65	0.571
267.86	0.575
268.07	0.575
268.28	0.577
268.49	0.577
268.70	0.600
268.91	0.579
269.13	0.577
269.34	0.555
269.55	0.573
269.76	0.576
269.97	0.578
270.18	0.573
270.39	0.556
270.60	0.557
270.81	0.538
271.02	0.520
271.23	0.522
271.44	0.525
271.65	0.539
271.87	0.526
272.08	0.526
272.29	0.537
272.50	0.543
272.71	0.560
272.92	0.554
273.13	0.557
273.34	0.561
273.55	0.573
273.76	0.567
273.97	0.566
274.18	0.564
274.39	0.553
274.60	0.555
274.81	0.552
275.02	0.539
275.24	0.531
275.45	0.518
275.66	0.510
275.87	0.506
276.08	0.509
276.29	0.506
276.50	0.516
276.71	0.528
276.92	0.530
277.13	0.528
277.34	0.526
277.55	0.531
277.76	0.540
277.97	0.544
278.18	0.541
278.39	0.540
278.60	0.543
278.81	0.533
279.02	0.531
279.23	0.508
279.44	0.509
279.65	0.516
279.86	0.515
280.08	0.516
280.29	0.513
280.50	0.504
280.71	0.503
280.92	0.488
281.13	0.481
281.34	0.476
281.55	0.477
281.76	0.476
281.97	0.466
282.18	0.475
282.39	0.466
282.60	0.459
282.81	0.464
283.02	0.452
283.23	0.453
283.44	0.468
283.65	0.459
283.86	0.458
284.07	0.447
284.28	0.453
284.49	0.446
284.70	0.452
284.91	0.473
285.12	0.460
285.33	0.473
285.54	0.474
285.75	0.461
285.96	0.468
286.17	0.478
286.38	0.482
286.59	0.477
286.80	0.463
287.01	0.468
287.22	0.448
287.43	0.468
287.64	0.473
287.85	0.469
288.06	0.478
288.27	0.479
288.48	0.480
288.69	0.486
288.90	0.496
289.11	0.504
289.32	0.483
289.53	0.483
289.74	0.471
289.95	0.459
290.16	0.459
290.37	0.447
290.58	0.453
290.79	0.457
291.00	0.451
291.21	0.448
291.42	0.451
291.63	0.458
291.83	0.463
292.04	0.449
292.25	0.453
292.46	0.454
292.67	0.457
292.88	0.455
293.09	0.443
293.30	0.441
293.51	0.437
293.72	0.429
293.93	0.429
294.14	0.429
294.35	0.441
294.56	0.437
294.77	0.433
294.98	0.435
295.19	0.432
295.40	0.433
295.61	0.434
295.82	0.431
296.03	0.431
296.24	0.436
296.45	0.435
296.66	0.431
296.86	0.430
297.07	0.428
297.28	0.436
297.49	0.433
297.70	0.433
297.91	0.434
298.12	0.432
298.33	0.432
298.54	0.430
298.75	0.433
298.96	0.427
299.17	0.426
299.38	0.432
299.59	0.420
299.80	0.417
300.00	0.410
300.21	0.400
300.42	0.399
300.63	0.393
300.84	0.392
301.05	0.394
301.26	0.400
301.47	0.403
301.68	0.404
301.89	0.404
302.10	0.398
302.31	0.400
302.52	0.401
302.72	0.402
302.93	0.400
303.14	0.402
303.35	0.384
303.56	0.383
303.77	0.375
303.98	0.375
304.19	0.374
304.40	0.377
304.61	0.382
304.82	0.392
305.02	0.387
305.23	0.403
305.44	0.389
305.65	0.394
305.86	0.382
306.07	0.381
306.28	0.369
306.49	0.364
306.70	0.359
306.91	0.350
307.11	0.340
307.32	0.341
307.53	0.332
307.74	0.336
307.95	0.343
308.16	0.353
308.37	0.353
308.58	0.348
308.79	0.350
308.99	0.347
309.20	0.347
309.41	0.352
309.62	0.350
309.83	0.347
310.04	0.348
310.25	0.347
310.46	0.344
310.66	0.340
310.87	0.345
311.08	0.336
311.29	0.339
311.50	0.342
311.71	0.341
311.92	0.340
312.12	0.342
312.33	0.341
312.54	0.330
312.75	0.337
312.96	0.344
313.17	0.336
313.38	0.343
313.59	0.341
313.79	0.343
314.00	0.337
314.21	0.326
314.42	0.316
314.63	0.317
314.84	0.324
315.04	0.311
315.25	0.302
315.46	0.308
315.67	0.301
315.88	0.310
316.09	0.296
316.30	0.302
316.50	0.307
316.71	0.307
316.92	0.299
317.13	0.295
317.34	0.295
317.55	0.298
317.75	0.287
317.96	0.293
318.17	0.292
318.38	0.298
318.59	0.287
318.80	0.291
319.00	0.294
319.21	0.295
319.42	0.292
319.63	0.288
319.84	0.292
320.05	0.300
320.25	0.291
320.46	0.294
320.67	0.289
320.88	0.290
321.09	0.294
321.29	0.297
321.50	0.292
321.71	0.299
321.92	0.308
322.13	0.310
322.34	0.311
322.54	0.327
322.75	0.317
322.96	0.325
323.17	0.333
323.38	0.331
323.58	0.321
323.79	0.328
324.00	0.317
324.21	0.312
324.42	0.307
324.62	0.307
324.83	0.296
325.04	0.296
325.25	0.289
325.46	0.280
325.66	0.277
325.87	0.276
326.08	0.279
326.29	0.286
326.50	0.290
326.70	0.283
326.91	0.278
327.12	0.279
327.33	0.273
327.53	0.278
327.74	0.285
327.95	0.289
328.16	0.286
328.37	0.285
328.57	0.285
328.78	0.285
328.99	0.291
329.20	0.299
329.41	0.302
329.61	0.309
329.82	0.317
330.03	0.315
330.24	0.316
330.44	0.318
330.65	0.320
330.86	0.317
331.07	0.325
331.27	0.325
331.48	0.323
331.69	0.313
331.90	0.316
332.10	0.304
332.31	0.294
332.52	0.287
332.73	0.304
332.93	0.294
333.14	0.289
333.35	0.286
333.56	0.283
333.76	0.282
333.97	0.295
334.18	0.303
334.39	0.297
334.59	0.302
334.80	0.298
335.01	0.281
335.22	0.274
335.42	0.283
335.63	0.276
335.84	0.274
336.05	0.271
336.25	0.263
336.46	0.242
336.67	0.243
336.88	0.244
337.08	0.239
337.29	0.244
337.50	0.249
337.71	0.239
337.91	0.236
338.12	0.244
338.33	0.237
338.53	0.235
338.74	0.244
338.95	0.248
339.16	0.241
339.36	0.257
339.57	0.254
339.78	0.258
339.98	0.253
340.19	0.260
340.40	0.248
340.61	0.252
340.81	0.260
341.02	0.263
341.23	0.264
341.43	0.284
341.64	0.271
341.85	0.268
342.06	0.262
342.26	0.256
342.47	0.261
342.68	0.266
342.88	0.261
343.09	0.261
343.30	0.262
343.51	0.264
343.71	0.256
343.92	0.257
344.13	0.270
344.33	0.284
344.54	0.292
344.75	0.284
344.95	0.281
345.16	0.291
345.37	0.280
345.57	0.275
345.78	0.273
345.99	0.268
346.19	0.285
346.40	0.279
346.61	0.268
346.82	0.263
347.02	0.266
347.23	0.268
347.44	0.265
347.64	0.277
347.85	0.273
348.06	0.271
348.26	0.276
348.47	0.261
348.68	0.271
348.88	0.270
349.09	0.272
349.30	0.271
349.50	0.270
349.71	0.269
349.92	0.263
350.12	0.262
350.33	0.252
350.54	0.251
350.74	0.257
350.95	0.255
351.16	0.251
351.36	0.256
351.57	0.245
351.77	0.247
351.98	0.255
352.19	0.242
352.39	0.240
352.60	0.256
352.81	0.250
353.01	0.245
353.22	0.229
353.43	0.225
353.63	0.230
353.84	0.246
354.05	0.243
354.25	0.239
354.46	0.255
354.67	0.261
354.87	0.253
355.08	0.246
355.28	0.239
355.49	0.261
355.70	0.267
355.90	0.260
356.11	0.242
356.32	0.238
356.52	0.241
356.73	0.230
356.93	0.227
357.14	0.209
357.35	0.223
357.55	0.221
357.76	0.209
357.97	0.210
358.17	0.218
358.38	0.219
358.58	0.220
358.79	0.216
359.00	0.213
359.20	0.217
359.41	0.246
359.61	0.246
359.82	0.258
360.03	0.250
360.23	0.248
360.44	0.246
360.64	0.253
360.85	0.261
361.06	0.245
361.26	0.260
361.47	0.261
361.67	0.252
361.88	0.247
362.09	0.246
362.29	0.258
362.50	0.261
362.70	0.255
362.91	0.253
363.12	0.240
363.32	0.252
363.53	0.242
363.73	0.238
363.94	0.237
364.15	0.234
364.35	0.227
364.56	0.227
364.76	0.236
364.97	0.239
365.17	0.244
365.38	0.250
365.59	0.245
365.79	0.244
366.00	0.239
366.20	0.226
366.41	0.244
366.61	0.248
366.82	0.232
367.03	0.233
367.23	0.234
367.44	0.226
367.64	0.221
367.85	0.232
368.05	0.228
368.26	0.234
368.47	0.239
368.67	0.222
368.88	0.231
369.08	0.238
369.29	0.226
369.49	0.229
369.70	0.243
369.90	0.245
370.11	0.240
370.31	0.241
370.52	0.233
370.73	0.242
370.93	0.240
371.14	0.225
371.34	0.236
371.55	0.237
371.75	0.245
371.96	0.238
372.16	0.252
372.37	0.251
372.57	0.254
372.78	0.253
372.99	0.259
373.19	0.257
373.40	0.251
373.60	0.244
373.81	0.244
374.01	0.238
374.22	0.230
374.42	0.216
374.63	0.217
374.83	0.222
375.04	0.241
375.24	0.234
375.45	0.246
375.65	0.254
375.86	0.250
376.06	0.248
376.27	0.246
376.47	0.250
376.68	0.264
376.88	0.261
377.09	0.258
377.29	0.254
377.50	0.249
377.70	0.243
377.91	0.243
378.11	0.245
378.32	0.242
378.52	0.240
378.73	0.241
378.93	0.229
379.14	0.234
379.34	0.233
379.55	0.226
379.75	0.230
379.96	0.222
380.16	0.214
380.37	0.208
380.57	0.213
380.78	0.223
380.98	0.214
381.19	0.217
381.39	0.226
381.60	0.231
381.80	0.233
382.01	0.224
382.21	0.229
382.42	0.240
382.62	0.242
382.83	0.247
383.03	0.227
383.24	0.222
383.44	0.220
383.65	0.201
383.85	0.196
384.06	0.204
384.26	0.221
384.47	0.226
384.67	0.235
384.87	0.243
385.08	0.241
385.28	0.255
385.49	0.275
385.69	0.288
385.90	0.300
386.10	0.304
386.31	0.299
386.51	0.295
386.72	0.299
386.92	0.286
387.13	0.281
387.33	0.281
387.53	0.274
387.74	0.273
387.94	0.257
388.15	0.249
388.35	0.233
388.56	0.241
388.76	0.240
388.97	0.235
389.17	0.244
389.37	0.241
389.58	0.236
389.78	0.230
389.99	0.234
390.19	0.247
390.40	0.244
390.60	0.258
390.80	0.242
391.01	0.233
391.21	0.242
391.42	0.235
391.62	0.236
391.83	0.247
392.03	0.252
392.23	0.249
392.44	0.239
392.64	0.241
392.85	0.236
393.05	0.243
393.26	0.243
393.46	0.231
393.66	0.235
393.87	0.227
394.07	0.222
394.28	0.227
394.48	0.217
394.68	0.218
394.89	0.215
395.09	0.222
395.30	0.207
395.50	0.224
395.70	0.223
395.91	0.221
396.11	0.228
396.32	0.215
396.52	0.218
396.72	0.219
396.93	0.223
397.13	0.229
397.34	0.234
397.54	0.255
397.74	0.234
397.95	0.236
398.15	0.248
398.36	0.259
398.56	0.269
398.76	0.264
398.97	0.276
399.17	0.290
399.37	0.302
399.58	0.304
399.78	0.293
399.99	0.312
400.19	0.327
400.39	0.325
400.60	0.323
400.80	0.322
401.00	0.328
401.21	0.330
401.41	0.305
401.62	0.313
401.82	0.307
402.02	0.309
402.23	0.294
402.43	0.295
402.63	0.282
402.84	0.278
403.04	0.275
403.24	0.261
403.45	0.259
403.65	0.260
403.86	0.244
404.06	0.246
404.26	0.244
404.47	0.247
404.67	0.227
404.87	0.225
405.08	0.214
405.28	0.224
405.48	0.232
405.69	0.228
405.89	0.236
406.09	0.224
406.30	0.222
406.50	0.227
406.70	0.237
406.91	0.245
407.11	0.247
407.31	0.252
407.52	0.247
407.72	0.246
407.92	0.250
408.13	0.231
408.33	0.245
408.53	0.253
408.74	0.251
408.94	0.241
409.14	0.239
409.35	0.232
409.55	0.228
409.75	0.226
409.96	0.217
410.16	0.209
410.36	0.207
410.57	0.200
410.77	0.204
410.97	0.214
411.18	0.216
411.38	0.209
411.58	0.219
411.78	0.241
411.99	0.241
412.19	0.254
412.39	0.265
412.60	0.294
412.80	0.287
413.00	0.280
413.21	0.285
413.41	0.305
413.61	0.325
413.81	0.327
414.02	0.319
414.22	0.331
414.42	0.329
414.63	0.328
414.83	0.314
415.03	0.320
415.23	0.317
415.44	0.309
415.64	0.286
415.84	0.266
416.05	0.282
416.25	0.293
416.45	0.279
416.65	0.289
416.86	0.289
417.06	0.287
417.26	0.281
417.47	0.282
417.67	0.269
417.87	0.273
418.07	0.278
418.28	0.254
418.48	0.237
418.68	0.256
418.88	0.245
419.09	0.230
419.29	0.239
419.49	0.242
419.69	0.234
419.90	0.238
420.10	0.254
420.30	0.276
420.50	0.280
420.71	0.278
420.91	0.269
421.11	0.267
421.31	0.271
421.52	0.266
421.72	0.279
421.92	0.289
422.12	0.286
422.33	0.267
422.53	0.249
422.73	0.257
422.93	0.262
423.14	0.266
423.34	0.270
423.54	0.271
423.74	0.268
423.95	0.272
424.15	0.269
424.35	0.291
424.55	0.303
424.76	0.300
424.96	0.277
425.16	0.275
425.36	0.265
425.56	0.273
425.77	0.284
425.97	0.293
426.17	0.270
426.37	0.259
426.58	0.267
426.78	0.271
426.98	0.267
427.18	0.284
427.38	0.297
427.59	0.309
427.79	0.280
427.99	0.280
428.19	0.266
428.39	0.285
428.60	0.287
428.80	0.260
429.00	0.253
429.20	0.260
429.40	0.257
429.61	0.240
429.81	0.242
430.01	0.255
430.21	0.256
430.41	0.258
430.62	0.249
430.82	0.232
431.02	0.225
431.22	0.219
431.42	0.229
431.63	0.242
431.83	0.251
432.03	0.234
432.23	0.257
432.43	0.261
432.64	0.266
432.84	0.246
433.04	0.277
433.24	0.296
433.44	0.291
433.64	0.270
433.85	0.265
434.05	0.260
434.25	0.267
434.45	0.264
434.65	0.260
434.85	0.254
435.06	0.285
435.26	0.272
435.46	0.262
435.66	0.290
435.86	0.301
436.06	0.286
436.27	0.288
436.47	0.262
436.67	0.256
436.87	0.251
437.07	0.259
437.27	0.262
437.47	0.264
437.68	0.262
437.88	0.254
438.08	0.250
438.28	0.269
438.48	0.270
438.68	0.311
438.89	0.293
439.09	0.295
439.29	0.315
439.49	0.294
439.69	0.294
439.89	0.289
440.09	0.282
440.29	0.282
440.50	0.272
440.70	0.263
440.90	0.262
441.10	0.278
441.30	0.278
441.50	0.253
441.70	0.250
441.90	0.256
442.11	0.257
442.31	0.256
442.51	0.262
442.71	0.259
442.91	0.271
443.11	0.263
443.31	0.256
443.51	0.257
443.72	0.264
443.92	0.284
444.12	0.286
444.32	0.308
444.52	0.319
444.72	0.322
444.92	0.332
445.12	0.342
445.32	0.333
445.53	0.355
445.73	0.362
445.93	0.347
446.13	0.354
446.33	0.351
446.53	0.341
446.73	0.324
446.93	0.329
447.13	0.298
447.33	0.262
447.53	0.275
447.74	0.239
447.94	0.195
448.14	0.225
448.34	0.197
448.54	0.182
448.74	0.164
448.94	0.161
449.14	0.131
449.34	0.128
449.54	0.161
449.74	0.146
449.94	0.160
450.14	0.193
450.35	0.189
450.55	0.177
450.75	0.214
450.95	0.232
451.15	0.215
451.35	0.216
451.55	0.250
451.75	0.237
451.95	0.226
452.15	0.214
452.35	0.204
452.55	0.203
452.75	0.199
452.95	0.187
453.15	0.207
453.35	0.213
453.56	0.226
453.76	0.212
453.96	0.195
454.16	0.190
454.36	0.191
454.56	0.205
454.76	0.193
454.96	0.238
455.16	0.242
455.36	0.227
455.56	0.250
455.76	0.232
455.96	0.273
456.16	0.287
456.36	0.301
456.56	0.320
456.76	0.295
456.96	0.289
457.16	0.271
457.36	0.250
457.56	0.234
457.76	0.212
457.96	0.222
458.16	0.203
458.36	0.190
458.56	0.183
458.76	0.174
458.96	0.174
459.16	0.171
459.36	0.183
459.56	0.188
459.76	0.197
459.96	0.213
460.16	0.216
460.36	0.201
460.56	0.217
460.76	0.231
460.96	0.241
461.16	0.240
461.36	0.252
461.56	0.247
461.76	0.233
461.96	0.259
462.16	0.274
462.36	0.295
462.56	0.301
462.76	0.318
462.96	0.330
463.16	0.324
463.36	0.342
463.56	0.343
463.76	0.346
463.96	0.360
464.16	0.340
464.36	0.335
464.56	0.316
464.76	0.332
464.96	0.325
465.16	0.332
465.36	0.321
465.56	0.326
465.76	0.331
465.96	0.318
466.16	0.322
466.36	0.335
466.56	0.322
466.76	0.328
466.96	0.336
467.16	0.331
467.36	0.313
467.56	0.308
467.76	0.285
467.96	0.287
468.16	0.308
468.36	0.305
468.56	0.283
468.76	0.285
468.96	0.286
469.16	0.253
469.35	0.250
469.55	0.244
469.75	0.238
469.95	0.244
470.15	0.234
470.35	0.228
470.55	0.218
470.75	0.221
470.95	0.220
471.15	0.210
471.35	0.222
471.55	0.218
471.75	0.226
471.95	0.244
472.15	0.248
472.35	0.253
472.54	0.251
472.74	0.261
472.94	0.257
473.14	0.258
473.34	0.269
473.54	0.268
473.74	0.274
473.94	0.263
474.14	0.262
474.34	0.254
474.54	0.259
474.74	0.251
474.94	0.251
475.13	0.266
475.33	0.277
475.53	0.267
475.73	0.271
475.93	0.265
476.13	0.274
476.33	0.275
476.53	0.279
476.73	0.277
476.93	0.280
477.12	0.274
477.32	0.258
477.52	0.244
477.72	0.244
477.92	0.244
478.12	0.247
478.32	0.244
478.52	0.244
478.72	0.254
478.92	0.246
479.11	0.248
479.31	0.248
479.51	0.251
479.71	0.256
479.91	0.262
480.11	0.262
480.31	0.263
480.51	0.264
480.70	0.265
480.90	0.262
481.10	0.260
481.30	0.253
481.50	0.263
481.70	0.264
481.90	0.256
482.10	0.254
482.29	0.244
482.49	0.245
482.69	0.253
482.89	0.244
483.09	0.243
483.29	0.251
483.49	0.258
483.68	0.253
483.88	0.261
484.08	0.270
484.28	0.267
484.48	0.269
484.68	0.260
484.88	0.253
485.07	0.258
485.27	0.262
485.47	0.254
485.67	0.266
485.87	0.272
486.07	0.257
486.26	0.259
486.46	0.268
486.66	0.276
486.86	0.290
487.06	0.293
487.26	0.288
487.45	0.282
487.65	0.288
487.85	0.282
488.05	0.287
488.25	0.298
488.45	0.298
488.64	0.287
488.84	0.294
489.04	0.292
489.24	0.297
489.44	0.300
489.64	0.308
489.83	0.305
490.03	0.290
490.23	0.264
490.43	0.268
490.63	0.267
490.82	0.274
491.02	0.263
491.22	0.258
491.42	0.240
491.62	0.252
491.81	0.254
492.01	0.255
492.21	0.274
492.41	0.288
492.61	0.283
492.80	0.272
493.00	0.282
493.20	0.286
493.40	0.288
493.60	0.295
493.79	0.278
493.99	0.272
494.19	0.278
494.39	0.268
494.59	0.274
494.78	0.282
494.98	0.290
495.18	0.272
495.38	0.272
495.57	0.273
495.77	0.275
495.97	0.284
496.17	0.277
496.37	0.275
496.56	0.277
496.76	0.268
496.96	0.264
497.16	0.262
497.35	0.268
497.55	0.266
497.75	0.252
497.95	0.253
498.14	0.248
498.34	0.252
498.54	0.251
498.74	0.247
498.93	0.254
499.13	0.252
499.33	0.253
499.53	0.250
499.72	0.252
499.92	0.270
500.12	0.268
500.32	0.284
500.51	0.292
500.71	0.294
500.91	0.302
501.11	0.297
501.30	0.294
501.50	0.299
501.70	0.310
501.90	0.307
502.09	0.295
502.29	0.297
502.49	0.283
502.69	0.275
502.88	0.271
503.08	0.257
503.28	0.259
503.47	0.267
503.67	0.271
503.87	0.271
504.07	0.264
504.26	0.276
504.46	0.281
504.66	0.276
504.85	0.273
505.05	0.290
505.25	0.292
505.45	0.284
505.64	0.282
505.84	0.264
506.04	0.256
506.23	0.270
506.43	0.274
506.63	0.278
506.83	0.284
507.02	0.283
507.22	0.255
507.42	0.265
507.61	0.272
507.81	0.268
508.01	0.292
508.20	0.297
508.40	0.311
508.60	0.322
508.80	0.319
508.99	0.308
509.19	0.307
509.39	0.319
509.58	0.342
509.78	0.326
509.98	0.308
510.17	0.305
510.37	0.298
510.57	0.273
510.76	0.273
510.96	0.269
511.16	0.283
511.35	0.288
511.55	0.288
511.75	0.261
511.94	0.295
512.14	0.323
512.34	0.310
512.53	0.311
512.73	0.326
512.93	0.313
513.12	0.314
513.32	0.312
513.52	0.318
513.71	0.314
513.91	0.330
514.11	0.317
514.30	0.320
514.50	0.321
514.70	0.338
514.89	0.326
515.09	0.308
515.28	0.304
515.48	0.304
515.68	0.300
515.87	0.317
516.07	0.324
516.27	0.332
516.46	0.306
516.66	0.310
516.86	0.289
517.05	0.296
517.25	0.319
517.44	0.321
517.64	0.334
517.84	0.339
518.03	0.325
518.23	0.307
518.43	0.317
518.62	0.346
518.82	0.351
519.01	0.358
519.21	0.370
519.41	0.369
519.60	0.377
519.80	0.377
520.00	0.376
520.19	0.380
520.39	0.380
520.58	0.353
520.78	0.343
520.98	0.318
521.17	0.312
521.37	0.293
521.56	0.279
521.76	0.272
521.96	0.279
522.15	0.280
522.35	0.271
522.54	0.277
522.74	0.300
522.94	0.293
523.13	0.305
523.33	0.326
523.52	0.331
523.72	0.343
523.91	0.338
524.11	0.327
524.31	0.325
524.50	0.334
524.70	0.332
524.89	0.319
525.09	0.326
525.29	0.343
525.48	0.334
525.68	0.346
525.87	0.349
526.07	0.349
526.26	0.353
526.46	0.356
526.66	0.342
526.85	0.347
527.05	0.343
527.24	0.348
527.44	0.340
527.63	0.325
527.83	0.308
528.02	0.283
528.22	0.289
528.42	0.278
528.61	0.284
528.81	0.310
529.00	0.304
529.20	0.317
529.39	0.306
529.59	0.295
529.78	0.302
529.98	0.320
530.17	0.318
530.37	0.318
530.57	0.320
530.76	0.300
530.96	0.287
531.15	0.282
531.35	0.278
531.54	0.289
531.74	0.320
531.93	0.339
532.13	0.332
532.32	0.360
532.52	0.357
532.71	0.363
532.91	0.367
533.10	0.373
533.30	0.383
533.49	0.393
533.69	0.386
533.89	0.370
534.08	0.367
534.28	0.382
534.47	0.389
534.67	0.393
534.86	0.394
535.06	0.411
535.25	0.401
535.45	0.392
535.64	0.389
535.84	0.417
536.03	0.419
536.23	0.428
536.42	0.418
536.62	0.391
536.81	0.395
537.01	0.388
537.20	0.373
537.40	0.389
537.59	0.395
537.79	0.378
537.98	0.354
538.17	0.334
538.37	0.329
538.56	0.327
538.76	0.344
538.95	0.346
539.15	0.345
539.34	0.368
539.54	0.358
539.73	0.348
539.93	0.365
540.12	0.392
540.32	0.391
540.51	0.386
540.71	0.393
540.90	0.398
541.10	0.396
541.29	0.399
541.49	0.389
541.68	0.382
541.87	0.396
542.07	0.386
542.26	0.353
542.46	0.390
542.65	0.391
542.85	0.365
543.04	0.344
543.24	0.375
543.43	0.378
543.63	0.384
543.82	0.377
544.01	0.378
544.21	0.392
544.40	0.414
544.60	0.400
544.79	0.382
544.99	0.403
545.18	0.396
545.37	0.390
545.57	0.410
545.76	0.424
545.96	0.476
546.15	0.477
546.35	0.493
546.54	0.478
546.73	0.488
546.93	0.529
547.12	0.535
547.32	0.566
547.51	0.505
547.71	0.475
547.90	0.453
548.09	0.421
548.29	0.393
548.48	0.377
548.68	0.386
548.87	0.379
549.06	0.360
549.26	0.370
549.45	0.370
549.65	0.402
549.84	0.408
550.03	0.416
550.23	0.444
550.42	0.481
550.62	0.477
550.81	0.458
551.00	0.453
551.20	0.431
551.39	0.417
551.59	0.404
551.78	0.375
551.97	0.414
552.17	0.392
552.36	0.365
552.56	0.348
552.75	0.379
552.94	0.397
553.14	0.376
553.33	0.410
553.52	0.395
553.72	0.402
553.91	0.423
554.11	0.386
554.30	0.394
554.49	0.418
554.69	0.425
554.88	0.381
555.07	0.336
555.27	0.372
555.46	0.368
555.65	0.416
555.85	0.417
556.04	0.435
556.24	0.410
556.43	0.417
556.62	0.424
556.82	0.418
557.01	0.431
557.20	0.474
557.40	0.469
557.59	0.449
557.78	0.416
557.98	0.448
558.17	0.431
558.36	0.433
558.56	0.424
558.75	0.412
558.94	0.421
559.14	0.405
559.33	0.408
559.52	0.398
559.72	0.409
559.91	0.411
560.10	0.389
560.30	0.377
560.49	0.405
560.68	0.423
560.88	0.408
561.07	0.392
561.26	0.425
561.46	0.404
561.65	0.410
561.84	0.404
562.04	0.402
562.23	0.368
562.42	0.391
562.62	0.395
562.81	0.389
563.00	0.395
563.19	0.404
563.39	0.389
563.58	0.409
563.77	0.416
563.97	0.425
564.16	0.414
564.35	0.455
564.55	0.472
564.74	0.483
564.93	0.486
565.12	0.499
565.32	0.494
565.51	0.501
565.70	0.506
565.90	0.498
566.09	0.488
566.28	0.513
566.47	0.502
566.67	0.488
566.86	0.457
567.05	0.455
567.25	0.434
567.44	0.469
567.63	0.450
567.82	0.418
568.02	0.416
568.21	0.393
568.40	0.401
568.59	0.405
568.79	0.416
568.98	0.430
569.17	0.460
569.36	0.474
569.56	0.461
569.75	0.483
569.94	0.509
570.14	0.513
570.33	0.542
570.52	0.505
570.71	0.500
570.91	0.501
571.10	0.505
571.29	0.488
571.48	0.499
571.68	0.487
571.87	0.453
572.06	0.435
572.25	0.446
572.44	0.451
572.64	0.476
572.83	0.490
573.02	0.468
573.21	0.493
573.41	0.498
573.60	0.508
573.79	0.521
573.98	0.559
574.18	0.551
574.37	0.524
574.56	0.534
574.75	0.517
574.94	0.495
575.14	0.504
575.33	0.503
575.52	0.479
575.71	0.464
575.91	0.445
576.10	0.453
576.29	0.444
576.48	0.480
576.67	0.510
576.87	0.535
577.06	0.529
577.25	0.530
577.44	0.503
577.63	0.525
577.83	0.553
578.02	0.579
578.21	0.586
578.40	0.614
578.59	0.597
578.79	0.565
578.98	0.556
579.17	0.594
579.36	0.591
579.55	0.592
579.74	0.582
579.94	0.574
580.13	0.567
580.32	0.543
580.51	0.554
580.70	0.542
580.90	0.572
581.09	0.568
581.28	0.545
581.47	0.553
581.66	0.572
581.85	0.582
582.05	0.571
582.24	0.566
582.43	0.573
582.62	0.579
582.81	0.582
583.00	0.551
583.20	0.572
583.39	0.570
583.58	0.583
583.77	0.594
583.96	0.582
584.15	0.592
584.34	0.587
584.54	0.573
584.73	0.580
584.92	0.571
585.11	0.582
585.30	0.595
585.49	0.598
585.68	0.569
585.88	0.573
586.07	0.581
586.26	0.550
586.45	0.545
586.64	0.584
586.83	0.580
587.02	0.603
587.22	0.601
587.41	0.595
587.60	0.619
587.79	0.635
587.98	0.622
588.17	0.602
588.36	0.616
588.55	0.598
588.74	0.601
588.94	0.594
589.13	0.610
589.32	0.591
589.51	0.576
589.70	0.565
589.89	0.545
590.08	0.557
590.27	0.584
590.46	0.595
590.66	0.626
590.85	0.620
591.04	0.614
591.23	0.582
591.42	0.589
591.61	0.589
591.80	0.583
591.99	0.596
592.18	0.570
592.37	0.557
592.57	0.545
592.76	0.550
592.95	0.503
593.14	0.498
593.33	0.512
593.52	0.520
593.71	0.530
593.90	0.546
594.09	0.551
594.28	0.553
594.47	0.575
594.66	0.569
594.85	0.569
595.05	0.605
595.24	0.618
595.43	0.637
595.62	0.629
595.81	0.609
596.00	0.601
596.19	0.588
596.38	0.604
596.57	0.582
596.76	0.579
596.95	0.582
597.14	0.558
597.33	0.568
597.52	0.539
597.71	0.527
597.90	0.545
598.09	0.541
598.28	0.537
598.47	0.526
598.67	0.544
598.86	0.570
599.05	0.572
599.24	0.608
599.43	0.609
599.62	0.632
599.81	0.679
600.00	0.669
600.19	0.645
600.38	0.660
600.57	0.654
600.76	0.654
600.95	0.650
601.14	0.634
601.33	0.646
601.52	0.644
601.71	0.653
601.90	0.625
602.09	0.638
602.28	0.682
602.47	0.687
602.66	0.706
602.85	0.722
603.04	0.749
603.23	0.776
603.42	0.767
603.61	0.744
603.80	0.730
603.99	0.743
604.18	0.728
604.37	0.700
604.56	0.685
604.75	0.691
604.94	0.688
605.13	0.679
605.32	0.672
605.51	0.665
605.70	0.678
605.89	0.685
606.08	0.677
606.27	0.686
606.46	0.677
606.65	0.699
606.84	0.692
607.03	0.703
607.22	0.679
607.41	0.678
607.60	0.674
607.79	0.691
607.98	0.705
608.17	0.702
608.36	0.723
608.55	0.736
608.74	0.743
608.93	0.756
609.12	0.738
609.31	0.763
609.49	0.758
609.68	0.778
609.87	0.764
610.06	0.760
610.25	0.774
610.44	0.755
610.63	0.783
610.82	0.796
611.01	0.755
611.20	0.733
611.39	0.719
611.58	0.728
611.77	0.725
611.96	0.725
612.15	0.732
612.34	0.731
612.53	0.741
612.72	0.732
612.90	0.719
613.09	0.782
613.28	0.788
613.47	0.789
613.66	0.785
613.85	0.764
614.04	0.780
614.23	0.775
614.42	0.790
614.61	0.796
614.80	0.781
614.99	0.759
615.18	0.721
615.36	0.721
615.55	0.700
615.74	0.710
615.93	0.744
616.12	0.729
616.31	0.744
616.50	0.745
616.69	0.734
616.88	0.756
617.07	0.765
617.25	0.758
617.44	0.747
617.63	0.772
617.82	0.783
618.01	0.781
618.20	0.790
618.39	0.807
618.58	0.820
618.77	0.833
618.95	0.836
619.14	0.864
619.33	0.900
619.52	0.913
619.71	0.914
619.90	0.896
620.09	0.901
620.28	0.905
620.46	0.860
620.65	0.865
620.84	0.845
621.03	0.829
621.22	0.832
621.41	0.822
621.60	0.839
621.79	0.828
621.97	0.828
622.16	0.798
622.35	0.795
622.54	0.819
622.73	0.771
622.92	0.797
623.11	0.811
623.29	0.808
623.48	0.802
623.67	0.814
623.86	0.837
624.05	0.840
624.24	0.873
624.42	0.879
624.61	0.863
624.80	0.933
624.99	0.950
625.18	0.969
625.37	0.942
625.55	0.965
625.74	0.965
625.93	0.931
626.12	0.923
626.31	0.911
626.50	0.910
626.68	0.926
626.87	0.882
627.06	0.872
627.25	0.843
627.44	0.884
627.63	0.839
627.81	0.851
628.00	0.890
628.19	0.893
628.38	0.885
628.57	0.886
628.75	0.890
628.94	0.877
629.13	0.870
629.32	0.906
629.51	0.890
629.69	0.923
629.88	0.899
630.07	0.917
630.26	0.953
630.45	0.974
630.63	0.980
630.82	0.950
631.01	0.979
631.20	1.008
631.39	1.014
631.57	1.019
631.76	1.018
631.95	1.008
632.14	0.970
632.32	0.956
632.51	0.968
632.70	0.992
632.89	1.025
633.08	1.011
633.26	0.991
633.45	0.973
633.64	0.971
633.83	0.963
634.01	0.995
634.20	1.026
634.39	1.017
634.58	1.009
634.76	0.972
634.95	0.967
635.14	0.985
635.33	0.978
635.51	0.992
635.70	0.986
635.89	1.007
636.08	1.011
636.26	0.999
636.45	1.002
636.64	0.960
636.83	0.982
637.01	0.965
637.20	0.963
637.39	0.985
637.58	0.962
637.76	0.969
637.95	0.970
638.14	0.958
638.33	0.968
638.51	0.998
638.70	1.031
638.89	0.990
639.07	1.009
639.26	1.020
639.45	1.013
639.64	1.000
639.82	1.008
640.01	1.025
640.20	1.021
640.38	0.997
640.57	0.971
640.76	0.966
640.95	1.013
641.13	1.031
641.32	1.003
641.51	1.013
641.69	1.032
641.88	1.030
642.07	1.005
642.26	1.014
642.44	1.037
642.63	1.032
642.82	1.041
643.00	1.069
643.19	1.091
643.38	1.120
643.56	1.102
643.75	1.103
643.94	1.108
644.12	1.092
644.31	1.134
644.50	1.153
644.68	1.169
644.87	1.177
645.06	1.173
645.24	1.170
645.43	1.159
645.62	1.168
645.81	1.181
645.99	1.185
646.18	1.227
646.37	1.186
646.55	1.169
646.74	1.191
646.92	1.207
647.11	1.179
647.30	1.181
647.48	1.188
647.67	1.189
647.86	1.191
648.04	1.179
648.23	1.189
648.42	1.207
648.60	1.222
648.79	1.217
648.98	1.189
649.16	1.200
649.35	1.206
649.54	1.188
649.72	1.195
649.91	1.193
650.09	1.186
650.28	1.152
650.47	1.141
650.65	1.144
650.84	1.140
651.03	1.161
651.21	1.175
651.40	1.134
651.59	1.152
651.77	1.165
651.96	1.163
652.14	1.180
652.33	1.200
652.52	1.208
652.70	1.195
652.89	1.177
653.07	1.179
653.26	1.179
653.45	1.195
653.63	1.193
653.82	1.203
654.00	1.199
654.19	1.201
654.38	1.187
654.56	1.182
654.75	1.187
654.93	1.215
655.12	1.230
655.31	1.224
655.49	1.264
655.68	1.277
655.86	1.285
656.05	1.294
656.24	1.338
656.42	1.349
656.61	1.371
656.79	1.368
656.98	1.357
657.16	1.346
657.35	1.354
657.54	1.333
657.72	1.356
657.91	1.352
658.09	1.370
658.28	1.318
658.46	1.349
658.65	1.348
658.84	1.362
659.02	1.373
659.21	1.368
659.39	1.350
659.58	1.352
659.76	1.320
659.95	1.329
660.13	1.299
660.32	1.319
660.51	1.262
660.69	1.273
660.88	1.290
661.06	1.279
661.25	1.273
661.43	1.314
661.62	1.310
661.80	1.333
661.99	1.299
662.17	1.317
662.36	1.375
662.55	1.412
662.73	1.405
662.92	1.418
663.10	1.436
663.29	1.449
663.47	1.398
663.66	1.372
663.84	1.385
664.03	1.446
664.21	1.454
664.40	1.398
664.58	1.429
664.77	1.441
664.95	1.445
665.14	1.467
665.32	1.463
665.51	1.489
665.69	1.532
665.88	1.518
666.06	1.524
666.25	1.520
666.43	1.537
666.62	1.518
666.80	1.481
666.99	1.484
667.17	1.479
667.36	1.502
667.54	1.502
667.73	1.508
667.91	1.523
668.10	1.527
668.28	1.562
668.47	1.572
668.65	1.568
668.84	1.612
669.02	1.586
669.21	1.588
669.39	1.589
669.58	1.621
669.76	1.597
669.95	1.599
670.13	1.564
670.31	1.552
670.50	1.563
670.68	1.602
670.87	1.604
671.05	1.634
671.24	1.648
671.42	1.642
671.61	1.605
671.79	1.644
671.98	1.664
672.16	1.673
672.35	1.662
672.53	1.663
672.71	1.661
672.90	1.682
673.08	1.661
673.27	1.675
673.45	1.683
673.64	1.727
673.82	1.728
674.01	1.700
674.19	1.676
674.37	1.722
674.56	1.710
674.74	1.694
674.93	1.672
675.11	1.671
675.30	1.646
675.48	1.656
675.66	1.652
675.85	1.657
676.03	1.680
676.22	1.687
676.40	1.651
676.58	1.648
676.77	1.626
676.95	1.642
677.14	1.667
677.32	1.675
677.50	1.660
677.69	1.648
677.87	1.621
678.06	1.624
678.24	1.641
678.43	1.686
678.61	1.719
678.79	1.737
678.98	1.751
679.16	1.756
679.34	1.776
679.53	1.833
679.71	1.849
679.90	1.882
680.08	1.870
680.26	1.867
680.45	1.849
680.63	1.833
680.82	1.840
681.00	1.832
681.18	1.865
681.37	1.839
681.55	1.801
681.73	1.805
681.92	1.812
682.10	1.850
682.29	1.894
682.47	1.907
682.65	1.917
682.84	1.927
683.02	1.918
683.20	1.884
683.39	1.895
683.57	1.931
683.75	1.934
683.94	1.944
684.12	1.926
684.30	1.876
684.49	1.886
684.67	1.900
684.85	1.897
685.04	1.893
685.22	1.891
685.40	1.931
685.59	1.933
685.77	1.964
685.96	1.943
686.14	1.943
686.32	1.982
686.50	1.966
686.69	1.939
686.87	1.956
687.05	1.961
687.24	1.949
687.42	1.971
687.60	1.976
687.79	1.970
687.97	2.001
688.15	2.053
688.34	2.050
688.52	2.054
688.70	2.103
688.89	2.121
689.07	2.159
689.25	2.184
689.44	2.161
689.62	2.143
689.80	2.165
689.98	2.168
690.17	2.129
690.35	2.120
690.53	2.103
690.72	2.083
690.90	2.034
691.08	2.020
691.27	2.041
691.45	2.023
691.63	1.995
691.81	2.015
692.00	1.985
692.18	2.013
692.36	2.021
692.54	2.033
692.73	2.010
692.91	2.065
693.09	2.073
693.28	2.071
693.46	2.095
693.64	2.135
693.82	2.114
694.01	2.150
694.19	2.132
694.37	2.122
694.55	2.164
694.74	2.184
694.92	2.170
695.10	2.159
695.28	2.164
695.47	2.178
695.65	2.177
695.83	2.143
696.01	2.130
696.20	2.134
696.38	2.158
696.56	2.164
696.74	2.199
696.93	2.229
697.11	2.282
697.29	2.295
697.47	2.273
697.66	2.300
697.84	2.298
698.02	2.278
698.20	2.319
698.39	2.325
698.57	2.302
698.75	2.294
698.93	2.297
699.11	2.283
699.30	2.282
699.48	2.313
699.66	2.319
699.84	2.345
700.03	2.360
700.21	2.362
700.39	2.389
700.57	2.409
700.75	2.398
700.94	2.405
701.12	2.408
701.30	2.391
701.48	2.415
701.66	2.395
701.85	2.406
702.03	2.459
702.21	2.441
702.39	2.420
702.57	2.426
702.76	2.436
702.94	2.399
703.12	2.372
703.30	2.409
703.48	2.369
703.66	2.379
703.85	2.367
704.03	2.343
704.21	2.361
704.39	2.358
704.57	2.390
704.75	2.435
704.94	2.503
705.12	2.549
705.30	2.556
705.48	2.566
705.66	2.574
705.84	2.627
706.03	2.633
706.21	2.627
706.39	2.657
706.57	2.665
706.75	2.666
706.93	2.621
707.12	2.606
707.30	2.581
707.48	2.608
707.66	2.601
707.84	2.578
708.02	2.563
708.20	2.569
708.39	2.565
708.57	2.505
708.75	2.482
708.93	2.515
709.11	2.507
709.29	2.524
709.47	2.500
709.66	2.538
709.84	2.574
710.02	2.591
710.20	2.570
710.38	2.556
710.56	2.588
710.74	2.606
710.92	2.592
711.10	2.602
711.29	2.591
711.47	2.607
711.65	2.586
711.83	2.590
712.01	2.629
712.19	2.680
712.37	2.701
712.55	2.741
712.73	2.741
712.92	2.789
713.10	2.813
713.28	2.849
713.46	2.861
713.64	2.865
713.82	2.807
714.00	2.802
714.18	2.812
714.36	2.824
714.54	2.769
714.72	2.780
714.91	2.751
715.09	2.778
715.27	2.739
715.45	2.714
715.63	2.724
715.81	2.773
715.99	2.779
716.17	2.761
716.35	2.808
716.53	2.877
716.71	2.899
716.89	2.931
717.07	2.948
717.25	2.981
717.43	3.021
717.62	3.051
717.80	3.026
717.98	3.044
718.16	3.094
718.34	3.065
718.52	3.104
718.70	3.101
718.88	3.123
719.06	3.096
719.24	3.132
719.42	3.128
719.60	3.081
719.78	3.174
719.96	3.136
720.14	3.088
720.32	3.079
720.50	3.034
720.68	3.007
720.86	2.962
721.04	2.937
721.22	2.939
721.40	2.950
721.58	2.995
721.76	2.936
721.94	2.977
722.12	3.013
722.30	3.047
722.48	3.070
722.66	3.114
722.84	3.145
723.03	3.198
723.21	3.165
723.39	3.172
723.57	3.195
723.75	3.229
723.93	3.235
724.11	3.246
724.29	3.236
724.47	3.242
724.65	3.267
724.83	3.248
725.00	3.247
725.18	3.298
725.36	3.295
725.54	3.310
725.72	3.335
725.90	3.331
726.08	3.320
726.26	3.329
726.44	3.307
726.62	3.305
726.80	3.369
726.98	3.383
727.16	3.408
727.34	3.466
727.52	3.472
727.70	3.404
727.88	3.386
728.06	3.401
728.24	3.411
728.42	3.388
728.60	3.345
728.78	3.310
728.96	3.340
729.14	3.367
729.32	3.365
729.50	3.333
729.68	3.373
729.86	3.405
730.04	3.371
730.22	3.399
730.39	3.468
730.57	3.496
730.75	3.499
730.93	3.478
731.11	3.418
731.29	3.400
731.47	3.394
731.65	3.425
731.83	3.469
732.01	3.470
732.19	3.403
732.37	3.384
732.55	3.423
732.73	3.478
732.90	3.507
733.08	3.518
733.26	3.534
733.44	3.603
733.62	3.602
733.80	3.611
733.98	3.661
734.16	3.729
734.34	3.739
734.52	3.682
734.70	3.657
734.87	3.645
735.05	3.689
735.23	3.705
735.41	3.708
735.59	3.719
735.77	3.651
735.95	3.608
736.13	3.635
736.31	3.599
736.49	3.664
736.66	3.672
736.84	3.705
737.02	3.709
737.20	3.706
737.38	3.727
737.56	3.714
737.74	3.788
737.92	3.861
738.09	3.843
738.27	3.891
738.45	3.861
738.63	3.842
738.81	3.811
738.99	3.805
739.17	3.825
739.34	3.839
739.52	3.833
739.70	3.787
739.88	3.751
740.06	3.762
740.24	3.759
740.42	3.826
740.59	3.893
740.77	3.869
740.95	3.853
741.13	3.861
741.31	3.833
741.49	3.864
741.66	3.934
741.84	3.948
742.02	3.928
742.20	3.933
742.38	3.844
742.56	3.828
742.73	3.915
742.91	3.934
743.09	3.893
743.27	3.899
743.45	3.931
743.63	3.909
743.80	4.011
743.98	4.041
744.16	4.074
744.34	4.126
744.52	4.096
744.69	4.027
744.87	4.041
745.05	4.028
745.23	4.038
745.41	4.081
745.59	4.099
745.76	3.980
745.94	4.007
746.12	4.041
746.30	4.104
746.47	4.145
746.65	4.214
746.83	4.205
747.01	4.242
747.19	4.199
747.36	4.140
747.54	4.165
747.72	4.291
747.90	4.288
748.08	4.280
748.25	4.319
748.43	4.340
748.61	4.301
748.79	4.305
748.96	4.337
749.14	4.440
749.32	4.427
749.50	4.448
749.68	4.449
749.85	4.498
750.03	4.525
750.21	4.486
750.39	4.456
750.56	4.457
750.74	4.469
750.92	4.499
751.10	4.429
751.27	4.470
751.45	4.509
751.63	4.435
751.81	4.381
751.98	4.363
752.16	4.329
752.34	4.357
752.51	4.389
752.69	4.443
752.87	4.413
753.05	4.462
753.22	4.538
753.40	4.468
753.58	4.499
753.76	4.534
753.93	4.511
754.11	4.509
754.29	4.538
754.46	4.525
754.64	4.461
754.82	4.524
755.00	4.514
755.17	4.471
755.35	4.480
755.53	4.498
755.70	4.488
755.88	4.535
756.06	4.562
756.24	4.554
756.41	4.611
756.59	4.605
756.77	4.600
756.94	4.558
757.12	4.583
757.30	4.597
757.47	4.625
757.65	4.639
757.83	4.618
758.01	4.631
758.18	4.632
758.36	4.646
758.54	4.679
758.71	4.634
758.89	4.706
759.07	4.678
759.24	4.669
759.42	4.614
759.60	4.662
759.77	4.671
759.95	4.661
760.13	4.670
760.30	4.616
760.48	4.726
760.66	4.772
760.83	4.800
761.01	4.844
761.19	4.887
761.36	4.958
761.54	4.939
761.72	4.936
761.89	5.010
762.07	5.048
762.24	5.118
762.42	5.031
762.60	5.043
762.77	5.025
762.95	5.015
763.13	5.027
763.30	5.021
763.48	5.005
763.66	5.063
763.83	4.985
764.01	4.994
764.18	4.935
764.36	4.966
764.54	4.974
764.71	5.018
764.89	5.012
765.07	4.974
765.24	4.933
765.42	4.976
765.59	4.962
765.77	5.047
765.95	5.001
766.12	5.091
766.30	5.106
766.47	5.117
766.65	5.080
766.83	5.105
767.00	5.119
767.18	5.204
767.35	5.185
767.53	5.146
767.71	5.142
767.88	5.167
768.06	5.138
768.23	5.127
768.41	5.131
768.59	5.207
768.76	5.192
768.94	5.269
769.11	5.291
769.29	5.329
769.46	5.466
769.64	5.482
769.82	5.537
769.99	5.560
770.17	5.561
770.34	5.592
770.52	5.564
770.69	5.598
770.87	5.606
771.05	5.574
771.22	5.575
771.40	5.514
771.57	5.520
771.75	5.439
771.92	5.440
772.10	5.528
772.27	5.542
772.45	5.566
772.63	5.582
772.80	5.586
772.98	5.586
773.15	5.631
773.33	5.638
773.50	5.658
773.68	5.793
773.85	5.808
774.03	5.718
774.20	5.708
774.38	5.672
774.55	5.718
774.73	5.660
774.91	5.675
775.08	5.639
775.26	5.655
775.43	5.638
775.61	5.600
775.78	5.614
775.96	5.676
776.13	5.635
776.31	5.689
776.48	5.663
776.66	5.738
776.83	5.748
777.01	5.736
777.18	5.722
777.36	5.763
777.53	5.772
777.71	5.808
777.88	5.773
778.06	5.808
778.23	5.834
778.41	5.850
778.58	5.880
778.76	5.843
778.93	5.855
779.11	5.854
779.28	5.838
779.46	5.808
779.63	5.773
779.80	5.863
779.98	5.874
780.15	5.826
780.33	5.852
780.50	5.806
780.68	5.844
780.85	5.922
781.03	5.971
781.20	6.020
781.38	6.050
781.55	6.065
781.73	5.975
781.90	6.004
782.08	6.032
782.25	6.012
782.42	6.048
782.60	6.138
782.77	6.125
782.95	6.100
783.12	6.092
783.30	6.158
783.47	6.126
783.65	6.260
783.82	6.287
783.99	6.291
784.17	6.322
784.34	6.385
784.52	6.348
784.69	6.327
784.87	6.430
785.04	6.425
785.21	6.346
785.39	6.364
785.56	6.329
785.74	6.327
785.91	6.318
786.08	6.343
786.26	6.290
786.43	6.255
786.61	6.361
786.78	6.341
786.96	6.312
787.13	6.318
787.30	6.377
787.48	6.422
787.65	6.445
787.83	6.474
788.00	6.460
788.17	6.457
788.35	6.558
788.52	6.562
788.70	6.567
788.87	6.575
789.04	6.628
789.22	6.659
789.39	6.645
789.56	6.643
789.74	6.683
789.91	6.669
790.09	6.697
790.26	6.671
790.43	6.635
790.61	6.634
790.78	6.756
790.95	6.856
791.13	6.920
791.30	6.895
791.47	6.974
791.65	6.933
791.82	6.945
792.00	6.951
792.17	6.965
792.34	6.992
792.52	7.012
792.69	6.939
792.86	6.842
793.04	6.794
793.21	6.891
793.38	6.806
793.56	6.806
793.73	6.925
793.90	6.904
794.08	6.971
794.25	7.009
794.42	6.948
794.60	6.996
794.77	7.005
794.94	6.978
795.12	6.970
795.29	6.993
795.46	7.053
795.64	6.946
795.81	6.955
795.98	6.920
796.16	6.896
796.33	6.959
796.50	6.925
796.68	6.955
796.85	7.016
797.02	6.982
797.19	7.095
797.37	7.014
797.54	6.978
797.71	7.080
797.89	7.007
798.06	7.024
798.23	7.063
798.41	7.054
798.58	7.075
798.75	7.026
798.92	7.052
799.10	6.929
799.27	7.123
799.44	7.192
799.62	7.161
799.79	7.453
799.96	7.441
800.13	7.447
800.31	7.539
800.48	7.584
800.65	7.573
800.82	7.538
801.00	7.640
801.17	7.627
801.34	7.646
801.52	7.734
801.69	7.537
801.86	7.558
802.03	7.589
802.21	7.569
802.38	7.529
802.55	7.667
802.72	7.703
802.90	7.588
803.07	7.557
803.24	7.537
803.41	7.510
803.59	7.542
803.76	7.504
803.93	7.419
804.10	7.411
804.27	7.374
804.45	7.404
804.62	7.422
804.79	7.442
804.96	7.464
805.14	7.519
805.31	7.489
805.48	7.426
805.65	7.459
805.82	7.604
806.00	7.634
806.17	7.644
806.34	7.602
806.51	7.663
806.69	7.852
806.86	7.802
807.03	7.763
807.20	7.767
807.37	7.875
807.55	7.894
807.72	7.817
807.89	7.801
808.06	7.960
808.23	7.978
808.41	8.031
808.58	7.909
808.75	7.980
808.92	7.890
809.09	7.894
809.26	7.905
809.44	7.959
809.61	7.983
809.78	7.978
809.95	8.022
810.12	8.079
810.30	8.041
810.47	8.162
810.64	8.172
810.81	8.380
810.98	8.400
811.15	8.380
811.33	8.371
811.50	8.358
811.67	8.444
811.84	8.316
812.01	8.321
812.18	8.297
812.35	8.291
812.53	8.363
812.70	8.396
812.87	8.418
813.04	8.519
813.21	8.528
813.38	8.569
813.55	8.559
813.73	8.554
813.90	8.475
814.07	8.572
814.24	8.597
814.41	8.546
814.58	8.507
814.75	8.503
814.93	8.361
815.10	8.451
815.27	8.503
815.44	8.565
815.61	8.700
815.78	8.779
815.95	8.695
816.12	8.710
816.29	8.620
816.47	8.652
816.64	8.616
816.81	8.720
816.98	8.678
817.15	8.724
817.32	8.701
817.49	8.605
817.66	8.573
817.83	8.605
818.00	8.594
818.18	8.798
818.35	8.835
818.52	8.957
818.69	8.957
818.86	8.982
819.03	8.943
819.20	9.054
819.37	9.109
819.54	9.183
819.71	9.281
819.88	9.234
820.05	9.209
820.23	9.078
820.40	9.147
820.57	9.112
820.74	9.122
820.91	9.280
821.08	9.163
821.25	9.279
821.42	9.175
821.59	9.085
821.76	9.092
821.93	8.998
822.10	9.163
822.27	9.137
822.44	9.236
822.61	9.145
822.78	9.074
822.95	9.112
823.12	9.087
823.29	9.206
823.47	9.264
823.64	9.318
823.81	9.376
823.98	9.429
824.15	9.409
824.32	9.344
824.49	9.474
824.66	9.428
824.83	9.487
825.00	9.456
825.17	9.512
825.34	9.605
825.51	9.698
825.68	9.764
825.85	9.716
826.02	9.600
826.19	9.572
826.36	9.523
826.53	9.559
826.70	9.564
826.87	9.582
827.04	9.517
827.21	9.442
827.38	9.414
827.55	9.356
827.72	9.380
827.89	9.565
828.06	9.629
828.23	9.743
828.40	9.844
828.57	9.849
828.74	9.903
828.91	10.097
829.08	10.149
829.25	10.133
829.42	10.245
829.59	10.214
829.76	10.189
829.93	10.275
830.10	10.230
830.27	10.188
830.44	10.193
830.60	10.181
830.77	10.054
830.94	9.924
831.11	9.926
831.28	9.995
831.45	10.060
831.62	9.961
831.79	9.868
831.96	9.886
832.13	9.953
832.30	10.060
832.47	10.067
832.64	10.064
832.81	10.162
832.98	10.051
833.15	9.819
833.32	9.727
833.49	9.978
833.65	10.067
833.82	10.108
833.99	10.029
834.16	9.936
834.33	9.940
834.50	9.789
834.67	9.798
834.84	10.039
835.01	10.212
835.18	10.303
835.35	10.105
835.52	10.123
835.69	10.025
835.85	10.120
836.02	10.060
836.19	10.357
836.36	10.604
836.53	10.796
836.70	10.708
836.87	10.830
837.04	10.842
837.21	11.029
837.38	10.996
837.54	11.152
837.71	11.143
837.88	11.441
838.05	11.218
838.22	11.208
838.39	11.088
838.56	11.131
838.73	10.990
838.89	11.140
839.06	10.998
839.23	11.040
839.40	10.899
839.57	10.767
839.74	10.655
839.91	10.589
840.08	10.665
840.24	10.726
840.41	10.730
840.58	10.742
840.75	10.710
840.92	10.760
841.09	10.780
841.26	10.926
841.42	10.952
841.59	10.963
841.76	10.978
841.93	10.932
842.10	10.801
842.27	10.775
842.43	10.785
842.60	10.849
842.77	10.977
842.94	10.953
843.11	10.760
843.28	10.881
843.44	10.965
843.61	10.905
843.78	10.853
843.95	10.880
844.12	11.015
844.28	11.055
844.45	10.976
844.62	10.976
844.79	11.089
844.96	11.214
845.13	11.299
845.29	11.162
845.46	11.084
845.63	11.211
845.80	11.380
845.97	11.409
846.13	11.572
846.30	11.532
846.47	11.472
846.64	11.468
846.81	11.454
846.97	11.341
847.14	11.459
847.31	11.811
847.48	11.712
847.64	11.650
847.81	11.544
847.98	11.395
848.15	11.468
848.32	11.443
848.48	11.386
848.65	11.698
848.82	11.735
848.99	11.593
849.15	11.570
849.32	11.485
849.49	11.421
849.66	11.490
849.82	11.688
849.99	11.660
850.16	11.701
850.33	11.593
850.49	11.473
850.66	11.620
850.83	11.693
851.00	11.598
851.16	11.650
851.33	11.575
851.50	11.621
851.67	11.581
851.83	11.613
852.00	11.630
852.17	11.708
852.34	11.661
852.50	11.602
852.67	11.540
852.84	11.498
853.01	11.672
853.17	11.798
853.34	11.844
853.51	11.978
853.67	11.986
853.84	12.038
854.01	11.946
854.18	11.992
854.34	11.860
854.51	11.946
854.68	11.990
854.84	11.909
855.01	11.725
855.18	11.713
855.34	11.574
855.51	11.654
855.68	11.723
855.85	12.015
856.01	12.011
856.18	12.067
856.35	11.906
856.51	12.121
856.68	12.107
856.85	12.333
857.01	12.350
857.18	12.179
857.35	12.119
857.51	12.040
857.68	12.000
857.85	12.061
858.01	12.228
858.18	12.324
858.35	12.323
858.51	12.245
858.68	12.395
858.85	12.334
859.01	12.510
859.18	12.725
859.35	12.808
859.51	12.987
859.68	13.027
859.85	12.868
860.01	12.987
860.18	12.877
860.35	13.066
860.51	12.914
860.68	12.806
860.84	12.583
861.01	12.314
861.18	12.346
861.34	12.185
861.51	11.930
861.68	11.980
861.84	12.085
862.01	12.084
862.18	12.084
862.34	12.037
862.51	12.211
862.67	12.484
862.84	12.669
863.01	12.634
863.17	12.656
863.34	12.804
863.50	12.830
863.67	12.954
863.84	12.971
864.00	12.856
864.17	12.941
864.33	12.926
864.50	12.751
864.67	12.766
864.83	12.735
865.00	12.819
865.16	13.036
865.33	13.161
865.50	12.889
865.66	12.874
865.83	12.965
865.99	12.994
866.16	13.003
866.33	13.278
866.49	13.172
866.66	13.061
866.82	13.036
866.99	12.955
867.15	12.762
867.32	12.994
867.49	12.896
867.65	12.963
867.82	13.064
867.98	13.139
868.15	12.948
868.31	12.928
868.48	13.249
868.64	13.289
868.81	13.068
868.98	13.231
869.14	13.187
869.31	13.272
869.47	13.389
869.64	13.423
869.80	13.317
869.97	13.514
870.13	13.694
870.30	13.557
870.46	13.560
870.63	13.847
870.79	13.768
870.96	13.717
871.12	13.834
871.29	13.705
871.46	13.518
871.62	13.738
871.79	13.512
871.95	13.598
872.12	13.612
872.28	13.539
872.45	13.494
872.61	13.618
872.78	13.743
872.94	13.828
873.11	13.729
873.27	13.948
873.44	13.876
873.60	13.890
873.77	13.758
873.93	13.705
874.10	13.873
874.26	13.815
874.43	13.882
874.59	13.883
874.76	13.763
874.92	13.942
875.09	13.958
875.25	14.109
875.41	14.344
875.58	14.329
875.74	14.323
875.91	14.246
876.07	14.478
876.24	14.517
876.40	14.595
876.57	14.643
876.73	14.682
876.90	14.605
877.06	14.432
877.23	14.485
877.39	14.379
877.56	14.508
877.72	14.477
877.88	14.331
878.05	14.169
878.21	14.092
878.38	14.107
878.54	14.081
878.71	13.972
878.87	13.970
879.04	13.967
879.20	14.037
879.36	14.069
879.53	14.136
879.69	14.168
879.86	14.267
880.02	13.404
880.19	14.587
880.35	14.461
880.51	14.840
880.68	14.617
>>>>>End Processed Spectral Data<<<<<
