# Supplementary material for: Structure and pigment make the eyed elater’s eyespots black
Source: PeerJ. 2020 Jan 13;8:e8161. doi: 10.7717/peerj.8161 (PMC6964691; doi:10.7717/peerj.8161)
Supplement: Supplemental Information 3 — 42 text files with reflectance spectra and 1 R script text file [file peerj-08-8161-s003.zip › butterflies/90_ulysses_black_VTEC00000357_2.txt]

SpectraSuite Data File
++++++++++++++++++++++++++++++++++++
Date: Sun Sep 01 16:18:48 EDT 2019
User: Paul
Dark Spectrum Present: Yes
Reference Spectrum Present: Yes
Number of Sampled Component Spectra: 1
Spectrometers: USB4C01401
Integration Time (usec): 40000 (USB4C01401)
Spectra Averaged: 5 (USB4C01401)
Boxcar Smoothing: 5 (USB4C01401)
Correct for Electrical Dark: No (USB4C01401)
Strobe/Lamp Enabled: No (USB4C01401)
Correct for Detector Non-linearity: No (USB4C01401)
Correct for Stray Light: No (USB4C01401)
Number of Pixels in Processed Spectrum: 3648
>>>>>Begin Processed Spectral Data<<<<<
179.04	-1133.333
179.26	-1133.333
179.47	-1133.333
179.69	45.161
179.90	19.355
180.12	-15.596
180.33	7.477
180.55	-26.316
180.76	-32.787
180.98	6.195
181.19	10.000
181.41	-157.143
181.62	-72.131
181.84	-76.190
182.05	-30.360
182.27	-14.299
182.48	-9.795
182.70	-5.987
182.91	-0.875
183.13	4.122
183.34	3.602
183.56	4.242
183.77	5.938
183.99	5.424
184.20	6.493
184.41	6.564
184.63	5.975
184.84	4.257
185.06	4.010
185.27	5.977
185.49	4.669
185.70	3.516
185.92	4.666
186.13	3.637
186.35	4.899
186.56	5.704
186.78	6.167
186.99	8.202
187.21	8.455
187.42	8.829
187.64	5.812
187.85	6.222
188.06	7.126
188.28	4.710
188.49	4.425
188.71	3.240
188.92	0.040
189.14	-0.865
189.35	-1.301
189.57	1.087
189.78	2.146
190.00	3.604
190.21	4.125
190.42	5.394
190.64	5.392
190.85	6.109
191.07	6.623
191.28	8.287
191.50	10.744
191.71	12.356
191.93	13.690
192.14	13.644
192.36	13.312
192.57	13.261
192.78	13.324
193.00	13.164
193.21	12.753
193.43	12.524
193.64	11.606
193.86	10.581
194.07	9.204
194.28	7.796
194.50	6.536
194.71	5.720
194.93	5.846
195.14	6.041
195.36	6.633
195.57	6.239
195.78	5.811
196.00	6.411
196.21	4.380
196.43	6.191
196.64	5.776
196.86	6.198
197.07	6.148
197.28	5.834
197.50	4.936
197.71	2.516
197.93	2.311
198.14	3.820
198.36	3.899
198.57	7.599
198.78	5.593
199.00	6.399
199.21	6.436
199.43	8.143
199.64	7.719
199.85	6.906
200.07	9.100
200.28	8.997
200.50	6.616
200.71	7.337
200.92	4.524
201.14	4.876
201.35	5.103
201.57	4.589
201.78	4.516
201.99	3.699
202.21	5.222
202.42	4.362
202.64	3.870
202.85	6.212
203.06	6.144
203.28	8.138
203.49	6.433
203.71	6.342
203.92	6.137
204.13	4.212
204.35	3.460
204.56	3.316
204.78	5.145
204.99	6.068
205.20	5.447
205.42	4.872
205.63	2.461
205.85	2.373
206.06	1.514
206.27	1.302
206.49	2.696
206.70	4.022
206.91	4.767
207.13	5.210
207.34	5.241
207.56	4.791
207.77	5.213
207.98	7.726
208.20	8.935
208.41	7.418
208.62	8.038
208.84	8.295
209.05	7.111
209.27	5.221
209.48	3.298
209.69	2.220
209.91	1.746
210.12	0.712
210.33	1.425
210.55	1.083
210.76	2.352
210.97	1.973
211.19	-0.548
211.40	0.294
211.61	1.690
211.83	1.285
212.04	1.533
212.26	1.201
212.47	2.588
212.68	0.528
212.90	0.740
213.11	1.486
213.32	0.760
213.54	1.595
213.75	2.468
213.96	1.322
214.18	2.651
214.39	4.479
214.60	4.929
214.82	4.032
215.03	4.370
215.24	5.100
215.46	3.847
215.67	4.880
215.88	6.028
216.10	6.751
216.31	6.391
216.52	5.594
216.74	3.610
216.95	2.591
217.16	2.747
217.38	3.193
217.59	1.537
217.80	1.343
218.02	0.721
218.23	0.990
218.44	0.149
218.66	0.996
218.87	1.332
219.08	1.450
219.30	1.748
219.51	1.482
219.72	1.147
219.94	1.574
220.15	1.787
220.36	2.291
220.58	1.893
220.79	1.882
221.00	1.658
221.22	1.715
221.43	1.833
221.64	2.183
221.85	2.161
222.07	2.077
222.28	2.172
222.49	2.267
222.71	2.122
222.92	2.104
223.13	2.144
223.35	2.417
223.56	2.223
223.77	2.175
223.99	2.032
224.20	2.124
224.41	2.083
224.62	2.053
224.84	1.944
225.05	1.896
225.26	2.061
225.48	1.828
225.69	1.700
225.90	1.779
226.11	1.733
226.33	1.686
226.54	1.700
226.75	1.706
226.97	1.600
227.18	1.420
227.39	1.473
227.60	1.253
227.82	1.347
228.03	1.267
228.24	1.299
228.46	1.421
228.67	1.471
228.88	1.473
229.09	1.496
229.31	1.550
229.52	1.621
229.73	1.575
229.95	1.663
230.16	1.599
230.37	1.620
230.58	1.597
230.80	1.556
231.01	1.512
231.22	1.390
231.43	1.369
231.65	1.333
231.86	1.378
232.07	1.443
232.28	1.407
232.50	1.446
232.71	1.515
232.92	1.474
233.14	1.466
233.35	1.475
233.56	1.577
233.77	1.599
233.99	1.593
234.20	1.612
234.41	1.529
234.62	1.478
234.84	1.495
235.05	1.427
235.26	1.442
235.47	1.437
235.69	1.445
235.90	1.401
236.11	1.380
236.32	1.388
236.53	1.334
236.75	1.331
236.96	1.355
237.17	1.334
237.38	1.334
237.60	1.376
237.81	1.354
238.02	1.356
238.23	1.385
238.45	1.392
238.66	1.415
238.87	1.431
239.08	1.435
239.30	1.462
239.51	1.457
239.72	1.456
239.93	1.429
240.14	1.421
240.36	1.412
240.57	1.385
240.78	1.380
240.99	1.355
241.21	1.378
241.42	1.378
241.63	1.374
241.84	1.400
242.05	1.431
242.27	1.462
242.48	1.507
242.69	1.519
242.90	1.513
243.11	1.533
243.33	1.507
243.54	1.495
243.75	1.507
243.96	1.478
244.18	1.490
244.39	1.474
244.60	1.468
244.81	1.467
245.02	1.451
245.24	1.467
245.45	1.440
245.66	1.487
245.87	1.498
246.08	1.482
246.30	1.501
246.51	1.487
246.72	1.477
246.93	1.452
247.14	1.444
247.35	1.437
247.57	1.439
247.78	1.439
247.99	1.427
248.20	1.405
248.41	1.417
248.63	1.423
248.84	1.423
249.05	1.422
249.26	1.435
249.47	1.426
249.68	1.451
249.90	1.441
250.11	1.456
250.32	1.435
250.53	1.458
250.74	1.460
250.96	1.460
251.17	1.447
251.38	1.437
251.59	1.426
251.80	1.418
252.01	1.405
252.23	1.403
252.44	1.395
252.65	1.399
252.86	1.384
253.07	1.389
253.28	1.370
253.50	1.353
253.71	1.363
253.92	1.360
254.13	1.358
254.34	1.346
254.55	1.355
254.76	1.351
254.98	1.336
255.19	1.334
255.40	1.323
255.61	1.333
255.82	1.358
256.03	1.350
256.25	1.357
256.46	1.354
256.67	1.366
256.88	1.358
257.09	1.365
257.30	1.385
257.51	1.384
257.73	1.389
257.94	1.382
258.15	1.352
258.36	1.354
258.57	1.342
258.78	1.332
258.99	1.332
259.20	1.317
259.42	1.291
259.63	1.285
259.84	1.276
260.05	1.262
260.26	1.250
260.47	1.256
260.68	1.246
260.90	1.234
261.11	1.247
261.32	1.237
261.53	1.243
261.74	1.246
261.95	1.250
262.16	1.241
262.37	1.238
262.58	1.239
262.80	1.233
263.01	1.226
263.22	1.211
263.43	1.207
263.64	1.208
263.85	1.215
264.06	1.225
264.27	1.220
264.48	1.222
264.70	1.220
264.91	1.230
265.12	1.239
265.33	1.249
265.54	1.244
265.75	1.230
265.96	1.211
266.17	1.212
266.38	1.198
266.59	1.201
266.81	1.188
267.02	1.202
267.23	1.196
267.44	1.188
267.65	1.166
267.86	1.182
268.07	1.172
268.28	1.174
268.49	1.166
268.70	1.168
268.91	1.154
269.13	1.158
269.34	1.133
269.55	1.127
269.76	1.126
269.97	1.129
270.18	1.117
270.39	1.125
270.60	1.120
270.81	1.110
271.02	1.095
271.23	1.084
271.44	1.080
271.65	1.087
271.87	1.075
272.08	1.078
272.29	1.080
272.50	1.079
272.71	1.077
272.92	1.066
273.13	1.067
273.34	1.069
273.55	1.076
273.76	1.067
273.97	1.062
274.18	1.063
274.39	1.051
274.60	1.051
274.81	1.050
275.02	1.051
275.24	1.051
275.45	1.035
275.66	1.043
275.87	1.038
276.08	1.032
276.29	1.029
276.50	1.027
276.71	1.020
276.92	1.027
277.13	1.024
277.34	1.010
277.55	1.006
277.76	1.000
277.97	0.994
278.18	0.989
278.39	0.988
278.60	0.983
278.81	0.969
279.02	0.967
279.23	0.939
279.44	0.936
279.65	0.937
279.86	0.940
280.08	0.938
280.29	0.929
280.50	0.919
280.71	0.920
280.92	0.915
281.13	0.924
281.34	0.926
281.55	0.924
281.76	0.914
281.97	0.906
282.18	0.906
282.39	0.913
282.60	0.911
282.81	0.916
283.02	0.906
283.23	0.884
283.44	0.888
283.65	0.890
283.86	0.887
284.07	0.889
284.28	0.887
284.49	0.886
284.70	0.877
284.91	0.880
285.12	0.861
285.33	0.868
285.54	0.883
285.75	0.861
285.96	0.856
286.17	0.867
286.38	0.864
286.59	0.864
286.80	0.852
287.01	0.863
287.22	0.836
287.43	0.848
287.64	0.845
287.85	0.844
288.06	0.852
288.27	0.854
288.48	0.850
288.69	0.857
288.90	0.842
289.11	0.841
289.32	0.825
289.53	0.841
289.74	0.837
289.95	0.842
290.16	0.842
290.37	0.829
290.58	0.820
290.79	0.819
291.00	0.806
291.21	0.823
291.42	0.826
291.63	0.835
291.83	0.835
292.04	0.827
292.25	0.821
292.46	0.823
292.67	0.829
292.88	0.829
293.09	0.819
293.30	0.818
293.51	0.815
293.72	0.801
293.93	0.789
294.14	0.788
294.35	0.785
294.56	0.780
294.77	0.769
294.98	0.775
295.19	0.776
295.40	0.774
295.61	0.771
295.82	0.767
296.03	0.775
296.24	0.778
296.45	0.776
296.66	0.777
296.86	0.776
297.07	0.776
297.28	0.773
297.49	0.780
297.70	0.781
297.91	0.783
298.12	0.778
298.33	0.768
298.54	0.762
298.75	0.758
298.96	0.758
299.17	0.758
299.38	0.762
299.59	0.747
299.80	0.735
300.00	0.734
300.21	0.731
300.42	0.734
300.63	0.734
300.84	0.737
301.05	0.732
301.26	0.734
301.47	0.737
301.68	0.731
301.89	0.733
302.10	0.727
302.31	0.723
302.52	0.724
302.72	0.718
302.93	0.710
303.14	0.703
303.35	0.697
303.56	0.686
303.77	0.671
303.98	0.666
304.19	0.671
304.40	0.675
304.61	0.665
304.82	0.659
305.02	0.661
305.23	0.680
305.44	0.674
305.65	0.675
305.86	0.677
306.07	0.681
306.28	0.676
306.49	0.664
306.70	0.662
306.91	0.664
307.11	0.664
307.32	0.659
307.53	0.648
307.74	0.655
307.95	0.655
308.16	0.659
308.37	0.655
308.58	0.660
308.79	0.669
308.99	0.669
309.20	0.672
309.41	0.678
309.62	0.676
309.83	0.672
310.04	0.667
310.25	0.669
310.46	0.661
310.66	0.658
310.87	0.654
311.08	0.640
311.29	0.625
311.50	0.621
311.71	0.617
311.92	0.615
312.12	0.618
312.33	0.627
312.54	0.618
312.75	0.619
312.96	0.622
313.17	0.615
313.38	0.625
313.59	0.630
313.79	0.637
314.00	0.640
314.21	0.637
314.42	0.627
314.63	0.620
314.84	0.622
315.04	0.623
315.25	0.625
315.46	0.634
315.67	0.633
315.88	0.639
316.09	0.636
316.30	0.628
316.50	0.628
316.71	0.626
316.92	0.621
317.13	0.632
317.34	0.629
317.55	0.626
317.75	0.621
317.96	0.622
318.17	0.611
318.38	0.613
318.59	0.606
318.80	0.600
319.00	0.610
319.21	0.605
319.42	0.595
319.63	0.592
319.84	0.596
320.05	0.596
320.25	0.590
320.46	0.603
320.67	0.608
320.88	0.618
321.09	0.628
321.29	0.630
321.50	0.627
321.71	0.629
321.92	0.640
322.13	0.641
322.34	0.645
322.54	0.648
322.75	0.642
322.96	0.637
323.17	0.633
323.38	0.626
323.58	0.618
323.79	0.624
324.00	0.626
324.21	0.616
324.42	0.611
324.62	0.606
324.83	0.592
325.04	0.586
325.25	0.580
325.46	0.581
325.66	0.590
325.87	0.588
326.08	0.595
326.29	0.592
326.50	0.591
326.70	0.585
326.91	0.587
327.12	0.594
327.33	0.606
327.53	0.602
327.74	0.599
327.95	0.598
328.16	0.593
328.37	0.594
328.57	0.598
328.78	0.599
328.99	0.593
329.20	0.596
329.41	0.602
329.61	0.596
329.82	0.607
330.03	0.604
330.24	0.604
330.44	0.604
330.65	0.604
330.86	0.598
331.07	0.603
331.27	0.624
331.48	0.632
331.69	0.622
331.90	0.621
332.10	0.619
332.31	0.612
332.52	0.603
332.73	0.611
332.93	0.600
333.14	0.597
333.35	0.590
333.56	0.582
333.76	0.566
333.97	0.576
334.18	0.583
334.39	0.578
334.59	0.581
334.80	0.575
335.01	0.565
335.22	0.562
335.42	0.575
335.63	0.577
335.84	0.584
336.05	0.588
336.25	0.592
336.46	0.588
336.67	0.581
336.88	0.588
337.08	0.602
337.29	0.610
337.50	0.614
337.71	0.605
337.91	0.598
338.12	0.597
338.33	0.590
338.53	0.583
338.74	0.579
338.95	0.580
339.16	0.570
339.36	0.561
339.57	0.557
339.78	0.560
339.98	0.558
340.19	0.571
340.40	0.556
340.61	0.556
340.81	0.558
341.02	0.554
341.23	0.556
341.43	0.570
341.64	0.563
341.85	0.567
342.06	0.553
342.26	0.551
342.47	0.544
342.68	0.555
342.88	0.562
343.09	0.559
343.30	0.569
343.51	0.573
343.71	0.564
343.92	0.569
344.13	0.576
344.33	0.597
344.54	0.598
344.75	0.598
344.95	0.594
345.16	0.601
345.37	0.595
345.57	0.590
345.78	0.595
345.99	0.600
346.19	0.604
346.40	0.601
346.61	0.582
346.82	0.578
347.02	0.578
347.23	0.576
347.44	0.571
347.64	0.580
347.85	0.585
348.06	0.581
348.26	0.586
348.47	0.584
348.68	0.597
348.88	0.614
349.09	0.630
349.30	0.624
349.50	0.630
349.71	0.635
349.92	0.637
350.12	0.626
350.33	0.618
350.54	0.612
350.74	0.609
350.95	0.600
351.16	0.596
351.36	0.598
351.57	0.607
351.77	0.608
351.98	0.606
352.19	0.586
352.39	0.593
352.60	0.608
352.81	0.612
353.01	0.617
353.22	0.611
353.43	0.604
353.63	0.604
353.84	0.610
354.05	0.608
354.25	0.603
354.46	0.608
354.67	0.616
354.87	0.617
355.08	0.608
355.28	0.611
355.49	0.620
355.70	0.626
355.90	0.608
356.11	0.592
356.32	0.591
356.52	0.588
356.73	0.597
356.93	0.588
357.14	0.572
357.35	0.586
357.55	0.580
357.76	0.571
357.97	0.566
358.17	0.572
358.38	0.577
358.58	0.577
358.79	0.584
359.00	0.586
359.20	0.577
359.41	0.582
359.61	0.577
359.82	0.584
360.03	0.579
360.23	0.587
360.44	0.596
360.64	0.593
360.85	0.583
361.06	0.572
361.26	0.572
361.47	0.584
361.67	0.598
361.88	0.595
362.09	0.601
362.29	0.617
362.50	0.623
362.70	0.610
362.91	0.613
363.12	0.621
363.32	0.622
363.53	0.622
363.73	0.621
363.94	0.611
364.15	0.613
364.35	0.603
364.56	0.599
364.76	0.591
364.97	0.593
365.17	0.588
365.38	0.596
365.59	0.596
365.79	0.589
366.00	0.582
366.20	0.567
366.41	0.573
366.61	0.579
366.82	0.577
367.03	0.580
367.23	0.589
367.44	0.592
367.64	0.584
367.85	0.595
368.05	0.598
368.26	0.606
368.47	0.606
368.67	0.596
368.88	0.596
369.08	0.588
369.29	0.584
369.49	0.585
369.70	0.593
369.90	0.596
370.11	0.590
370.31	0.592
370.52	0.585
370.73	0.593
370.93	0.592
371.14	0.580
371.34	0.595
371.55	0.587
371.75	0.587
371.96	0.594
372.16	0.602
372.37	0.598
372.57	0.604
372.78	0.601
372.99	0.606
373.19	0.602
373.40	0.611
373.60	0.602
373.81	0.606
374.01	0.605
374.22	0.591
374.42	0.574
374.63	0.581
374.83	0.572
375.04	0.580
375.24	0.579
375.45	0.588
375.65	0.587
375.86	0.579
376.06	0.579
376.27	0.588
376.47	0.590
376.68	0.605
376.88	0.605
377.09	0.606
377.29	0.611
377.50	0.608
377.70	0.608
377.91	0.606
378.11	0.619
378.32	0.606
378.52	0.591
378.73	0.586
378.93	0.580
379.14	0.591
379.34	0.590
379.55	0.593
379.75	0.596
379.96	0.584
380.16	0.580
380.37	0.579
380.57	0.586
380.78	0.606
380.98	0.601
381.19	0.594
381.39	0.585
381.60	0.578
381.80	0.572
382.01	0.560
382.21	0.576
382.42	0.580
382.62	0.585
382.83	0.598
383.03	0.576
383.24	0.583
383.44	0.586
383.65	0.577
383.85	0.576
384.06	0.572
384.26	0.578
384.47	0.567
384.67	0.563
384.87	0.557
385.08	0.553
385.28	0.560
385.49	0.567
385.69	0.562
385.90	0.572
386.10	0.591
386.31	0.597
386.51	0.599
386.72	0.606
386.92	0.602
387.13	0.593
387.33	0.594
387.53	0.584
387.74	0.580
387.94	0.594
388.15	0.599
388.35	0.590
388.56	0.584
388.76	0.580
388.97	0.574
389.17	0.583
389.37	0.590
389.58	0.589
389.78	0.589
389.99	0.599
390.19	0.588
390.40	0.582
390.60	0.585
390.80	0.587
391.01	0.589
391.21	0.604
391.42	0.597
391.62	0.586
391.83	0.579
392.03	0.586
392.23	0.576
392.44	0.578
392.64	0.577
392.85	0.578
393.05	0.581
393.26	0.579
393.46	0.569
393.66	0.581
393.87	0.587
394.07	0.597
394.28	0.592
394.48	0.586
394.68	0.592
394.89	0.589
395.09	0.594
395.30	0.585
395.50	0.600
395.70	0.605
395.91	0.601
396.11	0.607
396.32	0.585
396.52	0.601
396.72	0.606
396.93	0.615
397.13	0.604
397.34	0.596
397.54	0.613
397.74	0.592
397.95	0.583
398.15	0.587
398.36	0.589
398.56	0.604
398.76	0.600
398.97	0.608
399.17	0.619
399.37	0.635
399.58	0.642
399.78	0.625
399.99	0.646
400.19	0.651
400.39	0.648
400.60	0.648
400.80	0.644
401.00	0.632
401.21	0.628
401.41	0.600
401.62	0.605
401.82	0.602
402.02	0.608
402.23	0.601
402.43	0.606
402.63	0.599
402.84	0.601
403.04	0.603
403.24	0.612
403.45	0.614
403.65	0.621
403.86	0.621
404.06	0.618
404.26	0.621
404.47	0.629
404.67	0.614
404.87	0.607
405.08	0.595
405.28	0.603
405.48	0.602
405.69	0.605
405.89	0.611
406.09	0.591
406.30	0.578
406.50	0.582
406.70	0.568
406.91	0.582
407.11	0.599
407.31	0.605
407.52	0.601
407.72	0.591
407.92	0.573
408.13	0.556
408.33	0.568
408.53	0.574
408.74	0.563
408.94	0.572
409.14	0.581
409.35	0.572
409.55	0.564
409.75	0.573
409.96	0.577
410.16	0.602
410.36	0.600
410.57	0.593
410.77	0.608
410.97	0.620
411.18	0.615
411.38	0.604
411.58	0.616
411.78	0.648
411.99	0.629
412.19	0.639
412.39	0.641
412.60	0.662
412.80	0.666
413.00	0.663
413.21	0.674
413.41	0.679
413.61	0.686
413.81	0.671
414.02	0.653
414.22	0.671
414.42	0.663
414.63	0.646
414.83	0.640
415.03	0.636
415.23	0.634
415.44	0.629
415.64	0.606
415.84	0.596
416.05	0.616
416.25	0.627
416.45	0.600
416.65	0.607
416.86	0.619
417.06	0.619
417.26	0.631
417.47	0.619
417.67	0.607
417.87	0.629
418.07	0.626
418.28	0.610
418.48	0.570
418.68	0.603
418.88	0.596
419.09	0.594
419.29	0.596
419.49	0.570
419.69	0.579
419.90	0.570
420.10	0.564
420.30	0.569
420.50	0.561
420.71	0.578
420.91	0.569
421.11	0.563
421.31	0.547
421.52	0.535
421.72	0.557
421.92	0.552
422.12	0.556
422.33	0.551
422.53	0.555
422.73	0.564
422.93	0.576
423.14	0.574
423.34	0.585
423.54	0.591
423.74	0.591
423.95	0.602
424.15	0.606
424.35	0.612
424.55	0.622
424.76	0.614
424.96	0.604
425.16	0.584
425.36	0.596
425.56	0.595
425.77	0.613
425.97	0.616
426.17	0.590
426.37	0.586
426.58	0.598
426.78	0.597
426.98	0.588
427.18	0.589
427.38	0.603
427.59	0.598
427.79	0.582
427.99	0.569
428.19	0.561
428.39	0.573
428.60	0.588
428.80	0.568
429.00	0.554
429.20	0.573
429.40	0.581
429.61	0.583
429.81	0.575
430.01	0.579
430.21	0.583
430.41	0.587
430.62	0.581
430.82	0.566
431.02	0.555
431.22	0.565
431.42	0.569
431.63	0.576
431.83	0.583
432.03	0.575
432.23	0.594
432.43	0.584
432.64	0.589
432.84	0.568
433.04	0.572
433.24	0.584
433.44	0.570
433.64	0.546
433.85	0.561
434.05	0.549
434.25	0.568
434.45	0.558
434.65	0.570
434.85	0.557
435.06	0.578
435.26	0.585
435.46	0.573
435.66	0.601
435.86	0.613
436.06	0.567
436.27	0.588
436.47	0.550
436.67	0.549
436.87	0.538
437.07	0.557
437.27	0.562
437.47	0.558
437.68	0.580
437.88	0.575
438.08	0.580
438.28	0.612
438.48	0.585
438.68	0.601
438.89	0.593
439.09	0.601
439.29	0.603
439.49	0.585
439.69	0.576
439.89	0.571
440.09	0.561
440.29	0.556
440.50	0.537
440.70	0.523
440.90	0.541
441.10	0.556
441.30	0.556
441.50	0.524
441.70	0.527
441.90	0.539
442.11	0.534
442.31	0.533
442.51	0.520
442.71	0.524
442.91	0.554
443.11	0.553
443.31	0.551
443.51	0.545
443.72	0.569
443.92	0.585
444.12	0.577
444.32	0.583
444.52	0.582
444.72	0.604
444.92	0.616
445.12	0.605
445.32	0.599
445.53	0.601
445.73	0.615
445.93	0.603
446.13	0.606
446.33	0.610
446.53	0.597
446.73	0.606
446.93	0.606
447.13	0.599
447.33	0.580
447.53	0.579
447.74	0.557
447.94	0.491
448.14	0.514
448.34	0.502
448.54	0.505
448.74	0.503
448.94	0.487
449.14	0.465
449.34	0.467
449.54	0.477
449.74	0.458
449.94	0.466
450.14	0.501
450.35	0.499
450.55	0.478
450.75	0.480
450.95	0.481
451.15	0.484
451.35	0.494
451.55	0.492
451.75	0.498
451.95	0.522
452.15	0.520
452.35	0.529
452.55	0.515
452.75	0.511
452.95	0.501
453.15	0.517
453.35	0.522
453.56	0.514
453.76	0.516
453.96	0.491
454.16	0.483
454.36	0.475
454.56	0.499
454.76	0.505
454.96	0.535
455.16	0.557
455.36	0.571
455.56	0.587
455.76	0.560
455.96	0.563
456.16	0.586
456.36	0.594
456.56	0.616
456.76	0.599
456.96	0.604
457.16	0.608
457.36	0.588
457.56	0.562
457.76	0.537
457.96	0.550
458.16	0.556
458.36	0.538
458.56	0.515
458.76	0.507
458.96	0.500
459.16	0.484
459.36	0.482
459.56	0.487
459.76	0.497
459.96	0.512
460.16	0.520
460.36	0.507
460.56	0.523
460.76	0.531
460.96	0.538
461.16	0.529
461.36	0.532
461.56	0.537
461.76	0.540
461.96	0.554
462.16	0.560
462.36	0.574
462.56	0.571
462.76	0.573
462.96	0.580
463.16	0.567
463.36	0.575
463.56	0.568
463.76	0.539
463.96	0.533
464.16	0.527
464.36	0.525
464.56	0.516
464.76	0.535
464.96	0.534
465.16	0.549
465.36	0.535
465.56	0.546
465.76	0.565
465.96	0.586
466.16	0.596
466.36	0.595
466.56	0.576
466.76	0.566
466.96	0.557
467.16	0.554
467.36	0.526
467.56	0.523
467.76	0.501
467.96	0.502
468.16	0.515
468.36	0.511
468.56	0.501
468.76	0.508
468.96	0.523
469.16	0.505
469.35	0.509
469.55	0.512
469.75	0.516
469.95	0.522
470.15	0.510
470.35	0.492
470.55	0.475
470.75	0.468
470.95	0.475
471.15	0.473
471.35	0.486
471.55	0.482
471.75	0.490
471.95	0.498
472.15	0.500
472.35	0.506
472.54	0.519
472.74	0.535
472.94	0.547
473.14	0.544
473.34	0.544
473.54	0.535
473.74	0.534
473.94	0.528
474.14	0.534
474.34	0.529
474.54	0.524
474.74	0.518
474.94	0.523
475.13	0.521
475.33	0.523
475.53	0.514
475.73	0.524
475.93	0.518
476.13	0.519
476.33	0.517
476.53	0.533
476.73	0.532
476.93	0.524
477.12	0.519
477.32	0.518
477.52	0.518
477.72	0.518
477.92	0.516
478.12	0.521
478.32	0.526
478.52	0.519
478.72	0.513
478.92	0.517
479.11	0.517
479.31	0.512
479.51	0.502
479.71	0.496
479.91	0.498
480.11	0.507
480.31	0.504
480.51	0.501
480.70	0.500
480.90	0.498
481.10	0.493
481.30	0.500
481.50	0.508
481.70	0.512
481.90	0.509
482.10	0.508
482.29	0.496
482.49	0.500
482.69	0.497
482.89	0.499
483.09	0.501
483.29	0.499
483.49	0.489
483.68	0.490
483.88	0.492
484.08	0.497
484.28	0.499
484.48	0.503
484.68	0.492
484.88	0.494
485.07	0.491
485.27	0.493
485.47	0.492
485.67	0.496
485.87	0.492
486.07	0.492
486.26	0.493
486.46	0.489
486.66	0.491
486.86	0.503
487.06	0.503
487.26	0.503
487.45	0.500
487.65	0.511
487.85	0.510
488.05	0.506
488.25	0.504
488.45	0.499
488.64	0.495
488.84	0.490
489.04	0.483
489.24	0.487
489.44	0.488
489.64	0.495
489.83	0.486
490.03	0.478
490.23	0.469
490.43	0.476
490.63	0.482
490.82	0.487
491.02	0.478
491.22	0.473
491.42	0.460
491.62	0.468
491.81	0.459
492.01	0.462
492.21	0.482
492.41	0.482
492.61	0.478
492.80	0.465
493.00	0.470
493.20	0.471
493.40	0.487
493.60	0.493
493.79	0.485
493.99	0.486
494.19	0.490
494.39	0.472
494.59	0.480
494.78	0.485
494.98	0.498
495.18	0.489
495.38	0.500
495.57	0.503
495.77	0.509
495.97	0.510
496.17	0.507
496.37	0.508
496.56	0.512
496.76	0.504
496.96	0.502
497.16	0.497
497.35	0.505
497.55	0.502
497.75	0.491
497.95	0.490
498.14	0.485
498.34	0.490
498.54	0.489
498.74	0.485
498.93	0.493
499.13	0.496
499.33	0.491
499.53	0.488
499.72	0.491
499.92	0.500
500.12	0.499
500.32	0.509
500.51	0.513
500.71	0.513
500.91	0.522
501.11	0.523
501.30	0.516
501.50	0.524
501.70	0.525
501.90	0.517
502.09	0.506
502.29	0.498
502.49	0.501
502.69	0.500
502.88	0.496
503.08	0.493
503.28	0.494
503.47	0.509
503.67	0.514
503.87	0.531
504.07	0.528
504.26	0.532
504.46	0.525
504.66	0.522
504.85	0.524
505.05	0.527
505.25	0.528
505.45	0.503
505.64	0.487
505.84	0.476
506.04	0.444
506.23	0.454
506.43	0.458
506.63	0.482
506.83	0.462
507.02	0.437
507.22	0.422
507.42	0.429
507.61	0.433
507.81	0.428
508.01	0.432
508.20	0.434
508.40	0.445
508.60	0.452
508.80	0.434
508.99	0.441
509.19	0.432
509.39	0.444
509.58	0.443
509.78	0.469
509.98	0.471
510.17	0.478
510.37	0.491
510.57	0.490
510.76	0.483
510.96	0.490
511.16	0.504
511.35	0.526
511.55	0.533
511.75	0.511
511.94	0.501
512.14	0.502
512.34	0.495
512.53	0.482
512.73	0.465
512.93	0.461
513.12	0.457
513.32	0.446
513.52	0.454
513.71	0.446
513.91	0.471
514.11	0.475
514.30	0.488
514.50	0.477
514.70	0.500
514.89	0.489
515.09	0.473
515.28	0.461
515.48	0.452
515.68	0.457
515.87	0.460
516.07	0.457
516.27	0.447
516.46	0.423
516.66	0.437
516.86	0.406
517.05	0.402
517.25	0.425
517.44	0.441
517.64	0.459
517.84	0.445
518.03	0.435
518.23	0.433
518.43	0.442
518.62	0.464
518.82	0.456
519.01	0.464
519.21	0.469
519.41	0.469
519.60	0.469
519.80	0.466
520.00	0.463
520.19	0.484
520.39	0.477
520.58	0.463
520.78	0.456
520.98	0.450
521.17	0.459
521.37	0.471
521.56	0.464
521.76	0.460
521.96	0.476
522.15	0.488
522.35	0.479
522.54	0.473
522.74	0.487
522.94	0.480
523.13	0.482
523.33	0.488
523.52	0.479
523.72	0.487
523.91	0.487
524.11	0.478
524.31	0.476
524.50	0.472
524.70	0.490
524.89	0.486
525.09	0.494
525.29	0.499
525.48	0.489
525.68	0.494
525.87	0.486
526.07	0.488
526.26	0.476
526.46	0.468
526.66	0.466
526.85	0.473
527.05	0.474
527.24	0.480
527.44	0.479
527.63	0.458
527.83	0.437
528.02	0.426
528.22	0.421
528.42	0.413
528.61	0.417
528.81	0.427
529.00	0.416
529.20	0.423
529.39	0.412
529.59	0.393
529.78	0.423
529.98	0.444
530.17	0.449
530.37	0.454
530.57	0.455
530.76	0.446
530.96	0.438
531.15	0.429
531.35	0.416
531.54	0.428
531.74	0.453
531.93	0.448
532.13	0.442
532.32	0.454
532.52	0.450
532.71	0.458
532.91	0.473
533.10	0.471
533.30	0.476
533.49	0.481
533.69	0.473
533.89	0.475
534.08	0.475
534.28	0.484
534.47	0.481
534.67	0.504
534.86	0.509
535.06	0.491
535.25	0.489
535.45	0.478
535.64	0.478
535.84	0.485
536.03	0.486
536.23	0.475
536.42	0.475
536.62	0.460
536.81	0.443
537.01	0.440
537.20	0.448
537.40	0.460
537.59	0.475
537.79	0.484
537.98	0.481
538.17	0.468
538.37	0.483
538.56	0.474
538.76	0.479
538.95	0.482
539.15	0.488
539.34	0.492
539.54	0.493
539.73	0.468
539.93	0.462
540.12	0.462
540.32	0.447
540.51	0.430
540.71	0.431
540.90	0.433
541.10	0.423
541.29	0.403
541.49	0.393
541.68	0.376
541.87	0.398
542.07	0.383
542.26	0.355
542.46	0.404
542.65	0.419
542.85	0.411
543.04	0.399
543.24	0.424
543.43	0.453
543.63	0.473
543.82	0.472
544.01	0.469
544.21	0.479
544.40	0.495
544.60	0.469
544.79	0.452
544.99	0.470
545.18	0.492
545.37	0.477
545.57	0.489
545.76	0.483
545.96	0.501
546.15	0.493
546.35	0.502
546.54	0.543
546.73	0.533
546.93	0.545
547.12	0.545
547.32	0.517
547.51	0.492
547.71	0.474
547.90	0.458
548.09	0.435
548.29	0.416
548.48	0.413
548.68	0.402
548.87	0.398
549.06	0.410
549.26	0.429
549.45	0.449
549.65	0.486
549.84	0.461
550.03	0.466
550.23	0.467
550.42	0.474
550.62	0.486
550.81	0.444
551.00	0.458
551.20	0.449
551.39	0.448
551.59	0.438
551.78	0.406
551.97	0.437
552.17	0.438
552.36	0.458
552.56	0.483
552.75	0.486
552.94	0.500
553.14	0.515
553.33	0.510
553.52	0.506
553.72	0.519
553.91	0.498
554.11	0.489
554.30	0.476
554.49	0.476
554.69	0.471
554.88	0.452
555.07	0.424
555.27	0.409
555.46	0.422
555.65	0.424
555.85	0.427
556.04	0.443
556.24	0.417
556.43	0.446
556.62	0.448
556.82	0.421
557.01	0.420
557.20	0.462
557.40	0.454
557.59	0.448
557.78	0.408
557.98	0.415
558.17	0.392
558.36	0.377
558.56	0.358
558.75	0.372
558.94	0.380
559.14	0.379
559.33	0.357
559.52	0.330
559.72	0.322
559.91	0.352
560.10	0.343
560.30	0.385
560.49	0.423
560.68	0.428
560.88	0.410
561.07	0.423
561.26	0.424
561.46	0.432
561.65	0.461
561.84	0.440
562.04	0.435
562.23	0.404
562.42	0.403
562.62	0.380
562.81	0.389
563.00	0.393
563.19	0.391
563.39	0.375
563.58	0.366
563.77	0.354
563.97	0.375
564.16	0.376
564.35	0.419
564.55	0.424
564.74	0.458
564.93	0.427
565.12	0.423
565.32	0.424
565.51	0.457
565.70	0.481
565.90	0.475
566.09	0.496
566.28	0.520
566.47	0.477
566.67	0.458
566.86	0.445
567.05	0.463
567.25	0.454
567.44	0.477
567.63	0.457
567.82	0.426
568.02	0.440
568.21	0.387
568.40	0.368
568.59	0.400
568.79	0.436
568.98	0.435
569.17	0.447
569.36	0.460
569.56	0.432
569.75	0.442
569.94	0.466
570.14	0.490
570.33	0.512
570.52	0.502
570.71	0.484
570.91	0.464
571.10	0.460
571.29	0.468
571.48	0.490
571.68	0.480
571.87	0.459
572.06	0.463
572.25	0.454
572.44	0.460
572.64	0.477
572.83	0.533
573.02	0.520
573.21	0.548
573.41	0.531
573.60	0.520
573.79	0.522
573.98	0.547
574.18	0.524
574.37	0.491
574.56	0.492
574.75	0.470
574.94	0.421
575.14	0.400
575.33	0.383
575.52	0.390
575.71	0.369
575.91	0.372
576.10	0.377
576.29	0.387
576.48	0.406
576.67	0.424
576.87	0.446
577.06	0.458
577.25	0.492
577.44	0.479
577.63	0.485
577.83	0.507
578.02	0.538
578.21	0.532
578.40	0.525
578.59	0.531
578.79	0.509
578.98	0.484
579.17	0.487
579.36	0.488
579.55	0.499
579.74	0.474
579.94	0.478
580.13	0.471
580.32	0.468
580.51	0.490
580.70	0.483
580.90	0.480
581.09	0.498
581.28	0.518
581.47	0.495
581.66	0.518
581.85	0.539
582.05	0.511
582.24	0.500
582.43	0.489
582.62	0.489
582.81	0.503
583.00	0.499
583.20	0.468
583.39	0.429
583.58	0.468
583.77	0.446
583.96	0.451
584.15	0.472
584.34	0.446
584.54	0.444
584.73	0.420
584.92	0.398
585.11	0.418
585.30	0.448
585.49	0.468
585.68	0.429
585.88	0.431
586.07	0.423
586.26	0.420
586.45	0.425
586.64	0.444
586.83	0.471
587.02	0.504
587.22	0.496
587.41	0.488
587.60	0.488
587.79	0.486
587.98	0.497
588.17	0.497
588.36	0.505
588.55	0.502
588.74	0.504
588.94	0.491
589.13	0.496
589.32	0.481
589.51	0.493
589.70	0.488
589.89	0.482
590.08	0.464
590.27	0.478
590.46	0.489
590.66	0.516
590.85	0.491
591.04	0.495
591.23	0.474
591.42	0.498
591.61	0.497
591.80	0.516
591.99	0.515
592.18	0.498
592.37	0.499
592.57	0.478
592.76	0.484
592.95	0.465
593.14	0.446
593.33	0.446
593.52	0.428
593.71	0.438
593.90	0.424
594.09	0.435
594.28	0.445
594.47	0.444
594.66	0.424
594.85	0.421
595.05	0.445
595.24	0.461
595.43	0.468
595.62	0.470
595.81	0.449
596.00	0.455
596.19	0.418
596.38	0.426
596.57	0.406
596.76	0.409
596.95	0.393
597.14	0.394
597.33	0.405
597.52	0.388
597.71	0.368
597.90	0.367
598.09	0.344
598.28	0.386
598.47	0.377
598.67	0.387
598.86	0.421
599.05	0.429
599.24	0.431
599.43	0.444
599.62	0.450
599.81	0.464
600.00	0.490
600.19	0.498
600.38	0.484
600.57	0.467
600.76	0.473
600.95	0.454
601.14	0.436
601.33	0.467
601.52	0.431
601.71	0.430
601.90	0.429
602.09	0.393
602.28	0.412
602.47	0.415
602.66	0.458
602.85	0.478
603.04	0.483
603.23	0.480
603.42	0.478
603.61	0.502
603.80	0.478
603.99	0.485
604.18	0.490
604.37	0.503
604.56	0.489
604.75	0.482
604.94	0.452
605.13	0.460
605.32	0.479
605.51	0.462
605.70	0.443
605.89	0.480
606.08	0.454
606.27	0.449
606.46	0.402
606.65	0.409
606.84	0.381
607.03	0.395
607.22	0.388
607.41	0.377
607.60	0.380
607.79	0.370
607.98	0.359
608.17	0.381
608.36	0.429
608.55	0.428
608.74	0.469
608.93	0.482
609.12	0.493
609.31	0.473
609.49	0.487
609.68	0.491
609.87	0.509
610.06	0.515
610.25	0.522
610.44	0.477
610.63	0.521
610.82	0.497
611.01	0.473
611.20	0.435
611.39	0.464
611.58	0.459
611.77	0.448
611.96	0.440
612.15	0.430
612.34	0.416
612.53	0.432
612.72	0.421
612.90	0.438
613.09	0.481
613.28	0.478
613.47	0.456
613.66	0.442
613.85	0.429
614.04	0.440
614.23	0.470
614.42	0.476
614.61	0.476
614.80	0.483
614.99	0.448
615.18	0.430
615.36	0.431
615.55	0.434
615.74	0.477
615.93	0.489
616.12	0.477
616.31	0.454
616.50	0.460
616.69	0.477
616.88	0.478
617.07	0.497
617.25	0.489
617.44	0.504
617.63	0.513
617.82	0.479
618.01	0.475
618.20	0.486
618.39	0.538
618.58	0.546
618.77	0.541
618.95	0.534
619.14	0.541
619.33	0.550
619.52	0.542
619.71	0.533
619.90	0.548
620.09	0.563
620.28	0.560
620.46	0.511
620.65	0.508
620.84	0.467
621.03	0.468
621.22	0.482
621.41	0.508
621.60	0.495
621.79	0.469
621.97	0.479
622.16	0.447
622.35	0.470
622.54	0.461
622.73	0.417
622.92	0.461
623.11	0.457
623.29	0.452
623.48	0.442
623.67	0.469
623.86	0.500
624.05	0.492
624.24	0.523
624.42	0.512
624.61	0.517
624.80	0.582
624.99	0.570
625.18	0.596
625.37	0.594
625.55	0.611
625.74	0.604
625.93	0.606
626.12	0.597
626.31	0.590
626.50	0.589
626.68	0.606
626.87	0.580
627.06	0.559
627.25	0.546
627.44	0.551
627.63	0.492
627.81	0.496
628.00	0.514
628.19	0.521
628.38	0.531
628.57	0.517
628.75	0.511
628.94	0.492
629.13	0.508
629.32	0.488
629.51	0.498
629.69	0.532
629.88	0.518
630.07	0.510
630.26	0.499
630.45	0.488
630.63	0.472
630.82	0.472
631.01	0.498
631.20	0.526
631.39	0.539
631.57	0.552
631.76	0.548
631.95	0.552
632.14	0.554
632.32	0.590
632.51	0.602
632.70	0.639
632.89	0.656
633.08	0.664
633.26	0.645
633.45	0.644
633.64	0.610
633.83	0.591
634.01	0.604
634.20	0.591
634.39	0.568
634.58	0.598
634.76	0.569
634.95	0.571
635.14	0.579
635.33	0.564
635.51	0.567
635.70	0.545
635.89	0.559
636.08	0.573
636.26	0.570
636.45	0.557
636.64	0.502
636.83	0.510
637.01	0.459
637.20	0.444
637.39	0.473
637.58	0.447
637.76	0.469
637.95	0.486
638.14	0.458
638.33	0.467
638.51	0.472
638.70	0.476
638.89	0.460
639.07	0.510
639.26	0.506
639.45	0.494
639.64	0.498
639.82	0.503
640.01	0.502
640.20	0.498
640.38	0.498
640.57	0.499
640.76	0.495
640.95	0.497
641.13	0.486
641.32	0.476
641.51	0.473
641.69	0.494
641.88	0.493
642.07	0.463
642.26	0.464
642.44	0.478
642.63	0.472
642.82	0.485
643.00	0.549
643.19	0.564
643.38	0.598
643.56	0.588
643.75	0.570
643.94	0.562
644.12	0.573
644.31	0.622
644.50	0.585
644.68	0.594
644.87	0.589
645.06	0.563
645.24	0.559
645.43	0.533
645.62	0.545
645.81	0.547
645.99	0.564
646.18	0.595
646.37	0.570
646.55	0.594
646.74	0.600
646.92	0.626
647.11	0.623
647.30	0.608
647.48	0.594
647.67	0.578
647.86	0.607
648.04	0.586
648.23	0.578
648.42	0.557
648.60	0.566
648.79	0.581
648.98	0.568
649.16	0.575
649.35	0.573
649.54	0.563
649.72	0.581
649.91	0.543
650.09	0.572
650.28	0.557
650.47	0.573
650.65	0.565
650.84	0.531
651.03	0.518
651.21	0.507
651.40	0.527
651.59	0.580
651.77	0.586
651.96	0.568
652.14	0.548
652.33	0.542
652.52	0.532
652.70	0.517
652.89	0.511
653.07	0.534
653.26	0.533
653.45	0.506
653.63	0.470
653.82	0.456
654.00	0.483
654.19	0.468
654.38	0.492
654.56	0.489
654.75	0.512
654.93	0.542
655.12	0.545
655.31	0.538
655.49	0.540
655.68	0.561
655.86	0.587
656.05	0.607
656.24	0.646
656.42	0.615
656.61	0.649
656.79	0.637
656.98	0.647
657.16	0.645
657.35	0.660
657.54	0.663
657.72	0.677
657.91	0.647
658.09	0.633
658.28	0.592
658.46	0.631
658.65	0.604
658.84	0.616
659.02	0.585
659.21	0.581
659.39	0.546
659.58	0.561
659.76	0.530
659.95	0.548
660.13	0.536
660.32	0.541
660.51	0.493
660.69	0.508
660.88	0.512
661.06	0.511
661.25	0.504
661.43	0.547
661.62	0.551
661.80	0.576
661.99	0.557
662.17	0.596
662.36	0.623
662.55	0.661
662.73	0.666
662.92	0.677
663.10	0.691
663.29	0.677
663.47	0.636
663.66	0.586
663.84	0.584
664.03	0.642
664.21	0.609
664.40	0.599
664.58	0.600
664.77	0.587
664.95	0.575
665.14	0.600
665.32	0.612
665.51	0.640
665.69	0.691
665.88	0.680
666.06	0.644
666.25	0.650
666.43	0.669
666.62	0.676
666.80	0.661
666.99	0.664
667.17	0.658
667.36	0.677
667.54	0.666
667.73	0.673
667.91	0.678
668.10	0.698
668.28	0.713
668.47	0.730
668.65	0.739
668.84	0.749
669.02	0.744
669.21	0.728
669.39	0.699
669.58	0.702
669.76	0.700
669.95	0.722
670.13	0.712
670.31	0.696
670.50	0.663
670.68	0.633
670.87	0.649
671.05	0.664
671.24	0.671
671.42	0.689
671.61	0.683
671.79	0.659
671.98	0.655
672.16	0.660
672.35	0.685
672.53	0.689
672.71	0.717
672.90	0.695
673.08	0.666
673.27	0.672
673.45	0.693
673.64	0.695
673.82	0.710
674.01	0.701
674.19	0.696
674.37	0.709
674.56	0.704
674.74	0.677
674.93	0.718
675.11	0.721
675.30	0.712
675.48	0.683
675.66	0.674
675.85	0.686
676.03	0.660
676.22	0.660
676.40	0.638
676.58	0.650
676.77	0.636
676.95	0.619
677.14	0.644
677.32	0.659
677.50	0.652
677.69	0.687
677.87	0.682
678.06	0.711
678.24	0.688
678.43	0.724
678.61	0.752
678.79	0.785
678.98	0.826
679.16	0.799
679.34	0.789
679.53	0.832
679.71	0.813
679.90	0.817
680.08	0.828
680.26	0.846
680.45	0.821
680.63	0.771
680.82	0.757
681.00	0.694
681.18	0.732
681.37	0.701
681.55	0.688
681.73	0.700
681.92	0.708
682.10	0.723
682.29	0.733
682.47	0.727
682.65	0.745
682.84	0.759
683.02	0.803
683.20	0.767
683.39	0.805
683.57	0.804
683.75	0.788
683.94	0.768
684.12	0.748
684.30	0.734
684.49	0.746
684.67	0.769
684.85	0.782
685.04	0.743
685.22	0.767
685.40	0.768
685.59	0.739
685.77	0.782
685.96	0.761
686.14	0.744
686.32	0.771
686.50	0.764
686.69	0.738
686.87	0.744
687.05	0.767
687.24	0.774
687.42	0.809
687.60	0.840
687.79	0.824
687.97	0.860
688.15	0.900
688.34	0.897
688.52	0.888
688.70	0.919
688.89	0.916
689.07	0.917
689.25	0.911
689.44	0.898
689.62	0.896
689.80	0.902
689.98	0.904
690.17	0.867
690.35	0.841
690.53	0.835
690.72	0.799
690.90	0.763
691.08	0.761
691.27	0.793
691.45	0.778
691.63	0.780
691.81	0.751
692.00	0.739
692.18	0.775
692.36	0.770
692.54	0.777
692.73	0.782
692.91	0.789
693.09	0.810
693.28	0.775
693.46	0.767
693.64	0.762
693.82	0.803
694.01	0.809
694.19	0.787
694.37	0.791
694.55	0.811
694.74	0.844
694.92	0.867
695.10	0.860
695.28	0.864
695.47	0.862
695.65	0.858
695.83	0.833
696.01	0.822
696.20	0.836
696.38	0.851
696.56	0.832
696.74	0.774
696.93	0.773
697.11	0.784
697.29	0.787
697.47	0.768
697.66	0.796
697.84	0.807
698.02	0.802
698.20	0.834
698.39	0.843
698.57	0.861
698.75	0.925
698.93	0.934
699.11	0.919
699.30	0.921
699.48	0.950
699.66	0.915
699.84	0.899
700.03	0.943
700.21	0.886
700.39	0.920
700.57	0.906
700.75	0.870
700.94	0.857
701.12	0.842
701.30	0.820
701.48	0.818
701.66	0.812
701.85	0.827
702.03	0.814
702.21	0.807
702.39	0.768
702.57	0.769
702.76	0.765
702.94	0.744
703.12	0.752
703.30	0.806
703.48	0.793
703.66	0.806
703.85	0.815
704.03	0.802
704.21	0.791
704.39	0.787
704.57	0.820
704.75	0.857
704.94	0.868
705.12	0.896
705.30	0.872
705.48	0.896
705.66	0.920
705.84	0.882
706.03	0.925
706.21	0.964
706.39	1.006
706.57	1.009
706.75	1.010
706.93	1.012
707.12	0.984
707.30	0.969
707.48	0.975
707.66	0.963
707.84	0.979
708.02	0.912
708.20	0.868
708.39	0.808
708.57	0.757
708.75	0.741
708.93	0.750
709.11	0.739
709.29	0.756
709.47	0.739
709.66	0.764
709.84	0.780
710.02	0.809
710.20	0.845
710.38	0.846
710.56	0.860
710.74	0.875
710.92	0.902
711.10	0.915
711.29	0.889
711.47	0.862
711.65	0.860
711.83	0.880
712.01	0.885
712.19	0.899
712.37	0.940
712.55	0.963
712.73	0.945
712.92	0.937
713.10	0.949
713.28	1.009
713.46	1.047
713.64	1.056
713.82	1.031
714.00	1.041
714.18	1.047
714.36	1.060
714.54	1.047
714.72	1.067
714.91	1.078
715.09	1.093
715.27	1.042
715.45	1.045
715.63	1.025
715.81	1.042
715.99	1.030
716.17	0.997
716.35	0.986
716.53	1.001
716.71	0.992
716.89	1.001
717.07	0.990
717.25	0.986
717.43	1.006
717.62	1.022
717.80	0.968
717.98	1.011
718.16	1.060
718.34	1.055
718.52	1.073
718.70	1.078
718.88	1.087
719.06	1.077
719.24	1.133
719.42	1.093
719.60	1.052
719.78	1.145
719.96	1.093
720.14	1.042
720.32	1.057
720.50	1.057
720.68	1.060
720.86	1.076
721.04	1.097
721.22	1.075
721.40	1.099
721.58	1.142
721.76	1.102
721.94	1.122
722.12	1.203
722.30	1.199
722.48	1.198
722.66	1.217
722.84	1.204
723.03	1.204
723.21	1.169
723.39	1.166
723.57	1.174
723.75	1.160
723.93	1.168
724.11	1.085
724.29	1.066
724.47	1.028
724.65	1.048
724.83	0.995
725.00	0.996
725.18	1.005
725.36	1.012
725.54	1.000
725.72	1.023
725.90	1.018
726.08	1.027
726.26	1.074
726.44	1.106
726.62	1.082
726.80	1.118
726.98	1.127
727.16	1.197
727.34	1.267
727.52	1.267
727.70	1.236
727.88	1.207
728.06	1.241
728.24	1.243
728.42	1.234
728.60	1.167
728.78	1.133
728.96	1.149
729.14	1.117
729.32	1.101
729.50	1.076
729.68	1.113
729.86	1.168
730.04	1.157
730.22	1.107
730.39	1.116
730.57	1.173
730.75	1.211
730.93	1.162
731.11	1.169
731.29	1.173
731.47	1.175
731.65	1.170
731.83	1.158
732.01	1.182
732.19	1.158
732.37	1.194
732.55	1.189
732.73	1.234
732.90	1.282
733.08	1.282
733.26	1.224
733.44	1.280
733.62	1.247
733.80	1.282
733.98	1.286
734.16	1.334
734.34	1.335
734.52	1.345
734.70	1.287
734.87	1.261
735.05	1.278
735.23	1.260
735.41	1.253
735.59	1.315
735.77	1.272
735.95	1.262
736.13	1.259
736.31	1.193
736.49	1.195
736.66	1.207
736.84	1.231
737.02	1.205
737.20	1.234
737.38	1.283
737.56	1.277
737.74	1.331
737.92	1.368
738.09	1.405
738.27	1.435
738.45	1.445
738.63	1.450
738.81	1.436
738.99	1.466
739.17	1.425
739.34	1.426
739.52	1.405
739.70	1.342
739.88	1.353
740.06	1.328
740.24	1.328
740.42	1.328
740.59	1.345
740.77	1.287
740.95	1.276
741.13	1.334
741.31	1.270
741.49	1.258
741.66	1.307
741.84	1.239
742.02	1.217
742.20	1.204
742.38	1.165
742.56	1.165
742.73	1.237
742.91	1.243
743.09	1.226
743.27	1.262
743.45	1.292
743.63	1.226
743.80	1.297
743.98	1.309
744.16	1.366
744.34	1.418
744.52	1.406
744.69	1.393
744.87	1.355
745.05	1.340
745.23	1.308
745.41	1.328
745.59	1.384
745.76	1.331
745.94	1.384
746.12	1.395
746.30	1.409
746.47	1.431
746.65	1.459
746.83	1.496
747.01	1.515
747.19	1.486
747.36	1.478
747.54	1.439
747.72	1.495
747.90	1.475
748.08	1.456
748.25	1.516
748.43	1.496
748.61	1.484
748.79	1.478
748.96	1.509
749.14	1.583
749.32	1.582
749.50	1.668
749.68	1.644
749.85	1.652
750.03	1.667
750.21	1.609
750.39	1.579
750.56	1.554
750.74	1.561
750.92	1.547
751.10	1.489
751.27	1.519
751.45	1.500
751.63	1.475
751.81	1.444
751.98	1.425
752.16	1.420
752.34	1.482
752.51	1.501
752.69	1.555
752.87	1.558
753.05	1.564
753.22	1.559
753.40	1.527
753.58	1.546
753.76	1.562
753.93	1.567
754.11	1.595
754.29	1.603
754.46	1.597
754.64	1.529
754.82	1.546
755.00	1.532
755.17	1.545
755.35	1.551
755.53	1.503
755.70	1.507
755.88	1.500
756.06	1.507
756.24	1.469
756.41	1.470
756.59	1.463
756.77	1.416
756.94	1.417
757.12	1.384
757.30	1.344
757.47	1.388
757.65	1.404
757.83	1.425
758.01	1.323
758.18	1.341
758.36	1.362
758.54	1.386
758.71	1.406
758.89	1.488
759.07	1.517
759.24	1.569
759.42	1.551
759.60	1.512
759.77	1.494
759.95	1.537
760.13	1.550
760.30	1.531
760.48	1.569
760.66	1.571
760.83	1.502
761.01	1.510
761.19	1.499
761.36	1.606
761.54	1.647
761.72	1.620
761.89	1.683
762.07	1.683
762.24	1.769
762.42	1.720
762.60	1.703
762.77	1.716
762.95	1.724
763.13	1.726
763.30	1.659
763.48	1.659
763.66	1.761
763.83	1.683
764.01	1.709
764.18	1.633
764.36	1.653
764.54	1.680
764.71	1.727
764.89	1.709
765.07	1.739
765.24	1.654
765.42	1.659
765.59	1.578
765.77	1.686
765.95	1.641
766.12	1.652
766.30	1.682
766.47	1.691
766.65	1.662
766.83	1.658
767.00	1.641
767.18	1.733
767.35	1.743
767.53	1.740
767.71	1.692
767.88	1.722
768.06	1.698
768.23	1.651
768.41	1.670
768.59	1.707
768.76	1.702
768.94	1.724
769.11	1.734
769.29	1.748
769.46	1.857
769.64	1.853
769.82	1.810
769.99	1.864
770.17	1.853
770.34	1.853
770.52	1.800
770.69	1.830
770.87	1.873
771.05	1.883
771.22	1.859
771.40	1.791
771.57	1.862
771.75	1.899
771.92	1.906
772.10	1.963
772.27	1.972
772.45	1.980
772.63	1.964
772.80	1.899
772.98	1.881
773.15	1.919
773.33	1.910
773.50	1.872
773.68	1.927
773.85	1.908
774.03	1.914
774.20	1.926
774.38	1.938
774.55	1.916
774.73	1.891
774.91	1.877
775.08	1.870
775.26	1.860
775.43	1.852
775.61	1.834
775.78	1.841
775.96	1.862
776.13	1.830
776.31	1.867
776.48	1.871
776.66	1.911
776.83	1.916
777.01	1.853
777.18	1.856
777.36	1.879
777.53	1.862
777.71	1.868
777.88	1.834
778.06	1.845
778.23	1.879
778.41	1.872
778.58	1.921
778.76	1.898
778.93	1.933
779.11	1.910
779.28	1.898
779.46	1.834
779.63	1.795
779.80	1.808
779.98	1.778
780.15	1.761
780.33	1.781
780.50	1.747
780.68	1.792
780.85	1.841
781.03	1.897
781.20	1.936
781.38	2.079
781.55	2.108
781.73	2.110
781.90	2.109
782.08	2.053
782.25	2.083
782.42	2.046
782.60	2.051
782.77	2.009
782.95	1.988
783.12	1.969
783.30	1.869
783.47	1.812
783.65	1.843
783.82	1.907
783.99	1.960
784.17	1.942
784.34	1.995
784.52	2.030
784.69	1.994
784.87	2.060
785.04	2.014
785.21	1.972
785.39	2.060
785.56	2.026
785.74	2.062
785.91	1.983
786.08	2.056
786.26	2.105
786.43	2.071
786.61	2.134
786.78	2.152
786.96	2.216
787.13	2.267
787.30	2.275
787.48	2.289
787.65	2.263
787.83	2.334
788.00	2.375
788.17	2.331
788.35	2.327
788.52	2.309
788.70	2.283
788.87	2.274
789.04	2.281
789.22	2.248
789.39	2.273
789.56	2.198
789.74	2.195
789.91	2.094
790.09	2.078
790.26	2.151
790.43	2.192
790.61	2.157
790.78	2.111
790.95	2.186
791.13	2.289
791.30	2.312
791.47	2.362
791.65	2.416
791.82	2.409
792.00	2.434
792.17	2.370
792.34	2.321
792.52	2.347
792.69	2.404
792.86	2.382
793.04	2.348
793.21	2.337
793.38	2.283
793.56	2.197
793.73	2.273
793.90	2.248
794.08	2.322
794.25	2.401
794.42	2.346
794.60	2.408
794.77	2.396
794.94	2.333
795.12	2.359
795.29	2.420
795.46	2.567
795.64	2.505
795.81	2.586
795.98	2.535
796.16	2.521
796.33	2.487
796.50	2.376
796.68	2.345
796.85	2.477
797.02	2.419
797.19	2.580
797.37	2.444
797.54	2.419
797.71	2.327
797.89	2.255
798.06	2.257
798.23	2.327
798.41	2.365
798.58	2.439
798.75	2.322
798.92	2.379
799.10	2.279
799.27	2.349
799.44	2.428
799.62	2.477
799.79	2.602
799.96	2.578
800.13	2.574
800.31	2.595
800.48	2.563
800.65	2.538
800.82	2.534
801.00	2.464
801.17	2.500
801.34	2.479
801.52	2.558
801.69	2.511
801.86	2.506
802.03	2.618
802.21	2.601
802.38	2.623
802.55	2.658
802.72	2.631
802.90	2.567
803.07	2.593
803.24	2.575
803.41	2.480
803.59	2.554
803.76	2.554
803.93	2.453
804.10	2.449
804.27	2.380
804.45	2.444
804.62	2.449
804.79	2.578
804.96	2.567
805.14	2.560
805.31	2.563
805.48	2.498
805.65	2.512
805.82	2.591
806.00	2.603
806.17	2.463
806.34	2.325
806.51	2.327
806.69	2.347
806.86	2.144
807.03	2.178
807.20	2.308
807.37	2.376
807.55	2.457
807.72	2.398
807.89	2.535
808.06	2.724
808.23	2.856
808.41	2.940
808.58	2.899
808.75	3.101
808.92	3.018
809.09	2.899
809.26	2.885
809.44	2.808
809.61	2.900
809.78	2.689
809.95	2.793
810.12	2.824
810.30	2.800
810.47	2.806
810.64	2.812
810.81	2.975
810.98	3.056
811.15	3.142
811.33	3.212
811.50	3.102
811.67	3.181
811.84	3.143
812.01	3.087
812.18	2.980
812.35	3.012
812.53	3.037
812.70	3.158
812.87	3.166
813.04	3.101
813.21	3.042
813.38	3.117
813.55	3.205
813.73	3.133
813.90	3.147
814.07	3.136
814.24	3.147
814.41	3.084
814.58	2.897
814.75	2.865
814.93	2.752
815.10	2.828
815.27	2.800
815.44	2.792
815.61	2.854
815.78	2.943
815.95	3.056
816.12	3.093
816.29	3.116
816.47	3.237
816.64	3.226
816.81	3.345
816.98	3.196
817.15	3.297
817.32	3.361
817.49	3.338
817.66	3.260
817.83	3.233
818.00	3.195
818.18	3.294
818.35	3.205
818.52	3.223
818.69	3.262
818.86	3.450
819.03	3.366
819.20	3.291
819.37	3.333
819.54	3.359
819.71	3.407
819.88	3.397
820.05	3.280
820.23	3.234
820.40	3.274
820.57	3.185
820.74	3.143
820.91	3.260
821.08	3.200
821.25	3.210
821.42	3.281
821.59	3.178
821.76	3.230
821.93	3.200
822.10	3.301
822.27	3.267
822.44	3.335
822.61	3.316
822.78	3.186
822.95	3.240
823.12	3.224
823.29	3.250
823.47	3.359
823.64	3.341
823.81	3.363
823.98	3.290
824.15	3.363
824.32	3.396
824.49	3.475
824.66	3.510
824.83	3.575
825.00	3.589
825.17	3.653
825.34	3.624
825.51	3.650
825.68	3.701
825.85	3.781
826.02	3.752
826.19	3.604
826.36	3.564
826.53	3.543
826.70	3.517
826.87	3.483
827.04	3.370
827.21	3.411
827.38	3.488
827.55	3.541
827.72	3.464
827.89	3.386
828.06	3.500
828.23	3.475
828.40	3.548
828.57	3.622
828.74	3.620
828.91	3.621
829.08	3.584
829.25	3.436
829.42	3.411
829.59	3.532
829.76	3.693
829.93	3.674
830.10	3.625
830.27	3.589
830.44	3.457
830.60	3.452
830.77	3.438
830.94	3.512
831.11	3.635
831.28	3.706
831.45	3.540
831.62	3.402
831.79	3.315
831.96	3.369
832.13	3.464
832.30	3.561
832.47	3.650
832.64	3.748
832.81	3.813
832.98	3.634
833.15	3.462
833.32	3.493
833.49	3.597
833.65	3.851
833.82	3.823
833.99	3.788
834.16	3.819
834.33	3.883
834.50	3.725
834.67	3.711
834.84	3.949
835.01	4.065
835.18	4.164
835.35	4.019
835.52	3.887
835.69	3.863
835.85	3.928
836.02	3.742
836.19	3.659
836.36	3.674
836.53	3.687
836.70	3.687
836.87	3.685
837.04	3.626
837.21	3.822
837.38	3.840
837.54	3.930
837.71	3.782
837.88	3.994
838.05	3.990
838.22	4.211
838.39	4.011
838.56	3.871
838.73	3.904
838.89	4.030
839.06	3.895
839.23	3.957
839.40	3.973
839.57	4.053
839.74	4.063
839.91	4.062
840.08	3.964
840.24	4.091
840.41	4.203
840.58	4.273
840.75	4.212
840.92	4.207
841.09	4.034
841.26	4.089
841.42	3.902
841.59	3.944
841.76	3.926
841.93	4.026
842.10	3.976
842.27	3.918
842.43	3.847
842.60	3.905
842.77	4.027
842.94	4.084
843.11	4.072
843.28	4.437
843.44	4.514
843.61	4.572
843.78	4.485
843.95	4.555
844.12	4.664
844.28	4.618
844.45	4.584
844.62	4.447
844.79	4.444
844.96	4.447
845.13	4.425
845.29	4.306
845.46	4.234
845.63	4.256
845.80	4.309
845.97	4.275
846.13	4.340
846.30	4.424
846.47	4.515
846.64	4.587
846.81	4.530
846.97	4.418
847.14	4.326
847.31	4.396
847.48	4.345
847.64	4.315
847.81	4.110
847.98	4.080
848.15	4.100
848.32	3.996
848.48	4.053
848.65	4.130
848.82	4.147
848.99	4.074
849.15	4.195
849.32	4.182
849.49	4.240
849.66	4.378
849.82	4.415
849.99	4.298
850.16	4.393
850.33	4.272
850.49	4.205
850.66	4.279
850.83	4.274
851.00	4.249
851.16	4.462
851.33	4.373
851.50	4.438
851.67	4.439
851.83	4.407
852.00	4.386
852.17	4.468
852.34	4.492
852.50	4.436
852.67	4.635
852.84	4.626
853.01	4.400
853.17	4.443
853.34	4.486
853.51	4.584
853.67	4.570
853.84	4.612
854.01	4.574
854.18	4.628
854.34	4.639
854.51	4.619
854.68	4.695
854.84	4.900
855.01	4.885
855.18	4.806
855.34	4.660
855.51	4.738
855.68	4.669
855.85	4.801
856.01	4.841
856.18	4.893
856.35	4.804
856.51	4.875
856.68	4.518
856.85	4.584
857.01	4.735
857.18	4.830
857.35	4.898
857.51	5.160
857.68	5.070
857.85	4.979
858.01	4.953
858.18	4.934
858.35	4.742
858.51	4.918
858.68	4.768
858.85	4.541
859.01	4.571
859.18	4.614
859.35	4.203
859.51	4.301
859.68	4.431
859.85	4.324
860.01	4.400
860.18	4.556
860.35	4.614
860.51	4.785
860.68	4.968
860.84	5.010
861.01	4.920
861.18	5.357
861.34	5.363
861.51	5.206
861.68	5.147
861.84	5.235
862.01	5.157
862.18	5.061
862.34	5.054
862.51	5.137
862.67	5.076
862.84	5.249
863.01	5.153
863.17	5.178
863.34	5.216
863.50	5.266
863.67	5.336
863.84	5.367
864.00	5.407
864.17	5.313
864.33	5.173
864.50	5.214
864.67	5.093
864.83	5.093
865.00	5.146
865.16	5.224
865.33	5.447
865.50	5.258
865.66	5.206
865.83	5.152
865.99	5.217
866.16	5.200
866.33	5.267
866.49	5.420
866.66	5.273
866.82	5.193
866.99	5.219
867.15	5.018
867.32	5.098
867.49	4.899
867.65	5.024
867.82	5.032
867.98	5.330
868.15	5.378
868.31	5.040
868.48	5.254
868.64	5.205
868.81	5.181
868.98	5.314
869.14	5.278
869.31	5.336
869.47	5.461
869.64	5.536
869.80	5.348
869.97	5.218
870.13	5.454
870.30	5.433
870.46	5.529
870.63	5.589
870.79	5.507
870.96	5.686
871.12	5.764
871.29	5.654
871.46	5.634
871.62	5.548
871.79	5.454
871.95	5.477
872.12	5.401
872.28	5.436
872.45	5.274
872.61	5.190
872.78	4.872
872.94	5.148
873.11	5.395
873.27	5.433
873.44	5.643
873.60	5.793
873.77	5.725
873.93	5.570
874.10	5.676
874.26	5.860
874.43	6.091
874.59	6.349
874.76	6.187
874.92	5.910
875.09	5.906
875.25	5.783
875.41	5.829
875.58	5.713
875.74	5.753
875.91	5.602
876.07	5.700
876.24	5.657
876.40	5.571
876.57	5.520
876.73	5.557
876.90	5.328
877.06	5.244
877.23	5.312
877.39	5.382
877.56	5.478
877.72	5.398
877.88	5.302
878.05	5.042
878.21	5.296
878.38	5.376
878.54	5.398
878.71	5.585
878.87	5.834
879.04	5.786
879.20	5.934
879.36	6.001
879.53	6.081
879.69	5.998
879.86	6.087
880.02	6.437
880.19	5.878
880.35	5.824
880.51	5.301
880.68	4.314
>>>>>End Processed Spectral Data<<<<<
