# Supplementary material for: Structure and pigment make the eyed elater’s eyespots black
Source: PeerJ. 2020 Jan 13;8:e8161. doi: 10.7717/peerj.8161 (PMC6964691; doi:10.7717/peerj.8161)
Supplement: Supplemental Information 3 — 42 text files with reflectance spectra and 1 R script text file [file peerj-08-8161-s003.zip › butterflies/90_ulysses_black_VTEC00000357_3.txt]

SpectraSuite Data File
++++++++++++++++++++++++++++++++++++
Date: Sun Sep 01 16:19:31 EDT 2019
User: Paul
Dark Spectrum Present: Yes
Reference Spectrum Present: Yes
Number of Sampled Component Spectra: 1
Spectrometers: USB4C01401
Integration Time (usec): 40000 (USB4C01401)
Spectra Averaged: 5 (USB4C01401)
Boxcar Smoothing: 5 (USB4C01401)
Correct for Electrical Dark: No (USB4C01401)
Strobe/Lamp Enabled: No (USB4C01401)
Correct for Detector Non-linearity: No (USB4C01401)
Correct for Stray Light: No (USB4C01401)
Number of Pixels in Processed Spectrum: 3648
>>>>>Begin Processed Spectral Data<<<<<
179.04	-766.667
179.26	-766.667
179.47	-766.667
179.69	41.935
179.90	-6.452
180.12	92.661
180.33	146.729
180.55	214.035
180.76	203.279
180.98	107.965
181.19	81.667
181.41	108.571
181.62	16.393
181.84	-104.233
182.05	-43.225
182.27	-21.355
182.48	-11.712
182.70	-6.443
182.91	-4.207
183.13	-2.748
183.34	-2.070
183.56	0.699
183.77	4.274
183.99	5.062
184.20	6.607
184.41	8.091
184.63	7.249
184.84	6.727
185.06	4.028
185.27	4.551
185.49	3.866
185.70	3.287
185.92	3.225
186.13	2.565
186.35	1.331
186.56	1.397
186.78	1.444
186.99	4.023
187.21	0.928
187.42	3.747
187.64	4.893
187.85	4.993
188.06	5.701
188.28	6.449
188.49	3.843
188.71	3.005
188.92	-0.138
189.14	-0.985
189.35	-2.052
189.57	2.897
189.78	2.264
190.00	2.814
190.21	2.236
190.42	2.781
190.64	1.230
190.85	1.673
191.07	3.500
191.28	3.240
191.50	5.336
191.71	6.045
191.93	5.221
192.14	4.665
192.36	3.532
192.57	3.931
192.78	4.873
193.00	5.085
193.21	7.574
193.43	5.993
193.64	6.560
193.86	4.349
194.07	3.115
194.28	4.465
194.50	4.928
194.71	3.668
194.93	5.779
195.14	4.711
195.36	4.949
195.57	3.560
195.78	3.076
196.00	5.267
196.21	5.605
196.43	6.307
196.64	3.415
196.86	2.972
197.07	5.693
197.28	4.240
197.50	3.496
197.71	2.054
197.93	2.328
198.14	4.494
198.36	2.500
198.57	4.870
198.78	4.711
199.00	5.825
199.21	7.400
199.43	5.423
199.64	6.669
199.85	7.793
200.07	8.470
200.28	8.898
200.50	8.383
200.71	9.260
200.92	6.753
201.14	6.496
201.35	6.521
201.57	5.256
201.78	7.122
201.99	7.682
202.21	7.792
202.42	7.654
202.64	7.561
202.85	9.107
203.06	9.769
203.28	10.845
203.49	10.525
203.71	10.337
203.92	10.617
204.13	10.622
204.35	9.294
204.56	8.731
204.78	10.411
204.99	9.445
205.20	7.393
205.42	6.846
205.63	4.998
205.85	4.683
206.06	4.163
206.27	3.183
206.49	1.646
206.70	2.034
206.91	3.672
207.13	2.529
207.34	2.787
207.56	3.224
207.77	4.286
207.98	6.443
208.20	6.821
208.41	5.779
208.62	7.106
208.84	7.747
209.05	6.078
209.27	4.515
209.48	3.582
209.69	3.456
209.91	3.283
210.12	2.492
210.33	2.262
210.55	1.616
210.76	2.293
210.97	1.023
211.19	0.563
211.40	1.570
211.61	2.167
211.83	1.961
212.04	2.347
212.26	3.417
212.47	3.262
212.68	2.590
212.90	4.468
213.11	5.177
213.32	5.567
213.54	4.562
213.75	3.967
213.96	3.178
214.18	4.133
214.39	5.344
214.60	4.223
214.82	3.790
215.03	4.269
215.24	3.800
215.46	2.854
215.67	2.629
215.88	4.426
216.10	5.807
216.31	5.695
216.52	4.710
216.74	1.912
216.95	1.102
217.16	0.821
217.38	1.297
217.59	0.253
217.80	1.082
218.02	0.600
218.23	-0.532
218.44	-1.062
218.66	0.198
218.87	0.228
219.08	0.909
219.30	1.484
219.51	1.420
219.72	1.147
219.94	1.231
220.15	0.832
220.36	1.288
220.58	1.281
220.79	1.435
221.00	0.790
221.22	1.231
221.43	1.347
221.64	1.576
221.85	1.957
222.07	1.780
222.28	2.025
222.49	2.259
222.71	2.125
222.92	2.436
223.13	2.375
223.35	2.759
223.56	2.236
223.77	2.098
223.99	2.038
224.20	2.007
224.41	1.882
224.62	1.880
224.84	1.765
225.05	1.747
225.26	1.721
225.48	1.630
225.69	1.487
225.90	1.819
226.11	1.797
226.33	1.828
226.54	1.849
226.75	1.907
226.97	1.755
227.18	1.621
227.39	1.638
227.60	1.559
227.82	1.483
228.03	1.529
228.24	1.447
228.46	1.573
228.67	1.549
228.88	1.521
229.09	1.562
229.31	1.651
229.52	1.723
229.73	1.709
229.95	1.729
230.16	1.722
230.37	1.680
230.58	1.728
230.80	1.669
231.01	1.617
231.22	1.506
231.43	1.514
231.65	1.457
231.86	1.514
232.07	1.499
232.28	1.480
232.50	1.532
232.71	1.537
232.92	1.476
233.14	1.509
233.35	1.559
233.56	1.657
233.77	1.661
233.99	1.633
234.20	1.592
234.41	1.509
234.62	1.494
234.84	1.520
235.05	1.497
235.26	1.519
235.47	1.522
235.69	1.483
235.90	1.493
236.11	1.456
236.32	1.501
236.53	1.513
236.75	1.565
236.96	1.572
237.17	1.559
237.38	1.573
237.60	1.611
237.81	1.584
238.02	1.590
238.23	1.586
238.45	1.625
238.66	1.632
238.87	1.625
239.08	1.665
239.30	1.665
239.51	1.684
239.72	1.687
239.93	1.662
240.14	1.649
240.36	1.642
240.57	1.622
240.78	1.605
240.99	1.561
241.21	1.571
241.42	1.543
241.63	1.545
241.84	1.554
242.05	1.554
242.27	1.596
242.48	1.641
242.69	1.663
242.90	1.641
243.11	1.641
243.33	1.670
243.54	1.684
243.75	1.683
243.96	1.673
244.18	1.672
244.39	1.665
244.60	1.631
244.81	1.631
245.02	1.618
245.24	1.645
245.45	1.628
245.66	1.627
245.87	1.624
246.08	1.631
246.30	1.622
246.51	1.606
246.72	1.602
246.93	1.590
247.14	1.567
247.35	1.558
247.57	1.560
247.78	1.575
247.99	1.569
248.20	1.540
248.41	1.532
248.63	1.561
248.84	1.560
249.05	1.577
249.26	1.611
249.47	1.604
249.68	1.614
249.90	1.586
250.11	1.587
250.32	1.573
250.53	1.602
250.74	1.610
250.96	1.577
251.17	1.568
251.38	1.545
251.59	1.524
251.80	1.534
252.01	1.536
252.23	1.572
252.44	1.555
252.65	1.567
252.86	1.541
253.07	1.537
253.28	1.544
253.50	1.513
253.71	1.510
253.92	1.500
254.13	1.478
254.34	1.470
254.55	1.443
254.76	1.444
254.98	1.422
255.19	1.423
255.40	1.422
255.61	1.425
255.82	1.455
256.03	1.468
256.25	1.464
256.46	1.469
256.67	1.464
256.88	1.449
257.09	1.448
257.30	1.477
257.51	1.474
257.73	1.466
257.94	1.453
258.15	1.438
258.36	1.420
258.57	1.408
258.78	1.400
258.99	1.405
259.20	1.404
259.42	1.396
259.63	1.353
259.84	1.349
260.05	1.342
260.26	1.336
260.47	1.329
260.68	1.331
260.90	1.338
261.11	1.346
261.32	1.337
261.53	1.329
261.74	1.332
261.95	1.354
262.16	1.334
262.37	1.333
262.58	1.340
262.80	1.330
263.01	1.315
263.22	1.303
263.43	1.298
263.64	1.284
263.85	1.307
264.06	1.308
264.27	1.303
264.48	1.316
264.70	1.327
264.91	1.325
265.12	1.326
265.33	1.339
265.54	1.327
265.75	1.323
265.96	1.303
266.17	1.292
266.38	1.286
266.59	1.289
266.81	1.275
267.02	1.272
267.23	1.264
267.44	1.268
267.65	1.251
267.86	1.250
268.07	1.235
268.28	1.260
268.49	1.259
268.70	1.254
268.91	1.239
269.13	1.227
269.34	1.208
269.55	1.197
269.76	1.191
269.97	1.190
270.18	1.190
270.39	1.193
270.60	1.166
270.81	1.148
271.02	1.136
271.23	1.122
271.44	1.120
271.65	1.107
271.87	1.111
272.08	1.106
272.29	1.105
272.50	1.100
272.71	1.095
272.92	1.107
273.13	1.114
273.34	1.111
273.55	1.115
273.76	1.113
273.97	1.124
274.18	1.104
274.39	1.100
274.60	1.100
274.81	1.094
275.02	1.085
275.24	1.064
275.45	1.045
275.66	1.035
275.87	1.035
276.08	1.029
276.29	1.031
276.50	1.040
276.71	1.037
276.92	1.030
277.13	1.033
277.34	1.028
277.55	1.022
277.76	1.017
277.97	1.020
278.18	1.018
278.39	1.026
278.60	1.008
278.81	0.993
279.02	0.988
279.23	0.980
279.44	0.983
279.65	0.983
279.86	0.988
280.08	0.988
280.29	0.986
280.50	0.984
280.71	0.967
280.92	0.962
281.13	0.956
281.34	0.951
281.55	0.936
281.76	0.914
281.97	0.912
282.18	0.914
282.39	0.913
282.60	0.901
282.81	0.896
283.02	0.897
283.23	0.887
283.44	0.912
283.65	0.904
283.86	0.918
284.07	0.926
284.28	0.927
284.49	0.927
284.70	0.922
284.91	0.930
285.12	0.914
285.33	0.924
285.54	0.942
285.75	0.917
285.96	0.925
286.17	0.904
286.38	0.896
286.59	0.890
286.80	0.884
287.01	0.894
287.22	0.874
287.43	0.881
287.64	0.873
287.85	0.867
288.06	0.862
288.27	0.862
288.48	0.877
288.69	0.878
288.90	0.865
289.11	0.872
289.32	0.854
289.53	0.861
289.74	0.850
289.95	0.852
290.16	0.845
290.37	0.843
290.58	0.836
290.79	0.834
291.00	0.829
291.21	0.830
291.42	0.821
291.63	0.832
291.83	0.833
292.04	0.825
292.25	0.820
292.46	0.820
292.67	0.824
292.88	0.819
293.09	0.811
293.30	0.807
293.51	0.801
293.72	0.793
293.93	0.781
294.14	0.778
294.35	0.787
294.56	0.775
294.77	0.766
294.98	0.764
295.19	0.768
295.40	0.757
295.61	0.756
295.82	0.757
296.03	0.762
296.24	0.771
296.45	0.770
296.66	0.764
296.86	0.763
297.07	0.757
297.28	0.758
297.49	0.755
297.70	0.763
297.91	0.761
298.12	0.764
298.33	0.753
298.54	0.745
298.75	0.747
298.96	0.748
299.17	0.750
299.38	0.764
299.59	0.758
299.80	0.753
300.00	0.744
300.21	0.739
300.42	0.739
300.63	0.736
300.84	0.736
301.05	0.731
301.26	0.733
301.47	0.729
301.68	0.723
301.89	0.717
302.10	0.707
302.31	0.706
302.52	0.708
302.72	0.705
302.93	0.699
303.14	0.694
303.35	0.681
303.56	0.669
303.77	0.668
303.98	0.669
304.19	0.674
304.40	0.679
304.61	0.675
304.82	0.678
305.02	0.671
305.23	0.683
305.44	0.677
305.65	0.684
305.86	0.685
306.07	0.678
306.28	0.665
306.49	0.661
306.70	0.658
306.91	0.661
307.11	0.652
307.32	0.650
307.53	0.640
307.74	0.642
307.95	0.646
308.16	0.650
308.37	0.652
308.58	0.651
308.79	0.655
308.99	0.654
309.20	0.658
309.41	0.664
309.62	0.668
309.83	0.677
310.04	0.672
310.25	0.667
310.46	0.662
310.66	0.663
310.87	0.672
311.08	0.658
311.29	0.653
311.50	0.649
311.71	0.646
311.92	0.648
312.12	0.642
312.33	0.653
312.54	0.644
312.75	0.652
312.96	0.647
313.17	0.636
313.38	0.648
313.59	0.648
313.79	0.647
314.00	0.647
314.21	0.644
314.42	0.638
314.63	0.639
314.84	0.640
315.04	0.635
315.25	0.634
315.46	0.644
315.67	0.639
315.88	0.645
316.09	0.650
316.30	0.648
316.50	0.644
316.71	0.639
316.92	0.628
317.13	0.629
317.34	0.627
317.55	0.630
317.75	0.620
317.96	0.615
318.17	0.616
318.38	0.615
318.59	0.617
318.80	0.615
319.00	0.623
319.21	0.624
319.42	0.620
319.63	0.618
319.84	0.624
320.05	0.627
320.25	0.620
320.46	0.628
320.67	0.629
320.88	0.615
321.09	0.614
321.29	0.625
321.50	0.615
321.71	0.619
321.92	0.622
322.13	0.615
322.34	0.618
322.54	0.633
322.75	0.618
322.96	0.620
323.17	0.630
323.38	0.637
323.58	0.620
323.79	0.628
324.00	0.632
324.21	0.624
324.42	0.622
324.62	0.614
324.83	0.604
325.04	0.606
325.25	0.591
325.46	0.589
325.66	0.586
325.87	0.578
326.08	0.576
326.29	0.569
326.50	0.576
326.70	0.566
326.91	0.568
327.12	0.571
327.33	0.573
327.53	0.586
327.74	0.587
327.95	0.585
328.16	0.584
328.37	0.578
328.57	0.579
328.78	0.581
328.99	0.585
329.20	0.589
329.41	0.593
329.61	0.590
329.82	0.591
330.03	0.584
330.24	0.590
330.44	0.598
330.65	0.626
330.86	0.632
331.07	0.638
331.27	0.646
331.48	0.639
331.69	0.630
331.90	0.638
332.10	0.631
332.31	0.632
332.52	0.627
332.73	0.637
332.93	0.613
333.14	0.611
333.35	0.606
333.56	0.599
333.76	0.601
333.97	0.611
334.18	0.619
334.39	0.615
334.59	0.620
334.80	0.616
335.01	0.601
335.22	0.598
335.42	0.602
335.63	0.599
335.84	0.602
336.05	0.601
336.25	0.593
336.46	0.579
336.67	0.576
336.88	0.584
337.08	0.590
337.29	0.601
337.50	0.611
337.71	0.608
337.91	0.602
338.12	0.605
338.33	0.602
338.53	0.602
338.74	0.601
338.95	0.611
339.16	0.594
339.36	0.593
339.57	0.582
339.78	0.572
339.98	0.572
340.19	0.580
340.40	0.576
340.61	0.579
340.81	0.588
341.02	0.595
341.23	0.590
341.43	0.605
341.64	0.601
341.85	0.600
342.06	0.600
342.26	0.594
342.47	0.594
342.68	0.595
342.88	0.589
343.09	0.585
343.30	0.580
343.51	0.579
343.71	0.580
343.92	0.581
344.13	0.598
344.33	0.606
344.54	0.611
344.75	0.613
344.95	0.609
345.16	0.630
345.37	0.616
345.57	0.625
345.78	0.622
345.99	0.620
346.19	0.629
346.40	0.632
346.61	0.637
346.82	0.631
347.02	0.623
347.23	0.629
347.44	0.623
347.64	0.641
347.85	0.630
348.06	0.632
348.26	0.638
348.47	0.629
348.68	0.621
348.88	0.617
349.09	0.620
349.30	0.620
349.50	0.609
349.71	0.599
349.92	0.590
350.12	0.590
350.33	0.588
350.54	0.577
350.74	0.578
350.95	0.589
351.16	0.589
351.36	0.593
351.57	0.600
351.77	0.610
351.98	0.619
352.19	0.623
352.39	0.625
352.60	0.636
352.81	0.638
353.01	0.628
353.22	0.620
353.43	0.608
353.63	0.613
353.84	0.620
354.05	0.611
354.25	0.603
354.46	0.594
354.67	0.601
354.87	0.596
355.08	0.581
355.28	0.591
355.49	0.591
355.70	0.604
355.90	0.592
356.11	0.583
356.32	0.587
356.52	0.593
356.73	0.595
356.93	0.579
357.14	0.558
357.35	0.572
357.55	0.566
357.76	0.560
357.97	0.559
358.17	0.563
358.38	0.563
358.58	0.558
358.79	0.567
359.00	0.568
359.20	0.581
359.41	0.604
359.61	0.601
359.82	0.618
360.03	0.630
360.23	0.625
360.44	0.627
360.64	0.627
360.85	0.631
361.06	0.629
361.26	0.630
361.47	0.621
361.67	0.634
361.88	0.634
362.09	0.641
362.29	0.634
362.50	0.637
362.70	0.637
362.91	0.640
363.12	0.639
363.32	0.621
363.53	0.627
363.73	0.637
363.94	0.634
364.15	0.634
364.35	0.605
364.56	0.611
364.76	0.620
364.97	0.616
365.17	0.616
365.38	0.618
365.59	0.621
365.79	0.620
366.00	0.608
366.20	0.592
366.41	0.597
366.61	0.613
366.82	0.613
367.03	0.613
367.23	0.617
367.44	0.624
367.64	0.627
367.85	0.641
368.05	0.631
368.26	0.637
368.47	0.635
368.67	0.635
368.88	0.637
369.08	0.642
369.29	0.636
369.49	0.642
369.70	0.644
369.90	0.642
370.11	0.633
370.31	0.645
370.52	0.646
370.73	0.655
370.93	0.649
371.14	0.639
371.34	0.630
371.55	0.630
371.75	0.627
371.96	0.631
372.16	0.633
372.37	0.634
372.57	0.631
372.78	0.633
372.99	0.629
373.19	0.635
373.40	0.633
373.60	0.633
373.81	0.634
374.01	0.635
374.22	0.616
374.42	0.609
374.63	0.618
374.83	0.617
375.04	0.618
375.24	0.621
375.45	0.622
375.65	0.632
375.86	0.629
376.06	0.631
376.27	0.631
376.47	0.641
376.68	0.665
376.88	0.658
377.09	0.656
377.29	0.662
377.50	0.651
377.70	0.646
377.91	0.642
378.11	0.646
378.32	0.632
378.52	0.639
378.73	0.635
378.93	0.615
379.14	0.626
379.34	0.627
379.55	0.623
379.75	0.637
379.96	0.636
380.16	0.633
380.37	0.626
380.57	0.640
380.78	0.641
380.98	0.644
381.19	0.640
381.39	0.636
381.60	0.631
381.80	0.614
382.01	0.595
382.21	0.597
382.42	0.599
382.62	0.601
382.83	0.600
383.03	0.590
383.24	0.582
383.44	0.571
383.65	0.560
383.85	0.556
384.06	0.571
384.26	0.578
384.47	0.583
384.67	0.592
384.87	0.598
385.08	0.591
385.28	0.591
385.49	0.601
385.69	0.633
385.90	0.645
386.10	0.659
386.31	0.660
386.51	0.672
386.72	0.671
386.92	0.663
387.13	0.653
387.33	0.660
387.53	0.654
387.74	0.660
387.94	0.649
388.15	0.636
388.35	0.635
388.56	0.639
388.76	0.635
388.97	0.628
389.17	0.636
389.37	0.637
389.58	0.618
389.78	0.617
389.99	0.609
390.19	0.611
390.40	0.602
390.60	0.600
390.80	0.598
391.01	0.598
391.21	0.612
391.42	0.597
391.62	0.597
391.83	0.612
392.03	0.620
392.23	0.623
392.44	0.610
392.64	0.621
392.85	0.618
393.05	0.614
393.26	0.613
393.46	0.610
393.66	0.618
393.87	0.620
394.07	0.621
394.28	0.612
394.48	0.608
394.68	0.633
394.89	0.645
395.09	0.647
395.30	0.646
395.50	0.653
395.70	0.650
395.91	0.652
396.11	0.653
396.32	0.648
396.52	0.660
396.72	0.658
396.93	0.642
397.13	0.630
397.34	0.618
397.54	0.618
397.74	0.601
397.95	0.596
398.15	0.600
398.36	0.611
398.56	0.601
398.76	0.598
398.97	0.607
399.17	0.617
399.37	0.619
399.58	0.628
399.78	0.621
399.99	0.640
400.19	0.653
400.39	0.640
400.60	0.634
400.80	0.631
401.00	0.628
401.21	0.612
401.41	0.594
401.62	0.598
401.82	0.597
402.02	0.608
402.23	0.593
402.43	0.596
402.63	0.598
402.84	0.595
403.04	0.607
403.24	0.603
403.45	0.614
403.65	0.625
403.86	0.613
404.06	0.625
404.26	0.627
404.47	0.647
404.67	0.631
404.87	0.620
405.08	0.616
405.28	0.621
405.48	0.620
405.69	0.634
405.89	0.642
406.09	0.633
406.30	0.630
406.50	0.623
406.70	0.620
406.91	0.613
407.11	0.630
407.31	0.616
407.52	0.615
407.72	0.610
407.92	0.597
408.13	0.588
408.33	0.605
408.53	0.597
408.74	0.605
408.94	0.596
409.14	0.610
409.35	0.608
409.55	0.623
409.75	0.625
409.96	0.637
410.16	0.630
410.36	0.623
410.57	0.623
410.77	0.638
410.97	0.639
411.18	0.640
411.38	0.625
411.58	0.632
411.78	0.650
411.99	0.646
412.19	0.640
412.39	0.637
412.60	0.658
412.80	0.647
413.00	0.637
413.21	0.642
413.41	0.643
413.61	0.664
413.81	0.644
414.02	0.637
414.22	0.634
414.42	0.646
414.63	0.656
414.83	0.640
415.03	0.633
415.23	0.635
415.44	0.616
415.64	0.624
415.84	0.603
416.05	0.628
416.25	0.625
416.45	0.624
416.65	0.608
416.86	0.622
417.06	0.631
417.26	0.641
417.47	0.625
417.67	0.628
417.87	0.608
418.07	0.608
418.28	0.588
418.48	0.559
418.68	0.566
418.88	0.564
419.09	0.544
419.29	0.539
419.49	0.543
419.69	0.565
419.90	0.577
420.10	0.576
420.30	0.604
420.50	0.604
420.71	0.623
420.91	0.625
421.11	0.612
421.31	0.616
421.52	0.606
421.72	0.611
421.92	0.609
422.12	0.595
422.33	0.594
422.53	0.572
422.73	0.586
422.93	0.581
423.14	0.586
423.34	0.602
423.54	0.591
423.74	0.583
423.95	0.597
424.15	0.592
424.35	0.599
424.55	0.606
424.76	0.603
424.96	0.597
425.16	0.601
425.36	0.609
425.56	0.630
425.77	0.638
425.97	0.670
426.17	0.651
426.37	0.643
426.58	0.667
426.78	0.660
426.98	0.655
427.18	0.650
427.38	0.656
427.59	0.652
427.79	0.629
427.99	0.628
428.19	0.599
428.39	0.614
428.60	0.614
428.80	0.582
429.00	0.585
429.20	0.578
429.40	0.584
429.61	0.576
429.81	0.568
430.01	0.555
430.21	0.563
430.41	0.568
430.62	0.561
430.82	0.553
431.02	0.552
431.22	0.547
431.42	0.575
431.63	0.573
431.83	0.574
432.03	0.569
432.23	0.609
432.43	0.595
432.64	0.597
432.84	0.569
433.04	0.581
433.24	0.590
433.44	0.593
433.64	0.568
433.85	0.570
434.05	0.575
434.25	0.572
434.45	0.558
434.65	0.560
434.85	0.566
435.06	0.587
435.26	0.573
435.46	0.554
435.66	0.579
435.86	0.581
436.06	0.557
436.27	0.563
436.47	0.546
436.67	0.528
436.87	0.538
437.07	0.535
437.27	0.541
437.47	0.566
437.68	0.583
437.88	0.575
438.08	0.586
438.28	0.619
438.48	0.607
438.68	0.614
438.89	0.620
439.09	0.614
439.29	0.629
439.49	0.602
439.69	0.578
439.89	0.567
440.09	0.552
440.29	0.547
440.50	0.518
440.70	0.503
440.90	0.521
441.10	0.519
441.30	0.513
441.50	0.494
441.70	0.504
441.90	0.541
442.11	0.540
442.31	0.553
442.51	0.566
442.71	0.591
442.91	0.609
443.11	0.605
443.31	0.612
443.51	0.622
443.72	0.608
443.92	0.619
444.12	0.593
444.32	0.613
444.52	0.620
444.72	0.611
444.92	0.598
445.12	0.585
445.32	0.569
445.53	0.566
445.73	0.577
445.93	0.580
446.13	0.588
446.33	0.591
446.53	0.572
446.73	0.559
446.93	0.551
447.13	0.530
447.33	0.534
447.53	0.565
447.74	0.550
447.94	0.494
448.14	0.546
448.34	0.526
448.54	0.540
448.74	0.552
448.94	0.543
449.14	0.542
449.34	0.544
449.54	0.558
449.74	0.521
449.94	0.540
450.14	0.579
450.35	0.545
450.55	0.527
450.75	0.502
450.95	0.509
451.15	0.483
451.35	0.478
451.55	0.512
451.75	0.488
451.95	0.497
452.15	0.519
452.35	0.509
452.55	0.502
452.75	0.478
452.95	0.492
453.15	0.505
453.35	0.560
453.56	0.575
453.76	0.546
453.96	0.551
454.16	0.545
454.36	0.489
454.56	0.507
454.76	0.517
454.96	0.580
455.16	0.583
455.36	0.561
455.56	0.570
455.76	0.551
455.96	0.568
456.16	0.592
456.36	0.581
456.56	0.596
456.76	0.580
456.96	0.579
457.16	0.579
457.36	0.550
457.56	0.532
457.76	0.493
457.96	0.489
458.16	0.506
458.36	0.490
458.56	0.492
458.76	0.500
458.96	0.510
459.16	0.501
459.36	0.491
459.56	0.506
459.76	0.519
459.96	0.534
460.16	0.553
460.36	0.528
460.56	0.531
460.76	0.561
460.96	0.564
461.16	0.550
461.36	0.548
461.56	0.550
461.76	0.543
461.96	0.557
462.16	0.553
462.36	0.573
462.56	0.570
462.76	0.587
462.96	0.576
463.16	0.580
463.36	0.590
463.56	0.596
463.76	0.583
463.96	0.586
464.16	0.585
464.36	0.578
464.56	0.544
464.76	0.564
464.96	0.544
465.16	0.546
465.36	0.533
465.56	0.525
465.76	0.523
465.96	0.539
466.16	0.543
466.36	0.532
466.56	0.528
466.76	0.544
466.96	0.526
467.16	0.537
467.36	0.544
467.56	0.548
467.76	0.544
467.96	0.549
468.16	0.553
468.36	0.540
468.56	0.547
468.76	0.554
468.96	0.551
469.16	0.551
469.35	0.554
469.55	0.531
469.75	0.522
469.95	0.517
470.15	0.508
470.35	0.502
470.55	0.500
470.75	0.486
470.95	0.484
471.15	0.478
471.35	0.481
471.55	0.474
471.75	0.493
471.95	0.504
472.15	0.509
472.35	0.512
472.54	0.519
472.74	0.518
472.94	0.530
473.14	0.529
473.34	0.536
473.54	0.538
473.74	0.536
473.94	0.529
474.14	0.529
474.34	0.531
474.54	0.533
474.74	0.523
474.94	0.538
475.13	0.532
475.33	0.536
475.53	0.527
475.73	0.531
475.93	0.525
476.13	0.519
476.33	0.510
476.53	0.518
476.73	0.517
476.93	0.511
477.12	0.507
477.32	0.508
477.52	0.495
477.72	0.495
477.92	0.489
478.12	0.489
478.32	0.491
478.52	0.490
478.72	0.489
478.92	0.484
479.11	0.487
479.31	0.484
479.51	0.483
479.71	0.493
479.91	0.499
480.11	0.501
480.31	0.498
480.51	0.496
480.70	0.498
480.90	0.488
481.10	0.496
481.30	0.492
481.50	0.493
481.70	0.497
481.90	0.490
482.10	0.490
482.29	0.482
482.49	0.485
482.69	0.495
482.89	0.500
483.09	0.503
483.29	0.501
483.49	0.495
483.68	0.492
483.88	0.482
484.08	0.486
484.28	0.482
484.48	0.486
484.68	0.479
484.88	0.467
485.07	0.469
485.27	0.469
485.47	0.461
485.67	0.483
485.87	0.487
486.07	0.494
486.26	0.496
486.46	0.493
486.66	0.499
486.86	0.515
487.06	0.527
487.26	0.524
487.45	0.522
487.65	0.523
487.85	0.513
488.05	0.506
488.25	0.499
488.45	0.496
488.64	0.498
488.84	0.500
489.04	0.487
489.24	0.480
489.44	0.473
489.64	0.479
489.83	0.479
490.03	0.477
490.23	0.464
490.43	0.474
490.63	0.470
490.82	0.460
491.02	0.441
491.22	0.428
491.42	0.414
491.62	0.423
491.81	0.422
492.01	0.429
492.21	0.437
492.41	0.450
492.61	0.444
492.80	0.437
493.00	0.451
493.20	0.466
493.40	0.483
493.60	0.483
493.79	0.482
493.99	0.473
494.19	0.470
494.39	0.468
494.59	0.476
494.78	0.483
494.98	0.497
495.18	0.484
495.38	0.476
495.57	0.474
495.77	0.484
495.97	0.479
496.17	0.483
496.37	0.489
496.56	0.486
496.76	0.480
496.96	0.471
497.16	0.461
497.35	0.469
497.55	0.468
497.75	0.464
497.95	0.461
498.14	0.464
498.34	0.472
498.54	0.466
498.74	0.457
498.93	0.465
499.13	0.470
499.33	0.467
499.53	0.460
499.72	0.465
499.92	0.468
500.12	0.466
500.32	0.471
500.51	0.469
500.71	0.468
500.91	0.478
501.11	0.466
501.30	0.459
501.50	0.466
501.70	0.477
501.90	0.468
502.09	0.476
502.29	0.475
502.49	0.466
502.69	0.465
502.88	0.458
503.08	0.458
503.28	0.463
503.47	0.479
503.67	0.489
503.87	0.499
504.07	0.505
504.26	0.506
504.46	0.508
504.66	0.500
504.85	0.493
505.05	0.511
505.25	0.499
505.45	0.481
505.64	0.471
505.84	0.455
506.04	0.439
506.23	0.447
506.43	0.437
506.63	0.431
506.83	0.428
507.02	0.412
507.22	0.378
507.42	0.404
507.61	0.415
507.81	0.411
508.01	0.437
508.20	0.428
508.40	0.433
508.60	0.445
508.80	0.450
508.99	0.455
509.19	0.456
509.39	0.478
509.58	0.474
509.78	0.474
509.98	0.467
510.17	0.461
510.37	0.451
510.57	0.435
510.76	0.431
510.96	0.440
511.16	0.453
511.35	0.464
511.55	0.467
511.75	0.446
511.94	0.453
512.14	0.453
512.34	0.433
512.53	0.439
512.73	0.449
512.93	0.440
513.12	0.435
513.32	0.440
513.52	0.449
513.71	0.447
513.91	0.454
514.11	0.456
514.30	0.482
514.50	0.490
514.70	0.494
514.89	0.500
515.09	0.500
515.28	0.487
515.48	0.470
515.68	0.465
515.87	0.467
516.07	0.474
516.27	0.478
516.46	0.453
516.66	0.460
516.86	0.456
517.05	0.444
517.25	0.463
517.44	0.466
517.64	0.477
517.84	0.475
518.03	0.461
518.23	0.455
518.43	0.455
518.62	0.467
518.82	0.460
519.01	0.460
519.21	0.461
519.41	0.448
519.60	0.453
519.80	0.462
520.00	0.463
520.19	0.476
520.39	0.465
520.58	0.454
520.78	0.456
520.98	0.439
521.17	0.437
521.37	0.429
521.56	0.432
521.76	0.429
521.96	0.420
522.15	0.431
522.35	0.425
522.54	0.428
522.74	0.438
522.94	0.416
523.13	0.436
523.33	0.446
523.52	0.457
523.72	0.452
523.91	0.454
524.11	0.445
524.31	0.437
524.50	0.436
524.70	0.436
524.89	0.431
525.09	0.450
525.29	0.450
525.48	0.438
525.68	0.437
525.87	0.441
526.07	0.443
526.26	0.456
526.46	0.466
526.66	0.456
526.85	0.467
527.05	0.472
527.24	0.469
527.44	0.471
527.63	0.464
527.83	0.447
528.02	0.434
528.22	0.427
528.42	0.409
528.61	0.396
528.81	0.413
529.00	0.406
529.20	0.396
529.39	0.393
529.59	0.375
529.78	0.391
529.98	0.417
530.17	0.428
530.37	0.444
530.57	0.436
530.76	0.433
530.96	0.421
531.15	0.416
531.35	0.414
531.54	0.410
531.74	0.416
531.93	0.430
532.13	0.411
532.32	0.415
532.52	0.389
532.71	0.386
532.91	0.388
533.10	0.402
533.30	0.404
533.49	0.397
533.69	0.406
533.89	0.409
534.08	0.401
534.28	0.418
534.47	0.409
534.67	0.436
534.86	0.444
535.06	0.445
535.25	0.428
535.45	0.439
535.64	0.452
535.84	0.468
536.03	0.483
536.23	0.458
536.42	0.447
536.62	0.424
536.81	0.415
537.01	0.422
537.20	0.414
537.40	0.421
537.59	0.412
537.79	0.420
537.98	0.418
538.17	0.396
538.37	0.416
538.56	0.420
538.76	0.434
538.95	0.441
539.15	0.442
539.34	0.458
539.54	0.465
539.73	0.460
539.93	0.455
540.12	0.444
540.32	0.441
540.51	0.440
540.71	0.433
540.90	0.433
541.10	0.422
541.29	0.404
541.49	0.389
541.68	0.370
541.87	0.370
542.07	0.359
542.26	0.331
542.46	0.365
542.65	0.350
542.85	0.346
543.04	0.335
543.24	0.365
543.43	0.425
543.63	0.441
543.82	0.432
544.01	0.444
544.21	0.464
544.40	0.502
544.60	0.466
544.79	0.468
544.99	0.480
545.18	0.474
545.37	0.446
545.57	0.414
545.76	0.419
545.96	0.442
546.15	0.410
546.35	0.411
546.54	0.403
546.73	0.425
546.93	0.442
547.12	0.470
547.32	0.466
547.51	0.429
547.71	0.414
547.90	0.386
548.09	0.385
548.29	0.410
548.48	0.391
548.68	0.390
548.87	0.369
549.06	0.373
549.26	0.334
549.45	0.367
549.65	0.401
549.84	0.407
550.03	0.422
550.23	0.432
550.42	0.425
550.62	0.441
550.81	0.428
551.00	0.432
551.20	0.392
551.39	0.410
551.59	0.396
551.78	0.371
551.97	0.373
552.17	0.364
552.36	0.357
552.56	0.371
552.75	0.384
552.94	0.404
553.14	0.410
553.33	0.447
553.52	0.454
553.72	0.455
553.91	0.477
554.11	0.480
554.30	0.481
554.49	0.477
554.69	0.461
554.88	0.449
555.07	0.421
555.27	0.421
555.46	0.415
555.65	0.409
555.85	0.416
556.04	0.401
556.24	0.374
556.43	0.395
556.62	0.412
556.82	0.403
557.01	0.367
557.20	0.388
557.40	0.393
557.59	0.382
557.78	0.368
557.98	0.383
558.17	0.384
558.36	0.378
558.56	0.355
558.75	0.355
558.94	0.367
559.14	0.373
559.33	0.357
559.52	0.336
559.72	0.346
559.91	0.358
560.10	0.338
560.30	0.353
560.49	0.380
560.68	0.385
560.88	0.357
561.07	0.360
561.26	0.375
561.46	0.368
561.65	0.379
561.84	0.357
562.04	0.344
562.23	0.334
562.42	0.342
562.62	0.354
562.81	0.361
563.00	0.398
563.19	0.403
563.39	0.403
563.58	0.421
563.77	0.424
563.97	0.449
564.16	0.459
564.35	0.470
564.55	0.466
564.74	0.456
564.93	0.443
565.12	0.418
565.32	0.407
565.51	0.402
565.70	0.404
565.90	0.397
566.09	0.409
566.28	0.404
566.47	0.418
566.67	0.416
566.86	0.417
567.05	0.420
567.25	0.403
567.44	0.414
567.63	0.392
567.82	0.362
568.02	0.366
568.21	0.318
568.40	0.332
568.59	0.338
568.79	0.336
568.98	0.354
569.17	0.353
569.36	0.384
569.56	0.370
569.75	0.371
569.94	0.403
570.14	0.420
570.33	0.457
570.52	0.440
570.71	0.431
570.91	0.443
571.10	0.417
571.29	0.435
571.48	0.476
571.68	0.478
571.87	0.493
572.06	0.484
572.25	0.496
572.44	0.468
572.64	0.474
572.83	0.476
573.02	0.477
573.21	0.507
573.41	0.513
573.60	0.458
573.79	0.446
573.98	0.437
574.18	0.416
574.37	0.372
574.56	0.370
574.75	0.370
574.94	0.355
575.14	0.336
575.33	0.327
575.52	0.297
575.71	0.287
575.91	0.317
576.10	0.349
576.29	0.362
576.48	0.392
576.67	0.437
576.87	0.464
577.06	0.475
577.25	0.464
577.44	0.435
577.63	0.454
577.83	0.479
578.02	0.486
578.21	0.521
578.40	0.531
578.59	0.526
578.79	0.497
578.98	0.446
579.17	0.441
579.36	0.456
579.55	0.470
579.74	0.468
579.94	0.471
580.13	0.435
580.32	0.402
580.51	0.407
580.70	0.403
580.90	0.416
581.09	0.439
581.28	0.441
581.47	0.439
581.66	0.449
581.85	0.428
582.05	0.403
582.24	0.424
582.43	0.417
582.62	0.428
582.81	0.425
583.00	0.409
583.20	0.431
583.39	0.431
583.58	0.466
583.77	0.452
583.96	0.479
584.15	0.475
584.34	0.445
584.54	0.427
584.73	0.393
584.92	0.398
585.11	0.411
585.30	0.406
585.49	0.405
585.68	0.348
585.88	0.359
586.07	0.353
586.26	0.356
586.45	0.380
586.64	0.394
586.83	0.430
587.02	0.433
587.22	0.419
587.41	0.423
587.60	0.455
587.79	0.499
587.98	0.497
588.17	0.502
588.36	0.527
588.55	0.514
588.74	0.512
588.94	0.492
589.13	0.526
589.32	0.533
589.51	0.521
589.70	0.502
589.89	0.467
590.08	0.449
590.27	0.444
590.46	0.435
590.66	0.458
590.85	0.462
591.04	0.481
591.23	0.436
591.42	0.445
591.61	0.468
591.80	0.484
591.99	0.501
592.18	0.525
592.37	0.520
592.57	0.499
592.76	0.508
592.95	0.468
593.14	0.449
593.33	0.453
593.52	0.423
593.71	0.411
593.90	0.428
594.09	0.432
594.28	0.425
594.47	0.447
594.66	0.441
594.85	0.430
595.05	0.456
595.24	0.480
595.43	0.479
595.62	0.495
595.81	0.464
596.00	0.435
596.19	0.398
596.38	0.428
596.57	0.412
596.76	0.426
596.95	0.408
597.14	0.395
597.33	0.391
597.52	0.362
597.71	0.339
597.90	0.338
598.09	0.332
598.28	0.355
598.47	0.307
598.67	0.313
598.86	0.343
599.05	0.355
599.24	0.376
599.43	0.370
599.62	0.404
599.81	0.433
600.00	0.460
600.19	0.465
600.38	0.487
600.57	0.500
600.76	0.500
600.95	0.492
601.14	0.466
601.33	0.485
601.52	0.469
601.71	0.480
601.90	0.475
602.09	0.456
602.28	0.485
602.47	0.470
602.66	0.466
602.85	0.470
603.04	0.477
603.23	0.504
603.42	0.489
603.61	0.486
603.80	0.468
603.99	0.486
604.18	0.491
604.37	0.464
604.56	0.447
604.75	0.465
604.94	0.451
605.13	0.456
605.32	0.465
605.51	0.466
605.70	0.460
605.89	0.482
606.08	0.454
606.27	0.435
606.46	0.430
606.65	0.447
606.84	0.434
607.03	0.452
607.22	0.411
607.41	0.400
607.60	0.413
607.79	0.416
607.98	0.413
608.17	0.420
608.36	0.438
608.55	0.443
608.74	0.450
608.93	0.446
609.12	0.441
609.31	0.491
609.49	0.466
609.68	0.443
609.87	0.461
610.06	0.461
610.25	0.477
610.44	0.449
610.63	0.452
610.82	0.452
611.01	0.443
611.20	0.418
611.39	0.403
611.58	0.441
611.77	0.446
611.96	0.442
612.15	0.430
612.34	0.406
612.53	0.438
612.72	0.457
612.90	0.481
613.09	0.506
613.28	0.493
613.47	0.471
613.66	0.463
613.85	0.470
614.04	0.466
614.23	0.487
614.42	0.489
614.61	0.486
614.80	0.458
614.99	0.420
615.18	0.414
615.36	0.428
615.55	0.428
615.74	0.438
615.93	0.451
616.12	0.449
616.31	0.413
616.50	0.447
616.69	0.446
616.88	0.461
617.07	0.465
617.25	0.444
617.44	0.437
617.63	0.432
617.82	0.438
618.01	0.432
618.20	0.434
618.39	0.501
618.58	0.494
618.77	0.527
618.95	0.536
619.14	0.545
619.33	0.573
619.52	0.575
619.71	0.570
619.90	0.539
620.09	0.533
620.28	0.543
620.46	0.481
620.65	0.489
620.84	0.436
621.03	0.423
621.22	0.433
621.41	0.437
621.60	0.454
621.79	0.462
621.97	0.494
622.16	0.476
622.35	0.450
622.54	0.456
622.73	0.400
622.92	0.434
623.11	0.441
623.29	0.439
623.48	0.437
623.67	0.422
623.86	0.434
624.05	0.418
624.24	0.443
624.42	0.469
624.61	0.484
624.80	0.555
624.99	0.569
625.18	0.585
625.37	0.552
625.55	0.554
625.74	0.570
625.93	0.538
626.12	0.542
626.31	0.554
626.50	0.536
626.68	0.558
626.87	0.525
627.06	0.485
627.25	0.471
627.44	0.504
627.63	0.469
627.81	0.497
628.00	0.540
628.19	0.518
628.38	0.480
628.57	0.475
628.75	0.453
628.94	0.442
629.13	0.451
629.32	0.467
629.51	0.464
629.69	0.488
629.88	0.458
630.07	0.447
630.26	0.448
630.45	0.459
630.63	0.481
630.82	0.494
631.01	0.505
631.20	0.541
631.39	0.546
631.57	0.555
631.76	0.541
631.95	0.541
632.14	0.530
632.32	0.566
632.51	0.560
632.70	0.578
632.89	0.569
633.08	0.577
633.26	0.558
633.45	0.542
633.64	0.533
633.83	0.541
634.01	0.549
634.20	0.559
634.39	0.558
634.58	0.590
634.76	0.562
634.95	0.570
635.14	0.599
635.33	0.608
635.51	0.608
635.70	0.615
635.89	0.603
636.08	0.581
636.26	0.579
636.45	0.574
636.64	0.546
636.83	0.543
637.01	0.519
637.20	0.504
637.39	0.495
637.58	0.489
637.76	0.474
637.95	0.511
638.14	0.530
638.33	0.523
638.51	0.526
638.70	0.540
638.89	0.500
639.07	0.531
639.26	0.501
639.45	0.510
639.64	0.478
639.82	0.478
640.01	0.465
640.20	0.445
640.38	0.464
640.57	0.448
640.76	0.446
640.95	0.495
641.13	0.503
641.32	0.505
641.51	0.503
641.69	0.529
641.88	0.529
642.07	0.538
642.26	0.571
642.44	0.585
642.63	0.613
642.82	0.608
643.00	0.661
643.19	0.659
643.38	0.690
643.56	0.674
643.75	0.686
643.94	0.684
644.12	0.656
644.31	0.670
644.50	0.637
644.68	0.608
644.87	0.608
645.06	0.546
645.24	0.555
645.43	0.547
645.62	0.566
645.81	0.526
645.99	0.539
646.18	0.550
646.37	0.531
646.55	0.569
646.74	0.621
646.92	0.632
647.11	0.645
647.30	0.621
647.48	0.611
647.67	0.578
647.86	0.608
648.04	0.579
648.23	0.588
648.42	0.573
648.60	0.561
648.79	0.542
648.98	0.538
649.16	0.553
649.35	0.545
649.54	0.530
649.72	0.524
649.91	0.499
650.09	0.529
650.28	0.508
650.47	0.537
650.65	0.530
650.84	0.508
651.03	0.488
651.21	0.490
651.40	0.489
651.59	0.515
651.77	0.543
651.96	0.538
652.14	0.502
652.33	0.521
652.52	0.495
652.70	0.486
652.89	0.466
653.07	0.496
653.26	0.473
653.45	0.474
653.63	0.460
653.82	0.474
654.00	0.494
654.19	0.503
654.38	0.506
654.56	0.504
654.75	0.478
654.93	0.505
655.12	0.500
655.31	0.500
655.49	0.496
655.68	0.508
655.86	0.493
656.05	0.501
656.24	0.552
656.42	0.528
656.61	0.546
656.79	0.588
656.98	0.609
657.16	0.588
657.35	0.605
657.54	0.617
657.72	0.588
657.91	0.589
658.09	0.584
658.28	0.546
658.46	0.606
658.65	0.613
658.84	0.608
659.02	0.583
659.21	0.581
659.39	0.548
659.58	0.541
659.76	0.563
659.95	0.576
660.13	0.574
660.32	0.545
660.51	0.473
660.69	0.453
660.88	0.439
661.06	0.415
661.25	0.428
661.43	0.483
661.62	0.484
661.80	0.459
661.99	0.437
662.17	0.442
662.36	0.525
662.55	0.557
662.73	0.592
662.92	0.602
663.10	0.615
663.29	0.621
663.47	0.583
663.66	0.574
663.84	0.624
664.03	0.661
664.21	0.650
664.40	0.593
664.58	0.597
664.77	0.575
664.95	0.584
665.14	0.601
665.32	0.594
665.51	0.605
665.69	0.627
665.88	0.626
666.06	0.617
666.25	0.652
666.43	0.699
666.62	0.716
666.80	0.682
666.99	0.671
667.17	0.667
667.36	0.663
667.54	0.656
667.73	0.664
667.91	0.645
668.10	0.657
668.28	0.619
668.47	0.594
668.65	0.584
668.84	0.602
669.02	0.622
669.21	0.623
669.39	0.628
669.58	0.636
669.76	0.630
669.95	0.646
670.13	0.632
670.31	0.672
670.50	0.680
670.68	0.671
670.87	0.689
671.05	0.693
671.24	0.712
671.42	0.717
671.61	0.689
671.79	0.706
671.98	0.706
672.16	0.685
672.35	0.664
672.53	0.653
672.71	0.665
672.90	0.648
673.08	0.643
673.27	0.646
673.45	0.662
673.64	0.702
673.82	0.660
674.01	0.641
674.19	0.643
674.37	0.659
674.56	0.675
674.74	0.670
674.93	0.694
675.11	0.674
675.30	0.687
675.48	0.688
675.66	0.682
675.85	0.686
676.03	0.697
676.22	0.709
676.40	0.669
676.58	0.662
676.77	0.650
676.95	0.634
677.14	0.661
677.32	0.634
677.50	0.606
677.69	0.625
677.87	0.648
678.06	0.642
678.24	0.644
678.43	0.718
678.61	0.726
678.79	0.749
678.98	0.770
679.16	0.756
679.34	0.775
679.53	0.819
679.71	0.796
679.90	0.783
680.08	0.784
680.26	0.800
680.45	0.780
680.63	0.738
680.82	0.722
681.00	0.697
681.18	0.706
681.37	0.653
681.55	0.630
681.73	0.637
681.92	0.674
682.10	0.702
682.29	0.696
682.47	0.686
682.65	0.747
682.84	0.749
683.02	0.746
683.20	0.688
683.39	0.736
683.57	0.765
683.75	0.737
683.94	0.729
684.12	0.704
684.30	0.698
684.49	0.722
684.67	0.682
684.85	0.708
685.04	0.731
685.22	0.803
685.40	0.796
685.59	0.776
685.77	0.848
685.96	0.838
686.14	0.861
686.32	0.882
686.50	0.869
686.69	0.871
686.87	0.879
687.05	0.858
687.24	0.828
687.42	0.864
687.60	0.892
687.79	0.840
687.97	0.861
688.15	0.863
688.34	0.850
688.52	0.829
688.70	0.851
688.89	0.813
689.07	0.851
689.25	0.869
689.44	0.850
689.62	0.821
689.80	0.833
689.98	0.832
690.17	0.813
690.35	0.799
690.53	0.791
690.72	0.778
690.90	0.778
691.08	0.752
691.27	0.773
691.45	0.750
691.63	0.731
691.81	0.742
692.00	0.727
692.18	0.712
692.36	0.700
692.54	0.697
692.73	0.687
692.91	0.714
693.09	0.713
693.28	0.694
693.46	0.707
693.64	0.712
693.82	0.708
694.01	0.681
694.19	0.671
694.37	0.664
694.55	0.702
694.74	0.709
694.92	0.714
695.10	0.725
695.28	0.724
695.47	0.732
695.65	0.738
695.83	0.727
696.01	0.721
696.20	0.745
696.38	0.782
696.56	0.758
696.74	0.747
696.93	0.748
697.11	0.787
697.29	0.784
697.47	0.733
697.66	0.755
697.84	0.732
698.02	0.743
698.20	0.762
698.39	0.755
698.57	0.757
698.75	0.799
698.93	0.802
699.11	0.765
699.30	0.801
699.48	0.841
699.66	0.818
699.84	0.826
700.03	0.853
700.21	0.860
700.39	0.878
700.57	0.912
700.75	0.886
700.94	0.875
701.12	0.869
701.30	0.814
701.48	0.832
701.66	0.828
701.85	0.854
702.03	0.845
702.21	0.822
702.39	0.832
702.57	0.840
702.76	0.841
702.94	0.828
703.12	0.837
703.30	0.880
703.48	0.844
703.66	0.882
703.85	0.893
704.03	0.898
704.21	0.895
704.39	0.897
704.57	0.905
704.75	0.936
704.94	0.954
705.12	0.964
705.30	0.961
705.48	0.979
705.66	0.964
705.84	0.980
706.03	0.947
706.21	0.950
706.39	0.946
706.57	0.927
706.75	0.940
706.93	0.943
707.12	0.921
707.30	0.914
707.48	0.960
707.66	0.974
707.84	0.925
708.02	0.969
708.20	0.961
708.39	0.950
708.57	0.913
708.75	0.877
708.93	0.865
709.11	0.870
709.29	0.881
709.47	0.833
709.66	0.856
709.84	0.913
710.02	0.920
710.20	0.909
710.38	0.880
710.56	0.878
710.74	0.893
710.92	0.917
711.10	0.949
711.29	0.949
711.47	0.969
711.65	0.942
711.83	0.938
712.01	0.936
712.19	0.974
712.37	1.016
712.55	1.055
712.73	1.045
712.92	1.080
713.10	1.047
713.28	1.060
713.46	1.080
713.64	1.075
713.82	1.035
714.00	1.035
714.18	1.040
714.36	1.030
714.54	1.012
714.72	1.034
714.91	0.985
715.09	1.014
715.27	1.008
715.45	0.958
715.63	0.970
715.81	0.986
715.99	0.983
716.17	0.973
716.35	0.979
716.53	0.983
716.71	0.972
716.89	0.992
717.07	0.967
717.25	0.962
717.43	1.012
717.62	1.019
717.80	0.990
717.98	1.041
718.16	1.065
718.34	1.075
718.52	1.080
718.70	1.126
718.88	1.162
719.06	1.193
719.24	1.225
719.42	1.195
719.60	1.183
719.78	1.260
719.96	1.200
720.14	1.199
720.32	1.163
720.50	1.177
720.68	1.134
720.86	1.108
721.04	1.091
721.22	1.071
721.40	1.108
721.58	1.104
721.76	1.032
721.94	1.055
722.12	1.048
722.30	1.086
722.48	1.093
722.66	1.092
722.84	1.073
723.03	1.075
723.21	1.044
723.39	1.043
723.57	1.039
723.75	1.084
723.93	1.091
724.11	1.005
724.29	1.015
724.47	0.985
724.65	1.004
724.83	0.998
725.00	1.011
725.18	1.039
725.36	1.026
725.54	1.063
725.72	1.070
725.90	1.050
726.08	1.117
726.26	1.110
726.44	1.157
726.62	1.183
726.80	1.234
726.98	1.227
727.16	1.245
727.34	1.263
727.52	1.227
727.70	1.175
727.88	1.193
728.06	1.229
728.24	1.240
728.42	1.205
728.60	1.164
728.78	1.100
728.96	1.139
729.14	1.137
729.32	1.164
729.50	1.171
729.68	1.213
729.86	1.239
730.04	1.204
730.22	1.157
730.39	1.209
730.57	1.219
730.75	1.241
730.93	1.189
731.11	1.203
731.29	1.195
731.47	1.162
731.65	1.199
731.83	1.195
732.01	1.217
732.19	1.213
732.37	1.186
732.55	1.189
732.73	1.220
732.90	1.236
733.08	1.206
733.26	1.160
733.44	1.257
733.62	1.198
733.80	1.197
733.98	1.202
734.16	1.254
734.34	1.246
734.52	1.240
734.70	1.276
734.87	1.294
735.05	1.286
735.23	1.314
735.41	1.274
735.59	1.326
735.77	1.291
735.95	1.248
736.13	1.251
736.31	1.214
736.49	1.209
736.66	1.177
736.84	1.209
737.02	1.265
737.20	1.238
737.38	1.280
737.56	1.226
737.74	1.325
737.92	1.383
738.09	1.384
738.27	1.433
738.45	1.461
738.63	1.446
738.81	1.423
738.99	1.421
739.17	1.452
739.34	1.418
739.52	1.469
739.70	1.376
739.88	1.365
740.06	1.368
740.24	1.376
740.42	1.380
740.59	1.390
740.77	1.367
740.95	1.357
741.13	1.378
741.31	1.391
741.49	1.383
741.66	1.424
741.84	1.426
742.02	1.457
742.20	1.432
742.38	1.379
742.56	1.355
742.73	1.400
742.91	1.371
743.09	1.350
743.27	1.350
743.45	1.349
743.63	1.301
743.80	1.347
743.98	1.342
744.16	1.377
744.34	1.392
744.52	1.402
744.69	1.379
744.87	1.369
745.05	1.321
745.23	1.314
745.41	1.357
745.59	1.406
745.76	1.336
745.94	1.334
746.12	1.347
746.30	1.351
746.47	1.388
746.65	1.392
746.83	1.444
747.01	1.496
747.19	1.474
747.36	1.447
747.54	1.434
747.72	1.537
747.90	1.519
748.08	1.487
748.25	1.591
748.43	1.587
748.61	1.597
748.79	1.581
748.96	1.533
749.14	1.596
749.32	1.570
749.50	1.590
749.68	1.544
749.85	1.549
750.03	1.593
750.21	1.532
750.39	1.527
750.56	1.502
750.74	1.490
750.92	1.533
751.10	1.484
751.27	1.499
751.45	1.486
751.63	1.429
751.81	1.436
751.98	1.445
752.16	1.392
752.34	1.439
752.51	1.494
752.69	1.560
752.87	1.580
753.05	1.596
753.22	1.648
753.40	1.648
753.58	1.696
753.76	1.689
753.93	1.678
754.11	1.710
754.29	1.665
754.46	1.618
754.64	1.514
754.82	1.515
755.00	1.518
755.17	1.476
755.35	1.461
755.53	1.453
755.70	1.450
755.88	1.427
756.06	1.452
756.24	1.439
756.41	1.476
756.59	1.503
756.77	1.477
756.94	1.428
757.12	1.416
757.30	1.431
757.47	1.481
757.65	1.497
757.83	1.514
758.01	1.485
758.18	1.481
758.36	1.475
758.54	1.462
758.71	1.489
758.89	1.548
759.07	1.548
759.24	1.543
759.42	1.481
759.60	1.481
759.77	1.455
759.95	1.461
760.13	1.479
760.30	1.459
760.48	1.546
760.66	1.572
760.83	1.548
761.01	1.559
761.19	1.535
761.36	1.547
761.54	1.557
761.72	1.498
761.89	1.548
762.07	1.543
762.24	1.591
762.42	1.529
762.60	1.497
762.77	1.519
762.95	1.519
763.13	1.545
763.30	1.588
763.48	1.620
763.66	1.752
763.83	1.695
764.01	1.682
764.18	1.632
764.36	1.672
764.54	1.658
764.71	1.681
764.89	1.739
765.07	1.795
765.24	1.756
765.42	1.723
765.59	1.672
765.77	1.717
765.95	1.745
766.12	1.793
766.30	1.796
766.47	1.827
766.65	1.803
766.83	1.728
767.00	1.723
767.18	1.733
767.35	1.740
767.53	1.733
767.71	1.734
767.88	1.752
768.06	1.715
768.23	1.687
768.41	1.714
768.59	1.752
768.76	1.801
768.94	1.835
769.11	1.846
769.29	1.875
769.46	1.968
769.64	1.972
769.82	1.960
769.99	1.940
770.17	1.916
770.34	1.881
770.52	1.838
770.69	1.852
770.87	1.826
771.05	1.844
771.22	1.820
771.40	1.757
771.57	1.802
771.75	1.822
771.92	1.859
772.10	1.932
772.27	1.960
772.45	2.016
772.63	2.047
772.80	2.031
772.98	1.963
773.15	2.003
773.33	2.005
773.50	1.941
773.68	1.972
773.85	1.995
774.03	1.975
774.20	1.970
774.38	1.933
774.55	1.929
774.73	1.920
774.91	1.990
775.08	1.948
775.26	1.957
775.43	2.003
775.61	1.966
775.78	1.971
775.96	2.004
776.13	1.991
776.31	2.034
776.48	1.990
776.66	1.988
776.83	2.013
777.01	2.004
777.18	1.965
777.36	1.979
777.53	1.972
777.71	2.025
777.88	2.001
778.06	2.017
778.23	2.017
778.41	2.075
778.58	2.071
778.76	2.031
778.93	2.023
779.11	2.064
779.28	2.050
779.46	1.991
779.63	1.924
779.80	1.932
779.98	1.935
780.15	1.835
780.33	1.833
780.50	1.842
780.68	1.887
780.85	1.894
781.03	1.939
781.20	1.990
781.38	2.129
781.55	2.145
781.73	2.104
781.90	2.067
782.08	2.108
782.25	2.086
782.42	2.034
782.60	2.035
782.77	2.074
782.95	2.074
783.12	2.046
783.30	2.014
783.47	1.950
783.65	2.050
783.82	2.140
783.99	2.179
784.17	2.158
784.34	2.257
784.52	2.252
784.69	2.272
784.87	2.266
785.04	2.237
785.21	2.179
785.39	2.221
785.56	2.098
785.74	2.031
785.91	1.975
786.08	2.060
786.26	2.039
786.43	2.034
786.61	2.065
786.78	2.141
786.96	2.113
787.13	2.124
787.30	2.120
787.48	2.226
787.65	2.243
787.83	2.266
788.00	2.193
788.17	2.121
788.35	2.126
788.52	2.113
788.70	2.057
788.87	2.066
789.04	2.081
789.22	2.174
789.39	2.141
789.56	2.164
789.74	2.223
789.91	2.265
790.09	2.322
790.26	2.349
790.43	2.334
790.61	2.260
790.78	2.329
790.95	2.336
791.13	2.312
791.30	2.346
791.47	2.339
791.65	2.341
791.82	2.313
792.00	2.328
792.17	2.368
792.34	2.335
792.52	2.322
792.69	2.303
792.86	2.330
793.04	2.328
793.21	2.345
793.38	2.276
793.56	2.267
793.73	2.333
793.90	2.326
794.08	2.283
794.25	2.342
794.42	2.345
794.60	2.406
794.77	2.405
794.94	2.409
795.12	2.371
795.29	2.504
795.46	2.514
795.64	2.481
795.81	2.472
795.98	2.469
796.16	2.475
796.33	2.472
796.50	2.328
796.68	2.320
796.85	2.314
797.02	2.262
797.19	2.340
797.37	2.309
797.54	2.292
797.71	2.363
797.89	2.257
798.06	2.178
798.23	2.286
798.41	2.336
798.58	2.348
798.75	2.336
798.92	2.410
799.10	2.210
799.27	2.304
799.44	2.375
799.62	2.285
799.79	2.451
799.96	2.493
800.13	2.518
800.31	2.639
800.48	2.653
800.65	2.651
800.82	2.699
801.00	2.818
801.17	2.765
801.34	2.736
801.52	2.872
801.69	2.796
801.86	2.796
802.03	2.775
802.21	2.753
802.38	2.705
802.55	2.648
802.72	2.626
802.90	2.584
803.07	2.591
803.24	2.561
803.41	2.482
803.59	2.561
803.76	2.591
803.93	2.517
804.10	2.493
804.27	2.517
804.45	2.677
804.62	2.674
804.79	2.731
804.96	2.707
805.14	2.680
805.31	2.631
805.48	2.544
805.65	2.595
805.82	2.649
806.00	2.646
806.17	2.539
806.34	2.425
806.51	2.469
806.69	2.525
806.86	2.564
807.03	2.596
807.20	2.662
807.37	2.740
807.55	2.651
807.72	2.614
807.89	2.643
808.06	2.790
808.23	2.885
808.41	2.881
808.58	2.801
808.75	2.793
808.92	2.797
809.09	2.794
809.26	2.791
809.44	2.840
809.61	2.911
809.78	2.882
809.95	2.899
810.12	2.934
810.30	2.901
810.47	2.869
810.64	2.893
810.81	2.923
810.98	2.915
811.15	2.957
811.33	2.989
811.50	3.014
811.67	3.001
811.84	3.029
812.01	3.060
812.18	3.088
812.35	3.203
812.53	3.270
812.70	3.261
812.87	3.252
813.04	3.214
813.21	3.113
813.38	3.157
813.55	3.205
813.73	3.176
813.90	2.988
814.07	2.928
814.24	2.885
814.41	2.795
814.58	2.771
814.75	2.813
814.93	2.705
815.10	2.820
815.27	2.714
815.44	2.661
815.61	2.706
815.78	2.824
815.95	2.829
816.12	2.852
816.29	2.886
816.47	2.925
816.64	2.992
816.81	3.139
816.98	3.081
817.15	3.136
817.32	3.254
817.49	3.215
817.66	3.232
817.83	3.352
818.00	3.307
818.18	3.348
818.35	3.359
818.52	3.380
818.69	3.370
818.86	3.466
819.03	3.432
819.20	3.448
819.37	3.457
819.54	3.464
819.71	3.463
819.88	3.409
820.05	3.389
820.23	3.386
820.40	3.306
820.57	3.239
820.74	3.148
820.91	3.239
821.08	3.133
821.25	3.228
821.42	3.171
821.59	3.128
821.76	3.285
821.93	3.247
822.10	3.328
822.27	3.346
822.44	3.378
822.61	3.379
822.78	3.339
822.95	3.361
823.12	3.272
823.29	3.367
823.47	3.388
823.64	3.346
823.81	3.359
823.98	3.374
824.15	3.487
824.32	3.560
824.49	3.626
824.66	3.572
824.83	3.691
825.00	3.734
825.17	3.779
825.34	3.794
825.51	3.835
825.68	3.751
825.85	3.700
826.02	3.574
826.19	3.400
826.36	3.367
826.53	3.451
826.70	3.357
826.87	3.276
827.04	3.156
827.21	3.154
827.38	3.091
827.55	3.268
827.72	3.199
827.89	3.252
828.06	3.431
828.23	3.628
828.40	3.743
828.57	3.808
828.74	3.903
828.91	3.962
829.08	4.001
829.25	4.137
829.42	4.050
829.59	4.259
829.76	4.210
829.93	4.195
830.10	4.138
830.27	3.948
830.44	4.014
830.60	3.940
830.77	3.890
830.94	3.839
831.11	3.693
831.28	3.881
831.45	3.779
831.62	3.764
831.79	3.767
831.96	3.683
832.13	3.821
832.30	3.725
832.47	3.830
832.64	3.928
832.81	3.959
832.98	3.796
833.15	3.580
833.32	3.506
833.49	3.615
833.65	3.700
833.82	3.627
833.99	3.523
834.16	3.508
834.33	3.572
834.50	3.590
834.67	3.406
834.84	3.668
835.01	3.854
835.18	3.901
835.35	3.818
835.52	3.747
835.69	3.817
835.85	3.864
836.02	3.722
836.19	3.742
836.36	3.687
836.53	3.922
836.70	3.918
836.87	3.771
837.04	3.774
837.21	3.860
837.38	3.854
837.54	3.868
837.71	3.875
837.88	4.022
838.05	3.838
838.22	3.790
838.39	3.827
838.56	3.775
838.73	3.845
838.89	3.912
839.06	3.869
839.23	3.826
839.40	3.624
839.57	3.626
839.74	3.671
839.91	3.712
840.08	3.833
840.24	3.821
840.41	3.837
840.58	3.958
840.75	3.971
840.92	4.035
841.09	4.225
841.26	4.484
841.42	4.432
841.59	4.507
841.76	4.639
841.93	4.724
842.10	4.707
842.27	4.571
842.43	4.577
842.60	4.509
842.77	4.572
842.94	4.414
843.11	4.349
843.28	4.404
843.44	4.436
843.61	4.253
843.78	4.298
843.95	4.278
844.12	4.550
844.28	4.331
844.45	4.393
844.62	4.466
844.79	4.609
844.96	4.660
845.13	4.617
845.29	4.552
845.46	4.611
845.63	4.572
845.80	4.624
845.97	4.481
846.13	4.702
846.30	4.611
846.47	4.509
846.64	4.397
846.81	4.410
846.97	4.401
847.14	4.281
847.31	4.415
847.48	4.312
847.64	4.284
847.81	4.132
847.98	4.059
848.15	4.159
848.32	4.188
848.48	4.112
848.65	4.300
848.82	4.536
848.99	4.567
849.15	4.563
849.32	4.516
849.49	4.472
849.66	4.628
849.82	4.632
849.99	4.662
850.16	4.614
850.33	4.680
850.49	4.397
850.66	4.350
850.83	4.377
851.00	4.474
851.16	4.622
851.33	4.588
851.50	4.684
851.67	4.732
851.83	4.614
852.00	4.652
852.17	4.739
852.34	4.896
852.50	4.855
852.67	4.884
852.84	4.653
853.01	4.564
853.17	4.606
853.34	4.651
853.51	4.713
853.67	4.928
853.84	4.985
854.01	4.973
854.18	4.894
854.34	4.893
854.51	4.810
854.68	4.981
854.84	5.089
855.01	5.063
855.18	5.048
855.34	4.966
855.51	5.002
855.68	4.971
855.85	5.025
856.01	5.136
856.18	5.014
856.35	5.137
856.51	5.173
856.68	4.984
856.85	5.039
857.01	4.996
857.18	5.059
857.35	5.032
857.51	5.003
857.68	4.855
857.85	4.765
858.01	5.007
858.18	4.867
858.35	4.850
858.51	4.874
858.68	4.914
858.85	4.814
859.01	4.727
859.18	4.752
859.35	4.621
859.51	4.897
859.68	5.024
859.85	4.742
860.01	4.962
860.18	4.916
860.35	4.917
860.51	4.952
860.68	5.020
860.84	5.061
861.01	4.795
861.18	5.127
861.34	4.919
861.51	4.818
861.68	4.860
861.84	4.831
862.01	4.926
862.18	5.003
862.34	4.895
862.51	5.040
862.67	5.087
862.84	5.214
863.01	5.135
863.17	5.248
863.34	5.326
863.50	5.520
863.67	5.637
863.84	5.631
864.00	5.555
864.17	5.558
864.33	5.553
864.50	5.515
864.67	5.300
864.83	5.285
865.00	5.299
865.16	5.398
865.33	5.436
865.50	5.288
865.66	5.200
865.83	5.233
865.99	5.410
866.16	5.343
866.33	5.439
866.49	5.730
866.66	5.579
866.82	5.523
866.99	5.309
867.15	5.084
867.32	5.090
867.49	5.124
867.65	5.136
867.82	5.048
867.98	5.235
868.15	5.224
868.31	5.033
868.48	5.187
868.64	5.279
868.81	5.424
868.98	5.259
869.14	5.257
869.31	5.203
869.47	5.107
869.64	5.183
869.80	5.193
869.97	5.127
870.13	5.375
870.30	5.353
870.46	5.202
870.63	5.285
870.79	5.753
870.96	5.832
871.12	5.936
871.29	6.137
871.46	6.238
871.62	5.983
871.79	5.832
871.95	5.713
872.12	5.726
872.28	5.763
872.45	5.681
872.61	5.480
872.78	5.418
872.94	5.398
873.11	5.193
873.27	5.054
873.44	5.418
873.60	5.665
873.77	5.625
873.93	5.521
874.10	5.683
874.26	5.764
874.43	5.807
874.59	5.668
874.76	5.464
874.92	5.583
875.09	5.593
875.25	5.512
875.41	5.418
875.58	5.484
875.74	5.469
875.91	5.355
876.07	5.380
876.24	5.560
876.40	5.746
876.57	6.025
876.73	6.101
876.90	6.098
877.06	6.064
877.23	6.320
877.39	6.245
877.56	6.389
877.72	6.381
877.88	6.333
878.05	6.110
878.21	6.120
878.38	6.158
878.54	6.220
878.71	6.212
878.87	6.076
879.04	5.932
879.20	6.106
879.36	5.865
879.53	5.820
879.69	5.690
879.86	5.622
880.02	6.561
880.19	3.570
880.35	4.915
880.51	5.139
880.68	4.456
>>>>>End Processed Spectral Data<<<<<
