# Supplementary material for: Structure and pigment make the eyed elater’s eyespots black
Source: PeerJ. 2020 Jan 13;8:e8161. doi: 10.7717/peerj.8161 (PMC6964691; doi:10.7717/peerj.8161)
Supplement: Supplemental Information 3 — 42 text files with reflectance spectra and 1 R script text file [file peerj-08-8161-s003.zip › butterflies/90_ulysses_black_VTEC00000357_1.txt]

SpectraSuite Data File
++++++++++++++++++++++++++++++++++++
Date: Sun Sep 01 16:16:19 EDT 2019
User: Paul
Dark Spectrum Present: Yes
Reference Spectrum Present: Yes
Number of Sampled Component Spectra: 1
Spectrometers: USB4C01401
Integration Time (usec): 40000 (USB4C01401)
Spectra Averaged: 5 (USB4C01401)
Boxcar Smoothing: 5 (USB4C01401)
Correct for Electrical Dark: No (USB4C01401)
Strobe/Lamp Enabled: No (USB4C01401)
Correct for Detector Non-linearity: No (USB4C01401)
Correct for Stray Light: No (USB4C01401)
Number of Pixels in Processed Spectrum: 3648
>>>>>Begin Processed Spectral Data<<<<<
179.04	766.667
179.26	766.667
179.47	766.667
179.69	156.989
179.90	100.000
180.12	-112.844
180.33	-174.766
180.55	-492.982
180.76	-400.000
180.98	-149.558
181.19	-129.167
181.41	-680.000
181.62	-293.443
181.84	-127.513
182.05	-31.732
182.27	-21.543
182.48	-8.356
182.70	-3.957
182.91	-1.083
183.13	-0.469
183.34	0.936
183.56	3.019
183.77	5.758
183.99	6.312
184.20	7.196
184.41	7.167
184.63	8.316
184.84	8.109
185.06	7.888
185.27	8.189
185.49	6.948
185.70	5.083
185.92	3.225
186.13	2.278
186.35	0.714
186.56	0.885
186.78	0.605
186.99	1.827
187.21	-0.474
187.42	0.510
187.64	-0.359
187.85	0.317
188.06	2.811
188.28	4.006
188.49	2.368
188.71	2.225
188.92	1.700
189.14	0.181
189.35	-0.914
189.57	2.636
189.78	3.248
190.00	5.089
190.21	5.031
190.42	5.732
190.64	6.716
190.85	8.553
191.07	9.820
191.28	7.914
191.50	10.923
191.71	10.973
191.93	9.866
192.14	9.944
192.36	9.425
192.57	8.623
192.78	7.556
193.00	7.530
193.21	6.641
193.43	4.620
193.64	4.785
193.86	2.447
194.07	1.995
194.28	3.052
194.50	2.639
194.71	2.469
194.93	4.135
195.14	6.529
195.36	6.101
195.57	7.172
195.78	9.793
196.00	11.694
196.21	11.059
196.43	13.177
196.64	12.791
196.86	12.042
197.07	13.087
197.28	13.670
197.50	11.208
197.71	10.029
197.93	7.977
198.14	6.655
198.36	5.281
198.57	6.770
198.78	2.823
199.00	1.026
199.21	1.979
199.43	-0.510
199.64	-2.317
199.85	-1.538
200.07	-1.293
200.28	0.313
200.50	-0.422
200.71	-0.339
200.92	-1.502
201.14	0.458
201.35	0.783
201.57	-0.309
201.78	3.432
201.99	3.083
202.21	1.670
202.42	0.593
202.64	0.862
202.85	3.316
203.06	5.261
203.28	6.792
203.49	5.674
203.71	5.938
203.92	6.505
204.13	3.964
204.35	4.854
204.56	6.139
204.78	7.580
204.99	6.464
205.20	4.374
205.42	3.036
205.63	0.526
205.85	0.283
206.06	0.110
206.27	-0.161
206.49	-0.172
206.70	-0.062
206.91	1.682
207.13	2.300
207.34	3.711
207.56	3.612
207.77	3.511
207.98	5.906
208.20	5.786
208.41	3.594
208.62	3.673
208.84	4.371
209.05	3.723
209.27	2.000
209.48	1.149
209.69	1.028
209.91	0.821
210.12	1.083
210.33	1.910
210.55	3.455
210.76	4.496
210.97	5.102
211.19	3.679
211.40	5.062
211.61	6.009
211.83	5.828
212.04	5.657
212.26	5.927
212.47	5.388
212.68	3.409
212.90	2.026
213.11	2.717
213.32	1.031
213.54	0.488
213.75	-1.327
213.96	-2.150
214.18	-1.863
214.39	-0.658
214.60	-1.566
214.82	-1.723
215.03	-1.773
215.24	0.817
215.46	0.600
215.67	1.409
215.88	3.065
216.10	4.242
216.31	3.750
216.52	2.878
216.74	0.416
216.95	0.273
217.16	0.740
217.38	1.887
217.59	0.572
217.80	1.316
218.02	1.408
218.23	1.431
218.44	1.321
218.66	1.758
218.87	1.063
219.08	1.586
219.30	2.017
219.51	1.532
219.72	0.869
219.94	0.737
220.15	0.437
220.36	0.847
220.58	0.306
220.79	0.514
221.00	0.314
221.22	0.922
221.43	1.316
221.64	1.519
221.85	1.871
222.07	2.013
222.28	2.255
222.49	2.222
222.71	2.097
222.92	2.114
223.13	1.972
223.35	2.257
223.56	2.163
223.77	1.968
223.99	1.798
224.20	1.794
224.41	1.579
224.62	1.388
224.84	1.447
225.05	1.456
225.26	1.748
225.48	1.478
225.69	1.339
225.90	1.342
226.11	1.177
226.33	1.208
226.54	1.255
226.75	1.402
226.97	1.363
227.18	1.216
227.39	1.222
227.60	1.136
227.82	1.237
228.03	1.262
228.24	1.273
228.46	1.440
228.67	1.508
228.88	1.461
229.09	1.430
229.31	1.547
229.52	1.583
229.73	1.567
229.95	1.550
230.16	1.536
230.37	1.556
230.58	1.520
230.80	1.506
231.01	1.435
231.22	1.337
231.43	1.396
231.65	1.355
231.86	1.440
232.07	1.473
232.28	1.465
232.50	1.512
232.71	1.515
232.92	1.485
233.14	1.479
233.35	1.535
233.56	1.642
233.77	1.649
233.99	1.634
234.20	1.586
234.41	1.495
234.62	1.456
234.84	1.490
235.05	1.430
235.26	1.477
235.47	1.494
235.69	1.497
235.90	1.465
236.11	1.443
236.32	1.486
236.53	1.495
236.75	1.522
236.96	1.546
237.17	1.506
237.38	1.535
237.60	1.567
237.81	1.527
238.02	1.510
238.23	1.527
238.45	1.505
238.66	1.482
238.87	1.466
239.08	1.479
239.30	1.537
239.51	1.542
239.72	1.537
239.93	1.522
240.14	1.488
240.36	1.466
240.57	1.454
240.78	1.461
240.99	1.450
241.21	1.468
241.42	1.504
241.63	1.472
241.84	1.509
242.05	1.518
242.27	1.520
242.48	1.565
242.69	1.557
242.90	1.555
243.11	1.579
243.33	1.580
243.54	1.600
243.75	1.563
243.96	1.552
244.18	1.538
244.39	1.533
244.60	1.531
244.81	1.533
245.02	1.545
245.24	1.567
245.45	1.534
245.66	1.544
245.87	1.526
246.08	1.525
246.30	1.508
246.51	1.499
246.72	1.504
246.93	1.498
247.14	1.507
247.35	1.500
247.57	1.466
247.78	1.473
247.99	1.469
248.20	1.468
248.41	1.468
248.63	1.482
248.84	1.492
249.05	1.472
249.26	1.490
249.47	1.473
249.68	1.486
249.90	1.509
250.11	1.537
250.32	1.525
250.53	1.539
250.74	1.552
250.96	1.559
251.17	1.527
251.38	1.524
251.59	1.507
251.80	1.516
252.01	1.521
252.23	1.523
252.44	1.490
252.65	1.485
252.86	1.455
253.07	1.451
253.28	1.431
253.50	1.421
253.71	1.429
253.92	1.431
254.13	1.422
254.34	1.396
254.55	1.379
254.76	1.386
254.98	1.396
255.19	1.420
255.40	1.412
255.61	1.421
255.82	1.426
256.03	1.413
256.25	1.413
256.46	1.414
256.67	1.420
256.88	1.421
257.09	1.406
257.30	1.402
257.51	1.383
257.73	1.382
257.94	1.371
258.15	1.387
258.36	1.383
258.57	1.365
258.78	1.365
258.99	1.369
259.20	1.344
259.42	1.346
259.63	1.332
259.84	1.340
260.05	1.329
260.26	1.311
260.47	1.283
260.68	1.282
260.90	1.289
261.11	1.291
261.32	1.290
261.53	1.303
261.74	1.312
261.95	1.325
262.16	1.309
262.37	1.310
262.58	1.322
262.80	1.332
263.01	1.334
263.22	1.319
263.43	1.303
263.64	1.300
263.85	1.316
264.06	1.310
264.27	1.300
264.48	1.310
264.70	1.297
264.91	1.291
265.12	1.280
265.33	1.279
265.54	1.270
265.75	1.258
265.96	1.240
266.17	1.220
266.38	1.214
266.59	1.207
266.81	1.196
267.02	1.213
267.23	1.218
267.44	1.226
267.65	1.214
267.86	1.221
268.07	1.230
268.28	1.236
268.49	1.232
268.70	1.233
268.91	1.220
269.13	1.209
269.34	1.184
269.55	1.174
269.76	1.157
269.97	1.141
270.18	1.127
270.39	1.108
270.60	1.100
270.81	1.088
271.02	1.072
271.23	1.076
271.44	1.061
271.65	1.063
271.87	1.056
272.08	1.062
272.29	1.066
272.50	1.065
272.71	1.060
272.92	1.056
273.13	1.056
273.34	1.060
273.55	1.060
273.76	1.069
273.97	1.068
274.18	1.053
274.39	1.048
274.60	1.054
274.81	1.045
275.02	1.049
275.24	1.034
275.45	1.025
275.66	1.011
275.87	1.004
276.08	0.992
276.29	0.987
276.50	0.993
276.71	0.985
276.92	0.990
277.13	0.989
277.34	0.983
277.55	0.986
277.76	0.979
277.97	0.983
278.18	0.980
278.39	0.978
278.60	0.969
278.81	0.962
279.02	0.954
279.23	0.930
279.44	0.931
279.65	0.935
279.86	0.930
280.08	0.931
280.29	0.926
280.50	0.925
280.71	0.922
280.92	0.913
281.13	0.909
281.34	0.904
281.55	0.906
281.76	0.901
281.97	0.891
282.18	0.905
282.39	0.897
282.60	0.892
282.81	0.883
283.02	0.874
283.23	0.872
283.44	0.882
283.65	0.889
283.86	0.875
284.07	0.880
284.28	0.881
284.49	0.865
284.70	0.874
284.91	0.875
285.12	0.876
285.33	0.892
285.54	0.901
285.75	0.885
285.96	0.879
286.17	0.891
286.38	0.880
286.59	0.880
286.80	0.884
287.01	0.871
287.22	0.860
287.43	0.855
287.64	0.852
287.85	0.849
288.06	0.856
288.27	0.858
288.48	0.852
288.69	0.853
288.90	0.840
289.11	0.834
289.32	0.838
289.53	0.837
289.74	0.827
289.95	0.827
290.16	0.814
290.37	0.805
290.58	0.803
290.79	0.807
291.00	0.799
291.21	0.802
291.42	0.806
291.63	0.803
291.83	0.810
292.04	0.807
292.25	0.799
292.46	0.812
292.67	0.815
292.88	0.808
293.09	0.793
293.30	0.791
293.51	0.789
293.72	0.777
293.93	0.775
294.14	0.773
294.35	0.779
294.56	0.769
294.77	0.760
294.98	0.762
295.19	0.769
295.40	0.771
295.61	0.768
295.82	0.762
296.03	0.764
296.24	0.769
296.45	0.765
296.66	0.766
296.86	0.766
297.07	0.759
297.28	0.758
297.49	0.745
297.70	0.749
297.91	0.758
298.12	0.750
298.33	0.744
298.54	0.736
298.75	0.738
298.96	0.732
299.17	0.734
299.38	0.738
299.59	0.724
299.80	0.722
300.00	0.715
300.21	0.706
300.42	0.713
300.63	0.709
300.84	0.710
301.05	0.707
301.26	0.715
301.47	0.711
301.68	0.709
301.89	0.716
302.10	0.715
302.31	0.718
302.52	0.710
302.72	0.708
302.93	0.701
303.14	0.699
303.35	0.690
303.56	0.681
303.77	0.676
303.98	0.677
304.19	0.674
304.40	0.674
304.61	0.670
304.82	0.674
305.02	0.672
305.23	0.688
305.44	0.674
305.65	0.671
305.86	0.662
306.07	0.660
306.28	0.652
306.49	0.646
306.70	0.649
306.91	0.649
307.11	0.649
307.32	0.646
307.53	0.639
307.74	0.648
307.95	0.658
308.16	0.663
308.37	0.662
308.58	0.659
308.79	0.661
308.99	0.659
309.20	0.659
309.41	0.663
309.62	0.669
309.83	0.669
310.04	0.668
310.25	0.660
310.46	0.657
310.66	0.657
310.87	0.663
311.08	0.659
311.29	0.645
311.50	0.647
311.71	0.644
311.92	0.647
312.12	0.647
312.33	0.649
312.54	0.642
312.75	0.643
312.96	0.648
313.17	0.644
313.38	0.647
313.59	0.651
313.79	0.641
314.00	0.636
314.21	0.624
314.42	0.617
314.63	0.610
314.84	0.614
315.04	0.613
315.25	0.605
315.46	0.610
315.67	0.611
315.88	0.621
316.09	0.622
316.30	0.628
316.50	0.631
316.71	0.636
316.92	0.638
317.13	0.645
317.34	0.637
317.55	0.633
317.75	0.627
317.96	0.625
318.17	0.621
318.38	0.624
318.59	0.615
318.80	0.611
319.00	0.612
319.21	0.612
319.42	0.608
319.63	0.615
319.84	0.630
320.05	0.628
320.25	0.630
320.46	0.642
320.67	0.643
320.88	0.647
321.09	0.656
321.29	0.657
321.50	0.648
321.71	0.647
321.92	0.648
322.13	0.642
322.34	0.648
322.54	0.652
322.75	0.639
322.96	0.649
323.17	0.649
323.38	0.650
323.58	0.642
323.79	0.651
324.00	0.647
324.21	0.639
324.42	0.642
324.62	0.636
324.83	0.624
325.04	0.619
325.25	0.602
325.46	0.597
325.66	0.591
325.87	0.582
326.08	0.583
326.29	0.584
326.50	0.586
326.70	0.584
326.91	0.594
327.12	0.601
327.33	0.599
327.53	0.606
327.74	0.611
327.95	0.613
328.16	0.617
328.37	0.611
328.57	0.614
328.78	0.616
328.99	0.618
329.20	0.612
329.41	0.621
329.61	0.621
329.82	0.627
330.03	0.620
330.24	0.624
330.44	0.623
330.65	0.631
330.86	0.630
331.07	0.640
331.27	0.643
331.48	0.644
331.69	0.637
331.90	0.645
332.10	0.637
332.31	0.642
332.52	0.635
332.73	0.645
332.93	0.642
333.14	0.640
333.35	0.635
333.56	0.627
333.76	0.620
333.97	0.621
334.18	0.626
334.39	0.620
334.59	0.613
334.80	0.605
335.01	0.597
335.22	0.585
335.42	0.593
335.63	0.588
335.84	0.591
336.05	0.584
336.25	0.589
336.46	0.581
336.67	0.582
336.88	0.596
337.08	0.608
337.29	0.613
337.50	0.619
337.71	0.610
337.91	0.607
338.12	0.617
338.33	0.623
338.53	0.617
338.74	0.620
338.95	0.624
339.16	0.617
339.36	0.613
339.57	0.612
339.78	0.615
339.98	0.613
340.19	0.628
340.40	0.617
340.61	0.616
340.81	0.623
341.02	0.623
341.23	0.618
341.43	0.628
341.64	0.615
341.85	0.608
342.06	0.607
342.26	0.607
342.47	0.599
342.68	0.602
342.88	0.606
343.09	0.599
343.30	0.602
343.51	0.610
343.71	0.607
343.92	0.617
344.13	0.627
344.33	0.636
344.54	0.643
344.75	0.631
344.95	0.620
345.16	0.622
345.37	0.613
345.57	0.614
345.78	0.611
345.99	0.608
346.19	0.618
346.40	0.623
346.61	0.610
346.82	0.612
347.02	0.619
347.23	0.631
347.44	0.640
347.64	0.648
347.85	0.642
348.06	0.635
348.26	0.635
348.47	0.627
348.68	0.624
348.88	0.628
349.09	0.628
349.30	0.625
349.50	0.624
349.71	0.612
349.92	0.618
350.12	0.609
350.33	0.601
350.54	0.592
350.74	0.584
350.95	0.585
351.16	0.589
351.36	0.592
351.57	0.599
351.77	0.598
351.98	0.610
352.19	0.598
352.39	0.604
352.60	0.630
352.81	0.647
353.01	0.645
353.22	0.640
353.43	0.627
353.63	0.623
353.84	0.640
354.05	0.637
354.25	0.632
354.46	0.647
354.67	0.648
354.87	0.648
355.08	0.641
355.28	0.651
355.49	0.655
355.70	0.673
355.90	0.668
356.11	0.644
356.32	0.638
356.52	0.628
356.73	0.610
356.93	0.599
357.14	0.584
357.35	0.581
357.55	0.577
357.76	0.574
357.97	0.574
358.17	0.574
358.38	0.569
358.58	0.578
358.79	0.585
359.00	0.585
359.20	0.597
359.41	0.608
359.61	0.605
359.82	0.619
360.03	0.626
360.23	0.621
360.44	0.625
360.64	0.636
360.85	0.634
361.06	0.624
361.26	0.629
361.47	0.630
361.67	0.646
361.88	0.648
362.09	0.643
362.29	0.648
362.50	0.652
362.70	0.653
362.91	0.645
363.12	0.637
363.32	0.649
363.53	0.664
363.73	0.669
363.94	0.654
364.15	0.651
364.35	0.648
364.56	0.648
364.76	0.647
364.97	0.641
365.17	0.650
365.38	0.653
365.59	0.647
365.79	0.634
366.00	0.625
366.20	0.614
366.41	0.630
366.61	0.634
366.82	0.628
367.03	0.630
367.23	0.639
367.44	0.637
367.64	0.638
367.85	0.638
368.05	0.639
368.26	0.642
368.47	0.646
368.67	0.632
368.88	0.637
369.08	0.639
369.29	0.635
369.49	0.633
369.70	0.637
369.90	0.634
370.11	0.637
370.31	0.631
370.52	0.631
370.73	0.626
370.93	0.627
371.14	0.621
371.34	0.617
371.55	0.618
371.75	0.622
371.96	0.628
372.16	0.647
372.37	0.638
372.57	0.648
372.78	0.641
372.99	0.651
373.19	0.649
373.40	0.631
373.60	0.627
373.81	0.633
374.01	0.627
374.22	0.616
374.42	0.605
374.63	0.628
374.83	0.633
375.04	0.637
375.24	0.633
375.45	0.634
375.65	0.646
375.86	0.645
376.06	0.627
376.27	0.636
376.47	0.628
376.68	0.624
376.88	0.608
377.09	0.600
377.29	0.608
377.50	0.607
377.70	0.591
377.91	0.595
378.11	0.602
378.32	0.612
378.52	0.599
378.73	0.605
378.93	0.607
379.14	0.615
379.34	0.609
379.55	0.604
379.75	0.618
379.96	0.629
380.16	0.618
380.37	0.611
380.57	0.618
380.78	0.632
380.98	0.637
381.19	0.636
381.39	0.641
381.60	0.646
381.80	0.650
382.01	0.632
382.21	0.637
382.42	0.654
382.62	0.667
382.83	0.668
383.03	0.658
383.24	0.659
383.44	0.654
383.65	0.643
383.85	0.646
384.06	0.650
384.26	0.643
384.47	0.641
384.67	0.644
384.87	0.623
385.08	0.617
385.28	0.617
385.49	0.615
385.69	0.629
385.90	0.640
386.10	0.642
386.31	0.634
386.51	0.648
386.72	0.654
386.92	0.639
387.13	0.642
387.33	0.637
387.53	0.635
387.74	0.637
387.94	0.636
388.15	0.626
388.35	0.621
388.56	0.625
388.76	0.625
388.97	0.619
389.17	0.623
389.37	0.629
389.58	0.617
389.78	0.612
389.99	0.611
390.19	0.608
390.40	0.610
390.60	0.623
390.80	0.610
391.01	0.600
391.21	0.604
391.42	0.600
391.62	0.593
391.83	0.604
392.03	0.602
392.23	0.606
392.44	0.604
392.64	0.597
392.85	0.591
393.05	0.600
393.26	0.609
393.46	0.605
393.66	0.606
393.87	0.617
394.07	0.617
394.28	0.617
394.48	0.600
394.68	0.601
394.89	0.607
395.09	0.606
395.30	0.607
395.50	0.613
395.70	0.613
395.91	0.611
396.11	0.606
396.32	0.605
396.52	0.609
396.72	0.617
396.93	0.621
397.13	0.617
397.34	0.610
397.54	0.617
397.74	0.605
397.95	0.605
398.15	0.617
398.36	0.623
398.56	0.627
398.76	0.634
398.97	0.651
399.17	0.662
399.37	0.669
399.58	0.670
399.78	0.658
399.99	0.674
400.19	0.688
400.39	0.671
400.60	0.668
400.80	0.669
401.00	0.675
401.21	0.664
401.41	0.638
401.62	0.638
401.82	0.641
402.02	0.632
402.23	0.628
402.43	0.627
402.63	0.632
402.84	0.633
403.04	0.646
403.24	0.637
403.45	0.635
403.65	0.648
403.86	0.642
404.06	0.652
404.26	0.664
404.47	0.657
404.67	0.648
404.87	0.645
405.08	0.631
405.28	0.627
405.48	0.625
405.69	0.622
405.89	0.626
406.09	0.625
406.30	0.609
406.50	0.607
406.70	0.594
406.91	0.593
407.11	0.591
407.31	0.598
407.52	0.596
407.72	0.585
407.92	0.576
408.13	0.555
408.33	0.562
408.53	0.569
408.74	0.570
408.94	0.586
409.14	0.588
409.35	0.590
409.55	0.596
409.75	0.601
409.96	0.620
410.16	0.635
410.36	0.637
410.57	0.623
410.77	0.640
410.97	0.640
411.18	0.641
411.38	0.637
411.58	0.649
411.78	0.653
411.99	0.630
412.19	0.640
412.39	0.642
412.60	0.662
412.80	0.671
413.00	0.656
413.21	0.663
413.41	0.667
413.61	0.674
413.81	0.665
414.02	0.657
414.22	0.662
414.42	0.652
414.63	0.638
414.83	0.618
415.03	0.618
415.23	0.616
415.44	0.610
415.64	0.591
415.84	0.601
416.05	0.617
416.25	0.628
416.45	0.632
416.65	0.623
416.86	0.633
417.06	0.633
417.26	0.623
417.47	0.618
417.67	0.611
417.87	0.622
418.07	0.613
418.28	0.590
418.48	0.560
418.68	0.580
418.88	0.587
419.09	0.592
419.29	0.604
419.49	0.618
419.69	0.635
419.90	0.640
420.10	0.638
420.30	0.651
420.50	0.654
420.71	0.670
420.91	0.649
421.11	0.640
421.31	0.626
421.52	0.620
421.72	0.613
421.92	0.609
422.12	0.602
422.33	0.607
422.53	0.598
422.73	0.606
422.93	0.614
423.14	0.617
423.34	0.634
423.54	0.625
423.74	0.625
423.95	0.622
424.15	0.616
424.35	0.626
424.55	0.613
424.76	0.592
424.96	0.582
425.16	0.572
425.36	0.601
425.56	0.589
425.77	0.603
425.97	0.606
426.17	0.614
426.37	0.599
426.58	0.596
426.78	0.597
426.98	0.590
427.18	0.596
427.38	0.608
427.59	0.588
427.79	0.575
427.99	0.575
428.19	0.569
428.39	0.583
428.60	0.585
428.80	0.581
429.00	0.570
429.20	0.586
429.40	0.590
429.61	0.577
429.81	0.565
430.01	0.565
430.21	0.568
430.41	0.578
430.62	0.549
430.82	0.537
431.02	0.526
431.22	0.537
431.42	0.552
431.63	0.552
431.83	0.579
432.03	0.582
432.23	0.606
432.43	0.590
432.64	0.590
432.84	0.595
433.04	0.608
433.24	0.620
433.44	0.620
433.64	0.600
433.85	0.606
434.05	0.585
434.25	0.589
434.45	0.590
434.65	0.598
434.85	0.594
435.06	0.601
435.26	0.598
435.46	0.579
435.66	0.599
435.86	0.604
436.06	0.567
436.27	0.568
436.47	0.539
436.67	0.530
436.87	0.535
437.07	0.528
437.27	0.540
437.47	0.551
437.68	0.575
437.88	0.563
438.08	0.548
438.28	0.579
438.48	0.574
438.68	0.591
438.89	0.594
439.09	0.594
439.29	0.616
439.49	0.602
439.69	0.602
439.89	0.585
440.09	0.574
440.29	0.578
440.50	0.591
440.70	0.578
440.90	0.588
441.10	0.598
441.30	0.604
441.50	0.578
441.70	0.583
441.90	0.598
442.11	0.612
442.31	0.598
442.51	0.612
442.71	0.598
442.91	0.613
443.11	0.611
443.31	0.594
443.51	0.585
443.72	0.598
443.92	0.600
444.12	0.583
444.32	0.586
444.52	0.611
444.72	0.623
444.92	0.615
445.12	0.608
445.32	0.599
445.53	0.598
445.73	0.605
445.93	0.604
446.13	0.626
446.33	0.635
446.53	0.613
446.73	0.603
446.93	0.582
447.13	0.573
447.33	0.553
447.53	0.581
447.74	0.575
447.94	0.533
448.14	0.531
448.34	0.493
448.54	0.499
448.74	0.512
448.94	0.506
449.14	0.507
449.34	0.520
449.54	0.548
449.74	0.514
449.94	0.517
450.14	0.539
450.35	0.533
450.55	0.535
450.75	0.509
450.95	0.511
451.15	0.494
451.35	0.469
451.55	0.465
451.75	0.458
451.95	0.464
452.15	0.466
452.35	0.492
452.55	0.510
452.75	0.486
452.95	0.513
453.15	0.524
453.35	0.568
453.56	0.597
453.76	0.581
453.96	0.558
454.16	0.546
454.36	0.536
454.56	0.529
454.76	0.526
454.96	0.566
455.16	0.535
455.36	0.520
455.56	0.521
455.76	0.497
455.96	0.492
456.16	0.517
456.36	0.517
456.56	0.523
456.76	0.503
456.96	0.516
457.16	0.519
457.36	0.531
457.56	0.528
457.76	0.516
457.96	0.520
458.16	0.555
458.36	0.558
458.56	0.558
458.76	0.552
458.96	0.567
459.16	0.550
459.36	0.540
459.56	0.528
459.76	0.536
459.96	0.555
460.16	0.546
460.36	0.523
460.56	0.525
460.76	0.542
460.96	0.557
461.16	0.551
461.36	0.554
461.56	0.562
461.76	0.573
461.96	0.577
462.16	0.568
462.36	0.597
462.56	0.598
462.76	0.596
462.96	0.595
463.16	0.582
463.36	0.588
463.56	0.578
463.76	0.567
463.96	0.557
464.16	0.560
464.36	0.551
464.56	0.531
464.76	0.542
464.96	0.548
465.16	0.562
465.36	0.557
465.56	0.560
465.76	0.585
465.96	0.582
466.16	0.592
466.36	0.584
466.56	0.575
466.76	0.575
466.96	0.573
467.16	0.569
467.36	0.547
467.56	0.553
467.76	0.539
467.96	0.537
468.16	0.552
468.36	0.543
468.56	0.547
468.76	0.556
468.96	0.568
469.16	0.561
469.35	0.558
469.55	0.562
469.75	0.555
469.95	0.551
470.15	0.527
470.35	0.523
470.55	0.513
470.75	0.498
470.95	0.502
471.15	0.495
471.35	0.493
471.55	0.480
471.75	0.476
471.95	0.488
472.15	0.501
472.35	0.513
472.54	0.517
472.74	0.530
472.94	0.532
473.14	0.529
473.34	0.540
473.54	0.538
473.74	0.551
473.94	0.557
474.14	0.542
474.34	0.536
474.54	0.542
474.74	0.530
474.94	0.535
475.13	0.536
475.33	0.541
475.53	0.520
475.73	0.528
475.93	0.526
476.13	0.519
476.33	0.525
476.53	0.523
476.73	0.508
476.93	0.514
477.12	0.508
477.32	0.497
477.52	0.481
477.72	0.493
477.92	0.482
478.12	0.481
478.32	0.486
478.52	0.482
478.72	0.480
478.92	0.486
479.11	0.481
479.31	0.481
479.51	0.485
479.71	0.495
479.91	0.496
480.11	0.505
480.31	0.504
480.51	0.500
480.70	0.501
480.90	0.506
481.10	0.496
481.30	0.497
481.50	0.497
481.70	0.506
481.90	0.493
482.10	0.489
482.29	0.484
482.49	0.490
482.69	0.497
482.89	0.499
483.09	0.500
483.29	0.509
483.49	0.506
483.68	0.506
483.88	0.509
484.08	0.521
484.28	0.520
484.48	0.528
484.68	0.515
484.88	0.520
485.07	0.524
485.27	0.517
485.47	0.518
485.67	0.527
485.87	0.533
486.07	0.526
486.26	0.528
486.46	0.528
486.66	0.529
486.86	0.546
487.06	0.541
487.26	0.531
487.45	0.540
487.65	0.543
487.85	0.533
488.05	0.531
488.25	0.534
488.45	0.521
488.64	0.517
488.84	0.513
489.04	0.500
489.24	0.507
489.44	0.509
489.64	0.517
489.83	0.512
490.03	0.514
490.23	0.495
490.43	0.502
490.63	0.510
490.82	0.518
491.02	0.515
491.22	0.514
491.42	0.493
491.62	0.503
491.81	0.501
492.01	0.499
492.21	0.515
492.41	0.528
492.61	0.522
492.80	0.520
493.00	0.531
493.20	0.526
493.40	0.533
493.60	0.527
493.79	0.517
493.99	0.503
494.19	0.505
494.39	0.491
494.59	0.503
494.78	0.505
494.98	0.514
495.18	0.494
495.38	0.489
495.57	0.488
495.77	0.501
495.97	0.503
496.17	0.509
496.37	0.507
496.56	0.503
496.76	0.489
496.96	0.487
497.16	0.468
497.35	0.479
497.55	0.482
497.75	0.474
497.95	0.475
498.14	0.462
498.34	0.462
498.54	0.463
498.74	0.455
498.93	0.457
499.13	0.458
499.33	0.464
499.53	0.456
499.72	0.462
499.92	0.473
500.12	0.467
500.32	0.492
500.51	0.493
500.71	0.487
500.91	0.502
501.11	0.508
501.30	0.509
501.50	0.513
501.70	0.526
501.90	0.517
502.09	0.510
502.29	0.508
502.49	0.504
502.69	0.501
502.88	0.505
503.08	0.493
503.28	0.484
503.47	0.490
503.67	0.488
503.87	0.486
504.07	0.486
504.26	0.490
504.46	0.483
504.66	0.469
504.85	0.468
505.05	0.475
505.25	0.484
505.45	0.477
505.64	0.462
505.84	0.449
506.04	0.438
506.23	0.446
506.43	0.437
506.63	0.452
506.83	0.431
507.02	0.427
507.22	0.402
507.42	0.402
507.61	0.394
507.81	0.407
508.01	0.432
508.20	0.429
508.40	0.429
508.60	0.440
508.80	0.445
508.99	0.459
509.19	0.435
509.39	0.452
509.58	0.470
509.78	0.471
509.98	0.454
510.17	0.447
510.37	0.448
510.57	0.440
510.76	0.456
510.96	0.448
511.16	0.456
511.35	0.488
511.55	0.502
511.75	0.477
511.94	0.481
512.14	0.485
512.34	0.477
512.53	0.483
512.73	0.491
512.93	0.472
513.12	0.469
513.32	0.481
513.52	0.484
513.71	0.475
513.91	0.492
514.11	0.504
514.30	0.524
514.50	0.531
514.70	0.537
514.89	0.523
515.09	0.508
515.28	0.507
515.48	0.493
515.68	0.480
515.87	0.492
516.07	0.488
516.27	0.476
516.46	0.442
516.66	0.442
516.86	0.433
517.05	0.431
517.25	0.445
517.44	0.457
517.64	0.471
517.84	0.475
518.03	0.452
518.23	0.460
518.43	0.460
518.62	0.476
518.82	0.471
519.01	0.476
519.21	0.484
519.41	0.490
519.60	0.481
519.80	0.471
520.00	0.470
520.19	0.483
520.39	0.456
520.58	0.450
520.78	0.451
520.98	0.440
521.17	0.432
521.37	0.429
521.56	0.411
521.76	0.410
521.96	0.424
522.15	0.435
522.35	0.425
522.54	0.443
522.74	0.467
522.94	0.454
523.13	0.471
523.33	0.476
523.52	0.478
523.72	0.494
523.91	0.485
524.11	0.478
524.31	0.474
524.50	0.485
524.70	0.470
524.89	0.456
525.09	0.470
525.29	0.474
525.48	0.478
525.68	0.475
525.87	0.463
526.07	0.473
526.26	0.469
526.46	0.464
526.66	0.447
526.85	0.470
527.05	0.461
527.24	0.465
527.44	0.454
527.63	0.430
527.83	0.434
528.02	0.439
528.22	0.435
528.42	0.427
528.61	0.424
528.81	0.436
529.00	0.416
529.20	0.429
529.39	0.418
529.59	0.411
529.78	0.430
529.98	0.440
530.17	0.445
530.37	0.444
530.57	0.448
530.76	0.439
530.96	0.431
531.15	0.421
531.35	0.399
531.54	0.405
531.74	0.421
531.93	0.437
532.13	0.437
532.32	0.442
532.52	0.429
532.71	0.422
532.91	0.426
533.10	0.422
533.30	0.441
533.49	0.463
533.69	0.461
533.89	0.446
534.08	0.424
534.28	0.426
534.47	0.408
534.67	0.429
534.86	0.441
535.06	0.445
535.25	0.454
535.45	0.454
535.64	0.448
535.84	0.459
536.03	0.468
536.23	0.467
536.42	0.464
536.62	0.463
536.81	0.441
537.01	0.431
537.20	0.423
537.40	0.428
537.59	0.441
537.79	0.447
537.98	0.441
538.17	0.425
538.37	0.441
538.56	0.429
538.76	0.428
538.95	0.451
539.15	0.457
539.34	0.467
539.54	0.475
539.73	0.462
539.93	0.448
540.12	0.450
540.32	0.445
540.51	0.436
540.71	0.432
540.90	0.439
541.10	0.428
541.29	0.409
541.49	0.403
541.68	0.383
541.87	0.386
542.07	0.393
542.26	0.360
542.46	0.388
542.65	0.395
542.85	0.390
543.04	0.380
543.24	0.395
543.43	0.433
543.63	0.458
543.82	0.460
544.01	0.439
544.21	0.431
544.40	0.458
544.60	0.450
544.79	0.426
544.99	0.427
545.18	0.425
545.37	0.404
545.57	0.378
545.76	0.344
545.96	0.370
546.15	0.372
546.35	0.398
546.54	0.414
546.73	0.436
546.93	0.447
547.12	0.441
547.32	0.451
547.51	0.444
547.71	0.466
547.90	0.476
548.09	0.437
548.29	0.420
548.48	0.384
548.68	0.374
548.87	0.338
549.06	0.320
549.26	0.322
549.45	0.331
549.65	0.359
549.84	0.340
550.03	0.336
550.23	0.337
550.42	0.355
550.62	0.369
550.81	0.356
551.00	0.350
551.20	0.352
551.39	0.369
551.59	0.361
551.78	0.334
551.97	0.350
552.17	0.352
552.36	0.339
552.56	0.375
552.75	0.391
552.94	0.399
553.14	0.399
553.33	0.428
553.52	0.432
553.72	0.409
553.91	0.398
554.11	0.390
554.30	0.409
554.49	0.409
554.69	0.403
554.88	0.374
555.07	0.339
555.27	0.354
555.46	0.339
555.65	0.366
555.85	0.398
556.04	0.412
556.24	0.406
556.43	0.398
556.62	0.404
556.82	0.386
557.01	0.415
557.20	0.448
557.40	0.450
557.59	0.452
557.78	0.427
557.98	0.441
558.17	0.433
558.36	0.413
558.56	0.396
558.75	0.416
558.94	0.430
559.14	0.428
559.33	0.413
559.52	0.374
559.72	0.366
559.91	0.371
560.10	0.336
560.30	0.347
560.49	0.390
560.68	0.407
560.88	0.396
561.07	0.399
561.26	0.381
561.46	0.396
561.65	0.421
561.84	0.416
562.04	0.394
562.23	0.366
562.42	0.371
562.62	0.343
562.81	0.337
563.00	0.355
563.19	0.345
563.39	0.369
563.58	0.379
563.77	0.385
563.97	0.388
564.16	0.403
564.35	0.441
564.55	0.445
564.74	0.460
564.93	0.466
565.12	0.460
565.32	0.454
565.51	0.435
565.70	0.431
565.90	0.433
566.09	0.466
566.28	0.475
566.47	0.465
566.67	0.475
566.86	0.473
567.05	0.472
567.25	0.462
567.44	0.496
567.63	0.479
567.82	0.480
568.02	0.488
568.21	0.438
568.40	0.427
568.59	0.439
568.79	0.428
568.98	0.436
569.17	0.435
569.36	0.438
569.56	0.409
569.75	0.437
569.94	0.456
570.14	0.459
570.33	0.454
570.52	0.435
570.71	0.440
570.91	0.421
571.10	0.404
571.29	0.402
571.48	0.411
571.68	0.415
571.87	0.389
572.06	0.378
572.25	0.392
572.44	0.403
572.64	0.443
572.83	0.444
573.02	0.443
573.21	0.469
573.41	0.481
573.60	0.466
573.79	0.469
573.98	0.481
574.18	0.466
574.37	0.435
574.56	0.444
574.75	0.419
574.94	0.405
575.14	0.389
575.33	0.389
575.52	0.374
575.71	0.402
575.91	0.401
576.10	0.440
576.29	0.431
576.48	0.419
576.67	0.437
576.87	0.438
577.06	0.450
577.25	0.482
577.44	0.448
577.63	0.484
577.83	0.453
578.02	0.471
578.21	0.441
578.40	0.442
578.59	0.466
578.79	0.473
578.98	0.461
579.17	0.473
579.36	0.479
579.55	0.466
579.74	0.427
579.94	0.470
580.13	0.468
580.32	0.442
580.51	0.478
580.70	0.469
580.90	0.481
581.09	0.482
581.28	0.482
581.47	0.469
581.66	0.503
581.85	0.500
582.05	0.472
582.24	0.469
582.43	0.481
582.62	0.450
582.81	0.456
583.00	0.421
583.20	0.415
583.39	0.417
583.58	0.434
583.77	0.407
583.96	0.412
584.15	0.390
584.34	0.344
584.54	0.328
584.73	0.319
584.92	0.295
585.11	0.335
585.30	0.368
585.49	0.370
585.68	0.330
585.88	0.370
586.07	0.377
586.26	0.399
586.45	0.409
586.64	0.459
586.83	0.491
587.02	0.503
587.22	0.462
587.41	0.443
587.60	0.422
587.79	0.435
587.98	0.419
588.17	0.418
588.36	0.428
588.55	0.433
588.74	0.406
588.94	0.376
589.13	0.410
589.32	0.411
589.51	0.434
589.70	0.450
589.89	0.452
590.08	0.439
590.27	0.452
590.46	0.448
590.66	0.487
590.85	0.507
591.04	0.538
591.23	0.507
591.42	0.528
591.61	0.491
591.80	0.488
591.99	0.486
592.18	0.517
592.37	0.487
592.57	0.480
592.76	0.472
592.95	0.431
593.14	0.389
593.33	0.389
593.52	0.378
593.71	0.422
593.90	0.422
594.09	0.425
594.28	0.388
594.47	0.419
594.66	0.414
594.85	0.417
595.05	0.446
595.24	0.487
595.43	0.488
595.62	0.495
595.81	0.465
596.00	0.455
596.19	0.438
596.38	0.466
596.57	0.454
596.76	0.443
596.95	0.422
597.14	0.402
597.33	0.397
597.52	0.384
597.71	0.365
597.90	0.344
598.09	0.330
598.28	0.375
598.47	0.365
598.67	0.370
598.86	0.390
599.05	0.397
599.24	0.405
599.43	0.388
599.62	0.411
599.81	0.430
600.00	0.470
600.19	0.467
600.38	0.440
600.57	0.429
600.76	0.439
600.95	0.449
601.14	0.433
601.33	0.458
601.52	0.474
601.71	0.505
601.90	0.473
602.09	0.443
602.28	0.488
602.47	0.534
602.66	0.554
602.85	0.556
603.04	0.555
603.23	0.564
603.42	0.540
603.61	0.499
603.80	0.444
603.99	0.500
604.18	0.512
604.37	0.486
604.56	0.418
604.75	0.411
604.94	0.383
605.13	0.380
605.32	0.384
605.51	0.392
605.70	0.425
605.89	0.465
606.08	0.420
606.27	0.421
606.46	0.415
606.65	0.417
606.84	0.423
607.03	0.449
607.22	0.420
607.41	0.421
607.60	0.396
607.79	0.400
607.98	0.377
608.17	0.398
608.36	0.401
608.55	0.393
608.74	0.419
608.93	0.406
609.12	0.407
609.31	0.437
609.49	0.455
609.68	0.493
609.87	0.488
610.06	0.489
610.25	0.493
610.44	0.473
610.63	0.498
610.82	0.524
611.01	0.515
611.20	0.507
611.39	0.503
611.58	0.486
611.77	0.480
611.96	0.456
612.15	0.470
612.34	0.435
612.53	0.461
612.72	0.433
612.90	0.427
613.09	0.452
613.28	0.432
613.47	0.424
613.66	0.416
613.85	0.429
614.04	0.452
614.23	0.445
614.42	0.470
614.61	0.461
614.80	0.475
614.99	0.449
615.18	0.443
615.36	0.430
615.55	0.403
615.74	0.421
615.93	0.414
616.12	0.412
616.31	0.420
616.50	0.425
616.69	0.422
616.88	0.429
617.07	0.426
617.25	0.403
617.44	0.413
617.63	0.453
617.82	0.452
618.01	0.441
618.20	0.442
618.39	0.449
618.58	0.468
618.77	0.483
618.95	0.477
619.14	0.480
619.33	0.491
619.52	0.478
619.71	0.468
619.90	0.468
620.09	0.489
620.28	0.480
620.46	0.461
620.65	0.444
620.84	0.424
621.03	0.428
621.22	0.440
621.41	0.463
621.60	0.481
621.79	0.456
621.97	0.455
622.16	0.441
622.35	0.454
622.54	0.452
622.73	0.402
622.92	0.411
623.11	0.430
623.29	0.443
623.48	0.443
623.67	0.450
623.86	0.467
624.05	0.441
624.24	0.439
624.42	0.455
624.61	0.453
624.80	0.526
624.99	0.529
625.18	0.537
625.37	0.540
625.55	0.521
625.74	0.516
625.93	0.506
626.12	0.519
626.31	0.504
626.50	0.491
626.68	0.503
626.87	0.457
627.06	0.451
627.25	0.429
627.44	0.440
627.63	0.409
627.81	0.446
628.00	0.476
628.19	0.464
628.38	0.475
628.57	0.489
628.75	0.479
628.94	0.505
629.13	0.535
629.32	0.561
629.51	0.553
629.69	0.584
629.88	0.538
630.07	0.545
630.26	0.555
630.45	0.555
630.63	0.533
630.82	0.543
631.01	0.541
631.20	0.538
631.39	0.527
631.57	0.528
631.76	0.544
631.95	0.575
632.14	0.535
632.32	0.553
632.51	0.568
632.70	0.602
632.89	0.609
633.08	0.608
633.26	0.579
633.45	0.541
633.64	0.523
633.83	0.492
634.01	0.494
634.20	0.527
634.39	0.510
634.58	0.520
634.76	0.481
634.95	0.470
635.14	0.468
635.33	0.479
635.51	0.507
635.70	0.506
635.89	0.525
636.08	0.505
636.26	0.493
636.45	0.489
636.64	0.450
636.83	0.472
637.01	0.445
637.20	0.445
637.39	0.441
637.58	0.428
637.76	0.392
637.95	0.418
638.14	0.423
638.33	0.433
638.51	0.453
638.70	0.478
638.89	0.445
639.07	0.484
639.26	0.500
639.45	0.512
639.64	0.502
639.82	0.521
640.01	0.501
640.20	0.477
640.38	0.466
640.57	0.460
640.76	0.444
640.95	0.469
641.13	0.475
641.32	0.447
641.51	0.464
641.69	0.503
641.88	0.532
642.07	0.538
642.26	0.558
642.44	0.575
642.63	0.572
642.82	0.573
643.00	0.604
643.19	0.609
643.38	0.623
643.56	0.601
643.75	0.587
643.94	0.564
644.12	0.543
644.31	0.573
644.50	0.573
644.68	0.572
644.87	0.588
645.06	0.563
645.24	0.558
645.43	0.579
645.62	0.580
645.81	0.575
645.99	0.592
646.18	0.597
646.37	0.567
646.55	0.558
646.74	0.571
646.92	0.593
647.11	0.595
647.30	0.583
647.48	0.528
647.67	0.498
647.86	0.492
648.04	0.483
648.23	0.496
648.42	0.513
648.60	0.531
648.79	0.556
648.98	0.521
649.16	0.511
649.35	0.513
649.54	0.532
649.72	0.567
649.91	0.580
650.09	0.582
650.28	0.581
650.47	0.562
650.65	0.545
650.84	0.512
651.03	0.505
651.21	0.516
651.40	0.510
651.59	0.551
651.77	0.566
651.96	0.543
652.14	0.525
652.33	0.517
652.52	0.546
652.70	0.529
652.89	0.524
653.07	0.557
653.26	0.551
653.45	0.555
653.63	0.537
653.82	0.534
654.00	0.544
654.19	0.544
654.38	0.550
654.56	0.506
654.75	0.527
654.93	0.535
655.12	0.546
655.31	0.552
655.49	0.565
655.68	0.569
655.86	0.553
656.05	0.557
656.24	0.587
656.42	0.562
656.61	0.584
656.79	0.570
656.98	0.587
657.16	0.567
657.35	0.567
657.54	0.568
657.72	0.536
657.91	0.532
658.09	0.538
658.28	0.524
658.46	0.585
658.65	0.587
658.84	0.610
659.02	0.591
659.21	0.582
659.39	0.573
659.58	0.564
659.76	0.561
659.95	0.590
660.13	0.588
660.32	0.580
660.51	0.536
660.69	0.534
660.88	0.526
661.06	0.530
661.25	0.515
661.43	0.527
661.62	0.528
661.80	0.555
661.99	0.514
662.17	0.536
662.36	0.580
662.55	0.579
662.73	0.567
662.92	0.562
663.10	0.564
663.29	0.572
663.47	0.537
663.66	0.493
663.84	0.494
664.03	0.510
664.21	0.499
664.40	0.472
664.58	0.478
664.77	0.497
664.95	0.517
665.14	0.528
665.32	0.519
665.51	0.554
665.69	0.630
665.88	0.618
666.06	0.626
666.25	0.606
666.43	0.634
666.62	0.662
666.80	0.668
666.99	0.645
667.17	0.634
667.36	0.657
667.54	0.643
667.73	0.610
667.91	0.652
668.10	0.693
668.28	0.706
668.47	0.701
668.65	0.673
668.84	0.659
669.02	0.645
669.21	0.670
669.39	0.677
669.58	0.691
669.76	0.704
669.95	0.694
670.13	0.659
670.31	0.643
670.50	0.665
670.68	0.686
670.87	0.717
671.05	0.751
671.24	0.744
671.42	0.718
671.61	0.679
671.79	0.658
671.98	0.643
672.16	0.618
672.35	0.654
672.53	0.633
672.71	0.656
672.90	0.626
673.08	0.624
673.27	0.636
673.45	0.654
673.64	0.683
673.82	0.680
674.01	0.690
674.19	0.697
674.37	0.701
674.56	0.684
674.74	0.651
674.93	0.668
675.11	0.671
675.30	0.659
675.48	0.623
675.66	0.636
675.85	0.646
676.03	0.620
676.22	0.643
676.40	0.581
676.58	0.568
676.77	0.561
676.95	0.567
677.14	0.544
677.32	0.532
677.50	0.543
677.69	0.552
677.87	0.558
678.06	0.577
678.24	0.553
678.43	0.637
678.61	0.656
678.79	0.664
678.98	0.691
679.16	0.721
679.34	0.715
679.53	0.783
679.71	0.772
679.90	0.775
680.08	0.763
680.26	0.765
680.45	0.742
680.63	0.733
680.82	0.733
681.00	0.699
681.18	0.719
681.37	0.690
681.55	0.666
681.73	0.656
681.92	0.686
682.10	0.707
682.29	0.727
682.47	0.716
682.65	0.725
682.84	0.740
683.02	0.740
683.20	0.684
683.39	0.730
683.57	0.723
683.75	0.732
683.94	0.720
684.12	0.717
684.30	0.689
684.49	0.701
684.67	0.710
684.85	0.714
685.04	0.715
685.22	0.749
685.40	0.736
685.59	0.755
685.77	0.752
685.96	0.724
686.14	0.696
686.32	0.732
686.50	0.727
686.69	0.741
686.87	0.737
687.05	0.730
687.24	0.687
687.42	0.741
687.60	0.726
687.79	0.729
687.97	0.776
688.15	0.829
688.34	0.807
688.52	0.799
688.70	0.780
688.89	0.789
689.07	0.811
689.25	0.866
689.44	0.842
689.62	0.841
689.80	0.848
689.98	0.814
690.17	0.797
690.35	0.793
690.53	0.776
690.72	0.778
690.90	0.750
691.08	0.708
691.27	0.748
691.45	0.737
691.63	0.721
691.81	0.699
692.00	0.703
692.18	0.710
692.36	0.756
692.54	0.751
692.73	0.752
692.91	0.783
693.09	0.827
693.28	0.782
693.46	0.776
693.64	0.800
693.82	0.816
694.01	0.812
694.19	0.788
694.37	0.744
694.55	0.785
694.74	0.788
694.92	0.773
695.10	0.752
695.28	0.773
695.47	0.794
695.65	0.780
695.83	0.783
696.01	0.781
696.20	0.810
696.38	0.823
696.56	0.799
696.74	0.764
696.93	0.773
697.11	0.820
697.29	0.789
697.47	0.730
697.66	0.760
697.84	0.745
698.02	0.726
698.20	0.747
698.39	0.758
698.57	0.762
698.75	0.808
698.93	0.819
699.11	0.790
699.30	0.816
699.48	0.845
699.66	0.838
699.84	0.868
700.03	0.899
700.21	0.876
700.39	0.872
700.57	0.881
700.75	0.864
700.94	0.878
701.12	0.883
701.30	0.850
701.48	0.862
701.66	0.823
701.85	0.784
702.03	0.783
702.21	0.754
702.39	0.775
702.57	0.780
702.76	0.773
702.94	0.718
703.12	0.706
703.30	0.728
703.48	0.731
703.66	0.745
703.85	0.755
704.03	0.755
704.21	0.783
704.39	0.788
704.57	0.782
704.75	0.831
704.94	0.886
705.12	0.905
705.30	0.903
705.48	0.935
705.66	0.972
705.84	1.014
706.03	1.029
706.21	1.025
706.39	1.036
706.57	1.069
706.75	1.051
706.93	1.013
707.12	1.003
707.30	0.991
707.48	0.978
707.66	0.965
707.84	0.974
708.02	0.977
708.20	0.962
708.39	0.931
708.57	0.885
708.75	0.871
708.93	0.906
709.11	0.888
709.29	0.905
709.47	0.900
709.66	0.931
709.84	0.904
710.02	0.880
710.20	0.885
710.38	0.864
710.56	0.862
710.74	0.870
710.92	0.888
711.10	0.916
711.29	0.911
711.47	0.891
711.65	0.870
711.83	0.892
712.01	0.918
712.19	0.934
712.37	0.965
712.55	1.005
712.73	1.010
712.92	0.989
713.10	0.967
713.28	0.977
713.46	1.013
713.64	1.028
713.82	1.025
714.00	1.009
714.18	1.039
714.36	1.062
714.54	1.051
714.72	1.048
714.91	1.010
715.09	1.027
715.27	1.051
715.45	1.003
715.63	0.965
715.81	0.979
715.99	1.038
716.17	1.010
716.35	0.967
716.53	0.980
716.71	0.959
716.89	1.007
717.07	0.977
717.25	0.942
717.43	0.980
717.62	0.990
717.80	0.947
717.98	0.965
718.16	0.976
718.34	1.016
718.52	1.021
718.70	1.070
718.88	1.067
719.06	1.116
719.24	1.164
719.42	1.147
719.60	1.160
719.78	1.214
719.96	1.171
720.14	1.167
720.32	1.115
720.50	1.128
720.68	1.087
720.86	1.109
721.04	1.109
721.22	1.063
721.40	1.093
721.58	1.096
721.76	1.056
721.94	1.050
722.12	1.063
722.30	1.090
722.48	1.106
722.66	1.127
722.84	1.075
723.03	1.087
723.21	1.057
723.39	1.068
723.57	1.054
723.75	1.071
723.93	1.060
724.11	1.041
724.29	1.049
724.47	1.010
724.65	1.019
724.83	1.045
725.00	1.022
725.18	1.058
725.36	1.050
725.54	1.068
725.72	1.073
725.90	1.068
726.08	1.075
726.26	1.118
726.44	1.104
726.62	1.098
726.80	1.129
726.98	1.140
727.16	1.184
727.34	1.204
727.52	1.190
727.70	1.136
727.88	1.136
728.06	1.139
728.24	1.138
728.42	1.108
728.60	1.108
728.78	1.077
728.96	1.105
729.14	1.108
729.32	1.124
729.50	1.141
729.68	1.197
729.86	1.234
730.04	1.226
730.22	1.190
730.39	1.276
730.57	1.313
730.75	1.306
730.93	1.242
731.11	1.199
731.29	1.215
731.47	1.175
731.65	1.206
731.83	1.202
732.01	1.222
732.19	1.212
732.37	1.173
732.55	1.151
732.73	1.208
732.90	1.287
733.08	1.293
733.26	1.252
733.44	1.301
733.62	1.263
733.80	1.304
733.98	1.335
734.16	1.364
734.34	1.392
734.52	1.403
734.70	1.323
734.87	1.281
735.05	1.305
735.23	1.304
735.41	1.308
735.59	1.296
735.77	1.224
735.95	1.200
736.13	1.205
736.31	1.147
736.49	1.127
736.66	1.176
736.84	1.209
737.02	1.198
737.20	1.169
737.38	1.218
737.56	1.266
737.74	1.365
737.92	1.358
738.09	1.385
738.27	1.428
738.45	1.453
738.63	1.471
738.81	1.411
738.99	1.421
739.17	1.437
739.34	1.439
739.52	1.389
739.70	1.283
739.88	1.301
740.06	1.267
740.24	1.260
740.42	1.248
740.59	1.249
740.77	1.266
740.95	1.267
741.13	1.299
741.31	1.230
741.49	1.247
741.66	1.295
741.84	1.293
742.02	1.294
742.20	1.285
742.38	1.249
742.56	1.243
742.73	1.290
742.91	1.249
743.09	1.234
743.27	1.269
743.45	1.310
743.63	1.293
743.80	1.335
743.98	1.303
744.16	1.338
744.34	1.348
744.52	1.313
744.69	1.318
744.87	1.362
745.05	1.348
745.23	1.310
745.41	1.287
745.59	1.313
745.76	1.228
745.94	1.303
746.12	1.338
746.30	1.414
746.47	1.444
746.65	1.468
746.83	1.485
747.01	1.515
747.19	1.523
747.36	1.488
747.54	1.485
747.72	1.589
747.90	1.558
748.08	1.513
748.25	1.544
748.43	1.554
748.61	1.525
748.79	1.492
748.96	1.483
749.14	1.517
749.32	1.585
749.50	1.605
749.68	1.539
749.85	1.535
750.03	1.561
750.21	1.549
750.39	1.545
750.56	1.509
750.74	1.543
750.92	1.593
751.10	1.558
751.27	1.517
751.45	1.525
751.63	1.521
751.81	1.505
751.98	1.515
752.16	1.446
752.34	1.478
752.51	1.524
752.69	1.546
752.87	1.485
753.05	1.507
753.22	1.578
753.40	1.592
753.58	1.594
753.76	1.634
753.93	1.621
754.11	1.681
754.29	1.649
754.46	1.594
754.64	1.550
754.82	1.605
755.00	1.581
755.17	1.586
755.35	1.529
755.53	1.570
755.70	1.566
755.88	1.581
756.06	1.565
756.24	1.579
756.41	1.634
756.59	1.620
756.77	1.574
756.94	1.549
757.12	1.553
757.30	1.550
757.47	1.522
757.65	1.534
757.83	1.530
758.01	1.482
758.18	1.490
758.36	1.484
758.54	1.538
758.71	1.520
758.89	1.620
759.07	1.589
759.24	1.594
759.42	1.604
759.60	1.623
759.77	1.605
759.95	1.652
760.13	1.664
760.30	1.628
760.48	1.651
760.66	1.662
760.83	1.590
761.01	1.561
761.19	1.571
761.36	1.578
761.54	1.556
761.72	1.521
761.89	1.547
762.07	1.536
762.24	1.597
762.42	1.577
762.60	1.600
762.77	1.641
762.95	1.650
763.13	1.667
763.30	1.691
763.48	1.691
763.66	1.775
763.83	1.723
764.01	1.745
764.18	1.721
764.36	1.674
764.54	1.654
764.71	1.668
764.89	1.683
765.07	1.641
765.24	1.567
765.42	1.578
765.59	1.517
765.77	1.550
765.95	1.521
766.12	1.550
766.30	1.624
766.47	1.644
766.65	1.619
766.83	1.607
767.00	1.673
767.18	1.708
767.35	1.728
767.53	1.781
767.71	1.777
767.88	1.807
768.06	1.803
768.23	1.751
768.41	1.778
768.59	1.817
768.76	1.844
768.94	1.843
769.11	1.897
769.29	1.890
769.46	1.947
769.64	1.960
769.82	1.939
769.99	1.953
770.17	1.966
770.34	1.954
770.52	1.927
770.69	1.951
770.87	1.973
771.05	1.935
771.22	1.927
771.40	1.854
771.57	1.894
771.75	1.856
771.92	1.841
772.10	1.935
772.27	1.962
772.45	1.998
772.63	1.990
772.80	1.948
772.98	1.992
773.15	2.003
773.33	2.009
773.50	1.955
773.68	2.019
773.85	1.997
774.03	1.914
774.20	1.907
774.38	1.927
774.55	1.900
774.73	1.921
774.91	1.908
775.08	1.888
775.26	1.868
775.43	1.881
775.61	1.869
775.78	1.901
775.96	1.944
776.13	1.971
776.31	1.917
776.48	1.900
776.66	1.912
776.83	1.917
777.01	1.896
777.18	1.942
777.36	1.912
777.53	1.928
777.71	1.965
777.88	1.934
778.06	1.896
778.23	1.952
778.41	1.972
778.58	2.008
778.76	1.958
778.93	1.997
779.11	1.930
779.28	1.951
779.46	1.871
779.63	1.819
779.80	1.848
779.98	1.802
780.15	1.747
780.33	1.842
780.50	1.838
780.68	1.866
780.85	1.860
781.03	1.922
781.20	1.976
781.38	2.101
781.55	2.108
781.73	2.059
781.90	2.115
782.08	2.089
782.25	2.063
782.42	2.011
782.60	2.044
782.77	2.083
782.95	2.075
783.12	1.995
783.30	1.968
783.47	1.903
783.65	2.014
783.82	2.069
783.99	2.133
784.17	2.089
784.34	2.164
784.52	2.200
784.69	2.191
784.87	2.253
785.04	2.284
785.21	2.259
785.39	2.321
785.56	2.250
785.74	2.207
785.91	2.210
786.08	2.273
786.26	2.211
786.43	2.189
786.61	2.223
786.78	2.220
786.96	2.294
787.13	2.309
787.30	2.358
787.48	2.339
787.65	2.336
787.83	2.326
788.00	2.300
788.17	2.284
788.35	2.309
788.52	2.289
788.70	2.293
788.87	2.244
789.04	2.226
789.22	2.217
789.39	2.242
789.56	2.244
789.74	2.265
789.91	2.267
790.09	2.275
790.26	2.277
790.43	2.218
790.61	2.180
790.78	2.180
790.95	2.224
791.13	2.242
791.30	2.194
791.47	2.208
791.65	2.270
791.82	2.260
792.00	2.275
792.17	2.295
792.34	2.330
792.52	2.367
792.69	2.364
792.86	2.346
793.04	2.313
793.21	2.435
793.38	2.429
793.56	2.367
793.73	2.379
793.90	2.403
794.08	2.307
794.25	2.347
794.42	2.263
794.60	2.321
794.77	2.307
794.94	2.364
795.12	2.417
795.29	2.420
795.46	2.443
795.64	2.404
795.81	2.433
795.98	2.456
796.16	2.467
796.33	2.497
796.50	2.419
796.68	2.460
796.85	2.468
797.02	2.336
797.19	2.465
797.37	2.361
797.54	2.320
797.71	2.303
797.89	2.296
798.06	2.257
798.23	2.327
798.41	2.455
798.58	2.475
798.75	2.429
798.92	2.406
799.10	2.277
799.27	2.385
799.44	2.490
799.62	2.464
799.79	2.584
799.96	2.579
800.13	2.565
800.31	2.528
800.48	2.528
800.65	2.530
800.82	2.612
801.00	2.711
801.17	2.661
801.34	2.659
801.52	2.692
801.69	2.651
801.86	2.666
802.03	2.678
802.21	2.648
802.38	2.606
802.55	2.589
802.72	2.643
802.90	2.576
803.07	2.620
803.24	2.572
803.41	2.587
803.59	2.586
803.76	2.547
803.93	2.499
804.10	2.485
804.27	2.513
804.45	2.624
804.62	2.572
804.79	2.539
804.96	2.578
805.14	2.613
805.31	2.558
805.48	2.496
805.65	2.520
805.82	2.591
806.00	2.564
806.17	2.406
806.34	2.362
806.51	2.363
806.69	2.445
806.86	2.382
807.03	2.412
807.20	2.452
807.37	2.471
807.55	2.522
807.72	2.497
807.89	2.624
808.06	2.832
808.23	2.794
808.41	2.868
808.58	2.809
808.75	2.877
808.92	2.810
809.09	2.836
809.26	2.897
809.44	2.873
809.61	2.863
809.78	2.763
809.95	2.736
810.12	2.788
810.30	2.773
810.47	2.820
810.64	2.780
810.81	2.909
810.98	2.893
811.15	2.878
811.33	2.953
811.50	2.882
811.67	2.905
811.84	2.862
812.01	2.777
812.18	2.628
812.35	2.623
812.53	2.738
812.70	2.805
812.87	2.801
813.04	2.918
813.21	2.912
813.38	3.116
813.55	3.175
813.73	3.262
813.90	3.298
814.07	3.429
814.24	3.498
814.41	3.368
814.58	3.267
814.75	3.328
814.93	3.183
815.10	3.190
815.27	3.049
815.44	3.063
815.61	3.031
815.78	3.110
815.95	3.117
816.12	3.067
816.29	3.106
816.47	3.087
816.64	3.060
816.81	3.186
816.98	3.202
817.15	3.307
817.32	3.400
817.49	3.457
817.66	3.440
817.83	3.408
818.00	3.418
818.18	3.511
818.35	3.495
818.52	3.525
818.69	3.449
818.86	3.435
819.03	3.311
819.20	3.208
819.37	3.233
819.54	3.278
819.71	3.370
819.88	3.385
820.05	3.455
820.23	3.503
820.40	3.506
820.57	3.476
820.74	3.464
820.91	3.674
821.08	3.610
821.25	3.588
821.42	3.510
821.59	3.369
821.76	3.458
821.93	3.302
822.10	3.248
822.27	3.156
822.44	3.189
822.61	3.312
822.78	3.187
822.95	3.311
823.12	3.239
823.29	3.313
823.47	3.418
823.64	3.315
823.81	3.396
823.98	3.497
824.15	3.656
824.32	3.621
824.49	3.551
824.66	3.580
824.83	3.645
825.00	3.765
825.17	3.824
825.34	3.785
825.51	3.808
825.68	3.682
825.85	3.663
826.02	3.536
826.19	3.468
826.36	3.465
826.53	3.373
826.70	3.198
826.87	3.030
827.04	2.811
827.21	2.791
827.38	2.859
827.55	2.981
827.72	2.989
827.89	3.088
828.06	3.228
828.23	3.328
828.40	3.416
828.57	3.553
828.74	3.731
828.91	3.902
829.08	3.961
829.25	3.879
829.42	3.844
829.59	3.843
829.76	3.703
829.93	3.784
830.10	3.767
830.27	3.795
830.44	3.768
830.60	3.797
830.77	3.722
830.94	3.773
831.11	3.909
831.28	4.053
831.45	3.996
831.62	3.981
831.79	3.820
831.96	3.713
832.13	3.723
832.30	3.597
832.47	3.577
832.64	3.595
832.81	3.537
832.98	3.351
833.15	3.232
833.32	3.251
833.49	3.532
833.65	3.674
833.82	3.689
833.99	3.717
834.16	3.766
834.33	3.781
834.50	3.732
834.67	3.671
834.84	3.818
835.01	3.766
835.18	3.768
835.35	3.538
835.52	3.504
835.69	3.531
835.85	3.498
836.02	3.446
836.19	3.428
836.36	3.382
836.53	3.470
836.70	3.387
836.87	3.571
837.04	3.548
837.21	3.714
837.38	3.663
837.54	3.728
837.71	3.832
837.88	4.015
838.05	4.157
838.22	4.347
838.39	4.400
838.56	4.418
838.73	4.412
838.89	4.451
839.06	4.495
839.23	4.513
839.40	4.382
839.57	4.377
839.74	4.329
839.91	4.163
840.08	4.197
840.24	4.209
840.41	4.274
840.58	4.160
840.75	4.134
840.92	4.139
841.09	4.267
841.26	4.393
841.42	4.150
841.59	4.219
841.76	4.247
841.93	4.400
842.10	4.216
842.27	4.245
842.43	4.331
842.60	4.457
842.77	4.486
842.94	4.275
843.11	4.203
843.28	4.408
843.44	4.423
843.61	4.367
843.78	4.149
843.95	4.367
844.12	4.433
844.28	4.415
844.45	4.381
844.62	4.368
844.79	4.531
844.96	4.690
845.13	4.778
845.29	4.612
845.46	4.587
845.63	4.787
845.80	4.770
845.97	4.719
846.13	4.590
846.30	4.466
846.47	4.485
846.64	4.498
846.81	4.322
846.97	4.160
847.14	4.065
847.31	4.185
847.48	3.970
847.64	3.975
847.81	3.918
847.98	4.038
848.15	4.220
848.32	4.041
848.48	4.044
848.65	4.032
848.82	4.047
848.99	4.180
849.15	4.192
849.32	4.152
849.49	4.233
849.66	4.347
849.82	4.384
849.99	4.483
850.16	4.517
850.33	4.450
850.49	4.563
850.66	4.565
850.83	4.479
851.00	4.404
851.16	4.473
851.33	4.365
851.50	4.190
851.67	4.258
851.83	4.026
852.00	4.094
852.17	4.358
852.34	4.382
852.50	4.447
852.67	4.559
852.84	4.471
853.01	4.486
853.17	4.488
853.34	4.508
853.51	4.492
853.67	4.554
853.84	4.537
854.01	4.440
854.18	4.658
854.34	4.666
854.51	4.678
854.68	4.764
854.84	4.940
855.01	4.861
855.18	4.780
855.34	4.715
855.51	4.810
855.68	4.905
855.85	4.781
856.01	4.538
856.18	4.593
856.35	4.546
856.51	4.684
856.68	4.459
856.85	4.502
857.01	4.785
857.18	4.646
857.35	4.740
857.51	4.733
857.68	4.689
857.85	4.637
858.01	4.683
858.18	4.681
858.35	4.591
858.51	4.490
858.68	4.434
858.85	4.223
859.01	4.462
859.18	4.493
859.35	4.419
859.51	4.580
859.68	4.813
859.85	4.622
860.01	4.631
860.18	4.766
860.35	5.075
860.51	5.219
860.68	5.149
860.84	5.146
861.01	4.864
861.18	4.941
861.34	4.740
861.51	4.631
861.68	4.755
861.84	4.825
862.01	4.746
862.18	4.618
862.34	4.655
862.51	4.795
862.67	4.730
862.84	4.831
863.01	4.736
863.17	5.095
863.34	5.013
863.50	5.086
863.67	5.333
863.84	5.312
864.00	5.235
864.17	5.185
864.33	5.226
864.50	5.292
864.67	5.209
864.83	5.371
865.00	5.183
865.16	5.354
865.33	5.355
865.50	5.185
865.66	5.049
865.83	5.050
865.99	5.226
866.16	5.184
866.33	5.370
866.49	5.422
866.66	5.215
866.82	5.292
866.99	5.208
867.15	5.050
867.32	5.094
867.49	5.106
867.65	5.164
867.82	5.030
867.98	5.002
868.15	4.898
868.31	4.714
868.48	4.935
868.64	4.881
868.81	4.952
868.98	5.018
869.14	4.951
869.31	5.090
869.47	4.983
869.64	4.949
869.80	5.281
869.97	5.167
870.13	5.482
870.30	5.397
870.46	5.431
870.63	5.519
870.79	5.571
870.96	5.487
871.12	5.520
871.29	5.567
871.46	5.769
871.62	5.459
871.79	5.337
871.95	5.451
872.12	5.347
872.28	5.291
872.45	5.132
872.61	5.032
872.78	5.228
872.94	5.225
873.11	5.463
873.27	5.294
873.44	5.460
873.60	5.646
873.77	5.429
873.93	5.413
874.10	5.363
874.26	5.404
874.43	5.583
874.59	5.479
874.76	5.501
874.92	5.421
875.09	5.463
875.25	5.538
875.41	5.536
875.58	5.580
875.74	5.580
875.91	5.662
876.07	5.683
876.24	5.700
876.40	5.838
876.57	5.844
876.73	5.852
876.90	5.819
877.06	5.689
877.23	5.863
877.39	5.918
877.56	6.043
877.72	6.111
877.88	6.036
878.05	5.857
878.21	5.714
878.38	5.683
878.54	5.702
878.71	5.675
878.87	5.849
879.04	5.706
879.20	5.728
879.36	5.734
879.53	5.575
879.69	5.672
879.86	5.691
880.02	5.942
880.19	5.373
880.35	4.399
880.51	6.455
880.68	5.009
>>>>>End Processed Spectral Data<<<<<
