# Supplementary material for: Structure and pigment make the eyed elater’s eyespots black
Source: PeerJ. 2020 Jan 13;8:e8161. doi: 10.7717/peerj.8161 (PMC6964691; doi:10.7717/peerj.8161)
Supplement: Supplemental Information 3 — 42 text files with reflectance spectra and 1 R script text file [file peerj-08-8161-s003.zip › butterflies/90_Pachliopta_black_VTEC00005066_3.txt]

SpectraSuite Data File
++++++++++++++++++++++++++++++++++++
Date: Sun Sep 01 16:30:14 EDT 2019
User: Paul
Dark Spectrum Present: Yes
Reference Spectrum Present: Yes
Number of Sampled Component Spectra: 1
Spectrometers: USB4C01401
Integration Time (usec): 40000 (USB4C01401)
Spectra Averaged: 5 (USB4C01401)
Boxcar Smoothing: 5 (USB4C01401)
Correct for Electrical Dark: No (USB4C01401)
Strobe/Lamp Enabled: No (USB4C01401)
Correct for Detector Non-linearity: No (USB4C01401)
Correct for Stray Light: No (USB4C01401)
Number of Pixels in Processed Spectrum: 3648
>>>>>Begin Processed Spectral Data<<<<<
179.04	900.000
179.26	900.000
179.47	900.000
179.69	56.989
179.90	32.258
180.12	77.064
180.33	66.355
180.55	156.140
180.76	216.393
180.98	173.451
181.19	139.167
181.41	460.000
181.62	219.672
181.84	-11.111
182.05	-6.518
182.27	-4.986
182.48	-1.164
182.70	-2.486
182.91	-5.331
183.13	-4.826
183.34	-4.396
183.56	-1.572
183.77	0.697
183.99	1.028
184.20	5.981
184.41	7.431
184.63	7.455
184.84	6.966
185.06	7.495
185.27	9.852
185.49	10.086
185.70	9.593
185.92	9.579
186.13	7.963
186.35	7.580
186.56	6.550
186.78	5.386
186.99	5.442
187.21	4.070
187.42	5.435
187.64	4.094
187.85	3.388
188.06	4.178
188.28	4.632
188.49	5.260
188.71	5.152
188.92	1.878
189.14	1.951
189.35	2.276
189.57	4.386
189.78	3.346
190.00	3.045
190.21	2.352
190.42	3.890
190.64	1.173
190.85	1.090
191.07	1.154
191.28	3.371
191.50	5.658
191.71	5.513
191.93	6.269
192.14	5.823
192.36	6.017
192.57	7.772
192.78	7.209
193.00	9.391
193.21	9.459
193.43	10.353
193.64	9.431
193.86	7.958
194.07	9.239
194.28	8.406
194.50	8.371
194.71	8.380
194.93	7.541
195.14	7.168
195.36	5.499
195.57	5.928
195.78	4.888
196.00	5.149
196.21	4.346
196.43	3.857
196.64	3.884
196.86	4.813
197.07	6.451
197.28	6.971
197.50	5.176
197.71	5.836
197.93	5.666
198.14	6.085
198.36	5.823
198.57	8.117
198.78	6.651
199.00	5.077
199.21	5.576
199.43	4.505
199.64	5.402
199.85	7.191
200.07	7.492
200.28	7.023
200.50	8.156
200.71	9.939
200.92	7.628
201.14	8.673
201.35	11.151
201.57	9.064
201.78	8.822
201.99	6.399
202.21	5.942
202.42	5.564
202.64	6.699
202.85	6.810
203.06	5.294
203.28	7.590
203.49	5.829
203.71	6.187
203.92	6.229
204.13	6.256
204.35	6.645
204.56	6.710
204.78	8.493
204.99	7.696
205.20	6.381
205.42	7.210
205.63	5.200
205.85	5.956
206.06	5.062
206.27	6.624
206.49	5.705
206.70	7.066
206.91	8.655
207.13	7.678
207.34	7.483
207.56	7.925
207.77	7.964
207.98	8.665
208.20	10.217
208.41	8.381
208.62	7.897
208.84	9.391
209.05	7.503
209.27	5.942
209.48	4.343
209.69	4.290
209.91	4.193
210.12	4.673
210.33	6.229
210.55	6.926
210.76	8.679
210.97	8.959
211.19	7.617
211.40	9.142
211.61	9.633
211.83	11.602
212.04	12.195
212.26	11.254
212.47	10.552
212.68	8.786
212.90	7.221
213.11	6.779
213.32	5.515
213.54	4.694
213.75	4.445
213.96	3.058
214.18	2.454
214.39	3.847
214.60	2.901
214.82	2.718
215.03	2.913
215.24	3.132
215.46	2.475
215.67	2.854
215.88	4.026
216.10	4.008
216.31	4.336
216.52	2.587
216.74	0.694
216.95	0.640
217.16	0.284
217.38	1.490
217.59	0.918
217.80	1.262
218.02	0.799
218.23	0.200
218.44	-0.252
218.66	0.637
218.87	1.560
219.08	1.625
219.30	2.376
219.51	2.096
219.72	1.280
219.94	1.130
220.15	1.127
220.36	1.690
220.58	1.658
220.79	1.411
221.00	0.740
221.22	1.000
221.43	1.195
221.64	1.297
221.85	1.404
222.07	1.469
222.28	1.798
222.49	1.762
222.71	1.637
222.92	1.663
223.13	1.970
223.35	2.333
223.56	2.097
223.77	1.908
223.99	1.593
224.20	1.611
224.41	1.622
224.62	1.399
224.84	1.295
225.05	1.349
225.26	1.495
225.48	1.304
225.69	1.172
225.90	1.199
226.11	1.086
226.33	1.137
226.54	1.254
226.75	1.313
226.97	1.393
227.18	1.189
227.39	1.106
227.60	0.989
227.82	1.013
228.03	1.023
228.24	0.980
228.46	1.108
228.67	1.167
228.88	1.082
229.09	1.094
229.31	1.083
229.52	1.272
229.73	1.273
229.95	1.340
230.16	1.222
230.37	1.260
230.58	1.340
230.80	1.296
231.01	1.283
231.22	1.207
231.43	1.107
231.65	1.124
231.86	1.118
232.07	1.147
232.28	1.072
232.50	1.189
232.71	1.198
232.92	1.125
233.14	1.137
233.35	1.130
233.56	1.198
233.77	1.267
233.99	1.215
234.20	1.142
234.41	1.073
234.62	0.996
234.84	0.959
235.05	0.923
235.26	0.926
235.47	0.946
235.69	0.914
235.90	0.900
236.11	0.813
236.32	0.816
236.53	0.863
236.75	0.827
236.96	0.888
237.17	0.896
237.38	0.868
237.60	0.897
237.81	0.856
238.02	0.902
238.23	0.901
238.45	0.955
238.66	0.977
238.87	0.975
239.08	1.063
239.30	1.071
239.51	1.070
239.72	1.048
239.93	1.034
240.14	1.023
240.36	1.013
240.57	0.983
240.78	0.966
240.99	0.935
241.21	0.939
241.42	0.951
241.63	0.928
241.84	0.928
242.05	0.931
242.27	0.946
242.48	0.973
242.69	0.962
242.90	0.991
243.11	0.975
243.33	0.941
243.54	0.949
243.75	0.899
243.96	0.905
244.18	0.924
244.39	0.945
244.60	0.932
244.81	0.917
245.02	0.890
245.24	0.892
245.45	0.902
245.66	0.935
245.87	0.922
246.08	0.928
246.30	0.927
246.51	0.898
246.72	0.893
246.93	0.879
247.14	0.890
247.35	0.882
247.57	0.873
247.78	0.872
247.99	0.878
248.20	0.874
248.41	0.860
248.63	0.854
248.84	0.874
249.05	0.858
249.26	0.883
249.47	0.850
249.68	0.861
249.90	0.853
250.11	0.871
250.32	0.859
250.53	0.866
250.74	0.868
250.96	0.880
251.17	0.849
251.38	0.858
251.59	0.831
251.80	0.863
252.01	0.855
252.23	0.853
252.44	0.827
252.65	0.821
252.86	0.815
253.07	0.816
253.28	0.808
253.50	0.801
253.71	0.796
253.92	0.809
254.13	0.787
254.34	0.791
254.55	0.793
254.76	0.797
254.98	0.786
255.19	0.780
255.40	0.772
255.61	0.770
255.82	0.788
256.03	0.775
256.25	0.771
256.46	0.779
256.67	0.784
256.88	0.797
257.09	0.799
257.30	0.809
257.51	0.817
257.73	0.818
257.94	0.803
258.15	0.786
258.36	0.786
258.57	0.777
258.78	0.770
258.99	0.771
259.20	0.737
259.42	0.727
259.63	0.725
259.84	0.712
260.05	0.702
260.26	0.711
260.47	0.722
260.68	0.731
260.90	0.716
261.11	0.718
261.32	0.716
261.53	0.732
261.74	0.735
261.95	0.743
262.16	0.731
262.37	0.742
262.58	0.749
262.80	0.738
263.01	0.731
263.22	0.736
263.43	0.744
263.64	0.738
263.85	0.739
264.06	0.744
264.27	0.736
264.48	0.754
264.70	0.757
264.91	0.763
265.12	0.763
265.33	0.765
265.54	0.774
265.75	0.757
265.96	0.750
266.17	0.749
266.38	0.752
266.59	0.752
266.81	0.743
267.02	0.750
267.23	0.727
267.44	0.721
267.65	0.710
267.86	0.699
268.07	0.697
268.28	0.696
268.49	0.700
268.70	0.695
268.91	0.693
269.13	0.686
269.34	0.671
269.55	0.677
269.76	0.669
269.97	0.663
270.18	0.655
270.39	0.651
270.60	0.654
270.81	0.636
271.02	0.621
271.23	0.605
271.44	0.605
271.65	0.605
271.87	0.607
272.08	0.620
272.29	0.623
272.50	0.623
272.71	0.619
272.92	0.615
273.13	0.625
273.34	0.625
273.55	0.640
273.76	0.640
273.97	0.638
274.18	0.630
274.39	0.625
274.60	0.632
274.81	0.637
275.02	0.641
275.24	0.633
275.45	0.623
275.66	0.618
275.87	0.615
276.08	0.613
276.29	0.610
276.50	0.614
276.71	0.609
276.92	0.621
277.13	0.630
277.34	0.634
277.55	0.636
277.76	0.628
277.97	0.628
278.18	0.624
278.39	0.621
278.60	0.625
278.81	0.616
279.02	0.618
279.23	0.597
279.44	0.588
279.65	0.586
279.86	0.587
280.08	0.590
280.29	0.591
280.50	0.591
280.71	0.589
280.92	0.593
281.13	0.594
281.34	0.592
281.55	0.586
281.76	0.573
281.97	0.562
282.18	0.582
282.39	0.584
282.60	0.584
282.81	0.582
283.02	0.578
283.23	0.562
283.44	0.570
283.65	0.565
283.86	0.571
284.07	0.583
284.28	0.583
284.49	0.564
284.70	0.558
284.91	0.570
285.12	0.560
285.33	0.576
285.54	0.587
285.75	0.582
285.96	0.594
286.17	0.594
286.38	0.590
286.59	0.588
286.80	0.585
287.01	0.611
287.22	0.595
287.43	0.605
287.64	0.600
287.85	0.603
288.06	0.609
288.27	0.607
288.48	0.611
288.69	0.611
288.90	0.613
289.11	0.613
289.32	0.590
289.53	0.591
289.74	0.595
289.95	0.600
290.16	0.596
290.37	0.581
290.58	0.570
290.79	0.571
291.00	0.572
291.21	0.573
291.42	0.581
291.63	0.592
291.83	0.598
292.04	0.583
292.25	0.570
292.46	0.568
292.67	0.577
292.88	0.577
293.09	0.567
293.30	0.564
293.51	0.562
293.72	0.557
293.93	0.543
294.14	0.544
294.35	0.554
294.56	0.556
294.77	0.552
294.98	0.553
295.19	0.560
295.40	0.561
295.61	0.567
295.82	0.569
296.03	0.565
296.24	0.575
296.45	0.574
296.66	0.576
296.86	0.575
297.07	0.578
297.28	0.585
297.49	0.584
297.70	0.593
297.91	0.590
298.12	0.589
298.33	0.594
298.54	0.591
298.75	0.586
298.96	0.581
299.17	0.588
299.38	0.591
299.59	0.580
299.80	0.580
300.00	0.576
300.21	0.572
300.42	0.580
300.63	0.581
300.84	0.585
301.05	0.593
301.26	0.600
301.47	0.603
301.68	0.610
301.89	0.618
302.10	0.607
302.31	0.611
302.52	0.614
302.72	0.610
302.93	0.599
303.14	0.600
303.35	0.584
303.56	0.578
303.77	0.571
303.98	0.567
304.19	0.567
304.40	0.579
304.61	0.574
304.82	0.580
305.02	0.576
305.23	0.590
305.44	0.582
305.65	0.587
305.86	0.585
306.07	0.582
306.28	0.578
306.49	0.571
306.70	0.569
306.91	0.560
307.11	0.553
307.32	0.547
307.53	0.544
307.74	0.546
307.95	0.551
308.16	0.556
308.37	0.560
308.58	0.554
308.79	0.557
308.99	0.556
309.20	0.568
309.41	0.571
309.62	0.579
309.83	0.579
310.04	0.580
310.25	0.582
310.46	0.579
310.66	0.576
310.87	0.582
311.08	0.577
311.29	0.569
311.50	0.564
311.71	0.565
311.92	0.575
312.12	0.580
312.33	0.581
312.54	0.577
312.75	0.580
312.96	0.588
313.17	0.578
313.38	0.576
313.59	0.590
313.79	0.589
314.00	0.585
314.21	0.570
314.42	0.561
314.63	0.561
314.84	0.572
315.04	0.564
315.25	0.562
315.46	0.568
315.67	0.569
315.88	0.563
316.09	0.559
316.30	0.571
316.50	0.572
316.71	0.564
316.92	0.559
317.13	0.552
317.34	0.559
317.55	0.557
317.75	0.555
317.96	0.565
318.17	0.560
318.38	0.572
318.59	0.558
318.80	0.562
319.00	0.571
319.21	0.574
319.42	0.575
319.63	0.572
319.84	0.581
320.05	0.577
320.25	0.569
320.46	0.583
320.67	0.581
320.88	0.585
321.09	0.588
321.29	0.594
321.50	0.593
321.71	0.594
321.92	0.595
322.13	0.587
322.34	0.597
322.54	0.595
322.75	0.588
322.96	0.596
323.17	0.594
323.38	0.579
323.58	0.565
323.79	0.566
324.00	0.564
324.21	0.557
324.42	0.556
324.62	0.552
324.83	0.556
325.04	0.547
325.25	0.528
325.46	0.532
325.66	0.549
325.87	0.539
326.08	0.537
326.29	0.536
326.50	0.543
326.70	0.543
326.91	0.545
327.12	0.539
327.33	0.548
327.53	0.554
327.74	0.548
327.95	0.549
328.16	0.558
328.37	0.559
328.57	0.555
328.78	0.550
328.99	0.549
329.20	0.539
329.41	0.547
329.61	0.545
329.82	0.550
330.03	0.545
330.24	0.547
330.44	0.545
330.65	0.556
330.86	0.565
331.07	0.573
331.27	0.579
331.48	0.587
331.69	0.583
331.90	0.581
332.10	0.575
332.31	0.581
332.52	0.575
332.73	0.584
332.93	0.570
333.14	0.567
333.35	0.566
333.56	0.567
333.76	0.562
333.97	0.566
334.18	0.569
334.39	0.570
334.59	0.575
334.80	0.569
335.01	0.561
335.22	0.559
335.42	0.564
335.63	0.559
335.84	0.552
336.05	0.555
336.25	0.553
336.46	0.537
336.67	0.532
336.88	0.529
337.08	0.534
337.29	0.539
337.50	0.543
337.71	0.534
337.91	0.531
338.12	0.536
338.33	0.519
338.53	0.519
338.74	0.521
338.95	0.520
339.16	0.511
339.36	0.506
339.57	0.501
339.78	0.502
339.98	0.488
340.19	0.498
340.40	0.483
340.61	0.497
340.81	0.499
341.02	0.502
341.23	0.500
341.43	0.509
341.64	0.507
341.85	0.505
342.06	0.503
342.26	0.508
342.47	0.499
342.68	0.509
342.88	0.506
343.09	0.504
343.30	0.512
343.51	0.519
343.71	0.517
343.92	0.520
344.13	0.519
344.33	0.524
344.54	0.535
344.75	0.535
344.95	0.539
345.16	0.546
345.37	0.528
345.57	0.522
345.78	0.511
345.99	0.517
346.19	0.515
346.40	0.520
346.61	0.513
346.82	0.514
347.02	0.520
347.23	0.514
347.44	0.509
347.64	0.529
347.85	0.525
348.06	0.534
348.26	0.529
348.47	0.527
348.68	0.531
348.88	0.534
349.09	0.528
349.30	0.527
349.50	0.525
349.71	0.531
349.92	0.526
350.12	0.516
350.33	0.507
350.54	0.512
350.74	0.515
350.95	0.519
351.16	0.513
351.36	0.519
351.57	0.521
351.77	0.518
351.98	0.513
352.19	0.505
352.39	0.517
352.60	0.537
352.81	0.527
353.01	0.521
353.22	0.502
353.43	0.499
353.63	0.499
353.84	0.489
354.05	0.480
354.25	0.484
354.46	0.479
354.67	0.482
354.87	0.479
355.08	0.479
355.28	0.466
355.49	0.480
355.70	0.482
355.90	0.476
356.11	0.468
356.32	0.465
356.52	0.463
356.73	0.471
356.93	0.471
357.14	0.451
357.35	0.459
357.55	0.461
357.76	0.455
357.97	0.457
358.17	0.449
358.38	0.457
358.58	0.470
358.79	0.465
359.00	0.461
359.20	0.456
359.41	0.473
359.61	0.468
359.82	0.484
360.03	0.483
360.23	0.483
360.44	0.496
360.64	0.501
360.85	0.496
361.06	0.494
361.26	0.496
361.47	0.497
361.67	0.490
361.88	0.485
362.09	0.489
362.29	0.493
362.50	0.501
362.70	0.489
362.91	0.481
363.12	0.478
363.32	0.479
363.53	0.481
363.73	0.484
363.94	0.488
364.15	0.485
364.35	0.471
364.56	0.473
364.76	0.468
364.97	0.464
365.17	0.463
365.38	0.474
365.59	0.467
365.79	0.466
366.00	0.460
366.20	0.455
366.41	0.470
366.61	0.471
366.82	0.472
367.03	0.472
367.23	0.485
367.44	0.487
367.64	0.484
367.85	0.502
368.05	0.502
368.26	0.505
368.47	0.507
368.67	0.498
368.88	0.506
369.08	0.501
369.29	0.503
369.49	0.503
369.70	0.509
369.90	0.502
370.11	0.493
370.31	0.494
370.52	0.491
370.73	0.489
370.93	0.472
371.14	0.464
371.34	0.468
371.55	0.458
371.75	0.457
371.96	0.466
372.16	0.471
372.37	0.463
372.57	0.474
372.78	0.484
372.99	0.491
373.19	0.499
373.40	0.505
373.60	0.492
373.81	0.494
374.01	0.490
374.22	0.472
374.42	0.464
374.63	0.475
374.83	0.469
375.04	0.460
375.24	0.448
375.45	0.458
375.65	0.453
375.86	0.454
376.06	0.458
376.27	0.459
376.47	0.462
376.68	0.471
376.88	0.468
377.09	0.457
377.29	0.465
377.50	0.465
377.70	0.456
377.91	0.455
378.11	0.466
378.32	0.451
378.52	0.449
378.73	0.446
378.93	0.448
379.14	0.449
379.34	0.453
379.55	0.453
379.75	0.456
379.96	0.455
380.16	0.447
380.37	0.438
380.57	0.463
380.78	0.477
380.98	0.480
381.19	0.477
381.39	0.478
381.60	0.485
381.80	0.478
382.01	0.477
382.21	0.484
382.42	0.496
382.62	0.503
382.83	0.502
383.03	0.494
383.24	0.491
383.44	0.486
383.65	0.490
383.85	0.483
384.06	0.488
384.26	0.476
384.47	0.479
384.67	0.483
384.87	0.483
385.08	0.473
385.28	0.470
385.49	0.479
385.69	0.486
385.90	0.487
386.10	0.500
386.31	0.501
386.51	0.508
386.72	0.506
386.92	0.493
387.13	0.481
387.33	0.486
387.53	0.474
387.74	0.476
387.94	0.478
388.15	0.467
388.35	0.453
388.56	0.447
388.76	0.453
388.97	0.448
389.17	0.456
389.37	0.460
389.58	0.450
389.78	0.458
389.99	0.451
390.19	0.442
390.40	0.446
390.60	0.455
390.80	0.446
391.01	0.447
391.21	0.459
391.42	0.451
391.62	0.453
391.83	0.460
392.03	0.457
392.23	0.456
392.44	0.451
392.64	0.451
392.85	0.451
393.05	0.459
393.26	0.455
393.46	0.446
393.66	0.454
393.87	0.452
394.07	0.452
394.28	0.445
394.48	0.438
394.68	0.455
394.89	0.454
395.09	0.447
395.30	0.438
395.50	0.437
395.70	0.435
395.91	0.424
396.11	0.421
396.32	0.421
396.52	0.426
396.72	0.434
396.93	0.429
397.13	0.425
397.34	0.424
397.54	0.438
397.74	0.436
397.95	0.438
398.15	0.449
398.36	0.465
398.56	0.457
398.76	0.470
398.97	0.471
399.17	0.484
399.37	0.491
399.58	0.493
399.78	0.484
399.99	0.492
400.19	0.508
400.39	0.493
400.60	0.472
400.80	0.475
401.00	0.469
401.21	0.467
401.41	0.449
401.62	0.455
401.82	0.462
402.02	0.457
402.23	0.449
402.43	0.454
402.63	0.468
402.84	0.476
403.04	0.485
403.24	0.473
403.45	0.474
403.65	0.467
403.86	0.449
404.06	0.453
404.26	0.469
404.47	0.477
404.67	0.450
404.87	0.448
405.08	0.443
405.28	0.443
405.48	0.444
405.69	0.448
405.89	0.471
406.09	0.469
406.30	0.451
406.50	0.442
406.70	0.440
406.91	0.453
407.11	0.452
407.31	0.443
407.52	0.437
407.72	0.440
407.92	0.433
408.13	0.413
408.33	0.420
408.53	0.430
408.74	0.438
408.94	0.438
409.14	0.430
409.35	0.426
409.55	0.444
409.75	0.462
409.96	0.466
410.16	0.470
410.36	0.471
410.57	0.467
410.77	0.474
410.97	0.473
411.18	0.465
411.38	0.467
411.58	0.481
411.78	0.490
411.99	0.463
412.19	0.469
412.39	0.468
412.60	0.468
412.80	0.463
413.00	0.465
413.21	0.462
413.41	0.466
413.61	0.488
413.81	0.486
414.02	0.490
414.22	0.507
414.42	0.497
414.63	0.487
414.83	0.494
415.03	0.494
415.23	0.490
415.44	0.495
415.64	0.502
415.84	0.489
416.05	0.494
416.25	0.477
416.45	0.474
416.65	0.476
416.86	0.496
417.06	0.501
417.26	0.515
417.47	0.513
417.67	0.495
417.87	0.488
418.07	0.488
418.28	0.465
418.48	0.475
418.68	0.470
418.88	0.472
419.09	0.468
419.29	0.453
419.49	0.444
419.69	0.454
419.90	0.469
420.10	0.462
420.30	0.455
420.50	0.456
420.71	0.451
420.91	0.458
421.11	0.458
421.31	0.444
421.52	0.443
421.72	0.452
421.92	0.442
422.12	0.435
422.33	0.439
422.53	0.439
422.73	0.461
422.93	0.458
423.14	0.462
423.34	0.469
423.54	0.472
423.74	0.488
423.95	0.491
424.15	0.482
424.35	0.498
424.55	0.504
424.76	0.499
424.96	0.478
425.16	0.471
425.36	0.478
425.56	0.495
425.77	0.510
425.97	0.505
426.17	0.497
426.37	0.502
426.58	0.503
426.78	0.511
426.98	0.529
427.18	0.530
427.38	0.542
427.59	0.538
427.79	0.513
427.99	0.511
428.19	0.492
428.39	0.508
428.60	0.504
428.80	0.490
429.00	0.472
429.20	0.456
429.40	0.459
429.61	0.462
429.81	0.452
430.01	0.451
430.21	0.459
430.41	0.475
430.62	0.453
430.82	0.446
431.02	0.440
431.22	0.452
431.42	0.467
431.63	0.475
431.83	0.491
432.03	0.490
432.23	0.523
432.43	0.508
432.64	0.507
432.84	0.505
433.04	0.517
433.24	0.512
433.44	0.501
433.64	0.485
433.85	0.489
434.05	0.471
434.25	0.471
434.45	0.436
434.65	0.431
434.85	0.419
435.06	0.436
435.26	0.449
435.46	0.459
435.66	0.479
435.86	0.488
436.06	0.468
436.27	0.463
436.47	0.437
436.67	0.462
436.87	0.475
437.07	0.485
437.27	0.490
437.47	0.486
437.68	0.485
437.88	0.477
438.08	0.485
438.28	0.506
438.48	0.505
438.68	0.537
438.89	0.512
439.09	0.506
439.29	0.516
439.49	0.498
439.69	0.489
439.89	0.498
440.09	0.491
440.29	0.478
440.50	0.459
440.70	0.435
440.90	0.450
441.10	0.467
441.30	0.468
441.50	0.447
441.70	0.446
441.90	0.460
442.11	0.439
442.31	0.442
442.51	0.459
442.71	0.463
442.91	0.486
443.11	0.462
443.31	0.464
443.51	0.446
443.72	0.462
443.92	0.480
444.12	0.459
444.32	0.496
444.52	0.505
444.72	0.501
444.92	0.522
445.12	0.541
445.32	0.549
445.53	0.543
445.73	0.574
445.93	0.564
446.13	0.563
446.33	0.583
446.53	0.576
446.73	0.559
446.93	0.559
447.13	0.540
447.33	0.514
447.53	0.537
447.74	0.527
447.94	0.483
448.14	0.497
448.34	0.482
448.54	0.460
448.74	0.456
448.94	0.451
449.14	0.442
449.34	0.421
449.54	0.438
449.74	0.413
449.94	0.419
450.14	0.441
450.35	0.416
450.55	0.415
450.75	0.448
450.95	0.447
451.15	0.421
451.35	0.404
451.55	0.429
451.75	0.416
451.95	0.426
452.15	0.433
452.35	0.436
452.55	0.460
452.75	0.441
452.95	0.419
453.15	0.418
453.35	0.469
453.56	0.493
453.76	0.484
453.96	0.472
454.16	0.449
454.36	0.443
454.56	0.445
454.76	0.460
454.96	0.494
455.16	0.499
455.36	0.487
455.56	0.475
455.76	0.447
455.96	0.445
456.16	0.479
456.36	0.488
456.56	0.476
456.76	0.468
456.96	0.458
457.16	0.481
457.36	0.482
457.56	0.490
457.76	0.463
457.96	0.468
458.16	0.484
458.36	0.457
458.56	0.433
458.76	0.448
458.96	0.474
459.16	0.473
459.36	0.454
459.56	0.443
459.76	0.438
459.96	0.468
460.16	0.477
460.36	0.461
460.56	0.477
460.76	0.506
460.96	0.514
461.16	0.492
461.36	0.485
461.56	0.489
461.76	0.498
461.96	0.507
462.16	0.521
462.36	0.543
462.56	0.550
462.76	0.556
462.96	0.559
463.16	0.540
463.36	0.540
463.56	0.535
463.76	0.526
463.96	0.528
464.16	0.517
464.36	0.507
464.56	0.474
464.76	0.470
464.96	0.463
465.16	0.478
465.36	0.484
465.56	0.495
465.76	0.520
465.96	0.517
466.16	0.504
466.36	0.516
466.56	0.520
466.76	0.518
466.96	0.526
467.16	0.532
467.36	0.506
467.56	0.495
467.76	0.489
467.96	0.489
468.16	0.501
468.36	0.507
468.56	0.491
468.76	0.481
468.96	0.498
469.16	0.478
469.35	0.468
469.55	0.480
469.75	0.480
469.95	0.484
470.15	0.461
470.35	0.456
470.55	0.453
470.75	0.457
470.95	0.453
471.15	0.456
471.35	0.458
471.55	0.460
471.75	0.458
471.95	0.476
472.15	0.472
472.35	0.483
472.54	0.488
472.74	0.491
472.94	0.500
473.14	0.508
473.34	0.504
473.54	0.516
473.74	0.529
473.94	0.526
474.14	0.522
474.34	0.520
474.54	0.525
474.74	0.528
474.94	0.531
475.13	0.528
475.33	0.523
475.53	0.521
475.73	0.518
475.93	0.504
476.13	0.505
476.33	0.500
476.53	0.507
476.73	0.500
476.93	0.505
477.12	0.513
477.32	0.509
477.52	0.505
477.72	0.504
477.92	0.505
478.12	0.513
478.32	0.519
478.52	0.526
478.72	0.526
478.92	0.528
479.11	0.511
479.31	0.508
479.51	0.502
479.71	0.510
479.91	0.510
480.11	0.514
480.31	0.512
480.51	0.507
480.70	0.497
480.90	0.496
481.10	0.493
481.30	0.498
481.50	0.498
481.70	0.504
481.90	0.496
482.10	0.502
482.29	0.501
482.49	0.497
482.69	0.499
482.89	0.503
483.09	0.499
483.29	0.503
483.49	0.504
483.68	0.503
483.88	0.502
484.08	0.513
484.28	0.505
484.48	0.498
484.68	0.494
484.88	0.495
485.07	0.498
485.27	0.498
485.47	0.490
485.67	0.496
485.87	0.499
486.07	0.497
486.26	0.495
486.46	0.502
486.66	0.515
486.86	0.535
487.06	0.542
487.26	0.532
487.45	0.545
487.65	0.561
487.85	0.549
488.05	0.541
488.25	0.545
488.45	0.540
488.64	0.534
488.84	0.528
489.04	0.518
489.24	0.514
489.44	0.517
489.64	0.514
489.83	0.505
490.03	0.502
490.23	0.489
490.43	0.501
490.63	0.501
490.82	0.505
491.02	0.496
491.22	0.479
491.42	0.468
491.62	0.478
491.81	0.476
492.01	0.472
492.21	0.496
492.41	0.511
492.61	0.505
492.80	0.499
493.00	0.509
493.20	0.518
493.40	0.535
493.60	0.530
493.79	0.517
493.99	0.515
494.19	0.523
494.39	0.505
494.59	0.510
494.78	0.512
494.98	0.522
495.18	0.510
495.38	0.508
495.57	0.506
495.77	0.515
495.97	0.517
496.17	0.515
496.37	0.520
496.56	0.519
496.76	0.508
496.96	0.507
497.16	0.507
497.35	0.509
497.55	0.507
497.75	0.500
497.95	0.505
498.14	0.510
498.34	0.512
498.54	0.510
498.74	0.509
498.93	0.514
499.13	0.510
499.33	0.508
499.53	0.507
499.72	0.513
499.92	0.527
500.12	0.524
500.32	0.531
500.51	0.539
500.71	0.540
500.91	0.552
501.11	0.546
501.30	0.549
501.50	0.549
501.70	0.552
501.90	0.546
502.09	0.533
502.29	0.523
502.49	0.514
502.69	0.506
502.88	0.500
503.08	0.508
503.28	0.512
503.47	0.520
503.67	0.520
503.87	0.526
504.07	0.524
504.26	0.541
504.46	0.548
504.66	0.555
504.85	0.563
505.05	0.573
505.25	0.555
505.45	0.550
505.64	0.546
505.84	0.552
506.04	0.532
506.23	0.554
506.43	0.544
506.63	0.557
506.83	0.538
507.02	0.523
507.22	0.503
507.42	0.513
507.61	0.526
507.81	0.514
508.01	0.527
508.20	0.536
508.40	0.526
508.60	0.541
508.80	0.524
508.99	0.525
509.19	0.526
509.39	0.526
509.58	0.532
509.78	0.522
509.98	0.519
510.17	0.520
510.37	0.521
510.57	0.527
510.76	0.519
510.96	0.538
511.16	0.559
511.35	0.568
511.55	0.568
511.75	0.551
511.94	0.560
512.14	0.568
512.34	0.567
512.53	0.572
512.73	0.568
512.93	0.577
513.12	0.565
513.32	0.578
513.52	0.575
513.71	0.588
513.91	0.601
514.11	0.597
514.30	0.606
514.50	0.586
514.70	0.590
514.89	0.570
515.09	0.557
515.28	0.545
515.48	0.523
515.68	0.521
515.87	0.518
516.07	0.514
516.27	0.507
516.46	0.496
516.66	0.497
516.86	0.494
517.05	0.498
517.25	0.508
517.44	0.534
517.64	0.553
517.84	0.552
518.03	0.549
518.23	0.561
518.43	0.576
518.62	0.587
518.82	0.598
519.01	0.590
519.21	0.593
519.41	0.578
519.60	0.576
519.80	0.566
520.00	0.555
520.19	0.551
520.39	0.534
520.58	0.514
520.78	0.508
520.98	0.494
521.17	0.496
521.37	0.495
521.56	0.494
521.76	0.489
521.96	0.499
522.15	0.518
522.35	0.525
522.54	0.533
522.74	0.550
522.94	0.537
523.13	0.546
523.33	0.561
523.52	0.563
523.72	0.573
523.91	0.559
524.11	0.544
524.31	0.530
524.50	0.524
524.70	0.518
524.89	0.515
525.09	0.524
525.29	0.537
525.48	0.532
525.68	0.528
525.87	0.521
526.07	0.515
526.26	0.524
526.46	0.535
526.66	0.531
526.85	0.541
527.05	0.534
527.24	0.553
527.44	0.539
527.63	0.520
527.83	0.532
528.02	0.528
528.22	0.538
528.42	0.530
528.61	0.541
528.81	0.562
529.00	0.556
529.20	0.565
529.39	0.544
529.59	0.545
529.78	0.564
529.98	0.555
530.17	0.557
530.37	0.566
530.57	0.562
530.76	0.554
530.96	0.548
531.15	0.553
531.35	0.548
531.54	0.570
531.74	0.582
531.93	0.596
532.13	0.598
532.32	0.615
532.52	0.614
532.71	0.630
532.91	0.649
533.10	0.642
533.30	0.647
533.49	0.646
533.69	0.632
533.89	0.614
534.08	0.606
534.28	0.616
534.47	0.619
534.67	0.626
534.86	0.614
535.06	0.608
535.25	0.605
535.45	0.600
535.64	0.599
535.84	0.609
536.03	0.642
536.23	0.630
536.42	0.625
536.62	0.596
536.81	0.583
537.01	0.588
537.20	0.567
537.40	0.577
537.59	0.587
537.79	0.603
537.98	0.595
538.17	0.558
538.37	0.575
538.56	0.578
538.76	0.575
538.95	0.584
539.15	0.573
539.34	0.591
539.54	0.591
539.73	0.579
539.93	0.569
540.12	0.574
540.32	0.575
540.51	0.562
540.71	0.558
540.90	0.578
541.10	0.580
541.29	0.595
541.49	0.594
541.68	0.572
541.87	0.574
542.07	0.569
542.26	0.549
542.46	0.578
542.65	0.591
542.85	0.590
543.04	0.582
543.24	0.603
543.43	0.615
543.63	0.628
543.82	0.651
544.01	0.639
544.21	0.626
544.40	0.658
544.60	0.656
544.79	0.652
544.99	0.659
545.18	0.644
545.37	0.637
545.57	0.628
545.76	0.604
545.96	0.608
546.15	0.616
546.35	0.642
546.54	0.644
546.73	0.652
546.93	0.640
547.12	0.642
547.32	0.678
547.51	0.640
547.71	0.641
547.90	0.638
548.09	0.621
548.29	0.599
548.48	0.612
548.68	0.582
548.87	0.577
549.06	0.560
549.26	0.568
549.45	0.553
549.65	0.558
549.84	0.549
550.03	0.552
550.23	0.584
550.42	0.601
550.62	0.596
550.81	0.610
551.00	0.601
551.20	0.607
551.39	0.614
551.59	0.609
551.78	0.587
551.97	0.592
552.17	0.592
552.36	0.563
552.56	0.612
552.75	0.618
552.94	0.630
553.14	0.637
553.33	0.680
553.52	0.671
553.72	0.675
553.91	0.716
554.11	0.718
554.30	0.707
554.49	0.727
554.69	0.677
554.88	0.657
555.07	0.640
555.27	0.661
555.46	0.625
555.65	0.636
555.85	0.626
556.04	0.628
556.24	0.613
556.43	0.623
556.62	0.634
556.82	0.646
557.01	0.649
557.20	0.639
557.40	0.592
557.59	0.594
557.78	0.583
557.98	0.614
558.17	0.583
558.36	0.585
558.56	0.593
558.75	0.569
558.94	0.580
559.14	0.562
559.33	0.562
559.52	0.574
559.72	0.585
559.91	0.590
560.10	0.572
560.30	0.586
560.49	0.616
560.68	0.614
560.88	0.619
561.07	0.601
561.26	0.625
561.46	0.631
561.65	0.640
561.84	0.639
562.04	0.636
562.23	0.629
562.42	0.633
562.62	0.619
562.81	0.621
563.00	0.625
563.19	0.644
563.39	0.621
563.58	0.635
563.77	0.633
563.97	0.637
564.16	0.640
564.35	0.644
564.55	0.658
564.74	0.663
564.93	0.655
565.12	0.664
565.32	0.662
565.51	0.688
565.70	0.710
565.90	0.701
566.09	0.700
566.28	0.712
566.47	0.703
566.67	0.708
566.86	0.694
567.05	0.714
567.25	0.687
567.44	0.701
567.63	0.691
567.82	0.630
568.02	0.630
568.21	0.628
568.40	0.619
568.59	0.642
568.79	0.646
568.98	0.679
569.17	0.665
569.36	0.698
569.56	0.675
569.75	0.684
569.94	0.727
570.14	0.766
570.33	0.775
570.52	0.744
570.71	0.731
570.91	0.717
571.10	0.677
571.29	0.693
571.48	0.686
571.68	0.682
571.87	0.658
572.06	0.655
572.25	0.636
572.44	0.618
572.64	0.668
572.83	0.684
573.02	0.677
573.21	0.710
573.41	0.714
573.60	0.722
573.79	0.726
573.98	0.746
574.18	0.720
574.37	0.725
574.56	0.729
574.75	0.694
574.94	0.694
575.14	0.665
575.33	0.663
575.52	0.640
575.71	0.617
575.91	0.634
576.10	0.632
576.29	0.643
576.48	0.647
576.67	0.683
576.87	0.702
577.06	0.711
577.25	0.737
577.44	0.705
577.63	0.727
577.83	0.752
578.02	0.748
578.21	0.768
578.40	0.782
578.59	0.783
578.79	0.757
578.98	0.744
579.17	0.732
579.36	0.739
579.55	0.744
579.74	0.718
579.94	0.732
580.13	0.731
580.32	0.715
580.51	0.735
580.70	0.723
580.90	0.731
581.09	0.742
581.28	0.755
581.47	0.750
581.66	0.767
581.85	0.764
582.05	0.717
582.24	0.705
582.43	0.701
582.62	0.678
582.81	0.690
583.00	0.687
583.20	0.684
583.39	0.684
583.58	0.707
583.77	0.714
583.96	0.735
584.15	0.761
584.34	0.744
584.54	0.733
584.73	0.726
584.92	0.708
585.11	0.694
585.30	0.720
585.49	0.704
585.68	0.663
585.88	0.632
586.07	0.610
586.26	0.599
586.45	0.608
586.64	0.630
586.83	0.647
587.02	0.661
587.22	0.693
587.41	0.667
587.60	0.688
587.79	0.711
587.98	0.742
588.17	0.752
588.36	0.754
588.55	0.750
588.74	0.744
588.94	0.728
589.13	0.736
589.32	0.722
589.51	0.746
589.70	0.743
589.89	0.736
590.08	0.724
590.27	0.722
590.46	0.744
590.66	0.767
590.85	0.774
591.04	0.798
591.23	0.769
591.42	0.752
591.61	0.737
591.80	0.720
591.99	0.728
592.18	0.715
592.37	0.739
592.57	0.708
592.76	0.712
592.95	0.675
593.14	0.672
593.33	0.688
593.52	0.691
593.71	0.707
593.90	0.741
594.09	0.744
594.28	0.759
594.47	0.751
594.66	0.768
594.85	0.755
595.05	0.803
595.24	0.811
595.43	0.809
595.62	0.811
595.81	0.774
596.00	0.753
596.19	0.716
596.38	0.721
596.57	0.722
596.76	0.722
596.95	0.709
597.14	0.693
597.33	0.703
597.52	0.691
597.71	0.683
597.90	0.688
598.09	0.670
598.28	0.692
598.47	0.704
598.67	0.706
598.86	0.718
599.05	0.743
599.24	0.742
599.43	0.756
599.62	0.789
599.81	0.797
600.00	0.827
600.19	0.835
600.38	0.835
600.57	0.811
600.76	0.808
600.95	0.816
601.14	0.793
601.33	0.821
601.52	0.761
601.71	0.743
601.90	0.748
602.09	0.730
602.28	0.756
602.47	0.767
602.66	0.807
602.85	0.810
603.04	0.816
603.23	0.832
603.42	0.831
603.61	0.854
603.80	0.831
603.99	0.845
604.18	0.818
604.37	0.811
604.56	0.814
604.75	0.780
604.94	0.795
605.13	0.804
605.32	0.820
605.51	0.810
605.70	0.809
605.89	0.855
606.08	0.840
606.27	0.863
606.46	0.848
606.65	0.845
606.84	0.857
607.03	0.848
607.22	0.812
607.41	0.797
607.60	0.797
607.79	0.799
607.98	0.786
608.17	0.794
608.36	0.790
608.55	0.807
608.74	0.805
608.93	0.799
609.12	0.830
609.31	0.826
609.49	0.841
609.68	0.854
609.87	0.860
610.06	0.859
610.25	0.857
610.44	0.870
610.63	0.879
610.82	0.890
611.01	0.898
611.20	0.854
611.39	0.878
611.58	0.891
611.77	0.879
611.96	0.884
612.15	0.890
612.34	0.886
612.53	0.880
612.72	0.889
612.90	0.899
613.09	0.919
613.28	0.926
613.47	0.907
613.66	0.911
613.85	0.885
614.04	0.863
614.23	0.865
614.42	0.885
614.61	0.881
614.80	0.857
614.99	0.840
615.18	0.832
615.36	0.805
615.55	0.810
615.74	0.809
615.93	0.859
616.12	0.871
616.31	0.877
616.50	0.870
616.69	0.873
616.88	0.894
617.07	0.899
617.25	0.861
617.44	0.894
617.63	0.905
617.82	0.876
618.01	0.853
618.20	0.861
618.39	0.878
618.58	0.895
618.77	0.914
618.95	0.892
619.14	0.902
619.33	0.933
619.52	0.924
619.71	0.925
619.90	0.944
620.09	0.954
620.28	0.945
620.46	0.914
620.65	0.890
620.84	0.832
621.03	0.833
621.22	0.846
621.41	0.853
621.60	0.854
621.79	0.832
621.97	0.831
622.16	0.819
622.35	0.827
622.54	0.819
622.73	0.794
622.92	0.839
623.11	0.855
623.29	0.857
623.48	0.857
623.67	0.850
623.86	0.891
624.05	0.880
624.24	0.887
624.42	0.894
624.61	0.905
624.80	0.963
624.99	0.977
625.18	1.003
625.37	0.975
625.55	0.977
625.74	1.003
625.93	0.983
626.12	0.987
626.31	0.991
626.50	0.998
626.68	1.013
626.87	0.987
627.06	0.965
627.25	0.925
627.44	0.960
627.63	0.899
627.81	0.918
628.00	0.911
628.19	0.911
628.38	0.907
628.57	0.893
628.75	0.862
628.94	0.852
629.13	0.881
629.32	0.910
629.51	0.899
629.69	0.954
629.88	0.907
630.07	0.907
630.26	0.907
630.45	0.917
630.63	0.928
630.82	0.958
631.01	0.957
631.20	0.975
631.39	1.000
631.57	1.014
631.76	1.007
631.95	1.029
632.14	1.048
632.32	1.080
632.51	1.094
632.70	1.124
632.89	1.135
633.08	1.162
633.26	1.138
633.45	1.077
633.64	1.064
633.83	1.063
634.01	1.068
634.20	1.069
634.39	1.053
634.58	1.056
634.76	1.017
634.95	1.014
635.14	1.022
635.33	1.035
635.51	1.079
635.70	1.050
635.89	1.039
636.08	1.040
636.26	1.028
636.45	1.023
636.64	0.989
636.83	0.997
637.01	1.011
637.20	0.992
637.39	0.983
637.58	0.933
637.76	0.954
637.95	0.991
638.14	1.005
638.33	1.002
638.51	1.021
638.70	1.040
638.89	1.017
639.07	0.987
639.26	1.011
639.45	1.008
639.64	1.026
639.82	1.014
640.01	1.001
640.20	0.984
640.38	0.995
640.57	0.985
640.76	0.970
640.95	0.987
641.13	1.009
641.32	1.006
641.51	1.016
641.69	1.037
641.88	1.035
642.07	1.008
642.26	1.033
642.44	1.038
642.63	1.052
642.82	1.053
643.00	1.086
643.19	1.090
643.38	1.084
643.56	1.074
643.75	1.063
643.94	1.072
644.12	1.087
644.31	1.112
644.50	1.107
644.68	1.067
644.87	1.083
645.06	1.076
645.24	1.069
645.43	1.057
645.62	1.058
645.81	1.060
645.99	1.062
646.18	1.076
646.37	1.024
646.55	1.017
646.74	1.069
646.92	1.084
647.11	1.063
647.30	1.057
647.48	1.059
647.67	1.037
647.86	1.049
648.04	1.049
648.23	1.051
648.42	1.068
648.60	1.090
648.79	1.100
648.98	1.091
649.16	1.093
649.35	1.081
649.54	1.080
649.72	1.117
649.91	1.107
650.09	1.126
650.28	1.128
650.47	1.128
650.65	1.139
650.84	1.109
651.03	1.099
651.21	1.122
651.40	1.143
651.59	1.183
651.77	1.175
651.96	1.161
652.14	1.147
652.33	1.149
652.52	1.158
652.70	1.130
652.89	1.103
653.07	1.117
653.26	1.093
653.45	1.082
653.63	1.040
653.82	1.046
654.00	1.050
654.19	1.053
654.38	1.056
654.56	1.047
654.75	1.041
654.93	1.071
655.12	1.075
655.31	1.108
655.49	1.120
655.68	1.127
655.86	1.162
656.05	1.190
656.24	1.196
656.42	1.182
656.61	1.191
656.79	1.188
656.98	1.207
657.16	1.202
657.35	1.186
657.54	1.209
657.72	1.213
657.91	1.183
658.09	1.185
658.28	1.184
658.46	1.214
658.65	1.224
658.84	1.243
659.02	1.231
659.21	1.203
659.39	1.183
659.58	1.179
659.76	1.165
659.95	1.178
660.13	1.154
660.32	1.137
660.51	1.092
660.69	1.094
660.88	1.111
661.06	1.092
661.25	1.093
661.43	1.134
661.62	1.131
661.80	1.150
661.99	1.113
662.17	1.133
662.36	1.163
662.55	1.213
662.73	1.211
662.92	1.216
663.10	1.252
663.29	1.269
663.47	1.207
663.66	1.178
663.84	1.198
664.03	1.253
664.21	1.222
664.40	1.212
664.58	1.221
664.77	1.219
664.95	1.209
665.14	1.227
665.32	1.220
665.51	1.273
665.69	1.298
665.88	1.321
666.06	1.292
666.25	1.303
666.43	1.339
666.62	1.319
666.80	1.296
666.99	1.312
667.17	1.289
667.36	1.318
667.54	1.323
667.73	1.323
667.91	1.321
668.10	1.357
668.28	1.378
668.47	1.368
668.65	1.390
668.84	1.402
669.02	1.398
669.21	1.364
669.39	1.368
669.58	1.383
669.76	1.403
669.95	1.401
670.13	1.392
670.31	1.403
670.50	1.400
670.68	1.412
670.87	1.438
671.05	1.447
671.24	1.482
671.42	1.488
671.61	1.441
671.79	1.423
671.98	1.396
672.16	1.390
672.35	1.394
672.53	1.410
672.71	1.397
672.90	1.394
673.08	1.391
673.27	1.408
673.45	1.442
673.64	1.484
673.82	1.493
674.01	1.489
674.19	1.490
674.37	1.493
674.56	1.492
674.74	1.481
674.93	1.468
675.11	1.456
675.30	1.452
675.48	1.389
675.66	1.372
675.85	1.370
676.03	1.407
676.22	1.387
676.40	1.359
676.58	1.339
676.77	1.327
676.95	1.327
677.14	1.342
677.32	1.332
677.50	1.346
677.69	1.354
677.87	1.365
678.06	1.355
678.24	1.392
678.43	1.460
678.61	1.503
678.79	1.509
678.98	1.540
679.16	1.542
679.34	1.551
679.53	1.593
679.71	1.621
679.90	1.641
680.08	1.627
680.26	1.618
680.45	1.584
680.63	1.527
680.82	1.542
681.00	1.498
681.18	1.513
681.37	1.502
681.55	1.493
681.73	1.485
681.92	1.476
682.10	1.483
682.29	1.479
682.47	1.493
682.65	1.541
682.84	1.538
683.02	1.550
683.20	1.515
683.39	1.533
683.57	1.539
683.75	1.546
683.94	1.561
684.12	1.588
684.30	1.587
684.49	1.593
684.67	1.581
684.85	1.613
685.04	1.633
685.22	1.648
685.40	1.659
685.59	1.641
685.77	1.642
685.96	1.600
686.14	1.568
686.32	1.589
686.50	1.579
686.69	1.601
686.87	1.605
687.05	1.622
687.24	1.633
687.42	1.642
687.60	1.671
687.79	1.682
687.97	1.725
688.15	1.756
688.34	1.746
688.52	1.724
688.70	1.714
688.89	1.735
689.07	1.745
689.25	1.751
689.44	1.737
689.62	1.730
689.80	1.726
689.98	1.718
690.17	1.699
690.35	1.662
690.53	1.675
690.72	1.654
690.90	1.601
691.08	1.576
691.27	1.590
691.45	1.598
691.63	1.568
691.81	1.535
692.00	1.534
692.18	1.582
692.36	1.617
692.54	1.637
692.73	1.641
692.91	1.674
693.09	1.676
693.28	1.676
693.46	1.665
693.64	1.686
693.82	1.720
694.01	1.735
694.19	1.713
694.37	1.685
694.55	1.696
694.74	1.697
694.92	1.711
695.10	1.719
695.28	1.713
695.47	1.739
695.65	1.761
695.83	1.765
696.01	1.727
696.20	1.696
696.38	1.723
696.56	1.745
696.74	1.744
696.93	1.722
697.11	1.783
697.29	1.777
697.47	1.745
697.66	1.729
697.84	1.714
698.02	1.730
698.20	1.780
698.39	1.824
698.57	1.796
698.75	1.822
698.93	1.837
699.11	1.796
699.30	1.835
699.48	1.876
699.66	1.892
699.84	1.900
700.03	1.940
700.21	1.948
700.39	1.943
700.57	1.969
700.75	1.958
700.94	1.973
701.12	1.997
701.30	1.969
701.48	1.988
701.66	1.969
701.85	1.956
702.03	1.952
702.21	1.919
702.39	1.914
702.57	1.917
702.76	1.949
702.94	1.923
703.12	1.883
703.30	1.938
703.48	1.911
703.66	1.932
703.85	1.936
704.03	1.942
704.21	1.956
704.39	1.949
704.57	1.948
704.75	1.964
704.94	2.005
705.12	2.042
705.30	2.020
705.48	2.032
705.66	2.039
705.84	2.063
706.03	2.057
706.21	2.073
706.39	2.080
706.57	2.113
706.75	2.112
706.93	2.072
707.12	2.094
707.30	2.091
707.48	2.099
707.66	2.109
707.84	2.158
708.02	2.164
708.20	2.155
708.39	2.146
708.57	2.104
708.75	2.092
708.93	2.118
709.11	2.080
709.29	2.078
709.47	2.073
709.66	2.061
709.84	2.040
710.02	2.021
710.20	2.021
710.38	2.023
710.56	2.004
710.74	2.014
710.92	2.015
711.10	2.035
711.29	2.043
711.47	2.048
711.65	2.054
711.83	2.068
712.01	2.090
712.19	2.109
712.37	2.133
712.55	2.153
712.73	2.153
712.92	2.153
713.10	2.134
713.28	2.151
713.46	2.141
713.64	2.122
713.82	2.093
714.00	2.075
714.18	2.079
714.36	2.081
714.54	2.073
714.72	2.079
714.91	2.091
715.09	2.119
715.27	2.129
715.45	2.151
715.63	2.169
715.81	2.192
715.99	2.260
716.17	2.227
716.35	2.249
716.53	2.287
716.71	2.277
716.89	2.286
717.07	2.273
717.25	2.243
717.43	2.235
717.62	2.289
717.80	2.277
717.98	2.266
718.16	2.345
718.34	2.338
718.52	2.352
718.70	2.415
718.88	2.432
719.06	2.476
719.24	2.499
719.42	2.534
719.60	2.501
719.78	2.551
719.96	2.498
720.14	2.436
720.32	2.423
720.50	2.436
720.68	2.413
720.86	2.403
721.04	2.358
721.22	2.361
721.40	2.368
721.58	2.377
721.76	2.359
721.94	2.385
722.12	2.453
722.30	2.449
722.48	2.442
722.66	2.422
722.84	2.422
723.03	2.432
723.21	2.381
723.39	2.387
723.57	2.407
723.75	2.360
723.93	2.358
724.11	2.317
724.29	2.350
724.47	2.316
724.65	2.294
724.83	2.308
725.00	2.342
725.18	2.402
725.36	2.372
725.54	2.392
725.72	2.439
725.90	2.473
726.08	2.482
726.26	2.476
726.44	2.503
726.62	2.585
726.80	2.593
726.98	2.596
727.16	2.626
727.34	2.667
727.52	2.632
727.70	2.582
727.88	2.585
728.06	2.581
728.24	2.585
728.42	2.561
728.60	2.515
728.78	2.503
728.96	2.501
729.14	2.516
729.32	2.518
729.50	2.540
729.68	2.601
729.86	2.594
730.04	2.582
730.22	2.603
730.39	2.656
730.57	2.654
730.75	2.661
730.93	2.656
731.11	2.639
731.29	2.619
731.47	2.632
731.65	2.658
731.83	2.685
732.01	2.701
732.19	2.712
732.37	2.691
732.55	2.710
732.73	2.718
732.90	2.770
733.08	2.725
733.26	2.690
733.44	2.700
733.62	2.632
733.80	2.658
733.98	2.698
734.16	2.673
734.34	2.716
734.52	2.728
734.70	2.744
734.87	2.691
735.05	2.723
735.23	2.789
735.41	2.803
735.59	2.869
735.77	2.805
735.95	2.767
736.13	2.847
736.31	2.798
736.49	2.781
736.66	2.791
736.84	2.838
737.02	2.884
737.20	2.864
737.38	2.869
737.56	2.854
737.74	2.907
737.92	2.970
738.09	2.911
738.27	2.928
738.45	2.901
738.63	2.891
738.81	2.876
738.99	2.850
739.17	2.831
739.34	2.865
739.52	2.871
739.70	2.837
739.88	2.813
740.06	2.838
740.24	2.882
740.42	2.925
740.59	2.945
740.77	2.951
740.95	2.935
741.13	2.962
741.31	2.903
741.49	2.912
741.66	2.965
741.84	2.954
742.02	2.908
742.20	2.834
742.38	2.814
742.56	2.821
742.73	2.867
742.91	2.875
743.09	2.921
743.27	2.987
743.45	3.031
743.63	2.992
743.80	3.077
743.98	3.101
744.16	3.151
744.34	3.202
744.52	3.179
744.69	3.157
744.87	3.199
745.05	3.135
745.23	3.092
745.41	3.075
745.59	3.129
745.76	3.067
745.94	3.076
746.12	3.153
746.30	3.138
746.47	3.176
746.65	3.218
746.83	3.219
747.01	3.317
747.19	3.316
747.36	3.304
747.54	3.265
747.72	3.341
747.90	3.337
748.08	3.271
748.25	3.336
748.43	3.341
748.61	3.309
748.79	3.312
748.96	3.258
749.14	3.290
749.32	3.298
749.50	3.352
749.68	3.340
749.85	3.367
750.03	3.423
750.21	3.445
750.39	3.377
750.56	3.351
750.74	3.306
750.92	3.371
751.10	3.294
751.27	3.313
751.45	3.354
751.63	3.283
751.81	3.264
751.98	3.256
752.16	3.195
752.34	3.277
752.51	3.311
752.69	3.403
752.87	3.358
753.05	3.397
753.22	3.466
753.40	3.428
753.58	3.469
753.76	3.520
753.93	3.497
754.11	3.546
754.29	3.524
754.46	3.504
754.64	3.421
754.82	3.455
755.00	3.494
755.17	3.436
755.35	3.405
755.53	3.426
755.70	3.444
755.88	3.445
756.06	3.431
756.24	3.464
756.41	3.487
756.59	3.520
756.77	3.522
756.94	3.494
757.12	3.479
757.30	3.473
757.47	3.454
757.65	3.444
757.83	3.434
758.01	3.380
758.18	3.392
758.36	3.409
758.54	3.412
758.71	3.379
758.89	3.430
759.07	3.442
759.24	3.460
759.42	3.493
759.60	3.533
759.77	3.562
759.95	3.610
760.13	3.588
760.30	3.538
760.48	3.601
760.66	3.636
760.83	3.619
761.01	3.632
761.19	3.638
761.36	3.579
761.54	3.584
761.72	3.564
761.89	3.568
762.07	3.596
762.24	3.651
762.42	3.625
762.60	3.658
762.77	3.651
762.95	3.664
763.13	3.713
763.30	3.823
763.48	3.775
763.66	3.885
763.83	3.914
764.01	3.922
764.18	3.905
764.36	3.910
764.54	3.842
764.71	3.896
764.89	3.907
765.07	3.914
765.24	3.818
765.42	3.808
765.59	3.742
765.77	3.796
765.95	3.786
766.12	3.849
766.30	3.870
766.47	3.888
766.65	3.903
766.83	3.889
767.00	3.874
767.18	3.972
767.35	4.043
767.53	4.059
767.71	4.048
767.88	4.083
768.06	4.076
768.23	4.070
768.41	4.099
768.59	4.105
768.76	4.123
768.94	4.181
769.11	4.164
769.29	4.149
769.46	4.252
769.64	4.227
769.82	4.228
769.99	4.242
770.17	4.259
770.34	4.240
770.52	4.189
770.69	4.216
770.87	4.196
771.05	4.185
771.22	4.239
771.40	4.138
771.57	4.180
771.75	4.160
771.92	4.137
772.10	4.236
772.27	4.303
772.45	4.391
772.63	4.395
772.80	4.379
772.98	4.391
773.15	4.354
773.33	4.374
773.50	4.332
773.68	4.373
773.85	4.427
774.03	4.322
774.20	4.369
774.38	4.360
774.55	4.335
774.73	4.375
774.91	4.423
775.08	4.436
775.26	4.484
775.43	4.479
775.61	4.459
775.78	4.483
775.96	4.508
776.13	4.464
776.31	4.448
776.48	4.479
776.66	4.440
776.83	4.433
777.01	4.391
777.18	4.316
777.36	4.381
777.53	4.407
777.71	4.427
777.88	4.490
778.06	4.472
778.23	4.478
778.41	4.500
778.58	4.543
778.76	4.475
778.93	4.519
779.11	4.561
779.28	4.552
779.46	4.481
779.63	4.388
779.80	4.332
779.98	4.318
780.15	4.330
780.33	4.337
780.50	4.365
780.68	4.415
780.85	4.433
781.03	4.437
781.20	4.507
781.38	4.630
781.55	4.712
781.73	4.646
781.90	4.641
782.08	4.553
782.25	4.561
782.42	4.472
782.60	4.526
782.77	4.535
782.95	4.532
783.12	4.476
783.30	4.454
783.47	4.373
783.65	4.432
783.82	4.599
783.99	4.703
784.17	4.727
784.34	4.831
784.52	4.807
784.69	4.803
784.87	4.877
785.04	4.885
785.21	4.841
785.39	4.883
785.56	4.951
785.74	4.834
785.91	4.796
786.08	4.833
786.26	4.839
786.43	4.846
786.61	4.910
786.78	4.938
786.96	4.955
787.13	5.010
787.30	5.030
787.48	5.032
787.65	5.107
787.83	5.198
788.00	5.236
788.17	5.179
788.35	5.177
788.52	5.110
788.70	5.068
788.87	5.051
789.04	5.040
789.22	5.061
789.39	5.123
789.56	5.050
789.74	4.949
789.91	4.891
790.09	4.939
790.26	5.002
790.43	5.019
790.61	5.027
790.78	5.077
790.95	5.114
791.13	5.182
791.30	5.113
791.47	5.163
791.65	5.306
791.82	5.235
792.00	5.275
792.17	5.265
792.34	5.235
792.52	5.213
792.69	5.211
792.86	5.207
793.04	5.177
793.21	5.246
793.38	5.250
793.56	5.118
793.73	5.253
793.90	5.298
794.08	5.310
794.25	5.411
794.42	5.396
794.60	5.389
794.77	5.355
794.94	5.370
795.12	5.352
795.29	5.357
795.46	5.487
795.64	5.396
795.81	5.356
795.98	5.384
796.16	5.399
796.33	5.450
796.50	5.459
796.68	5.426
796.85	5.462
797.02	5.363
797.19	5.473
797.37	5.396
797.54	5.408
797.71	5.418
797.89	5.335
798.06	5.309
798.23	5.359
798.41	5.377
798.58	5.433
798.75	5.410
798.92	5.529
799.10	5.438
799.27	5.529
799.44	5.568
799.62	5.538
799.79	5.669
799.96	5.655
800.13	5.662
800.31	5.742
800.48	5.857
800.65	5.839
800.82	5.804
801.00	5.902
801.17	5.846
801.34	5.904
801.52	6.051
801.69	5.943
801.86	5.993
802.03	5.937
802.21	5.872
802.38	5.847
802.55	5.844
802.72	5.859
802.90	5.716
803.07	5.721
803.24	5.698
803.41	5.517
803.59	5.599
803.76	5.542
803.93	5.557
804.10	5.548
804.27	5.517
804.45	5.586
804.62	5.660
804.79	5.777
804.96	5.860
805.14	5.835
805.31	5.849
805.48	5.815
805.65	5.870
805.82	5.990
806.00	5.993
806.17	5.968
806.34	5.918
806.51	5.965
806.69	6.021
806.86	6.008
807.03	6.042
807.20	6.073
807.37	6.120
807.55	6.117
807.72	5.966
807.89	6.050
808.06	6.063
808.23	6.128
808.41	6.070
808.58	5.993
808.75	5.982
808.92	5.972
809.09	6.020
809.26	6.057
809.44	6.132
809.61	6.189
809.78	6.022
809.95	6.106
810.12	6.093
810.30	6.169
810.47	6.198
810.64	6.259
810.81	6.363
810.98	6.393
811.15	6.460
811.33	6.451
811.50	6.535
811.67	6.653
811.84	6.690
812.01	6.700
812.18	6.534
812.35	6.552
812.53	6.623
812.70	6.660
812.87	6.711
813.04	6.765
813.21	6.716
813.38	6.790
813.55	6.863
813.73	6.805
813.90	6.717
814.07	6.785
814.24	6.784
814.41	6.691
814.58	6.557
814.75	6.539
814.93	6.359
815.10	6.481
815.27	6.360
815.44	6.320
815.61	6.364
815.78	6.452
815.95	6.494
816.12	6.436
816.29	6.437
816.47	6.554
816.64	6.592
816.81	6.709
816.98	6.615
817.15	6.679
817.32	6.759
817.49	6.807
817.66	6.809
817.83	6.861
818.00	6.959
818.18	7.058
818.35	7.040
818.52	7.077
818.69	6.990
818.86	6.974
819.03	7.024
819.20	6.918
819.37	6.842
819.54	6.871
819.71	6.856
819.88	6.796
820.05	6.770
820.23	6.700
820.40	6.616
820.57	6.657
820.74	6.890
820.91	6.937
821.08	7.005
821.25	7.030
821.42	7.085
821.59	7.078
821.76	7.091
821.93	7.054
822.10	7.148
822.27	7.118
822.44	7.073
822.61	6.898
822.78	6.772
822.95	6.806
823.12	6.831
823.29	6.898
823.47	6.944
823.64	6.980
823.81	6.932
823.98	6.923
824.15	7.103
824.32	7.199
824.49	7.275
824.66	7.265
824.83	7.352
825.00	7.328
825.17	7.222
825.34	7.149
825.51	7.209
825.68	7.262
825.85	7.307
826.02	7.150
826.19	7.148
826.36	7.065
826.53	7.120
826.70	7.016
826.87	6.969
827.04	7.004
827.21	7.083
827.38	7.105
827.55	7.156
827.72	7.154
827.89	7.268
828.06	7.296
828.23	7.382
828.40	7.384
828.57	7.459
828.74	7.628
828.91	7.769
829.08	7.812
829.25	7.793
829.42	7.953
829.59	8.014
829.76	7.930
829.93	7.943
830.10	7.958
830.27	8.000
830.44	7.959
830.60	7.923
830.77	7.769
830.94	7.677
831.11	7.757
831.28	7.662
831.45	7.703
831.62	7.709
831.79	7.685
831.96	7.702
832.13	7.713
832.30	7.722
832.47	7.792
832.64	7.892
832.81	8.070
832.98	7.986
833.15	7.869
833.32	7.747
833.49	7.817
833.65	7.882
833.82	7.860
833.99	7.864
834.16	7.814
834.33	7.866
834.50	7.822
834.67	7.634
834.84	7.760
835.01	7.859
835.18	7.918
835.35	7.897
835.52	7.885
835.69	7.725
835.85	7.896
836.02	7.816
836.19	7.753
836.36	7.765
836.53	7.939
836.70	7.970
836.87	8.094
837.04	8.031
837.21	8.156
837.38	8.207
837.54	8.496
837.71	8.405
837.88	8.702
838.05	8.636
838.22	8.706
838.39	8.658
838.56	8.621
838.73	8.599
838.89	8.718
839.06	8.585
839.23	8.557
839.40	8.442
839.57	8.526
839.74	8.561
839.91	8.673
840.08	8.733
840.24	8.767
840.41	8.730
840.58	8.710
840.75	8.798
840.92	8.888
841.09	8.901
841.26	8.891
841.42	8.682
841.59	8.646
841.76	8.632
841.93	8.715
842.10	8.672
842.27	8.511
842.43	8.600
842.60	8.665
842.77	8.733
842.94	8.625
843.11	8.620
843.28	8.809
843.44	8.823
843.61	8.847
843.78	8.748
843.95	8.844
844.12	9.106
844.28	9.016
844.45	8.840
844.62	8.787
844.79	8.911
844.96	9.020
845.13	8.974
845.29	8.884
845.46	8.567
845.63	8.608
845.80	8.682
845.97	8.439
846.13	8.401
846.30	8.413
846.47	8.477
846.64	8.388
846.81	8.351
846.97	8.320
847.14	8.167
847.31	8.600
847.48	8.638
847.64	8.579
847.81	8.696
847.98	8.774
848.15	8.809
848.32	8.865
848.48	9.111
848.65	9.104
848.82	9.047
848.99	9.109
849.15	9.031
849.32	8.875
849.49	8.829
849.66	8.999
849.82	9.013
849.99	9.066
850.16	8.888
850.33	8.659
850.49	8.744
850.66	8.835
850.83	8.814
851.00	8.952
851.16	9.095
851.33	9.055
851.50	9.179
851.67	9.217
851.83	9.040
852.00	9.094
852.17	9.241
852.34	9.299
852.50	9.368
852.67	9.579
852.84	9.390
853.01	9.298
853.17	9.404
853.34	9.286
853.51	9.348
853.67	9.472
853.84	9.542
854.01	9.450
854.18	9.339
854.34	9.446
854.51	9.471
854.68	9.532
854.84	9.733
855.01	9.758
855.18	9.637
855.34	9.557
855.51	9.691
855.68	9.637
855.85	9.913
856.01	10.096
856.18	9.983
856.35	9.821
856.51	9.983
856.68	9.676
856.85	9.803
857.01	9.906
857.18	9.726
857.35	9.681
857.51	9.811
857.68	9.495
857.85	9.459
858.01	9.561
858.18	9.779
858.35	9.694
858.51	9.954
858.68	9.824
858.85	9.638
859.01	9.824
859.18	9.887
859.35	9.772
859.51	9.969
859.68	9.939
859.85	9.711
860.01	9.611
860.18	9.844
860.35	9.757
860.51	9.929
860.68	10.023
860.84	10.037
861.01	9.784
861.18	10.019
861.34	9.973
861.51	9.917
861.68	10.011
861.84	10.076
862.01	10.005
862.18	9.875
862.34	9.816
862.51	9.930
862.67	9.958
862.84	10.201
863.01	10.092
863.17	10.291
863.34	10.177
863.50	10.223
863.67	10.403
863.84	10.348
864.00	10.446
864.17	10.323
864.33	10.393
864.50	10.453
864.67	10.379
864.83	10.452
865.00	10.480
865.16	10.830
865.33	11.082
865.50	10.845
865.66	10.688
865.83	10.820
865.99	10.878
866.16	10.939
866.33	10.934
866.49	10.908
866.66	10.861
866.82	10.716
866.99	10.588
867.15	10.280
867.32	10.545
867.49	10.463
867.65	10.367
867.82	10.413
867.98	10.245
868.15	10.380
868.31	10.443
868.48	10.530
868.64	10.515
868.81	10.589
868.98	10.763
869.14	10.514
869.31	10.650
869.47	10.627
869.64	10.629
869.80	10.731
869.97	10.531
870.13	10.557
870.30	10.497
870.46	10.560
870.63	10.550
870.79	10.610
870.96	10.710
871.12	10.554
871.29	10.659
871.46	10.619
871.62	10.599
871.79	10.590
871.95	10.719
872.12	10.603
872.28	10.558
872.45	10.638
872.61	10.612
872.78	10.527
872.94	10.736
873.11	10.797
873.27	10.690
873.44	10.846
873.60	10.946
873.77	10.817
873.93	10.927
874.10	11.036
874.26	10.915
874.43	10.920
874.59	11.020
874.76	10.897
874.92	10.829
875.09	11.061
875.25	11.016
875.41	10.930
875.58	10.888
875.74	10.782
875.91	10.625
876.07	10.712
876.24	10.761
876.40	10.768
876.57	10.839
876.73	10.815
876.90	10.742
877.06	10.709
877.23	10.896
877.39	10.881
877.56	10.997
877.72	11.126
877.88	11.103
878.05	10.886
878.21	10.878
878.38	10.940
878.54	11.097
878.71	11.148
878.87	11.067
879.04	11.155
879.20	11.406
879.36	11.445
879.53	11.485
879.69	11.469
879.86	11.488
880.02	12.591
880.19	11.197
880.35	11.861
880.51	11.323
880.68	9.857
>>>>>End Processed Spectral Data<<<<<
