# Supplementary material for: Structure and pigment make the eyed elater’s eyespots black
Source: PeerJ. 2020 Jan 13;8:e8161. doi: 10.7717/peerj.8161 (PMC6964691; doi:10.7717/peerj.8161)
Supplement: Supplemental Information 3 — 42 text files with reflectance spectra and 1 R script text file [file peerj-08-8161-s003.zip › butterflies/90_Pachliopta_black_VTEC00005066_2.txt]

SpectraSuite Data File
++++++++++++++++++++++++++++++++++++
Date: Sun Sep 01 16:29:37 EDT 2019
User: Paul
Dark Spectrum Present: Yes
Reference Spectrum Present: Yes
Number of Sampled Component Spectra: 1
Spectrometers: USB4C01401
Integration Time (usec): 40000 (USB4C01401)
Spectra Averaged: 5 (USB4C01401)
Boxcar Smoothing: 5 (USB4C01401)
Correct for Electrical Dark: No (USB4C01401)
Strobe/Lamp Enabled: No (USB4C01401)
Correct for Detector Non-linearity: No (USB4C01401)
Correct for Stray Light: No (USB4C01401)
Number of Pixels in Processed Spectrum: 3648
>>>>>Begin Processed Spectral Data<<<<<
179.04	1066.667
179.26	1066.667
179.47	1066.667
179.69	24.731
179.90	151.613
180.12	78.899
180.33	114.953
180.55	198.246
180.76	129.508
180.98	23.894
181.19	28.333
181.41	-88.571
181.62	-149.180
181.84	-8.466
182.05	4.288
182.27	6.679
182.48	6.301
182.70	2.943
182.91	0.083
183.13	3.954
183.34	6.012
183.56	6.562
183.77	5.825
183.99	7.300
184.20	6.095
184.41	5.771
184.63	6.443
184.84	6.469
185.06	5.378
185.27	7.640
185.49	5.734
185.70	4.319
185.92	5.747
186.13	5.858
186.35	5.554
186.56	5.212
186.78	5.816
186.99	8.513
187.21	7.764
187.42	9.869
187.64	8.588
187.85	8.678
188.06	8.629
188.28	7.348
188.49	6.483
188.71	4.586
188.92	2.945
189.14	2.795
189.35	0.691
189.57	1.690
189.78	2.205
190.00	2.294
190.21	2.525
190.42	6.051
190.64	6.773
190.85	8.421
191.07	10.199
191.28	10.652
191.50	12.475
191.71	9.378
191.93	9.883
192.14	8.523
192.36	8.715
192.57	8.207
192.78	5.913
193.00	6.857
193.21	7.310
193.43	6.549
193.64	6.212
193.86	5.000
194.07	6.562
194.28	6.156
194.50	5.890
194.71	5.841
194.93	8.388
195.14	9.221
195.36	7.750
195.57	7.674
195.78	7.606
196.00	9.995
196.21	8.592
196.43	11.472
196.64	10.966
196.86	11.096
197.07	11.538
197.28	9.583
197.50	7.249
197.71	6.093
197.93	2.790
198.14	3.976
198.36	0.839
198.57	3.143
198.78	-0.794
199.00	-0.522
199.21	0.120
199.43	0.136
199.64	1.751
199.85	3.495
200.07	3.597
200.28	5.164
200.50	4.135
200.71	5.333
200.92	2.708
201.14	3.093
201.35	3.375
201.57	3.548
201.78	3.626
201.99	2.216
202.21	2.505
202.42	2.716
202.64	3.512
202.85	3.850
203.06	4.379
203.28	6.870
203.49	6.790
203.71	6.731
203.92	5.723
204.13	5.698
204.35	6.048
204.56	5.599
204.78	7.656
204.99	6.662
205.20	7.019
205.42	7.362
205.63	6.500
205.85	7.088
206.06	6.907
206.27	7.412
206.49	6.379
206.70	6.212
206.91	7.590
207.13	7.282
207.34	8.528
207.56	8.119
207.77	8.799
207.98	9.888
208.20	9.984
208.41	8.554
208.62	9.041
208.84	9.261
209.05	8.187
209.27	6.310
209.48	4.969
209.69	5.154
209.91	4.208
210.12	4.183
210.33	4.466
210.55	5.710
210.76	6.595
210.97	6.823
211.19	6.246
211.40	7.642
211.61	9.674
211.83	9.750
212.04	8.993
212.26	9.291
212.47	7.726
212.68	6.566
212.90	5.610
213.11	6.843
213.32	6.456
213.54	6.184
213.75	3.489
213.96	1.950
214.18	2.349
214.39	3.976
214.60	3.979
214.82	2.718
215.03	1.786
215.24	2.426
215.46	0.809
215.67	0.296
215.88	1.292
216.10	3.831
216.31	3.358
216.52	1.897
216.74	-0.694
216.95	-0.483
217.16	-0.122
217.38	0.861
217.59	0.262
217.80	0.937
218.02	0.747
218.23	0.948
218.44	0.267
218.66	0.652
218.87	1.152
219.08	1.850
219.30	1.921
219.51	2.203
219.72	2.043
219.94	1.443
220.15	1.593
220.36	1.957
220.58	1.549
220.79	1.399
221.00	1.364
221.22	1.352
221.43	1.357
221.64	1.560
221.85	1.908
222.07	1.751
222.28	2.061
222.49	1.876
222.71	1.412
222.92	1.569
223.13	1.708
223.35	1.737
223.56	1.577
223.77	1.421
223.99	0.969
224.20	0.864
224.41	0.862
224.62	0.759
224.84	0.706
225.05	0.957
225.26	1.104
225.48	1.002
225.69	0.913
225.90	1.010
226.11	1.045
226.33	1.192
226.54	1.246
226.75	1.255
226.97	1.186
227.18	1.134
227.39	1.039
227.60	0.901
227.82	0.791
228.03	0.910
228.24	0.899
228.46	1.018
228.67	1.072
228.88	1.027
229.09	1.069
229.31	1.179
229.52	1.198
229.73	1.247
229.95	1.302
230.16	1.337
230.37	1.307
230.58	1.336
230.80	1.278
231.01	1.270
231.22	1.205
231.43	1.169
231.65	1.117
231.86	1.120
232.07	1.138
232.28	1.091
232.50	1.115
232.71	1.121
232.92	1.082
233.14	1.081
233.35	1.044
233.56	1.085
233.77	1.103
233.99	1.106
234.20	1.087
234.41	0.969
234.62	0.897
234.84	0.933
235.05	0.864
235.26	0.873
235.47	0.825
235.69	0.859
235.90	0.868
236.11	0.849
236.32	0.837
236.53	0.850
236.75	0.907
236.96	0.956
237.17	0.935
237.38	0.959
237.60	0.980
237.81	0.976
238.02	0.962
238.23	0.981
238.45	0.955
238.66	0.991
238.87	0.956
239.08	0.989
239.30	0.974
239.51	0.969
239.72	0.945
239.93	0.969
240.14	0.954
240.36	0.947
240.57	0.890
240.78	0.913
240.99	0.860
241.21	0.883
241.42	0.863
241.63	0.899
241.84	0.898
242.05	0.917
242.27	0.926
242.48	0.957
242.69	0.963
242.90	0.977
243.11	0.961
243.33	0.976
243.54	0.997
243.75	0.976
243.96	0.930
244.18	0.956
244.39	0.962
244.60	0.930
244.81	0.942
245.02	0.927
245.24	0.939
245.45	0.939
245.66	0.958
245.87	0.936
246.08	0.947
246.30	0.940
246.51	0.926
246.72	0.916
246.93	0.898
247.14	0.885
247.35	0.890
247.57	0.882
247.78	0.882
247.99	0.866
248.20	0.870
248.41	0.880
248.63	0.902
248.84	0.920
249.05	0.924
249.26	0.950
249.47	0.942
249.68	0.948
249.90	0.938
250.11	0.949
250.32	0.934
250.53	0.957
250.74	0.940
250.96	0.928
251.17	0.890
251.38	0.864
251.59	0.837
251.80	0.826
252.01	0.804
252.23	0.810
252.44	0.805
252.65	0.819
252.86	0.791
253.07	0.802
253.28	0.792
253.50	0.802
253.71	0.831
253.92	0.861
254.13	0.863
254.34	0.858
254.55	0.853
254.76	0.852
254.98	0.841
255.19	0.840
255.40	0.829
255.61	0.838
255.82	0.849
256.03	0.833
256.25	0.819
256.46	0.832
256.67	0.849
256.88	0.845
257.09	0.837
257.30	0.844
257.51	0.849
257.73	0.849
257.94	0.835
258.15	0.813
258.36	0.801
258.57	0.789
258.78	0.778
258.99	0.786
259.20	0.772
259.42	0.766
259.63	0.765
259.84	0.771
260.05	0.761
260.26	0.770
260.47	0.776
260.68	0.786
260.90	0.790
261.11	0.784
261.32	0.765
261.53	0.784
261.74	0.792
261.95	0.795
262.16	0.775
262.37	0.782
262.58	0.787
262.80	0.783
263.01	0.771
263.22	0.741
263.43	0.741
263.64	0.733
263.85	0.727
264.06	0.724
264.27	0.718
264.48	0.736
264.70	0.725
264.91	0.729
265.12	0.727
265.33	0.725
265.54	0.734
265.75	0.730
265.96	0.744
266.17	0.747
266.38	0.742
266.59	0.729
266.81	0.709
267.02	0.726
267.23	0.703
267.44	0.697
267.65	0.695
267.86	0.685
268.07	0.684
268.28	0.670
268.49	0.682
268.70	0.695
268.91	0.701
269.13	0.699
269.34	0.669
269.55	0.688
269.76	0.686
269.97	0.682
270.18	0.697
270.39	0.700
270.60	0.695
270.81	0.665
271.02	0.641
271.23	0.620
271.44	0.625
271.65	0.643
271.87	0.627
272.08	0.625
272.29	0.628
272.50	0.636
272.71	0.629
272.92	0.625
273.13	0.637
273.34	0.654
273.55	0.672
273.76	0.664
273.97	0.657
274.18	0.657
274.39	0.657
274.60	0.662
274.81	0.653
275.02	0.659
275.24	0.648
275.45	0.629
275.66	0.619
275.87	0.624
276.08	0.622
276.29	0.619
276.50	0.621
276.71	0.618
276.92	0.619
277.13	0.626
277.34	0.615
277.55	0.628
277.76	0.632
277.97	0.629
278.18	0.621
278.39	0.623
278.60	0.622
278.81	0.613
279.02	0.622
279.23	0.613
279.44	0.601
279.65	0.610
279.86	0.614
280.08	0.613
280.29	0.611
280.50	0.604
280.71	0.603
280.92	0.600
281.13	0.604
281.34	0.597
281.55	0.596
281.76	0.585
281.97	0.580
282.18	0.580
282.39	0.580
282.60	0.570
282.81	0.581
283.02	0.579
283.23	0.571
283.44	0.583
283.65	0.574
283.86	0.567
284.07	0.571
284.28	0.570
284.49	0.573
284.70	0.570
284.91	0.583
285.12	0.567
285.33	0.577
285.54	0.595
285.75	0.584
285.96	0.585
286.17	0.596
286.38	0.594
286.59	0.591
286.80	0.586
287.01	0.599
287.22	0.581
287.43	0.589
287.64	0.586
287.85	0.583
288.06	0.579
288.27	0.599
288.48	0.591
288.69	0.600
288.90	0.602
289.11	0.597
289.32	0.575
289.53	0.593
289.74	0.587
289.95	0.581
290.16	0.569
290.37	0.565
290.58	0.551
290.79	0.553
291.00	0.543
291.21	0.547
291.42	0.561
291.63	0.584
291.83	0.580
292.04	0.568
292.25	0.571
292.46	0.580
292.67	0.586
292.88	0.581
293.09	0.572
293.30	0.580
293.51	0.572
293.72	0.563
293.93	0.555
294.14	0.557
294.35	0.569
294.56	0.564
294.77	0.564
294.98	0.569
295.19	0.578
295.40	0.585
295.61	0.576
295.82	0.579
296.03	0.585
296.24	0.587
296.45	0.591
296.66	0.589
296.86	0.592
297.07	0.581
297.28	0.582
297.49	0.581
297.70	0.586
297.91	0.593
298.12	0.595
298.33	0.585
298.54	0.582
298.75	0.579
298.96	0.582
299.17	0.578
299.38	0.583
299.59	0.573
299.80	0.569
300.00	0.562
300.21	0.560
300.42	0.559
300.63	0.558
300.84	0.563
301.05	0.565
301.26	0.567
301.47	0.575
301.68	0.576
301.89	0.582
302.10	0.576
302.31	0.579
302.52	0.582
302.72	0.589
302.93	0.586
303.14	0.580
303.35	0.570
303.56	0.566
303.77	0.560
303.98	0.569
304.19	0.575
304.40	0.581
304.61	0.576
304.82	0.571
305.02	0.567
305.23	0.579
305.44	0.576
305.65	0.577
305.86	0.578
306.07	0.579
306.28	0.571
306.49	0.558
306.70	0.555
306.91	0.557
307.11	0.556
307.32	0.549
307.53	0.544
307.74	0.543
307.95	0.542
308.16	0.540
308.37	0.540
308.58	0.531
308.79	0.538
308.99	0.545
309.20	0.559
309.41	0.564
309.62	0.566
309.83	0.570
310.04	0.575
310.25	0.581
310.46	0.583
310.66	0.581
310.87	0.591
311.08	0.579
311.29	0.562
311.50	0.544
311.71	0.544
311.92	0.544
312.12	0.547
312.33	0.550
312.54	0.551
312.75	0.548
312.96	0.549
313.17	0.538
313.38	0.543
313.59	0.553
313.79	0.565
314.00	0.564
314.21	0.560
314.42	0.556
314.63	0.556
314.84	0.555
315.04	0.556
315.25	0.553
315.46	0.559
315.67	0.561
315.88	0.569
316.09	0.559
316.30	0.562
316.50	0.566
316.71	0.562
316.92	0.557
317.13	0.564
317.34	0.562
317.55	0.564
317.75	0.566
317.96	0.566
318.17	0.553
318.38	0.557
318.59	0.554
318.80	0.548
319.00	0.547
319.21	0.546
319.42	0.537
319.63	0.533
319.84	0.539
320.05	0.533
320.25	0.523
320.46	0.533
320.67	0.530
320.88	0.522
321.09	0.531
321.29	0.536
321.50	0.531
321.71	0.529
321.92	0.542
322.13	0.543
322.34	0.547
322.54	0.565
322.75	0.561
322.96	0.573
323.17	0.578
323.38	0.577
323.58	0.556
323.79	0.559
324.00	0.560
324.21	0.555
324.42	0.545
324.62	0.548
324.83	0.530
325.04	0.529
325.25	0.514
325.46	0.520
325.66	0.519
325.87	0.522
326.08	0.526
326.29	0.527
326.50	0.534
326.70	0.531
326.91	0.527
327.12	0.539
327.33	0.535
327.53	0.542
327.74	0.544
327.95	0.554
328.16	0.554
328.37	0.557
328.57	0.556
328.78	0.547
328.99	0.552
329.20	0.563
329.41	0.562
329.61	0.563
329.82	0.575
330.03	0.558
330.24	0.551
330.44	0.558
330.65	0.561
330.86	0.565
331.07	0.572
331.27	0.577
331.48	0.569
331.69	0.565
331.90	0.565
332.10	0.552
332.31	0.560
332.52	0.553
332.73	0.564
332.93	0.556
333.14	0.541
333.35	0.531
333.56	0.527
333.76	0.516
333.97	0.524
334.18	0.536
334.39	0.536
334.59	0.531
334.80	0.526
335.01	0.513
335.22	0.502
335.42	0.520
335.63	0.522
335.84	0.522
336.05	0.528
336.25	0.522
336.46	0.513
336.67	0.508
336.88	0.524
337.08	0.524
337.29	0.521
337.50	0.533
337.71	0.523
337.91	0.517
338.12	0.518
338.33	0.514
338.53	0.512
338.74	0.511
338.95	0.519
339.16	0.496
339.36	0.503
339.57	0.499
339.78	0.491
339.98	0.491
340.19	0.492
340.40	0.485
340.61	0.492
340.81	0.503
341.02	0.509
341.23	0.503
341.43	0.518
341.64	0.513
341.85	0.514
342.06	0.514
342.26	0.512
342.47	0.515
342.68	0.524
342.88	0.523
343.09	0.521
343.30	0.520
343.51	0.531
343.71	0.532
343.92	0.531
344.13	0.538
344.33	0.551
344.54	0.550
344.75	0.547
344.95	0.532
345.16	0.533
345.37	0.517
345.57	0.519
345.78	0.508
345.99	0.501
346.19	0.510
346.40	0.510
346.61	0.500
346.82	0.499
347.02	0.510
347.23	0.526
347.44	0.521
347.64	0.540
347.85	0.547
348.06	0.547
348.26	0.542
348.47	0.536
348.68	0.539
348.88	0.544
349.09	0.540
349.30	0.526
349.50	0.513
349.71	0.512
349.92	0.503
350.12	0.488
350.33	0.473
350.54	0.481
350.74	0.477
350.95	0.475
351.16	0.471
351.36	0.484
351.57	0.489
351.77	0.495
351.98	0.503
352.19	0.494
352.39	0.494
352.60	0.519
352.81	0.513
353.01	0.517
353.22	0.519
353.43	0.517
353.63	0.516
353.84	0.525
354.05	0.528
354.25	0.522
354.46	0.525
354.67	0.531
354.87	0.528
355.08	0.529
355.28	0.525
355.49	0.522
355.70	0.523
355.90	0.514
356.11	0.500
356.32	0.489
356.52	0.484
356.73	0.493
356.93	0.476
357.14	0.469
357.35	0.473
357.55	0.466
357.76	0.465
357.97	0.471
358.17	0.480
358.38	0.477
358.58	0.487
358.79	0.491
359.00	0.470
359.20	0.475
359.41	0.472
359.61	0.462
359.82	0.471
360.03	0.464
360.23	0.456
360.44	0.453
360.64	0.453
360.85	0.441
361.06	0.429
361.26	0.440
361.47	0.436
361.67	0.442
361.88	0.442
362.09	0.449
362.29	0.453
362.50	0.454
362.70	0.445
362.91	0.449
363.12	0.449
363.32	0.457
363.53	0.465
363.73	0.472
363.94	0.473
364.15	0.467
364.35	0.468
364.56	0.480
364.76	0.484
364.97	0.490
365.17	0.493
365.38	0.502
365.59	0.498
365.79	0.490
366.00	0.481
366.20	0.464
366.41	0.480
366.61	0.470
366.82	0.457
367.03	0.451
367.23	0.461
367.44	0.459
367.64	0.456
367.85	0.467
368.05	0.455
368.26	0.465
368.47	0.469
368.67	0.459
368.88	0.463
369.08	0.466
369.29	0.471
369.49	0.461
369.70	0.460
369.90	0.456
370.11	0.454
370.31	0.463
370.52	0.443
370.73	0.449
370.93	0.447
371.14	0.442
371.34	0.440
371.55	0.442
371.75	0.446
371.96	0.454
372.16	0.463
372.37	0.453
372.57	0.465
372.78	0.479
372.99	0.480
373.19	0.483
373.40	0.481
373.60	0.480
373.81	0.483
374.01	0.479
374.22	0.475
374.42	0.461
374.63	0.459
374.83	0.456
375.04	0.458
375.24	0.447
375.45	0.454
375.65	0.459
375.86	0.452
376.06	0.441
376.27	0.445
376.47	0.443
376.68	0.458
376.88	0.463
377.09	0.458
377.29	0.471
377.50	0.468
377.70	0.464
377.91	0.465
378.11	0.482
378.32	0.487
378.52	0.489
378.73	0.482
378.93	0.468
379.14	0.473
379.34	0.471
379.55	0.461
379.75	0.462
379.96	0.464
380.16	0.459
380.37	0.451
380.57	0.449
380.78	0.451
380.98	0.455
381.19	0.468
381.39	0.467
381.60	0.464
381.80	0.462
382.01	0.468
382.21	0.461
382.42	0.459
382.62	0.463
382.83	0.467
383.03	0.461
383.24	0.453
383.44	0.440
383.65	0.439
383.85	0.438
384.06	0.438
384.26	0.439
384.47	0.448
384.67	0.454
384.87	0.454
385.08	0.446
385.28	0.446
385.49	0.454
385.69	0.463
385.90	0.472
386.10	0.490
386.31	0.503
386.51	0.505
386.72	0.507
386.92	0.507
387.13	0.496
387.33	0.502
387.53	0.491
387.74	0.492
387.94	0.487
388.15	0.471
388.35	0.456
388.56	0.448
388.76	0.448
388.97	0.433
389.17	0.421
389.37	0.421
389.58	0.411
389.78	0.405
389.99	0.413
390.19	0.407
390.40	0.413
390.60	0.407
390.80	0.396
391.01	0.382
391.21	0.406
391.42	0.407
391.62	0.398
391.83	0.409
392.03	0.422
392.23	0.424
392.44	0.430
392.64	0.437
392.85	0.445
393.05	0.457
393.26	0.473
393.46	0.452
393.66	0.466
393.87	0.473
394.07	0.472
394.28	0.469
394.48	0.454
394.68	0.464
394.89	0.453
395.09	0.454
395.30	0.450
395.50	0.458
395.70	0.472
395.91	0.460
396.11	0.473
396.32	0.472
396.52	0.466
396.72	0.474
396.93	0.469
397.13	0.470
397.34	0.473
397.54	0.471
397.74	0.451
397.95	0.444
398.15	0.453
398.36	0.452
398.56	0.450
398.76	0.460
398.97	0.474
399.17	0.484
399.37	0.484
399.58	0.479
399.78	0.477
399.99	0.489
400.19	0.506
400.39	0.510
400.60	0.502
400.80	0.496
401.00	0.494
401.21	0.476
401.41	0.452
401.62	0.463
401.82	0.457
402.02	0.462
402.23	0.458
402.43	0.443
402.63	0.434
402.84	0.435
403.04	0.441
403.24	0.436
403.45	0.444
403.65	0.454
403.86	0.457
404.06	0.475
404.26	0.472
404.47	0.478
404.67	0.467
404.87	0.449
405.08	0.436
405.28	0.438
405.48	0.444
405.69	0.438
405.89	0.451
406.09	0.430
406.30	0.425
406.50	0.432
406.70	0.419
406.91	0.423
407.11	0.455
407.31	0.458
407.52	0.458
407.72	0.451
407.92	0.434
408.13	0.418
408.33	0.428
408.53	0.422
408.74	0.412
408.94	0.425
409.14	0.430
409.35	0.406
409.55	0.417
409.75	0.428
409.96	0.427
410.16	0.442
410.36	0.446
410.57	0.439
410.77	0.455
410.97	0.466
411.18	0.468
411.38	0.468
411.58	0.492
411.78	0.512
411.99	0.488
412.19	0.512
412.39	0.519
412.60	0.525
412.80	0.520
413.00	0.514
413.21	0.522
413.41	0.515
413.61	0.532
413.81	0.519
414.02	0.501
414.22	0.518
414.42	0.486
414.63	0.472
414.83	0.460
415.03	0.459
415.23	0.456
415.44	0.451
415.64	0.445
415.84	0.428
416.05	0.436
416.25	0.433
416.45	0.437
416.65	0.459
416.86	0.489
417.06	0.503
417.26	0.505
417.47	0.505
417.67	0.485
417.87	0.493
418.07	0.491
418.28	0.463
418.48	0.449
418.68	0.446
418.88	0.444
419.09	0.422
419.29	0.424
419.49	0.432
419.69	0.430
419.90	0.447
420.10	0.441
420.30	0.453
420.50	0.471
420.71	0.496
420.91	0.501
421.11	0.494
421.31	0.490
421.52	0.477
421.72	0.476
421.92	0.477
422.12	0.459
422.33	0.458
422.53	0.453
422.73	0.467
422.93	0.453
423.14	0.452
423.34	0.460
423.54	0.469
423.74	0.479
423.95	0.505
424.15	0.493
424.35	0.511
424.55	0.514
424.76	0.496
424.96	0.477
425.16	0.472
425.36	0.469
425.56	0.473
425.77	0.476
425.97	0.471
426.17	0.451
426.37	0.465
426.58	0.471
426.78	0.470
426.98	0.492
427.18	0.499
427.38	0.506
427.59	0.506
427.79	0.493
427.99	0.490
428.19	0.476
428.39	0.484
428.60	0.461
428.80	0.451
429.00	0.442
429.20	0.437
429.40	0.434
429.61	0.442
429.81	0.431
430.01	0.414
430.21	0.417
430.41	0.429
430.62	0.409
430.82	0.409
431.02	0.412
431.22	0.424
431.42	0.433
431.63	0.441
431.83	0.447
432.03	0.459
432.23	0.503
432.43	0.496
432.64	0.507
432.84	0.504
433.04	0.526
433.24	0.521
433.44	0.517
433.64	0.505
433.85	0.500
434.05	0.486
434.25	0.484
434.45	0.463
434.65	0.469
434.85	0.448
435.06	0.472
435.26	0.460
435.46	0.457
435.66	0.470
435.86	0.492
436.06	0.474
436.27	0.465
436.47	0.431
436.67	0.429
436.87	0.428
437.07	0.440
437.27	0.447
437.47	0.456
437.68	0.465
437.88	0.470
438.08	0.457
438.28	0.484
438.48	0.496
438.68	0.530
438.89	0.526
439.09	0.527
439.29	0.548
439.49	0.521
439.69	0.519
439.89	0.529
440.09	0.507
440.29	0.501
440.50	0.491
440.70	0.477
440.90	0.490
441.10	0.493
441.30	0.481
441.50	0.449
441.70	0.459
441.90	0.460
442.11	0.443
442.31	0.453
442.51	0.453
442.71	0.452
442.91	0.469
443.11	0.453
443.31	0.462
443.51	0.485
443.72	0.495
443.92	0.502
444.12	0.504
444.32	0.526
444.52	0.533
444.72	0.548
444.92	0.564
445.12	0.552
445.32	0.569
445.53	0.559
445.73	0.545
445.93	0.546
446.13	0.561
446.33	0.576
446.53	0.550
446.73	0.524
446.93	0.512
447.13	0.471
447.33	0.457
447.53	0.464
447.74	0.467
447.94	0.435
448.14	0.444
448.34	0.417
448.54	0.426
448.74	0.437
448.94	0.446
449.14	0.423
449.34	0.430
449.54	0.461
449.74	0.425
449.94	0.428
450.14	0.466
450.35	0.441
450.55	0.416
450.75	0.395
450.95	0.391
451.15	0.390
451.35	0.387
451.55	0.394
451.75	0.381
451.95	0.399
452.15	0.393
452.35	0.385
452.55	0.422
452.75	0.423
452.95	0.425
453.15	0.437
453.35	0.421
453.56	0.433
453.76	0.431
453.96	0.433
454.16	0.417
454.36	0.417
454.56	0.413
454.76	0.415
454.96	0.465
455.16	0.465
455.36	0.462
455.56	0.514
455.76	0.507
455.96	0.522
456.16	0.530
456.36	0.526
456.56	0.540
456.76	0.523
456.96	0.518
457.16	0.520
457.36	0.508
457.56	0.488
457.76	0.464
457.96	0.462
458.16	0.495
458.36	0.469
458.56	0.482
458.76	0.464
458.96	0.495
459.16	0.468
459.36	0.450
459.56	0.456
459.76	0.464
459.96	0.487
460.16	0.485
460.36	0.446
460.56	0.483
460.76	0.481
460.96	0.487
461.16	0.462
461.36	0.473
461.56	0.489
461.76	0.490
461.96	0.510
462.16	0.493
462.36	0.509
462.56	0.528
462.76	0.517
462.96	0.522
463.16	0.516
463.36	0.528
463.56	0.526
463.76	0.511
463.96	0.506
464.16	0.493
464.36	0.493
464.56	0.495
464.76	0.492
464.96	0.489
465.16	0.513
465.36	0.508
465.56	0.506
465.76	0.514
465.96	0.521
466.16	0.533
466.36	0.530
466.56	0.527
466.76	0.531
466.96	0.529
467.16	0.524
467.36	0.504
467.56	0.500
467.76	0.496
467.96	0.498
468.16	0.495
468.36	0.491
468.56	0.487
468.76	0.477
468.96	0.470
469.16	0.452
469.35	0.452
469.55	0.436
469.75	0.438
469.95	0.447
470.15	0.445
470.35	0.444
470.55	0.437
470.75	0.434
470.95	0.437
471.15	0.431
471.35	0.440
471.55	0.440
471.75	0.451
471.95	0.458
472.15	0.451
472.35	0.452
472.54	0.456
472.74	0.456
472.94	0.463
473.14	0.470
473.34	0.471
473.54	0.472
473.74	0.478
473.94	0.480
474.14	0.488
474.34	0.484
474.54	0.485
474.74	0.484
474.94	0.487
475.13	0.486
475.33	0.488
475.53	0.475
475.73	0.475
475.93	0.469
476.13	0.460
476.33	0.453
476.53	0.459
476.73	0.453
476.93	0.460
477.12	0.468
477.32	0.472
477.52	0.465
477.72	0.482
477.92	0.474
478.12	0.468
478.32	0.478
478.52	0.478
478.72	0.478
478.92	0.475
479.11	0.461
479.31	0.451
479.51	0.439
479.71	0.441
479.91	0.433
480.11	0.443
480.31	0.445
480.51	0.448
480.70	0.449
480.90	0.453
481.10	0.455
481.30	0.461
481.50	0.471
481.70	0.484
481.90	0.478
482.10	0.484
482.29	0.478
482.49	0.488
482.69	0.490
482.89	0.489
483.09	0.486
483.29	0.491
483.49	0.486
483.68	0.484
483.88	0.484
484.08	0.486
484.28	0.482
484.48	0.484
484.68	0.469
484.88	0.460
485.07	0.461
485.27	0.454
485.47	0.448
485.67	0.452
485.87	0.453
486.07	0.443
486.26	0.447
486.46	0.454
486.66	0.459
486.86	0.478
487.06	0.484
487.26	0.480
487.45	0.491
487.65	0.494
487.85	0.496
488.05	0.487
488.25	0.492
488.45	0.486
488.64	0.484
488.84	0.494
489.04	0.482
489.24	0.485
489.44	0.487
489.64	0.491
489.83	0.499
490.03	0.494
490.23	0.491
490.43	0.497
490.63	0.497
490.82	0.497
491.02	0.489
491.22	0.483
491.42	0.471
491.62	0.474
491.81	0.469
492.01	0.466
492.21	0.487
492.41	0.490
492.61	0.492
492.80	0.487
493.00	0.496
493.20	0.497
493.40	0.507
493.60	0.510
493.79	0.503
493.99	0.496
494.19	0.496
494.39	0.479
494.59	0.491
494.78	0.496
494.98	0.509
495.18	0.488
495.38	0.482
495.57	0.483
495.77	0.483
495.97	0.490
496.17	0.504
496.37	0.504
496.56	0.499
496.76	0.480
496.96	0.475
497.16	0.473
497.35	0.486
497.55	0.493
497.75	0.482
497.95	0.484
498.14	0.476
498.34	0.469
498.54	0.471
498.74	0.468
498.93	0.486
499.13	0.487
499.33	0.481
499.53	0.476
499.72	0.474
499.92	0.484
500.12	0.480
500.32	0.496
500.51	0.497
500.71	0.503
500.91	0.513
501.11	0.500
501.30	0.496
501.50	0.500
501.70	0.513
501.90	0.511
502.09	0.512
502.29	0.512
502.49	0.510
502.69	0.521
502.88	0.512
503.08	0.504
503.28	0.510
503.47	0.511
503.67	0.509
503.87	0.512
504.07	0.516
504.26	0.523
504.46	0.524
504.66	0.513
504.85	0.502
505.05	0.506
505.25	0.511
505.45	0.509
505.64	0.512
505.84	0.503
506.04	0.482
506.23	0.488
506.43	0.473
506.63	0.472
506.83	0.457
507.02	0.446
507.22	0.421
507.42	0.433
507.61	0.425
507.81	0.419
508.01	0.449
508.20	0.447
508.40	0.460
508.60	0.472
508.80	0.467
508.99	0.482
509.19	0.486
509.39	0.495
509.58	0.504
509.78	0.497
509.98	0.498
510.17	0.484
510.37	0.483
510.57	0.466
510.76	0.465
510.96	0.491
511.16	0.485
511.35	0.490
511.55	0.512
511.75	0.481
511.94	0.490
512.14	0.489
512.34	0.480
512.53	0.493
512.73	0.511
512.93	0.511
513.12	0.500
513.32	0.515
513.52	0.512
513.71	0.513
513.91	0.531
514.11	0.525
514.30	0.548
514.50	0.554
514.70	0.552
514.89	0.525
515.09	0.513
515.28	0.497
515.48	0.484
515.68	0.484
515.87	0.482
516.07	0.486
516.27	0.491
516.46	0.467
516.66	0.476
516.86	0.465
517.05	0.467
517.25	0.478
517.44	0.497
517.64	0.523
517.84	0.521
518.03	0.497
518.23	0.503
518.43	0.519
518.62	0.538
518.82	0.538
519.01	0.548
519.21	0.562
519.41	0.565
519.60	0.568
519.80	0.554
520.00	0.560
520.19	0.586
520.39	0.560
520.58	0.560
520.78	0.553
520.98	0.539
521.17	0.531
521.37	0.514
521.56	0.512
521.76	0.511
521.96	0.523
522.15	0.520
522.35	0.503
522.54	0.512
522.74	0.511
522.94	0.499
523.13	0.501
523.33	0.524
523.52	0.529
523.72	0.525
523.91	0.522
524.11	0.514
524.31	0.502
524.50	0.516
524.70	0.529
524.89	0.529
525.09	0.529
525.29	0.556
525.48	0.545
525.68	0.540
525.87	0.544
526.07	0.547
526.26	0.547
526.46	0.565
526.66	0.548
526.85	0.543
527.05	0.537
527.24	0.536
527.44	0.523
527.63	0.516
527.83	0.514
528.02	0.497
528.22	0.494
528.42	0.471
528.61	0.471
528.81	0.485
529.00	0.487
529.20	0.488
529.39	0.504
529.59	0.488
529.78	0.484
529.98	0.509
530.17	0.524
530.37	0.526
530.57	0.544
530.76	0.535
530.96	0.525
531.15	0.529
531.35	0.516
531.54	0.531
531.74	0.550
531.93	0.574
532.13	0.565
532.32	0.571
532.52	0.566
532.71	0.549
532.91	0.545
533.10	0.554
533.30	0.542
533.49	0.567
533.69	0.530
533.89	0.512
534.08	0.493
534.28	0.486
534.47	0.471
534.67	0.485
534.86	0.502
535.06	0.522
535.25	0.510
535.45	0.508
535.64	0.502
535.84	0.519
536.03	0.527
536.23	0.526
536.42	0.543
536.62	0.538
536.81	0.534
537.01	0.539
537.20	0.529
537.40	0.550
537.59	0.564
537.79	0.570
537.98	0.585
538.17	0.580
538.37	0.591
538.56	0.581
538.76	0.582
538.95	0.581
539.15	0.575
539.34	0.576
539.54	0.576
539.73	0.564
539.93	0.558
540.12	0.563
540.32	0.551
540.51	0.549
540.71	0.541
540.90	0.554
541.10	0.557
541.29	0.554
541.49	0.552
541.68	0.526
541.87	0.526
542.07	0.533
542.26	0.505
542.46	0.547
542.65	0.544
542.85	0.540
543.04	0.531
543.24	0.546
543.43	0.568
543.63	0.601
543.82	0.608
544.01	0.622
544.21	0.604
544.40	0.614
544.60	0.580
544.79	0.584
544.99	0.585
545.18	0.569
545.37	0.533
545.57	0.526
545.76	0.517
545.96	0.526
546.15	0.512
546.35	0.513
546.54	0.510
546.73	0.535
546.93	0.550
547.12	0.587
547.32	0.594
547.51	0.610
547.71	0.602
547.90	0.573
548.09	0.562
548.29	0.573
548.48	0.591
548.68	0.605
548.87	0.584
549.06	0.560
549.26	0.531
549.45	0.533
549.65	0.554
549.84	0.572
550.03	0.583
550.23	0.586
550.42	0.566
550.62	0.557
550.81	0.537
551.00	0.524
551.20	0.532
551.39	0.559
551.59	0.565
551.78	0.515
551.97	0.510
552.17	0.517
552.36	0.526
552.56	0.564
552.75	0.583
552.94	0.616
553.14	0.646
553.33	0.645
553.52	0.640
553.72	0.630
553.91	0.647
554.11	0.644
554.30	0.626
554.49	0.644
554.69	0.649
554.88	0.627
555.07	0.604
555.27	0.589
555.46	0.576
555.65	0.613
555.85	0.624
556.04	0.623
556.24	0.614
556.43	0.650
556.62	0.644
556.82	0.622
557.01	0.601
557.20	0.609
557.40	0.603
557.59	0.604
557.78	0.540
557.98	0.546
558.17	0.539
558.36	0.518
558.56	0.476
558.75	0.483
558.94	0.495
559.14	0.510
559.33	0.524
559.52	0.510
559.72	0.497
559.91	0.529
560.10	0.529
560.30	0.545
560.49	0.578
560.68	0.617
560.88	0.590
561.07	0.597
561.26	0.619
561.46	0.577
561.65	0.606
561.84	0.605
562.04	0.586
562.23	0.574
562.42	0.587
562.62	0.584
562.81	0.570
563.00	0.590
563.19	0.576
563.39	0.569
563.58	0.597
563.77	0.601
563.97	0.615
564.16	0.640
564.35	0.658
564.55	0.662
564.74	0.657
564.93	0.659
565.12	0.652
565.32	0.645
565.51	0.650
565.70	0.650
565.90	0.640
566.09	0.651
566.28	0.645
566.47	0.637
566.67	0.621
566.86	0.644
567.05	0.649
567.25	0.658
567.44	0.680
567.63	0.655
567.82	0.626
568.02	0.615
568.21	0.600
568.40	0.599
568.59	0.628
568.79	0.654
568.98	0.634
569.17	0.643
569.36	0.665
569.56	0.675
569.75	0.684
569.94	0.731
570.14	0.735
570.33	0.721
570.52	0.690
570.71	0.670
570.91	0.657
571.10	0.633
571.29	0.614
571.48	0.587
571.68	0.549
571.87	0.543
572.06	0.543
572.25	0.544
572.44	0.545
572.64	0.584
572.83	0.585
573.02	0.558
573.21	0.606
573.41	0.604
573.60	0.614
573.79	0.631
573.98	0.630
574.18	0.599
574.37	0.598
574.56	0.620
574.75	0.588
574.94	0.579
575.14	0.583
575.33	0.582
575.52	0.591
575.71	0.586
575.91	0.586
576.10	0.641
576.29	0.646
576.48	0.656
576.67	0.669
576.87	0.707
577.06	0.699
577.25	0.713
577.44	0.691
577.63	0.713
577.83	0.708
578.02	0.721
578.21	0.687
578.40	0.713
578.59	0.706
578.79	0.697
578.98	0.671
579.17	0.685
579.36	0.696
579.55	0.697
579.74	0.682
579.94	0.701
580.13	0.682
580.32	0.669
580.51	0.666
580.70	0.678
580.90	0.687
581.09	0.690
581.28	0.709
581.47	0.683
581.66	0.695
581.85	0.674
582.05	0.653
582.24	0.665
582.43	0.660
582.62	0.640
582.81	0.634
583.00	0.630
583.20	0.634
583.39	0.645
583.58	0.703
583.77	0.695
583.96	0.739
584.15	0.744
584.34	0.727
584.54	0.725
584.73	0.712
584.92	0.696
585.11	0.690
585.30	0.690
585.49	0.666
585.68	0.620
585.88	0.643
586.07	0.604
586.26	0.606
586.45	0.610
586.64	0.656
586.83	0.692
587.02	0.732
587.22	0.746
587.41	0.729
587.60	0.740
587.79	0.752
587.98	0.739
588.17	0.748
588.36	0.767
588.55	0.771
588.74	0.725
588.94	0.715
589.13	0.711
589.32	0.684
589.51	0.727
589.70	0.735
589.89	0.744
590.08	0.751
590.27	0.759
590.46	0.762
590.66	0.779
590.85	0.782
591.04	0.782
591.23	0.737
591.42	0.762
591.61	0.755
591.80	0.737
591.99	0.734
592.18	0.706
592.37	0.703
592.57	0.690
592.76	0.704
592.95	0.700
593.14	0.693
593.33	0.712
593.52	0.682
593.71	0.672
593.90	0.695
594.09	0.672
594.28	0.672
594.47	0.683
594.66	0.683
594.85	0.696
595.05	0.708
595.24	0.720
595.43	0.751
595.62	0.792
595.81	0.805
596.00	0.779
596.19	0.763
596.38	0.795
596.57	0.762
596.76	0.750
596.95	0.712
597.14	0.701
597.33	0.697
597.52	0.654
597.71	0.621
597.90	0.594
598.09	0.574
598.28	0.600
598.47	0.582
598.67	0.602
598.86	0.620
599.05	0.634
599.24	0.640
599.43	0.657
599.62	0.700
599.81	0.684
600.00	0.696
600.19	0.724
600.38	0.722
600.57	0.713
600.76	0.725
600.95	0.742
601.14	0.730
601.33	0.753
601.52	0.734
601.71	0.724
601.90	0.748
602.09	0.728
602.28	0.756
602.47	0.765
602.66	0.799
602.85	0.795
603.04	0.791
603.23	0.787
603.42	0.794
603.61	0.777
603.80	0.743
603.99	0.772
604.18	0.770
604.37	0.747
604.56	0.735
604.75	0.716
604.94	0.722
605.13	0.721
605.32	0.749
605.51	0.748
605.70	0.766
605.89	0.793
606.08	0.761
606.27	0.775
606.46	0.767
606.65	0.772
606.84	0.770
607.03	0.796
607.22	0.758
607.41	0.742
607.60	0.735
607.79	0.748
607.98	0.752
608.17	0.754
608.36	0.764
608.55	0.789
608.74	0.809
608.93	0.823
609.12	0.805
609.31	0.832
609.49	0.854
609.68	0.847
609.87	0.834
610.06	0.836
610.25	0.851
610.44	0.839
610.63	0.819
610.82	0.826
611.01	0.813
611.20	0.815
611.39	0.817
611.58	0.805
611.77	0.831
611.96	0.839
612.15	0.822
612.34	0.827
612.53	0.840
612.72	0.848
612.90	0.836
613.09	0.871
613.28	0.859
613.47	0.838
613.66	0.847
613.85	0.813
614.04	0.794
614.23	0.807
614.42	0.810
614.61	0.838
614.80	0.836
614.99	0.822
615.18	0.791
615.36	0.784
615.55	0.779
615.74	0.781
615.93	0.811
616.12	0.829
616.31	0.850
616.50	0.842
616.69	0.815
616.88	0.811
617.07	0.800
617.25	0.793
617.44	0.788
617.63	0.811
617.82	0.813
618.01	0.825
618.20	0.822
618.39	0.823
618.58	0.833
618.77	0.840
618.95	0.846
619.14	0.871
619.33	0.888
619.52	0.892
619.71	0.902
619.90	0.894
620.09	0.891
620.28	0.908
620.46	0.862
620.65	0.860
620.84	0.826
621.03	0.815
621.22	0.825
621.41	0.846
621.60	0.860
621.79	0.839
621.97	0.828
622.16	0.806
622.35	0.809
622.54	0.832
622.73	0.807
622.92	0.849
623.11	0.879
623.29	0.898
623.48	0.886
623.67	0.871
623.86	0.887
624.05	0.871
624.24	0.887
624.42	0.883
624.61	0.892
624.80	0.944
624.99	0.928
625.18	0.946
625.37	0.912
625.55	0.900
625.74	0.898
625.93	0.878
626.12	0.893
626.31	0.879
626.50	0.866
626.68	0.885
626.87	0.857
627.06	0.862
627.25	0.816
627.44	0.851
627.63	0.828
627.81	0.878
628.00	0.905
628.19	0.897
628.38	0.902
628.57	0.920
628.75	0.900
628.94	0.886
629.13	0.893
629.32	0.930
629.51	0.924
629.69	0.947
629.88	0.899
630.07	0.898
630.26	0.919
630.45	0.937
630.63	0.927
630.82	0.939
631.01	0.952
631.20	0.966
631.39	0.942
631.57	0.929
631.76	0.928
631.95	0.932
632.14	0.908
632.32	0.929
632.51	0.922
632.70	0.938
632.89	0.940
633.08	0.947
633.26	0.922
633.45	0.927
633.64	0.938
633.83	0.923
634.01	0.946
634.20	0.985
634.39	0.983
634.58	0.979
634.76	0.945
634.95	0.946
635.14	0.949
635.33	0.947
635.51	0.945
635.70	0.920
635.89	0.936
636.08	0.924
636.26	0.893
636.45	0.864
636.64	0.830
636.83	0.848
637.01	0.829
637.20	0.837
637.39	0.873
637.58	0.852
637.76	0.875
637.95	0.890
638.14	0.895
638.33	0.905
638.51	0.898
638.70	0.949
638.89	0.914
639.07	0.928
639.26	0.924
639.45	0.928
639.64	0.933
639.82	0.929
640.01	0.939
640.20	0.948
640.38	0.947
640.57	0.986
640.76	0.983
640.95	1.024
641.13	1.026
641.32	1.009
641.51	0.988
641.69	1.011
641.88	1.001
642.07	0.995
642.26	0.999
642.44	1.029
642.63	1.011
642.82	1.007
643.00	1.025
643.19	1.029
643.38	1.049
643.56	1.058
643.75	1.037
643.94	1.036
644.12	1.010
644.31	1.020
644.50	0.993
644.68	0.985
644.87	0.974
645.06	0.962
645.24	0.973
645.43	0.962
645.62	0.946
645.81	0.954
645.99	0.982
646.18	1.009
646.37	0.998
646.55	0.990
646.74	1.020
646.92	1.036
647.11	1.047
647.30	1.034
647.48	1.028
647.67	1.018
647.86	1.031
648.04	0.999
648.23	0.985
648.42	0.971
648.60	1.033
648.79	1.068
648.98	1.076
649.16	1.067
649.35	1.069
649.54	1.072
649.72	1.092
649.91	1.103
650.09	1.114
650.28	1.111
650.47	1.135
650.65	1.120
650.84	1.096
651.03	1.083
651.21	1.095
651.40	1.091
651.59	1.135
651.77	1.157
651.96	1.133
652.14	1.130
652.33	1.134
652.52	1.129
652.70	1.089
652.89	1.039
653.07	1.045
653.26	1.026
653.45	1.048
653.63	1.003
653.82	0.991
654.00	0.995
654.19	1.006
654.38	1.020
654.56	0.986
654.75	0.996
654.93	1.036
655.12	1.055
655.31	1.074
655.49	1.071
655.68	1.093
655.86	1.133
656.05	1.173
656.24	1.160
656.42	1.148
656.61	1.190
656.79	1.206
656.98	1.204
657.16	1.188
657.35	1.189
657.54	1.208
657.72	1.202
657.91	1.184
658.09	1.155
658.28	1.175
658.46	1.207
658.65	1.209
658.84	1.210
659.02	1.206
659.21	1.199
659.39	1.183
659.58	1.161
659.76	1.147
659.95	1.131
660.13	1.118
660.32	1.093
660.51	1.056
660.69	1.027
660.88	1.010
661.06	1.006
661.25	0.994
661.43	1.036
661.62	1.038
661.80	1.047
661.99	1.042
662.17	1.062
662.36	1.118
662.55	1.170
662.73	1.188
662.92	1.218
663.10	1.230
663.29	1.243
663.47	1.209
663.66	1.168
663.84	1.194
664.03	1.231
664.21	1.242
664.40	1.196
664.58	1.185
664.77	1.191
664.95	1.217
665.14	1.236
665.32	1.236
665.51	1.235
665.69	1.267
665.88	1.276
666.06	1.267
666.25	1.255
666.43	1.312
666.62	1.309
666.80	1.307
666.99	1.274
667.17	1.266
667.36	1.285
667.54	1.301
667.73	1.311
667.91	1.281
668.10	1.276
668.28	1.280
668.47	1.252
668.65	1.269
668.84	1.259
669.02	1.244
669.21	1.235
669.39	1.238
669.58	1.245
669.76	1.259
669.95	1.285
670.13	1.286
670.31	1.301
670.50	1.305
670.68	1.288
670.87	1.309
671.05	1.335
671.24	1.358
671.42	1.339
671.61	1.327
671.79	1.312
671.98	1.330
672.16	1.317
672.35	1.293
672.53	1.293
672.71	1.292
672.90	1.295
673.08	1.313
673.27	1.320
673.45	1.320
673.64	1.327
673.82	1.334
674.01	1.310
674.19	1.319
674.37	1.351
674.56	1.358
674.74	1.365
674.93	1.389
675.11	1.347
675.30	1.360
675.48	1.366
675.66	1.369
675.85	1.362
676.03	1.357
676.22	1.361
676.40	1.310
676.58	1.297
676.77	1.295
676.95	1.256
677.14	1.269
677.32	1.226
677.50	1.247
677.69	1.260
677.87	1.287
678.06	1.295
678.24	1.288
678.43	1.365
678.61	1.388
678.79	1.373
678.98	1.422
679.16	1.455
679.34	1.482
679.53	1.482
679.71	1.481
679.90	1.477
680.08	1.475
680.26	1.474
680.45	1.457
680.63	1.441
680.82	1.453
681.00	1.407
681.18	1.391
681.37	1.364
681.55	1.363
681.73	1.378
681.92	1.403
682.10	1.440
682.29	1.456
682.47	1.469
682.65	1.496
682.84	1.505
683.02	1.531
683.20	1.512
683.39	1.524
683.57	1.525
683.75	1.498
683.94	1.486
684.12	1.450
684.30	1.443
684.49	1.432
684.67	1.425
684.85	1.454
685.04	1.446
685.22	1.483
685.40	1.500
685.59	1.525
685.77	1.568
685.96	1.540
686.14	1.554
686.32	1.604
686.50	1.612
686.69	1.615
686.87	1.600
687.05	1.593
687.24	1.587
687.42	1.608
687.60	1.605
687.79	1.568
687.97	1.611
688.15	1.655
688.34	1.645
688.52	1.632
688.70	1.642
688.89	1.667
689.07	1.683
689.25	1.671
689.44	1.676
689.62	1.693
689.80	1.740
689.98	1.720
690.17	1.671
690.35	1.619
690.53	1.607
690.72	1.587
690.90	1.552
691.08	1.540
691.27	1.567
691.45	1.532
691.63	1.511
691.81	1.484
692.00	1.460
692.18	1.508
692.36	1.518
692.54	1.532
692.73	1.548
692.91	1.554
693.09	1.584
693.28	1.575
693.46	1.602
693.64	1.596
693.82	1.616
694.01	1.656
694.19	1.647
694.37	1.647
694.55	1.664
694.74	1.653
694.92	1.683
695.10	1.648
695.28	1.663
695.47	1.658
695.65	1.676
695.83	1.644
696.01	1.613
696.20	1.612
696.38	1.671
696.56	1.659
696.74	1.661
696.93	1.641
697.11	1.681
697.29	1.641
697.47	1.609
697.66	1.595
697.84	1.603
698.02	1.649
698.20	1.666
698.39	1.651
698.57	1.675
698.75	1.702
698.93	1.720
699.11	1.727
699.30	1.777
699.48	1.824
699.66	1.849
699.84	1.873
700.03	1.869
700.21	1.854
700.39	1.843
700.57	1.833
700.75	1.820
700.94	1.821
701.12	1.811
701.30	1.777
701.48	1.817
701.66	1.831
701.85	1.821
702.03	1.835
702.21	1.843
702.39	1.851
702.57	1.865
702.76	1.862
702.94	1.850
703.12	1.848
703.30	1.895
703.48	1.867
703.66	1.831
703.85	1.834
704.03	1.849
704.21	1.832
704.39	1.842
704.57	1.900
704.75	1.955
704.94	1.997
705.12	2.012
705.30	1.998
705.48	1.999
705.66	2.053
705.84	2.092
706.03	2.078
706.21	2.080
706.39	2.117
706.57	2.068
706.75	2.039
706.93	2.030
707.12	2.046
707.30	2.058
707.48	2.055
707.66	2.038
707.84	2.022
708.02	2.029
708.20	2.055
708.39	2.019
708.57	2.012
708.75	2.022
708.93	2.009
709.11	2.001
709.29	2.002
709.47	1.985
709.66	1.989
709.84	1.984
710.02	1.999
710.20	1.967
710.38	1.929
710.56	1.906
710.74	1.904
710.92	1.934
711.10	1.943
711.29	1.952
711.47	1.992
711.65	1.992
711.83	2.021
712.01	1.967
712.19	1.995
712.37	2.036
712.55	2.066
712.73	2.061
712.92	2.081
713.10	2.093
713.28	2.095
713.46	2.046
713.64	2.027
713.82	1.983
714.00	2.037
714.18	2.037
714.36	2.043
714.54	2.050
714.72	2.052
714.91	1.972
715.09	1.950
715.27	1.932
715.45	1.957
715.63	1.997
715.81	2.039
715.99	2.051
716.17	2.083
716.35	2.092
716.53	2.103
716.71	2.109
716.89	2.167
717.07	2.171
717.25	2.163
717.43	2.194
717.62	2.183
717.80	2.151
717.98	2.176
718.16	2.204
718.34	2.225
718.52	2.245
718.70	2.280
718.88	2.274
719.06	2.292
719.24	2.361
719.42	2.394
719.60	2.402
719.78	2.469
719.96	2.412
720.14	2.385
720.32	2.381
720.50	2.404
720.68	2.396
720.86	2.436
721.04	2.391
721.22	2.365
721.40	2.349
721.58	2.370
721.76	2.347
721.94	2.388
722.12	2.441
722.30	2.460
722.48	2.470
722.66	2.481
722.84	2.449
723.03	2.509
723.21	2.473
723.39	2.460
723.57	2.407
723.75	2.397
723.93	2.378
724.11	2.301
724.29	2.301
724.47	2.251
724.65	2.275
724.83	2.269
725.00	2.223
725.18	2.257
725.36	2.273
725.54	2.328
725.72	2.376
725.90	2.360
726.08	2.405
726.26	2.408
726.44	2.430
726.62	2.433
726.80	2.492
726.98	2.508
727.16	2.541
727.34	2.530
727.52	2.514
727.70	2.430
727.88	2.460
728.06	2.492
728.24	2.500
728.42	2.479
728.60	2.436
728.78	2.375
728.96	2.440
729.14	2.460
729.32	2.514
729.50	2.564
729.68	2.628
729.86	2.683
730.04	2.634
730.22	2.614
730.39	2.701
730.57	2.720
730.75	2.785
730.93	2.749
731.11	2.723
731.29	2.701
731.47	2.667
731.65	2.691
731.83	2.638
732.01	2.630
732.19	2.598
732.37	2.575
732.55	2.575
732.73	2.584
732.90	2.619
733.08	2.610
733.26	2.615
733.44	2.655
733.62	2.631
733.80	2.647
733.98	2.697
734.16	2.764
734.34	2.771
734.52	2.792
734.70	2.790
734.87	2.751
735.05	2.762
735.23	2.746
735.41	2.723
735.59	2.758
735.77	2.732
735.95	2.706
736.13	2.713
736.31	2.668
736.49	2.665
736.66	2.638
736.84	2.678
737.02	2.702
737.20	2.713
737.38	2.729
737.56	2.707
737.74	2.792
737.92	2.806
738.09	2.830
738.27	2.872
738.45	2.872
738.63	2.875
738.81	2.893
738.99	2.888
739.17	2.881
739.34	2.947
739.52	2.936
739.70	2.888
739.88	2.897
740.06	2.896
740.24	2.897
740.42	2.924
740.59	2.928
740.77	2.867
740.95	2.864
741.13	2.879
741.31	2.816
741.49	2.848
741.66	2.885
741.84	2.840
742.02	2.830
742.20	2.815
742.38	2.759
742.56	2.792
742.73	2.889
742.91	2.864
743.09	2.884
743.27	2.924
743.45	2.952
743.63	2.917
743.80	3.056
743.98	3.076
744.16	3.100
744.34	3.114
744.52	3.104
744.69	3.055
744.87	3.098
745.05	3.055
745.23	3.009
745.41	3.012
745.59	3.032
745.76	2.945
745.94	2.953
746.12	3.016
746.30	3.073
746.47	3.080
746.65	3.150
746.83	3.172
747.01	3.230
747.19	3.231
747.36	3.213
747.54	3.228
747.72	3.336
747.90	3.325
748.08	3.280
748.25	3.339
748.43	3.348
748.61	3.304
748.79	3.301
748.96	3.327
749.14	3.437
749.32	3.428
749.50	3.459
749.68	3.390
749.85	3.411
750.03	3.424
750.21	3.386
750.39	3.380
750.56	3.406
750.74	3.395
750.92	3.376
751.10	3.315
751.27	3.345
751.45	3.359
751.63	3.342
751.81	3.322
751.98	3.291
752.16	3.317
752.34	3.374
752.51	3.405
752.69	3.496
752.87	3.495
753.05	3.473
753.22	3.527
753.40	3.489
753.58	3.473
753.76	3.463
753.93	3.463
754.11	3.487
754.29	3.484
754.46	3.410
754.64	3.342
754.82	3.376
755.00	3.308
755.17	3.298
755.35	3.306
755.53	3.380
755.70	3.401
755.88	3.452
756.06	3.403
756.24	3.390
756.41	3.461
756.59	3.480
756.77	3.446
756.94	3.512
757.12	3.468
757.30	3.420
757.47	3.379
757.65	3.386
757.83	3.365
758.01	3.388
758.18	3.392
758.36	3.376
758.54	3.359
758.71	3.345
758.89	3.412
759.07	3.416
759.24	3.452
759.42	3.447
759.60	3.459
759.77	3.430
759.95	3.415
760.13	3.374
760.30	3.386
760.48	3.439
760.66	3.508
760.83	3.465
761.01	3.489
761.19	3.521
761.36	3.571
761.54	3.577
761.72	3.567
761.89	3.582
762.07	3.622
762.24	3.627
762.42	3.596
762.60	3.538
762.77	3.566
762.95	3.586
763.13	3.547
763.30	3.551
763.48	3.566
763.66	3.667
763.83	3.630
764.01	3.690
764.18	3.679
764.36	3.676
764.54	3.711
764.71	3.727
764.89	3.716
765.07	3.805
765.24	3.744
765.42	3.752
765.59	3.736
765.77	3.803
765.95	3.731
766.12	3.746
766.30	3.822
766.47	3.866
766.65	3.863
766.83	3.823
767.00	3.792
767.18	3.848
767.35	3.836
767.53	3.843
767.71	3.883
767.88	3.949
768.06	3.949
768.23	3.896
768.41	3.902
768.59	3.910
768.76	3.957
768.94	4.025
769.11	4.020
769.29	4.054
769.46	4.112
769.64	4.076
769.82	4.057
769.99	4.105
770.17	4.120
770.34	4.060
770.52	4.029
770.69	4.025
770.87	4.034
771.05	4.109
771.22	4.128
771.40	4.062
771.57	4.075
771.75	4.062
771.92	4.034
772.10	4.094
772.27	4.170
772.45	4.245
772.63	4.274
772.80	4.235
772.98	4.199
773.15	4.174
773.33	4.137
773.50	4.170
773.68	4.207
773.85	4.214
774.03	4.150
774.20	4.158
774.38	4.140
774.55	4.166
774.73	4.151
774.91	4.131
775.08	4.167
775.26	4.255
775.43	4.223
775.61	4.286
775.78	4.291
775.96	4.365
776.13	4.324
776.31	4.327
776.48	4.316
776.66	4.330
776.83	4.386
777.01	4.333
777.18	4.294
777.36	4.283
777.53	4.240
777.71	4.316
777.88	4.290
778.06	4.282
778.23	4.271
778.41	4.272
778.58	4.349
778.76	4.301
778.93	4.298
779.11	4.326
779.28	4.338
779.46	4.294
779.63	4.196
779.80	4.193
779.98	4.230
780.15	4.208
780.33	4.255
780.50	4.243
780.68	4.253
780.85	4.355
781.03	4.381
781.20	4.436
781.38	4.535
781.55	4.588
781.73	4.579
781.90	4.593
782.08	4.632
782.25	4.621
782.42	4.572
782.60	4.604
782.77	4.558
782.95	4.561
783.12	4.539
783.30	4.523
783.47	4.468
783.65	4.506
783.82	4.568
783.99	4.593
784.17	4.645
784.34	4.674
784.52	4.727
784.69	4.734
784.87	4.779
785.04	4.797
785.21	4.720
785.39	4.780
785.56	4.785
785.74	4.742
785.91	4.754
786.08	4.739
786.26	4.768
786.43	4.724
786.61	4.780
786.78	4.813
786.96	4.816
787.13	4.939
787.30	4.979
787.48	4.998
787.65	5.085
787.83	5.071
788.00	5.033
788.17	4.923
788.35	4.937
788.52	4.941
788.70	4.943
788.87	4.939
789.04	4.830
789.22	4.830
789.39	4.878
789.56	4.783
789.74	4.835
789.91	4.902
790.09	4.973
790.26	5.019
790.43	5.027
790.61	5.000
790.78	5.033
790.95	5.108
791.13	5.191
791.30	5.136
791.47	5.162
791.65	5.210
791.82	5.136
792.00	5.191
792.17	5.173
792.34	5.191
792.52	5.178
792.69	5.207
792.86	5.210
793.04	5.151
793.21	5.197
793.38	5.189
793.56	5.037
793.73	5.142
793.90	5.119
794.08	5.113
794.25	5.094
794.42	5.056
794.60	5.069
794.77	5.060
794.94	5.089
795.12	5.078
795.29	5.134
795.46	5.257
795.64	5.197
795.81	5.213
795.98	5.253
796.16	5.283
796.33	5.327
796.50	5.226
796.68	5.296
796.85	5.294
797.02	5.276
797.19	5.339
797.37	5.237
797.54	5.206
797.71	5.211
797.89	5.115
798.06	5.080
798.23	5.195
798.41	5.256
798.58	5.265
798.75	5.261
798.92	5.309
799.10	5.229
799.27	5.325
799.44	5.313
799.62	5.350
799.79	5.475
799.96	5.474
800.13	5.393
800.31	5.494
800.48	5.466
800.65	5.464
800.82	5.520
801.00	5.498
801.17	5.568
801.34	5.710
801.52	5.751
801.69	5.776
801.86	5.863
802.03	5.915
802.21	5.901
802.38	5.913
802.55	5.907
802.72	5.907
802.90	5.937
803.07	5.932
803.24	5.889
803.41	5.858
803.59	5.878
803.76	5.829
803.93	5.797
804.10	5.798
804.27	5.802
804.45	5.884
804.62	5.894
804.79	5.886
804.96	5.889
805.14	5.865
805.31	5.821
805.48	5.708
805.65	5.746
805.82	5.774
806.00	5.699
806.17	5.653
806.34	5.556
806.51	5.516
806.69	5.661
806.86	5.635
807.03	5.717
807.20	5.729
807.37	5.807
807.55	5.774
807.72	5.814
807.89	5.998
808.06	6.076
808.23	6.177
808.41	6.129
808.58	6.057
808.75	6.025
808.92	5.962
809.09	6.088
809.26	6.066
809.44	6.136
809.61	6.168
809.78	6.058
809.95	6.054
810.12	6.117
810.30	6.195
810.47	6.251
810.64	6.327
810.81	6.417
810.98	6.322
811.15	6.417
811.33	6.380
811.50	6.294
811.67	6.294
811.84	6.281
812.01	6.282
812.18	6.261
812.35	6.276
812.53	6.343
812.70	6.445
812.87	6.470
813.04	6.541
813.21	6.571
813.38	6.700
813.55	6.820
813.73	6.868
813.90	6.775
814.07	6.795
814.24	6.767
814.41	6.723
814.58	6.593
814.75	6.534
814.93	6.402
815.10	6.498
815.27	6.396
815.44	6.287
815.61	6.374
815.78	6.486
815.95	6.506
816.12	6.530
816.29	6.602
816.47	6.627
816.64	6.764
816.81	6.864
816.98	6.830
817.15	6.962
817.32	7.027
817.49	6.976
817.66	6.942
817.83	7.021
818.00	7.008
818.18	6.930
818.35	6.991
818.52	7.043
818.69	7.026
818.86	7.071
819.03	6.949
819.20	6.978
819.37	6.948
819.54	6.995
819.71	6.951
819.88	6.994
820.05	6.944
820.23	6.873
820.40	6.806
820.57	6.877
820.74	6.909
820.91	7.077
821.08	7.074
821.25	7.134
821.42	7.067
821.59	7.065
821.76	7.126
821.93	7.181
822.10	7.322
822.27	7.209
822.44	7.103
822.61	7.020
822.78	6.981
822.95	6.930
823.12	6.918
823.29	7.065
823.47	7.118
823.64	7.078
823.81	7.076
823.98	7.100
824.15	7.299
824.32	7.374
824.49	7.368
824.66	7.317
824.83	7.414
825.00	7.510
825.17	7.465
825.34	7.503
825.51	7.495
825.68	7.451
825.85	7.444
826.02	7.440
826.19	7.292
826.36	7.290
826.53	7.217
826.70	7.310
826.87	7.256
827.04	7.244
827.21	7.152
827.38	7.223
827.55	7.334
827.72	7.242
827.89	7.257
828.06	7.359
828.23	7.460
828.40	7.625
828.57	7.432
828.74	7.450
828.91	7.436
829.08	7.463
829.25	7.426
829.42	7.445
829.59	7.536
829.76	7.505
829.93	7.638
830.10	7.647
830.27	7.659
830.44	7.823
830.60	7.803
830.77	7.779
830.94	7.731
831.11	7.741
831.28	7.905
831.45	7.839
831.62	7.808
831.79	7.701
831.96	7.612
832.13	7.613
832.30	7.584
832.47	7.607
832.64	7.624
832.81	7.701
832.98	7.620
833.15	7.521
833.32	7.569
833.49	7.813
833.65	7.833
833.82	7.844
833.99	7.816
834.16	7.711
834.33	7.819
834.50	7.825
834.67	7.783
834.84	7.892
835.01	7.771
835.18	7.759
835.35	7.465
835.52	7.477
835.69	7.510
835.85	7.571
836.02	7.613
836.19	7.596
836.36	7.698
836.53	7.844
836.70	8.009
836.87	8.238
837.04	8.216
837.21	8.391
837.38	8.425
837.54	8.499
837.71	8.399
837.88	8.524
838.05	8.424
838.22	8.401
838.39	8.372
838.56	8.165
838.73	8.117
838.89	8.184
839.06	8.185
839.23	8.048
839.40	8.010
839.57	8.091
839.74	8.068
839.91	8.301
840.08	8.358
840.24	8.343
840.41	8.481
840.58	8.494
840.75	8.576
840.92	8.588
841.09	8.763
841.26	8.905
841.42	8.804
841.59	8.925
841.76	8.782
841.93	8.845
842.10	8.791
842.27	8.661
842.43	8.710
842.60	8.662
842.77	8.660
842.94	8.744
843.11	8.626
843.28	8.742
843.44	8.829
843.61	8.828
843.78	8.792
843.95	8.904
844.12	9.111
844.28	8.970
844.45	8.919
844.62	9.150
844.79	8.946
844.96	8.975
845.13	8.972
845.29	8.708
845.46	8.551
845.63	8.621
845.80	8.547
845.97	8.336
846.13	8.459
846.30	8.560
846.47	8.290
846.64	8.406
846.81	8.288
846.97	8.357
847.14	8.310
847.31	8.609
847.48	8.624
847.64	8.838
847.81	8.868
847.98	8.804
848.15	8.876
848.32	8.974
848.48	8.923
848.65	9.044
848.82	8.892
848.99	8.977
849.15	8.812
849.32	8.638
849.49	8.470
849.66	8.471
849.82	8.580
849.99	8.566
850.16	8.620
850.33	8.635
850.49	8.653
850.66	8.775
850.83	8.828
851.00	8.871
851.16	8.937
851.33	8.977
851.50	9.049
851.67	9.052
851.83	8.749
852.00	8.765
852.17	8.901
852.34	8.879
852.50	8.882
852.67	8.829
852.84	8.975
853.01	8.900
853.17	8.939
853.34	9.075
853.51	9.114
853.67	9.275
853.84	9.132
854.01	9.202
854.18	9.252
854.34	9.290
854.51	9.457
854.68	9.458
854.84	9.530
855.01	9.432
855.18	9.350
855.34	9.195
855.51	9.463
855.68	9.674
855.85	9.664
856.01	9.825
856.18	9.849
856.35	9.746
856.51	9.807
856.68	9.756
856.85	9.919
857.01	10.040
857.18	10.101
857.35	10.092
857.51	10.123
857.68	9.945
857.85	9.989
858.01	10.085
858.18	10.181
858.35	10.104
858.51	10.078
858.68	10.093
858.85	9.972
859.01	10.106
859.18	10.000
859.35	9.696
859.51	9.938
859.68	9.747
859.85	9.599
860.01	9.454
860.18	9.626
860.35	9.876
860.51	9.820
860.68	9.762
860.84	9.528
861.01	9.597
861.18	9.876
861.34	9.746
861.51	9.759
861.68	9.801
861.84	9.957
862.01	9.802
862.18	9.648
862.34	9.565
862.51	9.719
862.67	9.935
862.84	9.783
863.01	9.628
863.17	9.872
863.34	9.815
863.50	9.829
863.67	10.001
863.84	10.042
864.00	10.123
864.17	10.304
864.33	10.269
864.50	10.297
864.67	10.357
864.83	10.526
865.00	10.411
865.16	10.666
865.33	10.830
865.50	10.562
865.66	10.424
865.83	10.442
865.99	10.448
866.16	10.595
866.33	10.674
866.49	10.747
866.66	10.630
866.82	10.467
866.99	10.268
867.15	10.047
867.32	10.121
867.49	10.165
867.65	10.275
867.82	10.306
867.98	10.333
868.15	10.197
868.31	10.092
868.48	10.170
868.64	10.317
868.81	10.506
868.98	10.497
869.14	10.553
869.31	10.514
869.47	10.463
869.64	10.462
869.80	10.273
869.97	10.342
870.13	10.471
870.30	10.441
870.46	10.462
870.63	10.417
870.79	10.594
870.96	10.550
871.12	10.642
871.29	10.779
871.46	10.669
871.62	10.749
871.79	10.515
871.95	10.568
872.12	10.708
872.28	10.600
872.45	10.659
872.61	10.570
872.78	10.607
872.94	10.654
873.11	10.408
873.27	10.546
873.44	10.660
873.60	10.850
873.77	10.756
873.93	10.703
874.10	10.862
874.26	10.762
874.43	10.950
874.59	11.075
874.76	11.156
874.92	11.228
875.09	11.439
875.25	11.442
875.41	11.494
875.58	11.561
875.74	11.421
875.91	11.300
876.07	11.352
876.24	11.408
876.40	11.447
876.57	11.360
876.73	11.420
876.90	11.094
877.06	10.988
877.23	11.118
877.39	11.076
877.56	11.243
877.72	11.352
877.88	11.316
878.05	11.151
878.21	11.141
878.38	11.238
878.54	11.326
878.71	11.443
878.87	11.568
879.04	11.530
879.20	11.409
879.36	11.342
879.53	11.411
879.69	11.460
879.86	11.305
880.02	9.478
880.19	10.620
880.35	11.772
880.51	11.396
880.68	9.430
>>>>>End Processed Spectral Data<<<<<
