# Supplementary material for: Structure and pigment make the eyed elater’s eyespots black
Source: PeerJ. 2020 Jan 13;8:e8161. doi: 10.7717/peerj.8161 (PMC6964691; doi:10.7717/peerj.8161)
Supplement: Supplemental Information 3 — 42 text files with reflectance spectra and 1 R script text file [file peerj-08-8161-s003.zip › butterflies/90_Pachliopta_black_VTEC00005066_1.txt]

SpectraSuite Data File
++++++++++++++++++++++++++++++++++++
Date: Sun Sep 01 16:28:11 EDT 2019
User: Paul
Dark Spectrum Present: Yes
Reference Spectrum Present: Yes
Number of Sampled Component Spectra: 1
Spectrometers: USB4C01401
Integration Time (usec): 40000 (USB4C01401)
Spectra Averaged: 5 (USB4C01401)
Boxcar Smoothing: 5 (USB4C01401)
Correct for Electrical Dark: No (USB4C01401)
Strobe/Lamp Enabled: No (USB4C01401)
Correct for Detector Non-linearity: No (USB4C01401)
Correct for Stray Light: No (USB4C01401)
Number of Pixels in Processed Spectrum: 3648
>>>>>Begin Processed Spectral Data<<<<<
179.04	1733.333
179.26	1733.333
179.47	1733.333
179.69	59.140
179.90	132.258
180.12	60.550
180.33	8.411
180.55	-171.930
180.76	-252.459
180.98	-140.708
181.19	-94.167
181.41	-331.429
181.62	-249.180
181.84	-117.460
182.05	-24.014
182.27	-14.770
182.48	-4.658
182.70	-0.913
182.91	-0.042
183.13	1.508
183.34	1.078
183.56	1.297
183.77	3.756
183.99	4.557
184.20	6.114
184.41	6.300
184.63	7.417
184.84	7.317
185.06	7.589
185.27	8.664
185.49	8.704
185.70	10.013
185.92	10.926
186.13	9.418
186.35	10.106
186.56	10.071
186.78	10.304
186.99	10.321
187.21	8.159
187.42	7.828
187.64	7.749
187.85	8.243
188.06	8.512
188.28	8.482
188.49	8.657
188.71	8.236
188.92	5.554
189.14	4.645
189.35	4.450
189.57	7.344
189.78	7.421
190.00	8.423
190.21	7.286
190.42	9.096
190.64	8.078
190.85	8.421
191.07	7.871
191.28	7.616
191.50	10.012
191.71	9.218
191.93	9.569
192.14	8.997
192.36	6.443
192.57	6.920
192.78	5.348
193.00	6.751
193.21	7.046
193.43	6.896
193.64	6.473
193.86	4.349
194.07	4.427
194.28	4.116
194.50	4.089
194.71	5.476
194.93	6.389
195.14	7.538
195.36	6.204
195.57	5.980
195.78	5.623
196.00	8.615
196.21	8.021
196.43	9.767
196.64	8.857
196.86	8.867
197.07	8.658
197.28	7.785
197.50	4.576
197.71	4.244
197.93	2.294
198.14	3.457
198.36	1.294
198.57	3.782
198.78	0.565
199.00	-0.591
199.21	0.361
199.43	1.632
199.64	1.450
199.85	3.361
200.07	4.973
200.28	5.888
200.50	5.756
200.71	6.803
200.92	3.847
201.14	5.138
201.35	7.238
201.57	7.372
201.78	7.187
201.99	7.649
202.21	7.710
202.42	6.206
202.64	6.846
202.85	8.266
203.06	7.347
203.28	9.374
203.49	8.138
203.71	7.850
203.92	7.732
204.13	8.021
204.35	7.595
204.56	7.250
204.78	8.706
204.99	9.065
205.20	6.661
205.42	7.529
205.63	5.664
205.85	5.736
206.06	5.078
206.27	4.084
206.49	3.056
206.70	3.991
206.91	5.322
207.13	4.845
207.34	4.802
207.56	5.343
207.77	4.878
207.98	7.562
208.20	9.007
208.41	8.626
208.62	9.733
208.84	9.204
209.05	7.489
209.27	5.898
209.48	4.731
209.69	4.484
209.91	4.044
210.12	4.213
210.33	3.805
210.55	2.936
210.76	3.022
210.97	1.810
211.19	1.529
211.40	3.660
211.61	4.456
211.83	4.084
212.04	3.283
212.26	3.618
212.47	3.513
212.68	2.154
212.90	2.766
213.11	2.550
213.32	3.003
213.54	2.584
213.75	1.274
213.96	-0.107
214.18	0.879
214.39	2.633
214.60	2.208
214.82	0.931
215.03	0.139
215.24	0.545
215.46	-0.343
215.67	-0.675
215.88	0.858
216.10	2.632
216.31	3.293
216.52	3.169
216.74	1.452
216.95	1.406
217.16	1.946
217.38	3.512
217.59	3.401
217.80	3.542
218.02	3.363
218.23	3.128
218.44	1.982
218.66	2.718
218.87	2.553
219.08	2.592
219.30	2.364
219.51	2.338
219.72	1.637
219.94	0.984
220.15	0.984
220.36	1.057
220.58	1.181
220.79	0.945
221.00	0.162
221.22	0.356
221.43	0.735
221.64	0.844
221.85	0.958
222.07	1.076
222.28	1.419
222.49	1.625
222.71	1.574
222.92	1.544
223.13	1.650
223.35	1.902
223.56	1.692
223.77	1.481
223.99	1.333
224.20	1.526
224.41	1.426
224.62	1.363
224.84	1.307
225.05	1.263
225.26	1.287
225.48	1.166
225.69	1.144
225.90	1.128
226.11	1.114
226.33	1.222
226.54	1.111
226.75	1.099
226.97	1.090
227.18	1.052
227.39	1.014
227.60	0.978
227.82	0.988
228.03	0.944
228.24	0.980
228.46	1.113
228.67	1.177
228.88	1.119
229.09	1.156
229.31	1.101
229.52	1.195
229.73	1.229
229.95	1.199
230.16	1.136
230.37	1.139
230.58	1.188
230.80	1.094
231.01	1.039
231.22	0.979
231.43	0.970
231.65	0.959
231.86	0.947
232.07	0.981
232.28	1.011
232.50	1.073
232.71	1.125
232.92	1.095
233.14	1.085
233.35	1.097
233.56	1.136
233.77	1.128
233.99	1.165
234.20	1.087
234.41	1.042
234.62	0.957
234.84	0.972
235.05	0.953
235.26	0.929
235.47	0.938
235.69	0.924
235.90	0.933
236.11	0.945
236.32	0.953
236.53	1.003
236.75	1.024
236.96	1.049
237.17	1.074
237.38	1.066
237.60	1.103
237.81	1.065
238.02	1.070
238.23	1.104
238.45	1.114
238.66	1.117
238.87	1.120
239.08	1.123
239.30	1.150
239.51	1.119
239.72	1.119
239.93	1.111
240.14	1.114
240.36	1.100
240.57	1.055
240.78	1.042
240.99	0.970
241.21	0.933
241.42	0.921
241.63	0.908
241.84	0.935
242.05	0.943
242.27	0.949
242.48	0.986
242.69	0.978
242.90	1.000
243.11	1.010
243.33	1.045
243.54	1.059
243.75	1.060
243.96	1.033
244.18	1.036
244.39	1.031
244.60	1.019
244.81	1.006
245.02	0.989
245.24	0.988
245.45	0.972
245.66	0.979
245.87	0.996
246.08	0.987
246.30	1.009
246.51	0.979
246.72	0.981
246.93	0.976
247.14	0.976
247.35	0.982
247.57	0.969
247.78	0.978
247.99	0.984
248.20	0.957
248.41	0.948
248.63	0.962
248.84	0.988
249.05	0.982
249.26	0.996
249.47	0.998
249.68	1.019
249.90	1.015
250.11	1.015
250.32	0.990
250.53	1.001
250.74	1.023
250.96	0.998
251.17	0.977
251.38	0.956
251.59	0.938
251.80	0.936
252.01	0.923
252.23	0.933
252.44	0.919
252.65	0.916
252.86	0.915
253.07	0.900
253.28	0.894
253.50	0.888
253.71	0.906
253.92	0.907
254.13	0.896
254.34	0.903
254.55	0.893
254.76	0.898
254.98	0.897
255.19	0.897
255.40	0.892
255.61	0.906
255.82	0.918
256.03	0.913
256.25	0.905
256.46	0.913
256.67	0.914
256.88	0.913
257.09	0.903
257.30	0.918
257.51	0.920
257.73	0.936
257.94	0.924
258.15	0.919
258.36	0.903
258.57	0.908
258.78	0.892
258.99	0.893
259.20	0.880
259.42	0.888
259.63	0.867
259.84	0.854
260.05	0.832
260.26	0.823
260.47	0.811
260.68	0.816
260.90	0.819
261.11	0.831
261.32	0.839
261.53	0.837
261.74	0.832
261.95	0.835
262.16	0.832
262.37	0.841
262.58	0.849
262.80	0.851
263.01	0.847
263.22	0.822
263.43	0.810
263.64	0.792
263.85	0.795
264.06	0.782
264.27	0.781
264.48	0.794
264.70	0.785
264.91	0.770
265.12	0.764
265.33	0.771
265.54	0.773
265.75	0.777
265.96	0.762
266.17	0.762
266.38	0.773
266.59	0.788
266.81	0.777
267.02	0.792
267.23	0.797
267.44	0.783
267.65	0.770
267.86	0.772
268.07	0.763
268.28	0.761
268.49	0.771
268.70	0.776
268.91	0.760
269.13	0.750
269.34	0.728
269.55	0.729
269.76	0.722
269.97	0.718
270.18	0.712
270.39	0.711
270.60	0.713
270.81	0.705
271.02	0.691
271.23	0.689
271.44	0.684
271.65	0.695
271.87	0.688
272.08	0.701
272.29	0.709
272.50	0.710
272.71	0.710
272.92	0.710
273.13	0.703
273.34	0.705
273.55	0.708
273.76	0.712
273.97	0.709
274.18	0.710
274.39	0.707
274.60	0.702
274.81	0.700
275.02	0.702
275.24	0.697
275.45	0.693
275.66	0.683
275.87	0.687
276.08	0.680
276.29	0.671
276.50	0.679
276.71	0.671
276.92	0.681
277.13	0.678
277.34	0.665
277.55	0.674
277.76	0.672
277.97	0.682
278.18	0.673
278.39	0.680
278.60	0.678
278.81	0.661
279.02	0.661
279.23	0.642
279.44	0.652
279.65	0.656
279.86	0.646
280.08	0.647
280.29	0.648
280.50	0.640
280.71	0.620
280.92	0.624
281.13	0.632
281.34	0.628
281.55	0.631
281.76	0.616
281.97	0.616
282.18	0.627
282.39	0.622
282.60	0.607
282.81	0.620
283.02	0.627
283.23	0.613
283.44	0.616
283.65	0.615
283.86	0.618
284.07	0.625
284.28	0.629
284.49	0.633
284.70	0.640
284.91	0.652
285.12	0.637
285.33	0.651
285.54	0.666
285.75	0.658
285.96	0.660
286.17	0.663
286.38	0.660
286.59	0.665
286.80	0.645
287.01	0.653
287.22	0.630
287.43	0.638
287.64	0.636
287.85	0.629
288.06	0.634
288.27	0.641
288.48	0.635
288.69	0.631
288.90	0.630
289.11	0.624
289.32	0.604
289.53	0.609
289.74	0.602
289.95	0.600
290.16	0.600
290.37	0.587
290.58	0.582
290.79	0.581
291.00	0.592
291.21	0.583
291.42	0.590
291.63	0.594
291.83	0.604
292.04	0.597
292.25	0.584
292.46	0.591
292.67	0.596
292.88	0.596
293.09	0.587
293.30	0.580
293.51	0.574
293.72	0.572
293.93	0.565
294.14	0.556
294.35	0.565
294.56	0.577
294.77	0.570
294.98	0.571
295.19	0.579
295.40	0.582
295.61	0.578
295.82	0.582
296.03	0.582
296.24	0.586
296.45	0.591
296.66	0.587
296.86	0.584
297.07	0.578
297.28	0.594
297.49	0.593
297.70	0.596
297.91	0.601
298.12	0.603
298.33	0.601
298.54	0.602
298.75	0.604
298.96	0.605
299.17	0.604
299.38	0.607
299.59	0.590
299.80	0.583
300.00	0.578
300.21	0.573
300.42	0.576
300.63	0.574
300.84	0.581
301.05	0.583
301.26	0.580
301.47	0.585
301.68	0.587
301.89	0.584
302.10	0.577
302.31	0.574
302.52	0.576
302.72	0.562
302.93	0.560
303.14	0.556
303.35	0.543
303.56	0.548
303.77	0.545
303.98	0.546
304.19	0.556
304.40	0.564
304.61	0.564
304.82	0.568
305.02	0.579
305.23	0.591
305.44	0.584
305.65	0.588
305.86	0.574
306.07	0.567
306.28	0.560
306.49	0.551
306.70	0.548
306.91	0.553
307.11	0.552
307.32	0.547
307.53	0.532
307.74	0.534
307.95	0.546
308.16	0.556
308.37	0.557
308.58	0.554
308.79	0.554
308.99	0.557
309.20	0.554
309.41	0.557
309.62	0.561
309.83	0.566
310.04	0.571
310.25	0.563
310.46	0.563
310.66	0.563
310.87	0.567
311.08	0.556
311.29	0.546
311.50	0.545
311.71	0.542
311.92	0.545
312.12	0.546
312.33	0.547
312.54	0.541
312.75	0.541
312.96	0.549
313.17	0.548
313.38	0.558
313.59	0.563
313.79	0.564
314.00	0.556
314.21	0.549
314.42	0.546
314.63	0.545
314.84	0.555
315.04	0.558
315.25	0.554
315.46	0.566
315.67	0.561
315.88	0.567
316.09	0.562
316.30	0.569
316.50	0.562
316.71	0.563
316.92	0.556
317.13	0.557
317.34	0.546
317.55	0.539
317.75	0.533
317.96	0.544
318.17	0.546
318.38	0.553
318.59	0.552
318.80	0.555
319.00	0.557
319.21	0.558
319.42	0.549
319.63	0.555
319.84	0.557
320.05	0.546
320.25	0.527
320.46	0.525
320.67	0.520
320.88	0.519
321.09	0.529
321.29	0.536
321.50	0.531
321.71	0.537
321.92	0.537
322.13	0.545
322.34	0.554
322.54	0.577
322.75	0.564
322.96	0.570
323.17	0.570
323.38	0.564
323.58	0.547
323.79	0.562
324.00	0.562
324.21	0.561
324.42	0.560
324.62	0.556
324.83	0.546
325.04	0.551
325.25	0.542
325.46	0.546
325.66	0.555
325.87	0.556
326.08	0.549
326.29	0.549
326.50	0.553
326.70	0.541
326.91	0.541
327.12	0.539
327.33	0.540
327.53	0.548
327.74	0.551
327.95	0.549
328.16	0.549
328.37	0.545
328.57	0.538
328.78	0.533
328.99	0.535
329.20	0.539
329.41	0.544
329.61	0.541
329.82	0.543
330.03	0.531
330.24	0.532
330.44	0.534
330.65	0.549
330.86	0.553
331.07	0.569
331.27	0.581
331.48	0.582
331.69	0.583
331.90	0.592
332.10	0.591
332.31	0.591
332.52	0.587
332.73	0.599
332.93	0.577
333.14	0.577
333.35	0.562
333.56	0.556
333.76	0.540
333.97	0.543
334.18	0.546
334.39	0.549
334.59	0.550
334.80	0.541
335.01	0.533
335.22	0.533
335.42	0.535
335.63	0.531
335.84	0.542
336.05	0.553
336.25	0.553
336.46	0.538
336.67	0.529
336.88	0.542
337.08	0.551
337.29	0.551
337.50	0.560
337.71	0.549
337.91	0.544
338.12	0.538
338.33	0.529
338.53	0.524
338.74	0.524
338.95	0.526
339.16	0.516
339.36	0.514
339.57	0.513
339.78	0.514
339.98	0.526
340.19	0.536
340.40	0.526
340.61	0.528
340.81	0.541
341.02	0.551
341.23	0.547
341.43	0.556
341.64	0.545
341.85	0.532
342.06	0.529
342.26	0.522
342.47	0.515
342.68	0.521
342.88	0.520
343.09	0.514
343.30	0.510
343.51	0.516
343.71	0.512
343.92	0.518
344.13	0.532
344.33	0.535
344.54	0.547
344.75	0.547
344.95	0.542
345.16	0.555
345.37	0.541
345.57	0.547
345.78	0.541
345.99	0.541
346.19	0.542
346.40	0.542
346.61	0.531
346.82	0.517
347.02	0.523
347.23	0.537
347.44	0.536
347.64	0.540
347.85	0.536
348.06	0.547
348.26	0.544
348.47	0.545
348.68	0.556
348.88	0.570
349.09	0.573
349.30	0.563
349.50	0.547
349.71	0.539
349.92	0.541
350.12	0.531
350.33	0.514
350.54	0.506
350.74	0.501
350.95	0.490
351.16	0.484
351.36	0.485
351.57	0.495
351.77	0.493
351.98	0.497
352.19	0.499
352.39	0.508
352.60	0.522
352.81	0.519
353.01	0.522
353.22	0.524
353.43	0.524
353.63	0.510
353.84	0.515
354.05	0.516
354.25	0.509
354.46	0.504
354.67	0.508
354.87	0.513
355.08	0.519
355.28	0.517
355.49	0.529
355.70	0.528
355.90	0.546
356.11	0.539
356.32	0.552
356.52	0.545
356.73	0.553
356.93	0.544
357.14	0.529
357.35	0.530
357.55	0.523
357.76	0.524
357.97	0.529
358.17	0.522
358.38	0.520
358.58	0.510
358.79	0.529
359.00	0.518
359.20	0.517
359.41	0.535
359.61	0.534
359.82	0.549
360.03	0.528
360.23	0.517
360.44	0.528
360.64	0.533
360.85	0.530
361.06	0.511
361.26	0.515
361.47	0.515
361.67	0.513
361.88	0.512
362.09	0.502
362.29	0.513
362.50	0.527
362.70	0.519
362.91	0.515
363.12	0.510
363.32	0.523
363.53	0.530
363.73	0.532
363.94	0.530
364.15	0.531
364.35	0.529
364.56	0.528
364.76	0.530
364.97	0.535
365.17	0.536
365.38	0.543
365.59	0.538
365.79	0.541
366.00	0.548
366.20	0.530
366.41	0.550
366.61	0.550
366.82	0.554
367.03	0.550
367.23	0.542
367.44	0.536
367.64	0.538
367.85	0.552
368.05	0.551
368.26	0.544
368.47	0.562
368.67	0.543
368.88	0.549
369.08	0.561
369.29	0.560
369.49	0.569
369.70	0.577
369.90	0.569
370.11	0.547
370.31	0.541
370.52	0.535
370.73	0.527
370.93	0.516
371.14	0.518
371.34	0.500
371.55	0.498
371.75	0.498
371.96	0.502
372.16	0.515
372.37	0.520
372.57	0.526
372.78	0.531
372.99	0.535
373.19	0.539
373.40	0.521
373.60	0.518
373.81	0.517
374.01	0.520
374.22	0.515
374.42	0.503
374.63	0.521
374.83	0.513
375.04	0.513
375.24	0.515
375.45	0.523
375.65	0.540
375.86	0.535
376.06	0.531
376.27	0.522
376.47	0.519
376.68	0.528
376.88	0.511
377.09	0.511
377.29	0.517
377.50	0.509
377.70	0.506
377.91	0.507
378.11	0.517
378.32	0.517
378.52	0.515
378.73	0.518
378.93	0.509
379.14	0.532
379.34	0.538
379.55	0.530
379.75	0.533
379.96	0.540
380.16	0.528
380.37	0.517
380.57	0.526
380.78	0.538
380.98	0.528
381.19	0.533
381.39	0.522
381.60	0.516
381.80	0.511
382.01	0.510
382.21	0.506
382.42	0.513
382.62	0.522
382.83	0.519
383.03	0.504
383.24	0.503
383.44	0.499
383.65	0.493
383.85	0.492
384.06	0.507
384.26	0.501
384.47	0.498
384.67	0.506
384.87	0.498
385.08	0.493
385.28	0.508
385.49	0.524
385.69	0.539
385.90	0.546
386.10	0.558
386.31	0.560
386.51	0.578
386.72	0.577
386.92	0.581
387.13	0.586
387.33	0.594
387.53	0.587
387.74	0.582
387.94	0.577
388.15	0.564
388.35	0.552
388.56	0.540
388.76	0.540
388.97	0.535
389.17	0.527
389.37	0.530
389.58	0.512
389.78	0.504
389.99	0.514
390.19	0.513
390.40	0.520
390.60	0.519
390.80	0.524
391.01	0.507
391.21	0.520
391.42	0.515
391.62	0.496
391.83	0.519
392.03	0.520
392.23	0.521
392.44	0.521
392.64	0.523
392.85	0.536
393.05	0.526
393.26	0.535
393.46	0.522
393.66	0.539
393.87	0.553
394.07	0.548
394.28	0.554
394.48	0.544
394.68	0.552
394.89	0.546
395.09	0.545
395.30	0.555
395.50	0.571
395.70	0.581
395.91	0.570
396.11	0.562
396.32	0.553
396.52	0.562
396.72	0.560
396.93	0.550
397.13	0.551
397.34	0.552
397.54	0.558
397.74	0.539
397.95	0.525
398.15	0.533
398.36	0.549
398.56	0.555
398.76	0.547
398.97	0.560
399.17	0.576
399.37	0.581
399.58	0.571
399.78	0.555
399.99	0.563
400.19	0.571
400.39	0.559
400.60	0.550
400.80	0.540
401.00	0.543
401.21	0.535
401.41	0.522
401.62	0.531
401.82	0.550
402.02	0.567
402.23	0.567
402.43	0.575
402.63	0.571
402.84	0.573
403.04	0.584
403.24	0.574
403.45	0.563
403.65	0.566
403.86	0.547
404.06	0.530
404.26	0.515
404.47	0.524
404.67	0.518
404.87	0.513
405.08	0.499
405.28	0.496
405.48	0.506
405.69	0.513
405.89	0.515
406.09	0.513
406.30	0.520
406.50	0.533
406.70	0.517
406.91	0.519
407.11	0.535
407.31	0.548
407.52	0.552
407.72	0.531
407.92	0.526
408.13	0.515
408.33	0.531
408.53	0.529
408.74	0.520
408.94	0.516
409.14	0.511
409.35	0.516
409.55	0.504
409.75	0.507
409.96	0.519
410.16	0.529
410.36	0.526
410.57	0.514
410.77	0.521
410.97	0.528
411.18	0.543
411.38	0.548
411.58	0.554
411.78	0.585
411.99	0.572
412.19	0.586
412.39	0.588
412.60	0.603
412.80	0.602
413.00	0.590
413.21	0.597
413.41	0.585
413.61	0.604
413.81	0.589
414.02	0.580
414.22	0.594
414.42	0.584
414.63	0.571
414.83	0.570
415.03	0.565
415.23	0.566
415.44	0.563
415.64	0.569
415.84	0.550
416.05	0.568
416.25	0.556
416.45	0.537
416.65	0.543
416.86	0.564
417.06	0.560
417.26	0.564
417.47	0.564
417.67	0.553
417.87	0.549
418.07	0.537
418.28	0.513
418.48	0.508
418.68	0.535
418.88	0.542
419.09	0.543
419.29	0.550
419.49	0.554
419.69	0.558
419.90	0.563
420.10	0.554
420.30	0.567
420.50	0.583
420.71	0.583
420.91	0.575
421.11	0.562
421.31	0.545
421.52	0.541
421.72	0.545
421.92	0.544
422.12	0.553
422.33	0.563
422.53	0.567
422.73	0.571
422.93	0.583
423.14	0.584
423.34	0.596
423.54	0.591
423.74	0.586
423.95	0.586
424.15	0.589
424.35	0.590
424.55	0.597
424.76	0.580
424.96	0.569
425.16	0.552
425.36	0.545
425.56	0.537
425.77	0.546
425.97	0.546
426.17	0.537
426.37	0.522
426.58	0.525
426.78	0.517
426.98	0.532
427.18	0.537
427.38	0.558
427.59	0.570
427.79	0.561
427.99	0.572
428.19	0.555
428.39	0.573
428.60	0.587
428.80	0.579
429.00	0.573
429.20	0.569
429.40	0.572
429.61	0.573
429.81	0.564
430.01	0.572
430.21	0.574
430.41	0.589
430.62	0.583
430.82	0.557
431.02	0.553
431.22	0.548
431.42	0.570
431.63	0.561
431.83	0.560
432.03	0.559
432.23	0.582
432.43	0.572
432.64	0.577
432.84	0.558
433.04	0.574
433.24	0.583
433.44	0.587
433.64	0.555
433.85	0.557
434.05	0.550
434.25	0.545
434.45	0.524
434.65	0.532
434.85	0.527
435.06	0.544
435.26	0.545
435.46	0.535
435.66	0.553
435.86	0.562
436.06	0.555
436.27	0.556
436.47	0.538
436.67	0.543
436.87	0.531
437.07	0.537
437.27	0.547
437.47	0.550
437.68	0.554
437.88	0.566
438.08	0.568
438.28	0.592
438.48	0.605
438.68	0.636
438.89	0.643
439.09	0.648
439.29	0.647
439.49	0.640
439.69	0.641
439.89	0.627
440.09	0.591
440.29	0.591
440.50	0.571
440.70	0.547
440.90	0.535
441.10	0.538
441.30	0.532
441.50	0.518
441.70	0.517
441.90	0.531
442.11	0.515
442.31	0.529
442.51	0.528
442.71	0.525
442.91	0.544
443.11	0.545
443.31	0.529
443.51	0.536
443.72	0.537
443.92	0.530
444.12	0.509
444.32	0.568
444.52	0.572
444.72	0.601
444.92	0.631
445.12	0.627
445.32	0.618
445.53	0.630
445.73	0.636
445.93	0.626
446.13	0.632
446.33	0.640
446.53	0.610
446.73	0.601
446.93	0.571
447.13	0.535
447.33	0.517
447.53	0.535
447.74	0.517
447.94	0.482
448.14	0.519
448.34	0.524
448.54	0.540
448.74	0.535
448.94	0.533
449.14	0.527
449.34	0.514
449.54	0.528
449.74	0.505
449.94	0.502
450.14	0.526
450.35	0.505
450.55	0.473
450.75	0.450
450.95	0.451
451.15	0.443
451.35	0.429
451.55	0.466
451.75	0.460
451.95	0.484
452.15	0.513
452.35	0.535
452.55	0.539
452.75	0.521
452.95	0.512
453.15	0.509
453.35	0.519
453.56	0.531
453.76	0.495
453.96	0.492
454.16	0.475
454.36	0.451
454.56	0.421
454.76	0.431
454.96	0.489
455.16	0.494
455.36	0.506
455.56	0.509
455.76	0.502
455.96	0.534
456.16	0.546
456.36	0.541
456.56	0.529
456.76	0.538
456.96	0.540
457.16	0.531
457.36	0.537
457.56	0.531
457.76	0.524
457.96	0.539
458.16	0.545
458.36	0.535
458.56	0.521
458.76	0.534
458.96	0.547
459.16	0.539
459.36	0.522
459.56	0.510
459.76	0.505
459.96	0.520
460.16	0.521
460.36	0.497
460.56	0.514
460.76	0.536
460.96	0.543
461.16	0.515
461.36	0.533
461.56	0.557
461.76	0.572
461.96	0.586
462.16	0.581
462.36	0.597
462.56	0.606
462.76	0.601
462.96	0.608
463.16	0.610
463.36	0.627
463.56	0.615
463.76	0.604
463.96	0.592
464.16	0.595
464.36	0.591
464.56	0.573
464.76	0.577
464.96	0.567
465.16	0.576
465.36	0.555
465.56	0.540
465.76	0.535
465.96	0.535
466.16	0.541
466.36	0.537
466.56	0.531
466.76	0.537
466.96	0.528
467.16	0.542
467.36	0.529
467.56	0.525
467.76	0.531
467.96	0.546
468.16	0.560
468.36	0.567
468.56	0.556
468.76	0.560
468.96	0.557
469.16	0.554
469.35	0.540
469.55	0.533
469.75	0.542
469.95	0.541
470.15	0.523
470.35	0.502
470.55	0.481
470.75	0.489
470.95	0.498
471.15	0.495
471.35	0.503
471.55	0.501
471.75	0.513
471.95	0.521
472.15	0.527
472.35	0.532
472.54	0.537
472.74	0.557
472.94	0.559
473.14	0.556
473.34	0.561
473.54	0.558
473.74	0.563
473.94	0.557
474.14	0.556
474.34	0.551
474.54	0.559
474.74	0.551
474.94	0.547
475.13	0.542
475.33	0.539
475.53	0.530
475.73	0.530
475.93	0.522
476.13	0.516
476.33	0.524
476.53	0.530
476.73	0.530
476.93	0.538
477.12	0.543
477.32	0.544
477.52	0.535
477.72	0.538
477.92	0.534
478.12	0.545
478.32	0.552
478.52	0.534
478.72	0.534
478.92	0.519
479.11	0.521
479.31	0.514
479.51	0.505
479.71	0.510
479.91	0.514
480.11	0.526
480.31	0.526
480.51	0.525
480.70	0.530
480.90	0.524
481.10	0.525
481.30	0.523
481.50	0.531
481.70	0.542
481.90	0.542
482.10	0.540
482.29	0.532
482.49	0.528
482.69	0.526
482.89	0.528
483.09	0.537
483.29	0.552
483.49	0.545
483.68	0.546
483.88	0.546
484.08	0.547
484.28	0.552
484.48	0.554
484.68	0.542
484.88	0.547
485.07	0.546
485.27	0.533
485.47	0.514
485.67	0.525
485.87	0.525
486.07	0.525
486.26	0.529
486.46	0.528
486.66	0.538
486.86	0.563
487.06	0.557
487.26	0.553
487.45	0.563
487.65	0.581
487.85	0.576
488.05	0.564
488.25	0.567
488.45	0.559
488.64	0.554
488.84	0.559
489.04	0.554
489.24	0.569
489.44	0.572
489.64	0.575
489.83	0.567
490.03	0.560
490.23	0.557
490.43	0.554
490.63	0.553
490.82	0.552
491.02	0.533
491.22	0.519
491.42	0.497
491.62	0.512
491.81	0.511
492.01	0.505
492.21	0.527
492.41	0.529
492.61	0.525
492.80	0.523
493.00	0.540
493.20	0.545
493.40	0.556
493.60	0.559
493.79	0.544
493.99	0.539
494.19	0.543
494.39	0.529
494.59	0.546
494.78	0.551
494.98	0.564
495.18	0.542
495.38	0.545
495.57	0.545
495.77	0.550
495.97	0.553
496.17	0.556
496.37	0.560
496.56	0.562
496.76	0.551
496.96	0.546
497.16	0.535
497.35	0.545
497.55	0.545
497.75	0.541
497.95	0.540
498.14	0.543
498.34	0.543
498.54	0.542
498.74	0.534
498.93	0.539
499.13	0.543
499.33	0.543
499.53	0.535
499.72	0.534
499.92	0.544
500.12	0.538
500.32	0.543
500.51	0.539
500.71	0.539
500.91	0.548
501.11	0.535
501.30	0.531
501.50	0.534
501.70	0.548
501.90	0.540
502.09	0.524
502.29	0.530
502.49	0.530
502.69	0.545
502.88	0.551
503.08	0.558
503.28	0.572
503.47	0.583
503.67	0.593
503.87	0.592
504.07	0.597
504.26	0.607
504.46	0.604
504.66	0.594
504.85	0.574
505.05	0.569
505.25	0.568
505.45	0.554
505.64	0.542
505.84	0.528
506.04	0.517
506.23	0.531
506.43	0.527
506.63	0.520
506.83	0.517
507.02	0.527
507.22	0.506
507.42	0.504
507.61	0.509
507.81	0.509
508.01	0.517
508.20	0.524
508.40	0.525
508.60	0.545
508.80	0.546
508.99	0.544
509.19	0.532
509.39	0.535
509.58	0.538
509.78	0.536
509.98	0.530
510.17	0.546
510.37	0.535
510.57	0.529
510.76	0.528
510.96	0.545
511.16	0.547
511.35	0.561
511.55	0.573
511.75	0.560
511.94	0.565
512.14	0.573
512.34	0.571
512.53	0.582
512.73	0.588
512.93	0.575
513.12	0.578
513.32	0.584
513.52	0.579
513.71	0.574
513.91	0.584
514.11	0.581
514.30	0.596
514.50	0.574
514.70	0.577
514.89	0.561
515.09	0.554
515.28	0.536
515.48	0.532
515.68	0.532
515.87	0.533
516.07	0.529
516.27	0.536
516.46	0.509
516.66	0.522
516.86	0.509
517.05	0.506
517.25	0.518
517.44	0.532
517.64	0.544
517.84	0.544
518.03	0.538
518.23	0.543
518.43	0.539
518.62	0.569
518.82	0.565
519.01	0.566
519.21	0.579
519.41	0.573
519.60	0.579
519.80	0.584
520.00	0.584
520.19	0.600
520.39	0.598
520.58	0.593
520.78	0.585
520.98	0.571
521.17	0.581
521.37	0.561
521.56	0.564
521.76	0.559
521.96	0.557
522.15	0.569
522.35	0.576
522.54	0.570
522.74	0.588
522.94	0.580
523.13	0.592
523.33	0.580
523.52	0.597
523.72	0.599
523.91	0.593
524.11	0.595
524.31	0.582
524.50	0.571
524.70	0.579
524.89	0.567
525.09	0.579
525.29	0.585
525.48	0.590
525.68	0.583
525.87	0.582
526.07	0.593
526.26	0.599
526.46	0.610
526.66	0.598
526.85	0.599
527.05	0.594
527.24	0.591
527.44	0.585
527.63	0.584
527.83	0.589
528.02	0.584
528.22	0.580
528.42	0.561
528.61	0.554
528.81	0.559
529.00	0.561
529.20	0.567
529.39	0.572
529.59	0.574
529.78	0.587
529.98	0.607
530.17	0.613
530.37	0.625
530.57	0.612
530.76	0.614
530.96	0.624
531.15	0.605
531.35	0.595
531.54	0.601
531.74	0.614
531.93	0.622
532.13	0.593
532.32	0.586
532.52	0.561
532.71	0.564
532.91	0.582
533.10	0.580
533.30	0.612
533.49	0.622
533.69	0.616
533.89	0.600
534.08	0.576
534.28	0.590
534.47	0.592
534.67	0.615
534.86	0.637
535.06	0.620
535.25	0.620
535.45	0.602
535.64	0.595
535.84	0.600
536.03	0.605
536.23	0.603
536.42	0.594
536.62	0.582
536.81	0.576
537.01	0.565
537.20	0.561
537.40	0.567
537.59	0.572
537.79	0.576
537.98	0.568
538.17	0.564
538.37	0.581
538.56	0.590
538.76	0.584
538.95	0.588
539.15	0.588
539.34	0.591
539.54	0.602
539.73	0.595
539.93	0.597
540.12	0.608
540.32	0.599
540.51	0.604
540.71	0.598
540.90	0.625
541.10	0.622
541.29	0.617
541.49	0.614
541.68	0.594
541.87	0.601
542.07	0.596
542.26	0.559
542.46	0.579
542.65	0.576
542.85	0.582
543.04	0.568
543.24	0.603
543.43	0.628
543.63	0.643
543.82	0.651
544.01	0.654
544.21	0.654
544.40	0.699
544.60	0.722
544.79	0.708
544.99	0.688
545.18	0.712
545.37	0.660
545.57	0.642
545.76	0.647
545.96	0.656
546.15	0.653
546.35	0.694
546.54	0.686
546.73	0.685
546.93	0.706
547.12	0.731
547.32	0.685
547.51	0.678
547.71	0.707
547.90	0.706
548.09	0.679
548.29	0.638
548.48	0.603
548.68	0.611
548.87	0.575
549.06	0.553
549.26	0.543
549.45	0.579
549.65	0.620
549.84	0.612
550.03	0.600
550.23	0.620
550.42	0.657
550.62	0.652
550.81	0.620
551.00	0.640
551.20	0.623
551.39	0.631
551.59	0.620
551.78	0.571
551.97	0.569
552.17	0.583
552.36	0.583
552.56	0.608
552.75	0.626
552.94	0.635
553.14	0.654
553.33	0.675
553.52	0.670
553.72	0.672
553.91	0.683
554.11	0.688
554.30	0.662
554.49	0.666
554.69	0.647
554.88	0.645
555.07	0.636
555.27	0.643
555.46	0.643
555.65	0.668
555.85	0.647
556.04	0.665
556.24	0.631
556.43	0.640
556.62	0.654
556.82	0.646
557.01	0.632
557.20	0.665
557.40	0.630
557.59	0.637
557.78	0.627
557.98	0.666
558.17	0.646
558.36	0.634
558.56	0.636
558.75	0.633
558.94	0.638
559.14	0.632
559.33	0.622
559.52	0.610
559.72	0.612
559.91	0.602
560.10	0.569
560.30	0.579
560.49	0.627
560.68	0.639
560.88	0.625
561.07	0.633
561.26	0.652
561.46	0.624
561.65	0.647
561.84	0.637
562.04	0.640
562.23	0.629
562.42	0.634
562.62	0.625
562.81	0.625
563.00	0.629
563.19	0.628
563.39	0.620
563.58	0.642
563.77	0.632
563.97	0.637
564.16	0.637
564.35	0.673
564.55	0.694
564.74	0.709
564.93	0.715
565.12	0.706
565.32	0.723
565.51	0.731
565.70	0.726
565.90	0.728
566.09	0.761
566.28	0.771
566.47	0.757
566.67	0.744
566.86	0.712
567.05	0.723
567.25	0.718
567.44	0.726
567.63	0.715
567.82	0.709
568.02	0.714
568.21	0.673
568.40	0.664
568.59	0.664
568.79	0.658
568.98	0.686
569.17	0.656
569.36	0.686
569.56	0.666
569.75	0.673
569.94	0.718
570.14	0.723
570.33	0.710
570.52	0.693
570.71	0.683
570.91	0.675
571.10	0.659
571.29	0.680
571.48	0.690
571.68	0.657
571.87	0.654
572.06	0.611
572.25	0.608
572.44	0.621
572.64	0.649
572.83	0.683
573.02	0.695
573.21	0.720
573.41	0.711
573.60	0.688
573.79	0.708
573.98	0.705
574.18	0.721
574.37	0.727
574.56	0.729
574.75	0.714
574.94	0.675
575.14	0.674
575.33	0.686
575.52	0.689
575.71	0.696
575.91	0.712
576.10	0.759
576.29	0.729
576.48	0.742
576.67	0.762
576.87	0.790
577.06	0.803
577.25	0.796
577.44	0.749
577.63	0.758
577.83	0.763
578.02	0.754
578.21	0.732
578.40	0.766
578.59	0.754
578.79	0.737
578.98	0.689
579.17	0.707
579.36	0.705
579.55	0.719
579.74	0.700
579.94	0.700
580.13	0.692
580.32	0.684
580.51	0.704
580.70	0.699
580.90	0.690
581.09	0.712
581.28	0.700
581.47	0.714
581.66	0.714
581.85	0.734
582.05	0.732
582.24	0.746
582.43	0.757
582.62	0.729
582.81	0.732
583.00	0.727
583.20	0.741
583.39	0.744
583.58	0.760
583.77	0.775
583.96	0.779
584.15	0.779
584.34	0.762
584.54	0.725
584.73	0.723
584.92	0.716
585.11	0.739
585.30	0.751
585.49	0.748
585.68	0.714
585.88	0.694
586.07	0.676
586.26	0.672
586.45	0.680
586.64	0.702
586.83	0.714
587.02	0.714
587.22	0.721
587.41	0.692
587.60	0.700
587.79	0.727
587.98	0.743
588.17	0.746
588.36	0.769
588.55	0.767
588.74	0.772
588.94	0.768
589.13	0.795
589.32	0.800
589.51	0.830
589.70	0.847
589.89	0.836
590.08	0.814
590.27	0.837
590.46	0.825
590.66	0.840
590.85	0.840
591.04	0.870
591.23	0.839
591.42	0.835
591.61	0.819
591.80	0.804
591.99	0.787
592.18	0.802
592.37	0.796
592.57	0.788
592.76	0.771
592.95	0.742
593.14	0.702
593.33	0.740
593.52	0.747
593.71	0.774
593.90	0.786
594.09	0.783
594.28	0.781
594.47	0.780
594.66	0.768
594.85	0.793
595.05	0.827
595.24	0.847
595.43	0.838
595.62	0.833
595.81	0.785
596.00	0.763
596.19	0.759
596.38	0.762
596.57	0.752
596.76	0.747
596.95	0.738
597.14	0.743
597.33	0.714
597.52	0.699
597.71	0.668
597.90	0.677
598.09	0.671
598.28	0.697
598.47	0.693
598.67	0.700
598.86	0.732
599.05	0.738
599.24	0.709
599.43	0.731
599.62	0.732
599.81	0.754
600.00	0.789
600.19	0.791
600.38	0.779
600.57	0.776
600.76	0.806
600.95	0.807
601.14	0.787
601.33	0.805
601.52	0.826
601.71	0.847
601.90	0.848
602.09	0.831
602.28	0.867
602.47	0.871
602.66	0.883
602.85	0.866
603.04	0.881
603.23	0.900
603.42	0.929
603.61	0.917
603.80	0.889
603.99	0.908
604.18	0.875
604.37	0.867
604.56	0.875
604.75	0.869
604.94	0.860
605.13	0.863
605.32	0.873
605.51	0.864
605.70	0.864
605.89	0.885
606.08	0.859
606.27	0.893
606.46	0.881
606.65	0.858
606.84	0.858
607.03	0.882
607.22	0.861
607.41	0.847
607.60	0.858
607.79	0.849
607.98	0.838
608.17	0.839
608.36	0.845
608.55	0.843
608.74	0.860
608.93	0.871
609.12	0.888
609.31	0.879
609.49	0.883
609.68	0.862
609.87	0.869
610.06	0.878
610.25	0.890
610.44	0.878
610.63	0.897
610.82	0.896
611.01	0.886
611.20	0.846
611.39	0.865
611.58	0.864
611.77	0.893
611.96	0.909
612.15	0.923
612.34	0.922
612.53	0.906
612.72	0.885
612.90	0.905
613.09	0.902
613.28	0.897
613.47	0.869
613.66	0.872
613.85	0.861
614.04	0.837
614.23	0.832
614.42	0.841
614.61	0.872
614.80	0.887
614.99	0.868
615.18	0.886
615.36	0.880
615.55	0.893
615.74	0.933
615.93	0.928
616.12	0.924
616.31	0.925
616.50	0.925
616.69	0.915
616.88	0.916
617.07	0.926
617.25	0.924
617.44	0.943
617.63	0.964
617.82	0.926
618.01	0.921
618.20	0.919
618.39	0.941
618.58	0.944
618.77	0.969
618.95	0.967
619.14	0.973
619.33	0.980
619.52	0.961
619.71	0.951
619.90	0.940
620.09	0.950
620.28	0.969
620.46	0.931
620.65	0.935
620.84	0.902
621.03	0.913
621.22	0.931
621.41	0.923
621.60	0.936
621.79	0.929
621.97	0.955
622.16	0.942
622.35	0.946
622.54	0.957
622.73	0.906
622.92	0.924
623.11	0.913
623.29	0.894
623.48	0.917
623.67	0.936
623.86	0.944
624.05	0.954
624.24	0.974
624.42	0.983
624.61	0.971
624.80	1.040
624.99	1.049
625.18	1.074
625.37	1.076
625.55	1.077
625.74	1.068
625.93	1.068
626.12	1.060
626.31	1.061
626.50	1.057
626.68	1.086
626.87	1.057
627.06	1.032
627.25	0.994
627.44	1.003
627.63	0.972
627.81	1.003
628.00	1.011
628.19	0.990
628.38	0.988
628.57	0.979
628.75	0.975
628.94	0.989
629.13	1.011
629.32	1.051
629.51	1.048
629.69	1.055
629.88	1.031
630.07	1.038
630.26	1.065
630.45	1.059
630.63	1.073
630.82	1.077
631.01	1.091
631.20	1.105
631.39	1.110
631.57	1.126
631.76	1.122
631.95	1.120
632.14	1.116
632.32	1.113
632.51	1.143
632.70	1.149
632.89	1.149
633.08	1.132
633.26	1.127
633.45	1.107
633.64	1.075
633.83	1.065
634.01	1.081
634.20	1.089
634.39	1.064
634.58	1.054
634.76	1.030
634.95	1.036
635.14	1.050
635.33	1.028
635.51	1.049
635.70	1.061
635.89	1.082
636.08	1.053
636.26	1.034
636.45	1.042
636.64	1.007
636.83	1.022
637.01	1.002
637.20	0.987
637.39	1.024
637.58	0.984
637.76	0.987
637.95	1.003
638.14	1.009
638.33	1.032
638.51	1.050
638.70	1.079
638.89	1.067
639.07	1.099
639.26	1.123
639.45	1.123
639.64	1.145
639.82	1.163
640.01	1.159
640.20	1.153
640.38	1.126
640.57	1.123
640.76	1.127
640.95	1.136
641.13	1.126
641.32	1.089
641.51	1.073
641.69	1.064
641.88	1.083
642.07	1.089
642.26	1.113
642.44	1.141
642.63	1.151
642.82	1.140
643.00	1.175
643.19	1.175
643.38	1.223
643.56	1.203
643.75	1.223
643.94	1.210
644.12	1.174
644.31	1.203
644.50	1.190
644.68	1.166
644.87	1.185
645.06	1.162
645.24	1.178
645.43	1.134
645.62	1.154
645.81	1.116
645.99	1.113
646.18	1.150
646.37	1.122
646.55	1.126
646.74	1.172
646.92	1.170
647.11	1.163
647.30	1.163
647.48	1.176
647.67	1.168
647.86	1.204
648.04	1.193
648.23	1.197
648.42	1.180
648.60	1.202
648.79	1.214
648.98	1.199
649.16	1.235
649.35	1.232
649.54	1.229
649.72	1.239
649.91	1.243
650.09	1.241
650.28	1.226
650.47	1.244
650.65	1.232
650.84	1.205
651.03	1.212
651.21	1.226
651.40	1.200
651.59	1.230
651.77	1.229
651.96	1.186
652.14	1.192
652.33	1.204
652.52	1.225
652.70	1.223
652.89	1.192
653.07	1.206
653.26	1.176
653.45	1.203
653.63	1.187
653.82	1.202
654.00	1.226
654.19	1.218
654.38	1.232
654.56	1.201
654.75	1.206
654.93	1.242
655.12	1.247
655.31	1.260
655.49	1.247
655.68	1.245
655.86	1.257
656.05	1.282
656.24	1.306
656.42	1.283
656.61	1.316
656.79	1.309
656.98	1.316
657.16	1.335
657.35	1.346
657.54	1.367
657.72	1.384
657.91	1.378
658.09	1.369
658.28	1.376
658.46	1.408
658.65	1.416
658.84	1.421
659.02	1.402
659.21	1.346
659.39	1.324
659.58	1.308
659.76	1.300
659.95	1.312
660.13	1.299
660.32	1.266
660.51	1.224
660.69	1.199
660.88	1.213
661.06	1.224
661.25	1.278
661.43	1.286
661.62	1.307
661.80	1.312
661.99	1.279
662.17	1.320
662.36	1.373
662.55	1.403
662.73	1.438
662.92	1.444
663.10	1.450
663.29	1.410
663.47	1.392
663.66	1.343
663.84	1.354
664.03	1.388
664.21	1.363
664.40	1.335
664.58	1.338
664.77	1.316
664.95	1.310
665.14	1.318
665.32	1.323
665.51	1.330
665.69	1.382
665.88	1.387
666.06	1.389
666.25	1.381
666.43	1.412
666.62	1.397
666.80	1.391
666.99	1.383
667.17	1.383
667.36	1.408
667.54	1.407
667.73	1.408
667.91	1.418
668.10	1.431
668.28	1.461
668.47	1.457
668.65	1.489
668.84	1.506
669.02	1.495
669.21	1.495
669.39	1.480
669.58	1.501
669.76	1.493
669.95	1.469
670.13	1.452
670.31	1.454
670.50	1.463
670.68	1.451
670.87	1.457
671.05	1.491
671.24	1.512
671.42	1.545
671.61	1.538
671.79	1.539
671.98	1.570
672.16	1.556
672.35	1.550
672.53	1.527
672.71	1.536
672.90	1.530
673.08	1.534
673.27	1.529
673.45	1.522
673.64	1.523
673.82	1.545
674.01	1.534
674.19	1.568
674.37	1.587
674.56	1.608
674.74	1.611
674.93	1.620
675.11	1.607
675.30	1.617
675.48	1.604
675.66	1.607
675.85	1.593
676.03	1.601
676.22	1.599
676.40	1.558
676.58	1.551
676.77	1.530
676.95	1.526
677.14	1.521
677.32	1.511
677.50	1.490
677.69	1.510
677.87	1.518
678.06	1.527
678.24	1.513
678.43	1.560
678.61	1.551
678.79	1.570
678.98	1.599
679.16	1.628
679.34	1.629
679.53	1.686
679.71	1.664
679.90	1.651
680.08	1.639
680.26	1.659
680.45	1.667
680.63	1.687
680.82	1.702
681.00	1.642
681.18	1.655
681.37	1.622
681.55	1.611
681.73	1.639
681.92	1.671
682.10	1.709
682.29	1.714
682.47	1.709
682.65	1.703
682.84	1.723
683.02	1.763
683.20	1.731
683.39	1.768
683.57	1.781
683.75	1.776
683.94	1.796
684.12	1.763
684.30	1.762
684.49	1.773
684.67	1.791
684.85	1.775
685.04	1.778
685.22	1.821
685.40	1.855
685.59	1.880
685.77	1.910
685.96	1.878
686.14	1.882
686.32	1.895
686.50	1.899
686.69	1.903
686.87	1.917
687.05	1.915
687.24	1.879
687.42	1.908
687.60	1.887
687.79	1.874
687.97	1.912
688.15	1.949
688.34	1.940
688.52	1.933
688.70	1.936
688.89	1.949
689.07	1.966
689.25	2.000
689.44	1.963
689.62	1.951
689.80	1.943
689.98	1.921
690.17	1.895
690.35	1.874
690.53	1.872
690.72	1.874
690.90	1.848
691.08	1.845
691.27	1.865
691.45	1.854
691.63	1.866
691.81	1.851
692.00	1.851
692.18	1.863
692.36	1.891
692.54	1.928
692.73	1.941
692.91	1.973
693.09	2.001
693.28	1.972
693.46	1.967
693.64	1.972
693.82	2.003
694.01	2.025
694.19	2.021
694.37	2.006
694.55	1.978
694.74	1.969
694.92	1.962
695.10	1.926
695.28	1.922
695.47	1.926
695.65	1.928
695.83	1.900
696.01	1.875
696.20	1.897
696.38	1.920
696.56	1.928
696.74	1.913
696.93	1.918
697.11	1.948
697.29	1.959
697.47	1.971
697.66	1.986
697.84	2.013
698.02	2.004
698.20	2.016
698.39	2.020
698.57	2.037
698.75	2.052
698.93	2.072
699.11	2.068
699.30	2.100
699.48	2.108
699.66	2.114
699.84	2.139
700.03	2.171
700.21	2.146
700.39	2.173
700.57	2.161
700.75	2.169
700.94	2.181
701.12	2.193
701.30	2.152
701.48	2.180
701.66	2.151
701.85	2.133
702.03	2.150
702.21	2.171
702.39	2.171
702.57	2.198
702.76	2.191
702.94	2.137
703.12	2.126
703.30	2.159
703.48	2.147
703.66	2.163
703.85	2.146
704.03	2.135
704.21	2.137
704.39	2.117
704.57	2.132
704.75	2.176
704.94	2.221
705.12	2.271
705.30	2.272
705.48	2.279
705.66	2.289
705.84	2.343
706.03	2.354
706.21	2.359
706.39	2.385
706.57	2.358
706.75	2.346
706.93	2.348
707.12	2.328
707.30	2.332
707.48	2.345
707.66	2.331
707.84	2.334
708.02	2.327
708.20	2.302
708.39	2.291
708.57	2.275
708.75	2.280
708.93	2.294
709.11	2.279
709.29	2.249
709.47	2.213
709.66	2.253
709.84	2.246
710.02	2.258
710.20	2.280
710.38	2.245
710.56	2.256
710.74	2.255
710.92	2.264
711.10	2.264
711.29	2.290
711.47	2.317
711.65	2.307
711.83	2.330
712.01	2.323
712.19	2.321
712.37	2.354
712.55	2.386
712.73	2.364
712.92	2.350
713.10	2.363
713.28	2.417
713.46	2.423
713.64	2.431
713.82	2.387
714.00	2.396
714.18	2.399
714.36	2.406
714.54	2.388
714.72	2.394
714.91	2.372
715.09	2.396
715.27	2.379
715.45	2.383
715.63	2.394
715.81	2.412
715.99	2.469
716.17	2.472
716.35	2.487
716.53	2.499
716.71	2.548
716.89	2.586
717.07	2.578
717.25	2.529
717.43	2.556
717.62	2.562
717.80	2.549
717.98	2.568
718.16	2.610
718.34	2.613
718.52	2.673
718.70	2.676
718.88	2.709
719.06	2.713
719.24	2.773
719.42	2.753
719.60	2.726
719.78	2.773
719.96	2.707
720.14	2.677
720.32	2.666
720.50	2.653
720.68	2.653
720.86	2.644
721.04	2.657
721.22	2.620
721.40	2.634
721.58	2.691
721.76	2.682
721.94	2.743
722.12	2.788
722.30	2.816
722.48	2.807
722.66	2.817
722.84	2.791
723.03	2.799
723.21	2.821
723.39	2.817
723.57	2.794
723.75	2.800
723.93	2.752
724.11	2.709
724.29	2.715
724.47	2.681
724.65	2.692
724.83	2.739
725.00	2.721
725.18	2.760
725.36	2.806
725.54	2.820
725.72	2.872
725.90	2.849
726.08	2.886
726.26	2.871
726.44	2.921
726.62	2.948
726.80	2.926
726.98	2.951
727.16	2.951
727.34	2.962
727.52	2.973
727.70	2.895
727.88	2.927
728.06	2.938
728.24	2.976
728.42	2.940
728.60	2.902
728.78	2.892
728.96	2.912
729.14	2.917
729.32	2.907
729.50	2.915
729.68	2.952
729.86	3.002
730.04	3.008
730.22	3.016
730.39	3.044
730.57	3.047
730.75	3.041
730.93	2.998
731.11	3.009
731.29	3.016
731.47	3.014
731.65	3.043
731.83	3.012
732.01	2.995
732.19	2.983
732.37	3.002
732.55	3.007
732.73	3.027
732.90	3.075
733.08	3.051
733.26	3.023
733.44	3.087
733.62	3.081
733.80	3.114
733.98	3.125
734.16	3.139
734.34	3.119
734.52	3.104
734.70	3.144
734.87	3.114
735.05	3.117
735.23	3.166
735.41	3.156
735.59	3.171
735.77	3.117
735.95	3.104
736.13	3.133
736.31	3.120
736.49	3.143
736.66	3.144
736.84	3.179
737.02	3.193
737.20	3.193
737.38	3.210
737.56	3.196
737.74	3.293
737.92	3.355
738.09	3.352
738.27	3.396
738.45	3.400
738.63	3.409
738.81	3.419
738.99	3.423
739.17	3.366
739.34	3.327
739.52	3.326
739.70	3.287
739.88	3.278
740.06	3.294
740.24	3.319
740.42	3.376
740.59	3.400
740.77	3.388
740.95	3.412
741.13	3.483
741.31	3.485
741.49	3.530
741.66	3.550
741.84	3.502
742.02	3.493
742.20	3.423
742.38	3.332
742.56	3.323
742.73	3.356
742.91	3.361
743.09	3.335
743.27	3.380
743.45	3.366
743.63	3.335
743.80	3.447
743.98	3.483
744.16	3.539
744.34	3.584
744.52	3.577
744.69	3.587
744.87	3.568
745.05	3.536
745.23	3.531
745.41	3.554
745.59	3.601
745.76	3.488
745.94	3.462
746.12	3.511
746.30	3.532
746.47	3.544
746.65	3.603
746.83	3.668
747.01	3.706
747.19	3.696
747.36	3.726
747.54	3.676
747.72	3.809
747.90	3.795
748.08	3.773
748.25	3.842
748.43	3.865
748.61	3.806
748.79	3.772
748.96	3.759
749.14	3.782
749.32	3.728
749.50	3.846
749.68	3.797
749.85	3.842
750.03	3.882
750.21	3.881
750.39	3.846
750.56	3.842
750.74	3.822
750.92	3.875
751.10	3.798
751.27	3.824
751.45	3.773
751.63	3.726
751.81	3.732
751.98	3.753
752.16	3.723
752.34	3.774
752.51	3.800
752.69	3.876
752.87	3.873
753.05	3.953
753.22	4.006
753.40	3.994
753.58	4.057
753.76	4.043
753.93	4.031
754.11	4.054
754.29	4.031
754.46	4.035
754.64	3.969
754.82	4.034
755.00	3.986
755.17	3.977
755.35	3.966
755.53	3.946
755.70	3.928
755.88	3.955
756.06	3.956
756.24	3.946
756.41	3.981
756.59	3.970
756.77	3.910
756.94	3.913
757.12	3.894
757.30	3.928
757.47	3.955
757.65	3.979
757.83	3.924
758.01	3.906
758.18	3.939
758.36	3.949
758.54	3.974
758.71	3.958
758.89	4.012
759.07	4.008
759.24	3.981
759.42	3.969
759.60	4.010
759.77	4.030
759.95	4.028
760.13	4.073
760.30	4.008
760.48	4.124
760.66	4.134
760.83	4.141
761.01	4.207
761.19	4.274
761.36	4.306
761.54	4.293
761.72	4.259
761.89	4.265
762.07	4.233
762.24	4.274
762.42	4.227
762.60	4.237
762.77	4.210
762.95	4.128
763.13	4.085
763.30	4.073
763.48	4.091
763.66	4.168
763.83	4.170
764.01	4.199
764.18	4.168
764.36	4.135
764.54	4.176
764.71	4.244
764.89	4.302
765.07	4.361
765.24	4.339
765.42	4.357
765.59	4.289
765.77	4.359
765.95	4.349
766.12	4.367
766.30	4.458
766.47	4.452
766.65	4.402
766.83	4.419
767.00	4.404
767.18	4.446
767.35	4.452
767.53	4.520
767.71	4.502
767.88	4.534
768.06	4.579
768.23	4.551
768.41	4.571
768.59	4.610
768.76	4.606
768.94	4.636
769.11	4.697
769.29	4.701
769.46	4.776
769.64	4.772
769.82	4.785
769.99	4.811
770.17	4.782
770.34	4.785
770.52	4.758
770.69	4.796
770.87	4.835
771.05	4.797
771.22	4.794
771.40	4.733
771.57	4.757
771.75	4.724
771.92	4.691
772.10	4.757
772.27	4.753
772.45	4.792
772.63	4.765
772.80	4.719
772.98	4.702
773.15	4.693
773.33	4.704
773.50	4.630
773.68	4.675
773.85	4.703
774.03	4.686
774.20	4.740
774.38	4.812
774.55	4.867
774.73	4.854
774.91	4.829
775.08	4.869
775.26	4.878
775.43	4.935
775.61	4.972
775.78	5.026
775.96	5.039
776.13	5.039
776.31	4.975
776.48	4.925
776.66	4.929
776.83	5.013
777.01	4.980
777.18	4.997
777.36	5.023
777.53	5.000
777.71	5.009
777.88	5.002
778.06	5.010
778.23	5.070
778.41	5.093
778.58	5.157
778.76	5.107
778.93	5.116
779.11	5.166
779.28	5.198
779.46	5.126
779.63	5.083
779.80	5.158
779.98	5.110
780.15	5.060
780.33	5.136
780.50	5.124
780.68	5.197
780.85	5.212
781.03	5.177
781.20	5.197
781.38	5.337
781.55	5.374
781.73	5.278
781.90	5.326
782.08	5.333
782.25	5.263
782.42	5.239
782.60	5.257
782.77	5.322
782.95	5.325
783.12	5.295
783.30	5.261
783.47	5.175
783.65	5.235
783.82	5.285
783.99	5.297
784.17	5.308
784.34	5.408
784.52	5.433
784.69	5.372
784.87	5.337
785.04	5.351
785.21	5.310
785.39	5.336
785.56	5.305
785.74	5.237
785.91	5.266
786.08	5.364
786.26	5.296
786.43	5.241
786.61	5.353
786.78	5.414
786.96	5.402
787.13	5.443
787.30	5.523
787.48	5.606
787.65	5.680
787.83	5.686
788.00	5.641
788.17	5.659
788.35	5.691
788.52	5.658
788.70	5.661
788.87	5.669
789.04	5.622
789.22	5.635
789.39	5.671
789.56	5.665
789.74	5.725
789.91	5.665
790.09	5.598
790.26	5.630
790.43	5.619
790.61	5.640
790.78	5.717
790.95	5.804
791.13	5.880
791.30	5.880
791.47	5.875
791.65	5.900
791.82	5.900
792.00	5.985
792.17	5.968
792.34	6.001
792.52	5.987
792.69	5.962
792.86	5.980
793.04	5.873
793.21	5.874
793.38	5.881
793.56	5.749
793.73	5.905
793.90	5.956
794.08	5.972
794.25	5.992
794.42	5.983
794.60	6.058
794.77	6.014
794.94	6.105
795.12	6.113
795.29	6.104
795.46	6.238
795.64	6.174
795.81	6.202
795.98	6.266
796.16	6.289
796.33	6.344
796.50	6.256
796.68	6.269
796.85	6.325
797.02	6.291
797.19	6.361
797.37	6.228
797.54	6.187
797.71	6.178
797.89	6.043
798.06	5.954
798.23	6.004
798.41	6.114
798.58	6.160
798.75	6.078
798.92	6.066
799.10	5.993
799.27	6.127
799.44	6.182
799.62	6.150
799.79	6.307
799.96	6.403
800.13	6.347
800.31	6.373
800.48	6.331
800.65	6.285
800.82	6.304
801.00	6.306
801.17	6.285
801.34	6.359
801.52	6.488
801.69	6.466
801.86	6.432
802.03	6.454
802.21	6.431
802.38	6.434
802.55	6.515
802.72	6.556
802.90	6.609
803.07	6.700
803.24	6.643
803.41	6.611
803.59	6.615
803.76	6.619
803.93	6.640
804.10	6.605
804.27	6.618
804.45	6.675
804.62	6.736
804.79	6.771
804.96	6.638
805.14	6.626
805.31	6.549
805.48	6.427
805.65	6.496
805.82	6.578
806.00	6.537
806.17	6.447
806.34	6.340
806.51	6.381
806.69	6.432
806.86	6.494
807.03	6.511
807.20	6.605
807.37	6.751
807.55	6.764
807.72	6.651
807.89	6.804
808.06	6.943
808.23	7.091
808.41	7.131
808.58	7.152
808.75	7.180
808.92	7.071
809.09	7.009
809.26	7.007
809.44	6.945
809.61	7.060
809.78	6.945
809.95	6.985
810.12	6.990
810.30	6.920
810.47	6.870
810.64	6.945
810.81	7.053
810.98	7.136
811.15	7.186
811.33	7.225
811.50	7.068
811.67	7.086
811.84	7.116
812.01	7.098
812.18	7.008
812.35	7.064
812.53	7.047
812.70	7.157
812.87	7.111
813.04	7.133
813.21	7.239
813.38	7.443
813.55	7.468
813.73	7.391
813.90	7.395
814.07	7.496
814.24	7.551
814.41	7.608
814.58	7.601
814.75	7.595
814.93	7.467
815.10	7.432
815.27	7.403
815.44	7.488
815.61	7.578
815.78	7.620
815.95	7.610
816.12	7.569
816.29	7.513
816.47	7.588
816.64	7.503
816.81	7.640
816.98	7.656
817.15	7.628
817.32	7.600
817.49	7.587
817.66	7.487
817.83	7.533
818.00	7.508
818.18	7.644
818.35	7.517
818.52	7.664
818.69	7.584
818.86	7.541
819.03	7.589
819.20	7.622
819.37	7.569
819.54	7.682
819.71	7.743
819.88	7.765
820.05	7.688
820.23	7.834
820.40	7.905
820.57	8.063
820.74	8.104
820.91	8.208
821.08	8.127
821.25	8.202
821.42	8.124
821.59	7.963
821.76	8.028
821.93	7.977
822.10	7.940
822.27	7.857
822.44	7.760
822.61	7.748
822.78	7.639
822.95	7.696
823.12	7.702
823.29	7.928
823.47	8.055
823.64	7.971
823.81	7.907
823.98	7.959
824.15	8.130
824.32	8.156
824.49	8.148
824.66	8.097
824.83	8.214
825.00	8.356
825.17	8.314
825.34	8.296
825.51	8.406
825.68	8.422
825.85	8.398
826.02	8.163
826.19	8.132
826.36	8.106
826.53	8.082
826.70	8.133
826.87	7.885
827.04	7.755
827.21	7.723
827.38	7.683
827.55	7.796
827.72	7.681
827.89	7.788
828.06	7.830
828.23	7.944
828.40	8.090
828.57	8.032
828.74	8.261
828.91	8.370
829.08	8.519
829.25	8.553
829.42	8.628
829.59	8.769
829.76	8.890
829.93	8.971
830.10	8.945
830.27	8.886
830.44	8.967
830.60	8.994
830.77	9.015
830.94	8.930
831.11	8.860
831.28	8.901
831.45	8.890
831.62	8.664
831.79	8.530
831.96	8.554
832.13	8.681
832.30	8.701
832.47	8.675
832.64	8.580
832.81	8.663
832.98	8.692
833.15	8.600
833.32	8.694
833.49	8.885
833.65	8.940
833.82	8.891
833.99	8.875
834.16	8.734
834.33	8.758
834.50	8.667
834.67	8.568
834.84	8.755
835.01	8.760
835.18	8.611
835.35	8.523
835.52	8.510
835.69	8.577
835.85	8.567
836.02	8.546
836.19	8.556
836.36	8.764
836.53	8.898
836.70	8.909
836.87	9.023
837.04	9.153
837.21	9.274
837.38	9.366
837.54	9.360
837.71	9.258
837.88	9.428
838.05	9.301
838.22	9.343
838.39	9.298
838.56	9.282
838.73	9.270
838.89	9.186
839.06	9.137
839.23	9.089
839.40	9.066
839.57	9.135
839.74	9.018
839.91	9.134
840.08	9.142
840.24	9.154
840.41	8.993
840.58	9.008
840.75	9.093
840.92	9.116
841.09	9.103
841.26	9.166
841.42	9.190
841.59	9.227
841.76	9.156
841.93	9.234
842.10	9.249
842.27	9.250
842.43	9.234
842.60	9.302
842.77	9.240
842.94	9.220
843.11	9.187
843.28	9.105
843.44	9.178
843.61	9.189
843.78	9.071
843.95	9.061
844.12	9.141
844.28	9.136
844.45	9.096
844.62	9.329
844.79	9.411
844.96	9.645
845.13	9.750
845.29	9.726
845.46	9.687
845.63	9.695
845.80	9.724
845.97	9.751
846.13	9.766
846.30	9.702
846.47	9.575
846.64	9.528
846.81	9.295
846.97	9.268
847.14	9.192
847.31	9.353
847.48	9.354
847.64	9.371
847.81	9.258
847.98	9.292
848.15	9.554
848.32	9.653
848.48	9.885
848.65	10.020
848.82	10.120
848.99	10.100
849.15	10.102
849.32	10.029
849.49	9.989
849.66	10.120
849.82	10.116
849.99	9.943
850.16	9.823
850.33	9.641
850.49	9.613
850.66	9.695
850.83	9.709
851.00	9.795
851.16	10.055
851.33	9.967
851.50	10.086
851.67	10.187
851.83	10.124
852.00	10.328
852.17	10.471
852.34	10.670
852.50	10.668
852.67	10.917
852.84	10.861
853.01	10.703
853.17	10.838
853.34	10.788
853.51	10.872
853.67	10.890
853.84	10.955
854.01	10.958
854.18	10.863
854.34	10.854
854.51	10.779
854.68	10.830
854.84	10.887
855.01	10.785
855.18	10.721
855.34	10.482
855.51	10.698
855.68	10.546
855.85	10.537
856.01	10.602
856.18	10.712
856.35	10.612
856.51	10.696
856.68	10.618
856.85	10.761
857.01	10.798
857.18	10.970
857.35	10.822
857.51	11.020
857.68	10.873
857.85	10.750
858.01	10.735
858.18	10.868
858.35	10.933
858.51	10.999
858.68	10.898
858.85	10.700
859.01	10.535
859.18	10.705
859.35	10.507
859.51	10.677
859.68	10.728
859.85	10.562
860.01	10.358
860.18	10.417
860.35	10.322
860.51	10.508
860.68	10.792
860.84	11.032
861.01	10.716
861.18	10.716
861.34	10.804
861.51	10.817
861.68	10.788
861.84	10.963
862.01	10.754
862.18	10.871
862.34	10.709
862.51	10.860
862.67	10.928
862.84	11.157
863.01	11.300
863.17	11.269
863.34	11.371
863.50	11.521
863.67	11.495
863.84	11.487
864.00	11.462
864.17	11.611
864.33	11.518
864.50	11.331
864.67	11.359
864.83	11.389
865.00	11.467
865.16	11.516
865.33	11.574
865.50	11.639
865.66	11.681
865.83	11.569
865.99	11.505
866.16	11.300
866.33	11.385
866.49	11.349
866.66	11.051
866.82	10.893
866.99	10.822
867.15	10.711
867.32	10.736
867.49	10.506
867.65	10.629
867.82	10.843
867.98	11.156
868.15	11.260
868.31	11.178
868.48	11.337
868.64	11.470
868.81	11.191
868.98	11.190
869.14	11.204
869.31	11.405
869.47	11.455
869.64	11.348
869.80	11.081
869.97	10.944
870.13	11.223
870.30	11.368
870.46	11.365
870.63	11.720
870.79	11.858
870.96	11.621
871.12	11.718
871.29	11.865
871.46	11.806
871.62	12.039
871.79	11.938
871.95	11.875
872.12	11.750
872.28	11.686
872.45	11.629
872.61	11.609
872.78	11.815
872.94	11.806
873.11	11.739
873.27	11.872
873.44	11.951
873.60	12.160
873.77	12.131
873.93	12.139
874.10	12.261
874.26	12.300
874.43	12.388
874.59	12.335
874.76	12.287
874.92	12.173
875.09	12.190
875.25	12.136
875.41	12.111
875.58	12.125
875.74	12.082
875.91	12.047
876.07	12.275
876.24	12.228
876.40	12.357
876.57	12.478
876.73	12.610
876.90	12.514
877.06	12.508
877.23	12.692
877.39	12.593
877.56	12.652
877.72	12.667
877.88	12.305
878.05	12.107
878.21	12.206
878.38	12.232
878.54	12.094
878.71	12.202
878.87	12.154
879.04	12.025
879.20	12.106
879.36	12.186
879.53	12.260
879.69	12.325
879.86	12.453
880.02	12.255
880.19	12.405
880.35	12.947
880.51	11.918
880.68	11.961
>>>>>End Processed Spectral Data<<<<<
