# Supplementary material for: Structure and pigment make the eyed elater’s eyespots black
Source: PeerJ. 2020 Jan 13;8:e8161. doi: 10.7717/peerj.8161 (PMC6964691; doi:10.7717/peerj.8161)
Supplement: Supplemental Information 3 — 42 text files with reflectance spectra and 1 R script text file [file peerj-08-8161-s003.zip › coated/90_eyeliner_coated_VTEC000007865_1.txt]

SpectraSuite Data File
++++++++++++++++++++++++++++++++++++
Date: Sun Sep 01 15:47:52 EDT 2019
User: Paul
Dark Spectrum Present: Yes
Reference Spectrum Present: Yes
Number of Sampled Component Spectra: 1
Spectrometers: USB4C01401
Integration Time (usec): 40000 (USB4C01401)
Spectra Averaged: 5 (USB4C01401)
Boxcar Smoothing: 5 (USB4C01401)
Correct for Electrical Dark: No (USB4C01401)
Strobe/Lamp Enabled: No (USB4C01401)
Correct for Detector Non-linearity: No (USB4C01401)
Correct for Stray Light: No (USB4C01401)
Number of Pixels in Processed Spectrum: 3648
>>>>>Begin Processed Spectral Data<<<<<
179.04	-110.909
179.26	-110.909
179.47	-110.909
179.69	7.407
179.90	-66.667
180.12	-106.034
180.33	-47.222
180.55	-26.154
180.76	-20.536
180.98	-66.667
181.19	-913.333
181.41	559.459
181.62	-196.296
181.84	129.545
182.05	81.707
182.27	61.101
182.48	52.358
182.70	48.316
182.91	44.213
183.13	43.999
183.34	41.861
183.56	37.217
183.77	37.226
183.99	35.959
184.20	36.287
184.41	34.168
184.63	32.068
184.84	33.755
185.06	34.132
185.27	33.876
185.49	31.852
185.70	33.430
185.92	34.902
186.13	34.940
186.35	35.996
186.56	37.207
186.78	38.600
186.99	42.188
187.21	42.406
187.42	42.436
187.64	45.061
187.85	45.776
188.06	45.757
188.28	47.458
188.49	48.962
188.71	47.582
188.92	46.392
189.14	46.212
189.35	45.437
189.57	44.660
189.78	44.498
190.00	41.970
190.21	41.474
190.42	41.220
190.64	39.726
190.85	37.683
191.07	41.692
191.28	41.380
191.50	41.793
191.71	43.473
191.93	43.242
192.14	42.874
192.36	42.578
192.57	43.703
192.78	44.026
193.00	43.457
193.21	42.224
193.43	41.571
193.64	41.925
193.86	41.346
194.07	40.324
194.28	41.838
194.50	42.679
194.71	43.188
194.93	42.062
195.14	42.075
195.36	42.819
195.57	44.200
195.78	42.221
196.00	41.766
196.21	42.540
196.43	40.755
196.64	38.309
196.86	36.981
197.07	36.563
197.28	36.950
197.50	37.585
197.71	38.592
197.93	38.960
198.14	38.882
198.36	39.591
198.57	37.996
198.78	39.455
199.00	40.810
199.21	43.696
199.43	43.134
199.64	41.857
199.85	40.230
200.07	38.159
200.28	36.934
200.50	38.168
200.71	38.959
200.92	38.986
201.14	37.798
201.35	40.163
201.57	37.664
201.78	38.219
201.99	40.744
202.21	42.124
202.42	43.127
202.64	44.017
202.85	43.393
203.06	43.298
203.28	44.602
203.49	45.023
203.71	44.145
203.92	43.450
204.13	44.095
204.35	44.071
204.56	43.219
204.78	43.761
204.99	43.232
205.20	43.128
205.42	44.007
205.63	42.869
205.85	43.737
206.06	43.642
206.27	44.069
206.49	44.537
206.70	42.905
206.91	43.768
207.13	44.113
207.34	44.311
207.56	44.142
207.77	42.119
207.98	41.700
208.20	41.815
208.41	40.805
208.62	41.262
208.84	39.761
209.05	41.076
209.27	40.399
209.48	39.219
209.69	39.218
209.91	38.951
210.12	40.904
210.33	43.298
210.55	44.330
210.76	43.535
210.97	43.184
211.19	44.282
211.40	43.781
211.61	42.555
211.83	41.124
212.04	40.656
212.26	40.903
212.47	39.147
212.68	36.412
212.90	35.622
213.11	35.781
213.32	35.913
213.54	34.859
213.75	32.996
213.96	34.414
214.18	36.249
214.39	35.638
214.60	35.131
214.82	35.956
215.03	36.560
215.24	35.403
215.46	35.472
215.67	35.087
215.88	34.530
216.10	34.975
216.31	33.642
216.52	32.354
216.74	32.282
216.95	32.564
217.16	32.361
217.38	32.211
217.59	32.601
217.80	32.429
218.02	32.060
218.23	31.505
218.44	31.695
218.66	32.200
218.87	31.595
219.08	31.336
219.30	30.670
219.51	29.800
219.72	28.927
219.94	28.457
220.15	27.898
220.36	27.573
220.58	27.691
220.79	27.296
221.00	27.129
221.22	26.846
221.43	26.690
221.64	26.512
221.85	26.419
222.07	26.585
222.28	26.230
222.49	26.096
222.71	25.837
222.92	25.815
223.13	25.678
223.35	25.334
223.56	25.220
223.77	24.916
223.99	24.632
224.20	24.395
224.41	24.478
224.62	24.410
224.84	24.131
225.05	24.481
225.26	24.391
225.48	24.176
225.69	24.235
225.90	24.172
226.11	24.307
226.33	24.296
226.54	24.362
226.75	24.095
226.97	24.161
227.18	24.391
227.39	24.235
227.60	24.058
227.82	24.146
228.03	24.048
228.24	24.074
228.46	23.982
228.67	24.106
228.88	24.057
229.09	24.075
229.31	23.985
229.52	23.839
229.73	23.750
229.95	23.741
230.16	23.726
230.37	23.687
230.58	23.679
230.80	23.768
231.01	23.645
231.22	23.722
231.43	23.794
231.65	23.820
231.86	23.869
232.07	23.917
232.28	23.960
232.50	23.978
232.71	24.034
232.92	24.049
233.14	23.991
233.35	24.078
233.56	23.991
233.77	23.950
233.99	23.966
234.20	24.067
234.41	24.006
234.62	24.094
234.84	24.204
235.05	24.165
235.26	24.153
235.47	24.157
235.69	24.148
235.90	24.191
236.11	24.241
236.32	24.235
236.53	24.160
236.75	24.211
236.96	24.166
237.17	24.120
237.38	24.205
237.60	24.206
237.81	24.254
238.02	24.322
238.23	24.374
238.45	24.325
238.66	24.352
238.87	24.361
239.08	24.380
239.30	24.368
239.51	24.365
239.72	24.348
239.93	24.374
240.14	24.387
240.36	24.349
240.57	24.344
240.78	24.394
240.99	24.373
241.21	24.466
241.42	24.521
241.63	24.518
241.84	24.554
242.05	24.596
242.27	24.658
242.48	24.687
242.69	24.725
242.90	24.743
243.11	24.747
243.33	24.792
243.54	24.761
243.75	24.807
243.96	24.850
244.18	24.839
244.39	24.862
244.60	24.858
244.81	24.879
245.02	24.919
245.24	24.959
245.45	24.984
245.66	25.027
245.87	25.063
246.08	25.032
246.30	25.027
246.51	25.065
246.72	25.089
246.93	25.086
247.14	25.097
247.35	25.119
247.57	25.115
247.78	25.152
247.99	25.172
248.20	25.192
248.41	25.209
248.63	25.273
248.84	25.298
249.05	25.305
249.26	25.356
249.47	25.395
249.68	25.414
249.90	25.440
250.11	25.460
250.32	25.442
250.53	25.454
250.74	25.488
250.96	25.525
251.17	25.542
251.38	25.569
251.59	25.610
251.80	25.609
252.01	25.601
252.23	25.643
252.44	25.657
252.65	25.700
252.86	25.714
253.07	25.735
253.28	25.714
253.50	25.738
253.71	25.728
253.92	25.738
254.13	25.775
254.34	25.780
254.55	25.774
254.76	25.792
254.98	25.804
255.19	25.807
255.40	25.815
255.61	25.872
255.82	25.885
256.03	25.903
256.25	25.936
256.46	25.945
256.67	25.972
256.88	26.002
257.09	26.001
257.30	26.019
257.51	26.066
257.73	26.101
257.94	26.107
258.15	26.150
258.36	26.179
258.57	26.187
258.78	26.207
258.99	26.237
259.20	26.248
259.42	26.312
259.63	26.332
259.84	26.343
260.05	26.349
260.26	26.403
260.47	26.414
260.68	26.437
260.90	26.446
261.11	26.463
261.32	26.518
261.53	26.546
261.74	26.535
261.95	26.601
262.16	26.644
262.37	26.688
262.58	26.684
262.80	26.723
263.01	26.792
263.22	26.848
263.43	26.915
263.64	26.947
263.85	26.967
264.06	27.030
264.27	27.056
264.48	27.105
264.70	27.136
264.91	27.187
265.12	27.222
265.33	27.236
265.54	27.276
265.75	27.303
265.96	27.328
266.17	27.431
266.38	27.498
266.59	27.521
266.81	27.552
267.02	27.632
267.23	27.661
267.44	27.690
267.65	27.735
267.86	27.751
268.07	27.789
268.28	27.857
268.49	27.886
268.70	27.886
268.91	27.923
269.13	27.965
269.34	27.959
269.55	27.998
269.76	28.019
269.97	28.027
270.18	28.032
270.39	28.042
270.60	28.035
270.81	28.020
271.02	28.040
271.23	28.057
271.44	28.059
271.65	28.049
271.87	28.043
272.08	28.084
272.29	28.112
272.50	28.155
272.71	28.168
272.92	28.191
273.13	28.196
273.34	28.222
273.55	28.214
273.76	28.228
273.97	28.264
274.18	28.280
274.39	28.280
274.60	28.293
274.81	28.296
275.02	28.302
275.24	28.280
275.45	28.295
275.66	28.280
275.87	28.313
276.08	28.313
276.29	28.316
276.50	28.335
276.71	28.347
276.92	28.362
277.13	28.386
277.34	28.403
277.55	28.452
277.76	28.471
277.97	28.514
278.18	28.545
278.39	28.582
278.60	28.610
278.81	28.615
279.02	28.620
279.23	28.650
279.44	28.644
279.65	28.694
279.86	28.716
280.08	28.740
280.29	28.733
280.50	28.773
280.71	28.797
280.92	28.832
281.13	28.891
281.34	28.899
281.55	28.909
281.76	28.948
281.97	28.971
282.18	28.995
282.39	29.027
282.60	29.060
282.81	29.066
283.02	29.062
283.23	29.080
283.44	29.118
283.65	29.168
283.86	29.194
284.07	29.216
284.28	29.224
284.49	29.231
284.70	29.248
284.91	29.295
285.12	29.314
285.33	29.392
285.54	29.452
285.75	29.473
285.96	29.514
286.17	29.556
286.38	29.633
286.59	29.707
286.80	29.769
287.01	29.828
287.22	29.886
287.43	29.952
287.64	30.017
287.85	30.058
288.06	30.096
288.27	30.171
288.48	30.256
288.69	30.294
288.90	30.316
289.11	30.379
289.32	30.439
289.53	30.523
289.74	30.589
289.95	30.616
290.16	30.676
290.37	30.722
290.58	30.755
290.79	30.807
291.00	30.824
291.21	30.870
291.42	30.901
291.63	30.919
291.83	30.927
292.04	30.935
292.25	30.981
292.46	30.979
292.67	31.002
292.88	31.016
293.09	31.009
293.30	31.038
293.51	31.071
293.72	31.080
293.93	31.108
294.14	31.133
294.35	31.157
294.56	31.167
294.77	31.199
294.98	31.209
295.19	31.224
295.40	31.233
295.61	31.254
295.82	31.259
296.03	31.309
296.24	31.339
296.45	31.356
296.66	31.378
296.86	31.396
297.07	31.407
297.28	31.449
297.49	31.496
297.70	31.542
297.91	31.567
298.12	31.593
298.33	31.596
298.54	31.610
298.75	31.632
298.96	31.646
299.17	31.653
299.38	31.679
299.59	31.692
299.80	31.684
300.00	31.699
300.21	31.700
300.42	31.708
300.63	31.708
300.84	31.750
301.05	31.758
301.26	31.781
301.47	31.806
301.68	31.828
301.89	31.843
302.10	31.879
302.31	31.892
302.52	31.943
302.72	31.976
302.93	32.002
303.14	31.995
303.35	32.018
303.56	32.017
303.77	32.030
303.98	32.021
304.19	32.028
304.40	32.047
304.61	32.034
304.82	32.035
305.02	32.051
305.23	32.064
305.44	32.091
305.65	32.106
305.86	32.127
306.07	32.142
306.28	32.184
306.49	32.233
306.70	32.252
306.91	32.295
307.11	32.326
307.32	32.341
307.53	32.378
307.74	32.380
307.95	32.401
308.16	32.430
308.37	32.454
308.58	32.499
308.79	32.527
308.99	32.550
309.20	32.589
309.41	32.601
309.62	32.649
309.83	32.698
310.04	32.729
310.25	32.770
310.46	32.808
310.66	32.830
310.87	32.830
311.08	32.834
311.29	32.840
311.50	32.848
311.71	32.884
311.92	32.887
312.12	32.875
312.33	32.899
312.54	32.924
312.75	32.943
312.96	32.959
313.17	32.984
313.38	33.013
313.59	33.038
313.79	33.079
314.00	33.083
314.21	33.113
314.42	33.152
314.63	33.195
314.84	33.240
315.04	33.278
315.25	33.322
315.46	33.358
315.67	33.382
315.88	33.426
316.09	33.458
316.30	33.526
316.50	33.539
316.71	33.579
316.92	33.622
317.13	33.641
317.34	33.664
317.55	33.705
317.75	33.742
317.96	33.771
318.17	33.808
318.38	33.858
318.59	33.860
318.80	33.935
319.00	33.930
319.21	33.951
319.42	33.981
319.63	34.007
319.84	34.039
320.05	34.058
320.25	34.103
320.46	34.139
320.67	34.131
320.88	34.146
321.09	34.104
321.29	34.139
321.50	34.134
321.71	34.135
321.92	34.156
322.13	34.187
322.34	34.201
322.54	34.226
322.75	34.241
322.96	34.267
323.17	34.332
323.38	34.371
323.58	34.421
323.79	34.440
324.00	34.450
324.21	34.472
324.42	34.469
324.62	34.469
324.83	34.448
325.04	34.448
325.25	34.454
325.46	34.423
325.66	34.403
325.87	34.376
326.08	34.352
326.29	34.327
326.50	34.315
326.70	34.292
326.91	34.296
327.12	34.315
327.33	34.326
327.53	34.355
327.74	34.398
327.95	34.506
328.16	34.559
328.37	34.628
328.57	34.685
328.78	34.697
328.99	34.745
329.20	34.785
329.41	34.813
329.61	34.848
329.82	34.872
330.03	34.900
330.24	34.891
330.44	34.905
330.65	34.933
330.86	34.974
331.07	35.033
331.27	35.064
331.48	35.126
331.69	35.174
331.90	35.200
332.10	35.231
332.31	35.282
332.52	35.295
332.73	35.312
332.93	35.327
333.14	35.360
333.35	35.392
333.56	35.426
333.76	35.424
333.97	35.452
334.18	35.506
334.39	35.560
334.59	35.562
334.80	35.605
335.01	35.651
335.22	35.714
335.42	35.751
335.63	35.776
335.84	35.811
336.05	35.819
336.25	35.840
336.46	35.846
336.67	35.830
336.88	35.825
337.08	35.828
337.29	35.815
337.50	35.807
337.71	35.780
337.91	35.812
338.12	35.824
338.33	35.867
338.53	35.874
338.74	35.873
338.95	35.905
339.16	35.938
339.36	35.961
339.57	35.979
339.78	35.987
339.98	36.022
340.19	35.998
340.40	36.006
340.61	36.019
340.81	36.035
341.02	36.047
341.23	36.027
341.43	36.000
341.64	36.013
341.85	36.025
342.06	36.041
342.26	36.052
342.47	36.087
342.68	36.086
342.88	36.110
343.09	36.135
343.30	36.163
343.51	36.205
343.71	36.256
343.92	36.270
344.13	36.279
344.33	36.273
344.54	36.276
344.75	36.296
344.95	36.305
345.16	36.293
345.37	36.264
345.57	36.280
345.78	36.256
345.99	36.293
346.19	36.281
346.40	36.296
346.61	36.318
346.82	36.332
347.02	36.289
347.23	36.321
347.44	36.305
347.64	36.323
347.85	36.281
348.06	36.305
348.26	36.274
348.47	36.283
348.68	36.274
348.88	36.268
349.09	36.272
349.30	36.328
349.50	36.324
349.71	36.382
349.92	36.362
350.12	36.378
350.33	36.377
350.54	36.385
350.74	36.366
350.95	36.385
351.16	36.409
351.36	36.399
351.57	36.377
351.77	36.429
351.98	36.408
352.19	36.454
352.39	36.498
352.60	36.541
352.81	36.587
353.01	36.604
353.22	36.632
353.43	36.638
353.63	36.671
353.84	36.720
354.05	36.699
354.25	36.753
354.46	36.778
354.67	36.797
354.87	36.838
355.08	36.857
355.28	36.955
355.49	37.025
355.70	37.105
355.90	37.169
356.11	37.221
356.32	37.269
356.52	37.312
356.73	37.395
356.93	37.415
357.14	37.413
357.35	37.459
357.55	37.479
357.76	37.487
357.97	37.499
358.17	37.535
358.38	37.553
358.58	37.600
358.79	37.603
359.00	37.611
359.20	37.684
359.41	37.713
359.61	37.702
359.82	37.735
360.03	37.771
360.23	37.816
360.44	37.828
360.64	37.860
360.85	37.889
361.06	37.923
361.26	37.937
361.47	37.903
361.67	37.959
361.88	38.015
362.09	37.993
362.29	38.003
362.50	37.994
362.70	38.002
362.91	37.999
363.12	37.986
363.32	38.011
363.53	38.049
363.73	38.067
363.94	38.043
364.15	38.039
364.35	38.092
364.56	38.091
364.76	38.127
364.97	38.135
365.17	38.171
365.38	38.185
365.59	38.194
365.79	38.216
366.00	38.248
366.20	38.280
366.41	38.299
366.61	38.318
366.82	38.356
367.03	38.380
367.23	38.421
367.44	38.435
367.64	38.453
367.85	38.484
368.05	38.481
368.26	38.510
368.47	38.552
368.67	38.568
368.88	38.603
369.08	38.640
369.29	38.625
369.49	38.638
369.70	38.649
369.90	38.699
370.11	38.715
370.31	38.726
370.52	38.714
370.73	38.694
370.93	38.703
371.14	38.719
371.34	38.745
371.55	38.750
371.75	38.745
371.96	38.758
372.16	38.748
372.37	38.747
372.57	38.772
372.78	38.780
372.99	38.808
373.19	38.841
373.40	38.832
373.60	38.811
373.81	38.823
374.01	38.848
374.22	38.867
374.42	38.911
374.63	38.937
374.83	38.957
375.04	38.998
375.24	39.039
375.45	39.073
375.65	39.081
375.86	39.106
376.06	39.139
376.27	39.166
376.47	39.183
376.68	39.171
376.88	39.162
377.09	39.151
377.29	39.118
377.50	39.102
377.70	39.059
377.91	39.070
378.11	39.060
378.32	39.051
378.52	39.063
378.73	39.066
378.93	39.043
379.14	39.067
379.34	39.055
379.55	39.090
379.75	39.109
379.96	39.156
380.16	39.173
380.37	39.163
380.57	39.179
380.78	39.179
380.98	39.179
381.19	39.215
381.39	39.222
381.60	39.259
381.80	39.299
382.01	39.334
382.21	39.350
382.42	39.390
382.62	39.456
382.83	39.505
383.03	39.541
383.24	39.598
383.44	39.626
383.65	39.673
383.85	39.726
384.06	39.803
384.26	39.798
384.47	39.812
384.67	39.782
384.87	39.827
385.08	39.861
385.28	39.857
385.49	39.855
385.69	39.882
385.90	39.896
386.10	39.876
386.31	39.828
386.51	39.882
386.72	39.929
386.92	40.012
387.13	40.007
387.33	40.013
387.53	40.041
387.74	40.065
387.94	40.070
388.15	40.078
388.35	40.112
388.56	40.141
388.76	40.148
388.97	40.121
389.17	40.059
389.37	40.063
389.58	40.073
389.78	40.065
389.99	40.060
390.19	40.102
390.40	40.098
390.60	40.095
390.80	40.084
391.01	40.072
391.21	40.106
391.42	40.135
391.62	40.093
391.83	40.076
392.03	40.093
392.23	40.116
392.44	40.084
392.64	40.087
392.85	40.079
393.05	40.093
393.26	40.077
393.46	40.050
393.66	40.084
393.87	40.128
394.07	40.117
394.28	40.108
394.48	40.104
394.68	40.118
394.89	40.117
395.09	40.131
395.30	40.143
395.50	40.163
395.70	40.182
395.91	40.147
396.11	40.149
396.32	40.180
396.52	40.222
396.72	40.247
396.93	40.238
397.13	40.249
397.34	40.246
397.54	40.287
397.74	40.320
397.95	40.338
398.15	40.363
398.36	40.441
398.56	40.474
398.76	40.463
398.97	40.444
399.17	40.487
399.37	40.534
399.58	40.629
399.78	40.629
399.99	40.657
400.19	40.700
400.39	40.759
400.60	40.749
400.80	40.787
401.00	40.858
401.21	40.893
401.41	40.943
401.62	40.952
401.82	40.928
402.02	40.954
402.23	40.922
402.43	40.923
402.63	40.896
402.84	40.967
403.04	41.012
403.24	41.029
403.45	41.079
403.65	41.092
403.86	41.096
404.06	41.156
404.26	41.162
404.47	41.219
404.67	41.254
404.87	41.310
405.08	41.268
405.28	41.240
405.48	41.238
405.69	41.259
405.89	41.271
406.09	41.292
406.30	41.274
406.50	41.301
406.70	41.295
406.91	41.275
407.11	41.290
407.31	41.311
407.52	41.303
407.72	41.282
407.92	41.276
408.13	41.270
408.33	41.287
408.53	41.279
408.74	41.283
408.94	41.281
409.14	41.308
409.35	41.293
409.55	41.270
409.75	41.243
409.96	41.252
410.16	41.227
410.36	41.179
410.57	41.169
410.77	41.173
410.97	41.159
411.18	41.178
411.38	41.197
411.58	41.183
411.78	41.152
411.99	41.173
412.19	41.186
412.39	41.186
412.60	41.206
412.80	41.207
413.00	41.190
413.21	41.229
413.41	41.245
413.61	41.222
413.81	41.206
414.02	41.244
414.22	41.255
414.42	41.259
414.63	41.230
414.83	41.239
415.03	41.247
415.23	41.263
415.44	41.236
415.64	41.178
415.84	41.215
416.05	41.257
416.25	41.264
416.45	41.238
416.65	41.256
416.86	41.322
417.06	41.304
417.26	41.327
417.47	41.345
417.67	41.387
417.87	41.408
418.07	41.401
418.28	41.412
418.48	41.459
418.68	41.561
418.88	41.570
419.09	41.618
419.29	41.684
419.49	41.674
419.69	41.702
419.90	41.710
420.10	41.809
420.30	41.819
420.50	41.835
420.71	41.890
420.91	41.933
421.11	41.946
421.31	41.930
421.52	41.962
421.72	42.013
421.92	42.030
422.12	42.069
422.33	42.039
422.53	42.097
422.73	42.149
422.93	42.129
423.14	42.122
423.34	42.162
423.54	42.241
423.74	42.287
423.95	42.319
424.15	42.364
424.35	42.401
424.55	42.429
424.76	42.393
424.96	42.398
425.16	42.374
425.36	42.393
425.56	42.447
425.77	42.481
425.97	42.493
426.17	42.518
426.37	42.544
426.58	42.483
426.78	42.494
426.98	42.512
427.18	42.535
427.38	42.599
427.59	42.597
427.79	42.595
427.99	42.549
428.19	42.476
428.39	42.512
428.60	42.495
428.80	42.517
429.00	42.507
429.20	42.544
429.40	42.497
429.61	42.477
429.81	42.468
430.01	42.446
430.21	42.423
430.41	42.477
430.62	42.446
430.82	42.459
431.02	42.432
431.22	42.439
431.42	42.387
431.63	42.409
431.83	42.362
432.03	42.372
432.23	42.339
432.43	42.342
432.64	42.303
432.84	42.248
433.04	42.195
433.24	42.202
433.44	42.211
433.64	42.179
433.85	42.134
434.05	42.153
434.25	42.089
434.45	42.061
434.65	42.026
434.85	42.002
435.06	41.990
435.26	41.929
435.46	41.901
435.66	41.859
435.86	41.886
436.06	41.886
436.27	41.862
436.47	41.853
436.67	41.832
436.87	41.817
437.07	41.795
437.27	41.775
437.47	41.784
437.68	41.760
437.88	41.709
438.08	41.690
438.28	41.651
438.48	41.615
438.68	41.603
438.89	41.591
439.09	41.558
439.29	41.516
439.49	41.469
439.69	41.447
439.89	41.431
440.09	41.375
440.29	41.337
440.50	41.305
440.70	41.256
440.90	41.202
441.10	41.177
441.30	41.193
441.50	41.194
441.70	41.217
441.90	41.207
442.11	41.170
442.31	41.200
442.51	41.157
442.71	41.184
442.91	41.251
443.11	41.296
443.31	41.289
443.51	41.227
443.72	41.278
443.92	41.265
444.12	41.310
444.32	41.333
444.52	41.374
444.72	41.377
444.92	41.360
445.12	41.327
445.32	41.277
445.53	41.245
445.73	41.251
445.93	41.240
446.13	41.230
446.33	41.207
446.53	41.204
446.73	41.176
446.93	41.191
447.13	41.219
447.33	41.295
447.53	41.329
447.74	41.364
447.94	41.446
448.14	41.455
448.34	41.445
448.54	41.422
448.74	41.423
448.94	41.398
449.14	41.415
449.34	41.446
449.54	41.347
449.74	41.392
449.94	41.456
450.14	41.417
450.35	41.394
450.55	41.389
450.75	41.407
450.95	41.429
451.15	41.492
451.35	41.533
451.55	41.496
451.75	41.559
451.95	41.557
452.15	41.567
452.35	41.588
452.55	41.678
452.75	41.744
452.95	41.812
453.15	41.874
453.35	41.921
453.56	41.905
453.76	41.957
453.96	41.962
454.16	41.983
454.36	41.971
454.56	41.995
454.76	41.967
454.96	41.986
455.16	41.974
455.36	42.044
455.56	42.019
455.76	42.087
455.96	42.139
456.16	42.188
456.36	42.160
456.56	42.233
456.76	42.295
456.96	42.293
457.16	42.300
457.36	42.361
457.56	42.255
457.76	42.277
457.96	42.227
458.16	42.200
458.36	42.200
458.56	42.239
458.76	42.259
458.96	42.256
459.16	42.269
459.36	42.291
459.56	42.254
459.76	42.348
459.96	42.322
460.16	42.387
460.36	42.409
460.56	42.379
460.76	42.429
460.96	42.409
461.16	42.453
461.36	42.486
461.56	42.497
461.76	42.489
461.96	42.467
462.16	42.546
462.36	42.555
462.56	42.605
462.76	42.624
462.96	42.623
463.16	42.619
463.36	42.574
463.56	42.578
463.76	42.621
463.96	42.648
464.16	42.647
464.36	42.598
464.56	42.606
464.76	42.584
464.96	42.572
465.16	42.575
465.36	42.505
465.56	42.492
465.76	42.488
465.96	42.470
466.16	42.474
466.36	42.550
466.56	42.573
466.76	42.572
466.96	42.566
467.16	42.617
467.36	42.593
467.56	42.664
467.76	42.682
467.96	42.674
468.16	42.713
468.36	42.704
468.56	42.658
468.76	42.656
468.96	42.640
469.16	42.679
469.35	42.672
469.55	42.722
469.75	42.762
469.95	42.777
470.15	42.767
470.35	42.730
470.55	42.766
470.75	42.771
470.95	42.780
471.15	42.787
471.35	42.772
471.55	42.766
471.75	42.729
471.95	42.715
472.15	42.731
472.35	42.779
472.54	42.798
472.74	42.776
472.94	42.798
473.14	42.821
473.34	42.841
473.54	42.827
473.74	42.885
473.94	42.911
474.14	42.906
474.34	42.917
474.54	42.901
474.74	42.919
474.94	43.003
475.13	42.981
475.33	43.040
475.53	43.073
475.73	43.106
475.93	43.118
476.13	43.165
476.33	43.178
476.53	43.204
476.73	43.240
476.93	43.258
477.12	43.232
477.32	43.295
477.52	43.260
477.72	43.285
477.92	43.324
478.12	43.305
478.32	43.315
478.52	43.334
478.72	43.324
478.92	43.360
479.11	43.373
479.31	43.375
479.51	43.366
479.71	43.391
479.91	43.390
480.11	43.385
480.31	43.378
480.51	43.371
480.70	43.409
480.90	43.423
481.10	43.425
481.30	43.463
481.50	43.492
481.70	43.521
481.90	43.530
482.10	43.549
482.29	43.546
482.49	43.590
482.69	43.610
482.89	43.608
483.09	43.629
483.29	43.623
483.49	43.585
483.68	43.581
483.88	43.564
484.08	43.582
484.28	43.605
484.48	43.634
484.68	43.620
484.88	43.609
485.07	43.616
485.27	43.608
485.47	43.608
485.67	43.646
485.87	43.643
486.07	43.669
486.26	43.669
486.46	43.642
486.66	43.632
486.86	43.653
487.06	43.678
487.26	43.712
487.45	43.750
487.65	43.767
487.85	43.759
488.05	43.793
488.25	43.772
488.45	43.747
488.64	43.764
488.84	43.801
489.04	43.813
489.24	43.814
489.44	43.778
489.64	43.728
489.83	43.719
490.03	43.698
490.23	43.680
490.43	43.737
490.63	43.786
490.82	43.757
491.02	43.741
491.22	43.750
491.42	43.752
491.62	43.759
491.81	43.832
492.01	43.817
492.21	43.892
492.41	43.940
492.61	43.912
492.80	43.946
493.00	44.009
493.20	44.003
493.40	43.998
493.60	44.017
493.79	44.040
493.99	44.051
494.19	44.085
494.39	44.048
494.59	44.039
494.78	44.070
494.98	44.061
495.18	44.090
495.38	44.122
495.57	44.179
495.77	44.220
495.97	44.244
496.17	44.269
496.37	44.298
496.56	44.348
496.76	44.351
496.96	44.377
497.16	44.399
497.35	44.395
497.55	44.420
497.75	44.418
497.95	44.411
498.14	44.447
498.34	44.420
498.54	44.426
498.74	44.409
498.93	44.452
499.13	44.460
499.33	44.465
499.53	44.455
499.72	44.462
499.92	44.499
500.12	44.506
500.32	44.484
500.51	44.535
500.71	44.548
500.91	44.562
501.11	44.530
501.30	44.500
501.50	44.491
501.70	44.505
501.90	44.494
502.09	44.444
502.29	44.415
502.49	44.436
502.69	44.417
502.88	44.411
503.08	44.420
503.28	44.469
503.47	44.479
503.67	44.500
503.87	44.471
504.07	44.444
504.26	44.444
504.46	44.459
504.66	44.438
504.85	44.424
505.05	44.449
505.25	44.459
505.45	44.427
505.64	44.438
505.84	44.432
506.04	44.503
506.23	44.550
506.43	44.568
506.63	44.586
506.83	44.585
507.02	44.588
507.22	44.559
507.42	44.521
507.61	44.549
507.81	44.591
508.01	44.663
508.20	44.635
508.40	44.662
508.60	44.673
508.80	44.647
508.99	44.656
509.19	44.632
509.39	44.612
509.58	44.645
509.78	44.623
509.98	44.616
510.17	44.558
510.37	44.609
510.57	44.627
510.76	44.636
510.96	44.697
511.16	44.715
511.35	44.757
511.55	44.806
511.75	44.823
511.94	44.880
512.14	44.871
512.34	44.896
512.53	44.871
512.73	44.853
512.93	44.866
513.12	44.840
513.32	44.886
513.52	44.921
513.71	44.950
513.91	44.909
514.11	44.886
514.30	44.880
514.50	44.878
514.70	44.863
514.89	44.848
515.09	44.795
515.28	44.832
515.48	44.795
515.68	44.770
515.87	44.795
516.07	44.834
516.27	44.856
516.46	44.901
516.66	44.884
516.86	44.919
517.05	44.967
517.25	45.004
517.44	45.018
517.64	45.031
517.84	45.038
518.03	45.046
518.23	45.060
518.43	45.040
518.62	45.061
518.82	45.094
519.01	45.065
519.21	45.076
519.41	45.075
519.60	45.124
519.80	45.141
520.00	45.150
520.19	45.127
520.39	45.183
520.58	45.211
520.78	45.171
520.98	45.199
521.17	45.284
521.37	45.319
521.56	45.334
521.76	45.291
521.96	45.291
522.15	45.282
522.35	45.273
522.54	45.232
522.74	45.239
522.94	45.281
523.13	45.286
523.33	45.233
523.52	45.211
523.72	45.226
523.91	45.223
524.11	45.273
524.31	45.311
524.50	45.365
524.70	45.420
524.89	45.420
525.09	45.452
525.29	45.461
525.48	45.546
525.68	45.555
525.87	45.575
526.07	45.634
526.26	45.616
526.46	45.663
526.66	45.638
526.85	45.611
527.05	45.612
527.24	45.566
527.44	45.574
527.63	45.510
527.83	45.515
528.02	45.556
528.22	45.580
528.42	45.538
528.61	45.513
528.81	45.530
529.00	45.549
529.20	45.583
529.39	45.602
529.59	45.579
529.78	45.587
529.98	45.598
530.17	45.568
530.37	45.525
530.57	45.636
530.76	45.652
530.96	45.628
531.15	45.635
531.35	45.620
531.54	45.650
531.74	45.657
531.93	45.655
532.13	45.677
532.32	45.715
532.52	45.680
532.71	45.668
532.91	45.675
533.10	45.722
533.30	45.749
533.49	45.758
533.69	45.732
533.89	45.753
534.08	45.820
534.28	45.769
534.47	45.741
534.67	45.802
534.86	45.718
535.06	45.679
535.25	45.721
535.45	45.690
535.64	45.693
535.84	45.730
536.03	45.734
536.23	45.709
536.42	45.764
536.62	45.833
536.81	45.794
537.01	45.832
537.20	45.873
537.40	45.807
537.59	45.848
537.79	45.900
537.98	45.901
538.17	45.895
538.37	45.893
538.56	45.866
538.76	45.821
538.95	45.864
539.15	45.891
539.34	45.917
539.54	45.967
539.73	45.937
539.93	45.902
540.12	45.971
540.32	46.030
540.51	46.073
540.71	46.118
540.90	46.195
541.10	46.215
541.29	46.245
541.49	46.260
541.68	46.290
541.87	46.363
542.07	46.399
542.26	46.372
542.46	46.340
542.65	46.364
542.85	46.387
543.04	46.303
543.24	46.324
543.43	46.306
543.63	46.301
543.82	46.295
544.01	46.296
544.21	46.338
544.40	46.333
544.60	46.374
544.79	46.327
544.99	46.354
545.18	46.441
545.37	46.403
545.57	46.460
545.76	46.430
545.96	46.471
546.15	46.461
546.35	46.553
546.54	46.544
546.73	46.521
546.93	46.600
547.12	46.577
547.32	46.574
547.51	46.662
547.71	46.651
547.90	46.682
548.09	46.670
548.29	46.725
548.48	46.649
548.68	46.682
548.87	46.748
549.06	46.739
549.26	46.792
549.45	46.776
549.65	46.704
549.84	46.766
550.03	46.853
550.23	46.839
550.42	46.757
550.62	46.733
550.81	46.760
551.00	46.718
551.20	46.710
551.39	46.669
551.59	46.692
551.78	46.706
551.97	46.639
552.17	46.599
552.36	46.624
552.56	46.633
552.75	46.713
552.94	46.687
553.14	46.638
553.33	46.627
553.52	46.654
553.72	46.656
553.91	46.688
554.11	46.718
554.30	46.692
554.49	46.671
554.69	46.775
554.88	46.694
555.07	46.694
555.27	46.733
555.46	46.747
555.65	46.686
555.85	46.707
556.04	46.671
556.24	46.723
556.43	46.769
556.62	46.739
556.82	46.684
557.01	46.679
557.20	46.631
557.40	46.657
557.59	46.610
557.78	46.636
557.98	46.573
558.17	46.628
558.36	46.549
558.56	46.530
558.75	46.593
558.94	46.621
559.14	46.683
559.33	46.787
559.52	46.796
559.72	46.867
559.91	46.901
560.10	46.992
560.30	46.958
560.49	46.957
560.68	47.003
560.88	46.968
561.07	46.901
561.26	46.884
561.46	46.833
561.65	46.831
561.84	46.849
562.04	46.852
562.23	46.806
562.42	46.803
562.62	46.867
562.81	46.837
563.00	46.884
563.19	46.919
563.39	46.933
563.58	46.970
563.77	46.951
563.97	46.973
564.16	46.985
564.35	47.003
564.55	47.030
564.74	46.978
564.93	47.014
565.12	46.989
565.32	47.002
565.51	47.004
565.70	46.969
565.90	46.990
566.09	46.935
566.28	47.008
566.47	47.050
566.67	47.110
566.86	47.137
567.05	47.122
567.25	47.088
567.44	47.083
567.63	47.120
567.82	47.166
568.02	47.287
568.21	47.287
568.40	47.151
568.59	47.149
568.79	47.113
568.98	47.149
569.17	47.134
569.36	47.256
569.56	47.282
569.75	47.254
569.94	47.279
570.14	47.197
570.33	47.206
570.52	47.312
570.71	47.288
570.91	47.387
571.10	47.406
571.29	47.454
571.48	47.448
571.68	47.497
571.87	47.494
572.06	47.500
572.25	47.529
572.44	47.556
572.64	47.571
572.83	47.587
573.02	47.505
573.21	47.474
573.41	47.478
573.60	47.396
573.79	47.357
573.98	47.443
574.18	47.443
574.37	47.451
574.56	47.424
574.75	47.410
574.94	47.471
575.14	47.474
575.33	47.508
575.52	47.493
575.71	47.553
575.91	47.589
576.10	47.496
576.29	47.482
576.48	47.441
576.67	47.495
576.87	47.550
577.06	47.511
577.25	47.576
577.44	47.589
577.63	47.559
577.83	47.609
578.02	47.583
578.21	47.629
578.40	47.651
578.59	47.716
578.79	47.714
578.98	47.686
579.17	47.681
579.36	47.673
579.55	47.700
579.74	47.794
579.94	47.736
580.13	47.774
580.32	47.789
580.51	47.776
580.70	47.774
580.90	47.747
581.09	47.737
581.28	47.845
581.47	47.830
581.66	47.810
581.85	47.785
582.05	47.725
582.24	47.741
582.43	47.788
582.62	47.829
582.81	47.825
583.00	47.834
583.20	47.762
583.39	47.708
583.58	47.722
583.77	47.765
583.96	47.717
584.15	47.839
584.34	47.833
584.54	47.772
584.73	47.735
584.92	47.797
585.11	47.818
585.30	47.922
585.49	47.855
585.68	47.825
585.88	47.789
586.07	47.823
586.26	47.801
586.45	47.777
586.64	47.777
586.83	47.822
587.02	47.769
587.22	47.808
587.41	47.821
587.60	47.934
587.79	48.052
587.98	48.013
588.17	48.053
588.36	48.025
588.55	48.094
588.74	48.182
588.94	48.203
589.13	48.164
589.32	48.188
589.51	48.192
589.70	48.164
589.89	48.124
590.08	48.225
590.27	48.109
590.46	48.179
590.66	48.204
590.85	48.180
591.04	48.200
591.23	48.294
591.42	48.261
591.61	48.205
591.80	48.192
591.99	48.157
592.18	48.144
592.37	48.281
592.57	48.243
592.76	48.274
592.95	48.250
593.14	48.245
593.33	48.234
593.52	48.291
593.71	48.377
593.90	48.434
594.09	48.475
594.28	48.495
594.47	48.512
594.66	48.563
594.85	48.518
595.05	48.512
595.24	48.462
595.43	48.471
595.62	48.454
595.81	48.451
596.00	48.406
596.19	48.393
596.38	48.451
596.57	48.428
596.76	48.454
596.95	48.445
597.14	48.512
597.33	48.516
597.52	48.539
597.71	48.512
597.90	48.558
598.09	48.588
598.28	48.585
598.47	48.585
598.67	48.589
598.86	48.541
599.05	48.512
599.24	48.488
599.43	48.565
599.62	48.581
599.81	48.674
600.00	48.587
600.19	48.630
600.38	48.683
600.57	48.661
600.76	48.731
600.95	48.752
601.14	48.798
601.33	48.850
601.52	48.851
601.71	48.846
601.90	48.805
602.09	48.853
602.28	48.849
602.47	48.810
602.66	48.763
602.85	48.761
603.04	48.757
603.23	48.734
603.42	48.670
603.61	48.701
603.80	48.676
603.99	48.686
604.18	48.655
604.37	48.608
604.56	48.606
604.75	48.634
604.94	48.648
605.13	48.681
605.32	48.753
605.51	48.810
605.70	48.793
605.89	48.852
606.08	48.868
606.27	48.946
606.46	49.000
606.65	49.022
606.84	48.978
607.03	48.922
607.22	48.965
607.41	48.927
607.60	48.881
607.79	48.881
607.98	48.801
608.17	48.753
608.36	48.674
608.55	48.639
608.74	48.651
608.93	48.756
609.12	48.798
609.31	48.772
609.49	48.777
609.68	48.822
609.87	48.806
610.06	48.848
610.25	48.858
610.44	48.966
610.63	49.013
610.82	49.102
611.01	49.064
611.20	49.037
611.39	49.064
611.58	49.120
611.77	49.136
611.96	49.149
612.15	49.112
612.34	49.156
612.53	49.118
612.72	49.152
612.90	49.072
613.09	49.075
613.28	49.086
613.47	49.020
613.66	48.984
613.85	49.020
614.04	49.112
614.23	49.157
614.42	49.159
614.61	49.194
614.80	49.174
614.99	49.174
615.18	49.232
615.36	49.202
615.55	49.239
615.74	49.273
615.93	49.295
616.12	49.197
616.31	49.195
616.50	49.168
616.69	49.088
616.88	49.090
617.07	49.119
617.25	49.091
617.44	49.111
617.63	49.130
617.82	49.097
618.01	49.106
618.20	49.143
618.39	49.095
618.58	49.136
618.77	49.191
618.95	49.195
619.14	49.205
619.33	49.238
619.52	49.250
619.71	49.246
619.90	49.259
620.09	49.226
620.28	49.161
620.46	49.250
620.65	49.218
620.84	49.173
621.03	49.117
621.22	49.137
621.41	49.074
621.60	49.101
621.79	49.145
621.97	49.168
622.16	49.130
622.35	49.197
622.54	49.204
622.73	49.252
622.92	49.319
623.11	49.338
623.29	49.321
623.48	49.403
623.67	49.421
623.86	49.383
624.05	49.409
624.24	49.395
624.42	49.418
624.61	49.435
624.80	49.436
624.99	49.450
625.18	49.515
625.37	49.525
625.55	49.467
625.74	49.464
625.93	49.414
626.12	49.374
626.31	49.442
626.50	49.428
626.68	49.414
626.87	49.421
627.06	49.415
627.25	49.363
627.44	49.320
627.63	49.338
627.81	49.390
628.00	49.512
628.19	49.558
628.38	49.567
628.57	49.547
628.75	49.594
628.94	49.588
629.13	49.599
629.32	49.660
629.51	49.691
629.69	49.708
629.88	49.709
630.07	49.684
630.26	49.684
630.45	49.693
630.63	49.727
630.82	49.752
631.01	49.768
631.20	49.717
631.39	49.731
631.57	49.727
631.76	49.698
631.95	49.653
632.14	49.687
632.32	49.709
632.51	49.751
632.70	49.752
632.89	49.686
633.08	49.665
633.26	49.754
633.45	49.704
633.64	49.803
633.83	49.860
634.01	49.906
634.20	49.910
634.39	49.928
634.58	49.904
634.76	49.886
634.95	49.934
635.14	49.978
635.33	49.967
635.51	49.977
635.70	49.921
635.89	49.898
636.08	49.876
636.26	49.850
636.45	49.832
636.64	49.779
636.83	49.839
637.01	49.791
637.20	49.738
637.39	49.722
637.58	49.766
637.76	49.730
637.95	49.719
638.14	49.796
638.33	49.722
638.51	49.711
638.70	49.836
638.89	49.768
639.07	49.807
639.26	49.847
639.45	49.777
639.64	49.760
639.82	49.809
640.01	49.825
640.20	49.743
640.38	49.843
640.57	49.845
640.76	49.793
640.95	49.859
641.13	49.905
641.32	49.932
641.51	50.054
641.69	50.120
641.88	50.125
642.07	50.209
642.26	50.261
642.44	50.249
642.63	50.273
642.82	50.239
643.00	50.235
643.19	50.222
643.38	50.251
643.56	50.224
643.75	50.189
643.94	50.219
644.12	50.193
644.31	50.245
644.50	50.229
644.68	50.213
644.87	50.242
645.06	50.253
645.24	50.228
645.43	50.152
645.62	50.216
645.81	50.254
645.99	50.243
646.18	50.269
646.37	50.219
646.55	50.248
646.74	50.261
646.92	50.290
647.11	50.312
647.30	50.333
647.48	50.425
647.67	50.391
647.86	50.321
648.04	50.357
648.23	50.425
648.42	50.455
648.60	50.503
648.79	50.546
648.98	50.540
649.16	50.574
649.35	50.608
649.54	50.564
649.72	50.564
649.91	50.611
650.09	50.600
650.28	50.552
650.47	50.552
650.65	50.544
650.84	50.561
651.03	50.576
651.21	50.615
651.40	50.641
651.59	50.692
651.77	50.660
651.96	50.690
652.14	50.685
652.33	50.609
652.52	50.552
652.70	50.552
652.89	50.530
653.07	50.618
653.26	50.541
653.45	50.573
653.63	50.568
653.82	50.546
654.00	50.561
654.19	50.589
654.38	50.589
654.56	50.594
654.75	50.577
654.93	50.604
655.12	50.462
655.31	50.534
655.49	50.458
655.68	50.407
655.86	50.483
656.05	50.469
656.24	50.473
656.42	50.481
656.61	50.510
656.79	50.516
656.98	50.546
657.16	50.615
657.35	50.564
657.54	50.568
657.72	50.668
657.91	50.649
658.09	50.695
658.28	50.726
658.46	50.725
658.65	50.749
658.84	50.823
659.02	50.797
659.21	50.766
659.39	50.792
659.58	50.793
659.76	50.656
659.95	50.664
660.13	50.604
660.32	50.569
660.51	50.574
660.69	50.534
660.88	50.461
661.06	50.474
661.25	50.502
661.43	50.450
661.62	50.442
661.80	50.554
661.99	50.610
662.17	50.640
662.36	50.600
662.55	50.683
662.73	50.702
662.92	50.716
663.10	50.685
663.29	50.694
663.47	50.763
663.66	50.795
663.84	50.816
664.03	50.746
664.21	50.765
664.40	50.854
664.58	50.881
664.77	50.951
664.95	50.960
665.14	51.049
665.32	51.109
665.51	51.104
665.69	51.085
665.88	51.073
666.06	51.075
666.25	51.048
666.43	50.996
666.62	50.987
666.80	50.961
666.99	50.935
667.17	50.871
667.36	50.822
667.54	50.834
667.73	50.885
667.91	50.874
668.10	50.959
668.28	51.018
668.47	51.075
668.65	51.005
668.84	51.046
669.02	51.109
669.21	51.176
669.39	51.224
669.58	51.240
669.76	51.303
669.95	51.389
670.13	51.437
670.31	51.426
670.50	51.444
670.68	51.499
670.87	51.488
671.05	51.456
671.24	51.431
671.42	51.434
671.61	51.433
671.79	51.382
671.98	51.357
672.16	51.360
672.35	51.354
672.53	51.354
672.71	51.387
672.90	51.364
673.08	51.408
673.27	51.467
673.45	51.372
673.64	51.384
673.82	51.422
674.01	51.415
674.19	51.316
674.37	51.346
674.56	51.312
674.74	51.315
674.93	51.285
675.11	51.302
675.30	51.261
675.48	51.354
675.66	51.403
675.85	51.396
676.03	51.426
676.22	51.459
676.40	51.435
676.58	51.489
676.77	51.463
676.95	51.545
677.14	51.536
677.32	51.500
677.50	51.443
677.69	51.415
677.87	51.370
678.06	51.351
678.24	51.339
678.43	51.373
678.61	51.384
678.79	51.388
678.98	51.435
679.16	51.415
679.34	51.492
679.53	51.552
679.71	51.541
679.90	51.569
680.08	51.624
680.26	51.621
680.45	51.648
680.63	51.629
680.82	51.638
681.00	51.551
681.18	51.619
681.37	51.614
681.55	51.626
681.73	51.589
681.92	51.599
682.10	51.579
682.29	51.683
682.47	51.696
682.65	51.685
682.84	51.721
683.02	51.814
683.20	51.771
683.39	51.785
683.57	51.780
683.75	51.799
683.94	51.765
684.12	51.761
684.30	51.692
684.49	51.588
684.67	51.651
684.85	51.649
685.04	51.656
685.22	51.648
685.40	51.621
685.59	51.601
685.77	51.584
685.96	51.662
686.14	51.601
686.32	51.640
686.50	51.752
686.69	51.704
686.87	51.698
687.05	51.619
687.24	51.629
687.42	51.631
687.60	51.648
687.79	51.679
687.97	51.669
688.15	51.753
688.34	51.733
688.52	51.641
688.70	51.646
688.89	51.653
689.07	51.732
689.25	51.809
689.44	51.832
689.62	51.909
689.80	51.930
689.98	51.956
690.17	51.889
690.35	51.929
690.53	52.074
690.72	52.126
690.90	52.107
691.08	52.025
691.27	51.897
691.45	51.915
691.63	51.874
691.81	51.906
692.00	51.885
692.18	51.920
692.36	51.888
692.54	51.877
692.73	51.866
692.91	51.911
693.09	52.054
693.28	52.202
693.46	52.188
693.64	52.209
693.82	52.191
694.01	52.195
694.19	52.282
694.37	52.228
694.55	52.151
694.74	52.158
694.92	52.179
695.10	52.120
695.28	52.058
695.47	52.083
695.65	52.102
695.83	52.175
696.01	52.220
696.20	52.139
696.38	52.276
696.56	52.286
696.74	52.225
696.93	52.262
697.11	52.229
697.29	52.286
697.47	52.236
697.66	52.234
697.84	52.185
698.02	52.244
698.20	52.294
698.39	52.259
698.57	52.340
698.75	52.347
698.93	52.285
699.11	52.273
699.30	52.267
699.48	52.294
699.66	52.339
699.84	52.358
700.03	52.243
700.21	52.190
700.39	52.229
700.57	52.084
700.75	52.104
700.94	52.095
701.12	52.108
701.30	52.109
701.48	52.098
701.66	52.069
701.85	52.051
702.03	52.163
702.21	52.205
702.39	52.129
702.57	52.216
702.76	52.196
702.94	52.200
703.12	52.337
703.30	52.333
703.48	52.392
703.66	52.470
703.85	52.521
704.03	52.496
704.21	52.475
704.39	52.457
704.57	52.541
704.75	52.647
704.94	52.693
705.12	52.581
705.30	52.570
705.48	52.521
705.66	52.433
705.84	52.417
706.03	52.399
706.21	52.450
706.39	52.581
706.57	52.509
706.75	52.466
706.93	52.487
707.12	52.480
707.30	52.485
707.48	52.542
707.66	52.490
707.84	52.548
708.02	52.498
708.20	52.477
708.39	52.448
708.57	52.450
708.75	52.479
708.93	52.449
709.11	52.380
709.29	52.373
709.47	52.362
709.66	52.407
709.84	52.333
710.02	52.363
710.20	52.400
710.38	52.389
710.56	52.445
710.74	52.491
710.92	52.533
711.10	52.694
711.29	52.746
711.47	52.748
711.65	52.715
711.83	52.717
712.01	52.692
712.19	52.629
712.37	52.590
712.55	52.519
712.73	52.423
712.92	52.466
713.10	52.407
713.28	52.421
713.46	52.421
713.64	52.463
713.82	52.460
714.00	52.497
714.18	52.586
714.36	52.637
714.54	52.685
714.72	52.786
714.91	52.744
715.09	52.760
715.27	52.713
715.45	52.695
715.63	52.698
715.81	52.725
715.99	52.695
716.17	52.671
716.35	52.637
716.53	52.567
716.71	52.484
716.89	52.541
717.07	52.504
717.25	52.515
717.43	52.501
717.62	52.456
717.80	52.401
717.98	52.378
718.16	52.331
718.34	52.354
718.52	52.386
718.70	52.486
718.88	52.392
719.06	52.458
719.24	52.465
719.42	52.583
719.60	52.650
719.78	52.710
719.96	52.787
720.14	52.761
720.32	52.754
720.50	52.796
720.68	52.719
720.86	52.688
721.04	52.623
721.22	52.608
721.40	52.578
721.58	52.591
721.76	52.714
721.94	52.672
722.12	52.642
722.30	52.640
722.48	52.579
722.66	52.557
722.84	52.600
723.03	52.691
723.21	52.786
723.39	52.766
723.57	52.690
723.75	52.559
723.93	52.551
724.11	52.592
724.29	52.662
724.47	52.778
724.65	52.812
724.83	52.831
725.00	52.783
725.18	52.688
725.36	52.661
725.54	52.749
725.72	52.784
725.90	52.930
726.08	53.001
726.26	52.886
726.44	52.786
726.62	52.810
726.80	52.822
726.98	52.814
727.16	52.836
727.34	52.830
727.52	52.814
727.70	52.776
727.88	52.725
728.06	52.734
728.24	52.916
728.42	52.992
728.60	52.952
728.78	52.955
728.96	52.992
729.14	52.984
729.32	52.961
729.50	52.944
729.68	53.010
729.86	52.998
730.04	53.067
730.22	52.972
730.39	52.947
730.57	52.926
730.75	52.903
730.93	52.876
731.11	52.875
731.29	52.876
731.47	52.920
731.65	52.823
731.83	52.742
732.01	52.644
732.19	52.664
732.37	52.705
732.55	52.774
732.73	52.777
732.90	52.782
733.08	52.874
733.26	52.949
733.44	52.881
733.62	52.949
733.80	52.951
733.98	52.995
734.16	53.007
734.34	52.961
734.52	52.829
734.70	52.920
734.87	52.899
735.05	52.842
735.23	52.843
735.41	52.960
735.59	52.887
735.77	52.973
735.95	52.894
736.13	52.875
736.31	52.818
736.49	52.919
736.66	52.872
736.84	52.988
737.02	53.005
737.20	53.017
737.38	53.019
737.56	53.035
737.74	53.094
737.92	53.166
738.09	53.176
738.27	53.306
738.45	53.359
738.63	53.324
738.81	53.292
738.99	53.289
739.17	53.308
739.34	53.240
739.52	53.412
739.70	53.355
739.88	53.366
740.06	53.351
740.24	53.314
740.42	53.304
740.59	53.342
740.77	53.311
740.95	53.306
741.13	53.342
741.31	53.396
741.49	53.255
741.66	53.228
741.84	53.250
742.02	53.318
742.20	53.404
742.38	53.432
742.56	53.356
742.73	53.366
742.91	53.366
743.09	53.293
743.27	53.227
743.45	53.265
743.63	53.289
743.80	53.244
743.98	53.137
744.16	53.086
744.34	53.077
744.52	53.123
744.69	53.107
744.87	53.068
745.05	53.133
745.23	53.119
745.41	53.218
745.59	53.190
745.76	53.182
745.94	53.260
746.12	53.262
746.30	53.271
746.47	53.316
746.65	53.352
746.83	53.470
747.01	53.405
747.19	53.426
747.36	53.341
747.54	53.363
747.72	53.451
747.90	53.416
748.08	53.322
748.25	53.304
748.43	53.361
748.61	53.340
748.79	53.299
748.96	53.271
749.14	53.259
749.32	53.247
749.50	53.251
749.68	53.191
749.85	53.299
750.03	53.388
750.21	53.474
750.39	53.429
750.56	53.388
750.74	53.450
750.92	53.476
751.10	53.567
751.27	53.571
751.45	53.617
751.63	53.678
751.81	53.573
751.98	53.575
752.16	53.527
752.34	53.520
752.51	53.563
752.69	53.494
752.87	53.553
753.05	53.479
753.22	53.466
753.40	53.486
753.58	53.413
753.76	53.397
753.93	53.396
754.11	53.395
754.29	53.336
754.46	53.398
754.64	53.400
754.82	53.394
755.00	53.530
755.17	53.504
755.35	53.396
755.53	53.435
755.70	53.447
755.88	53.403
756.06	53.424
756.24	53.450
756.41	53.366
756.59	53.387
756.77	53.396
756.94	53.308
757.12	53.421
757.30	53.494
757.47	53.536
757.65	53.580
757.83	53.570
758.01	53.550
758.18	53.616
758.36	53.657
758.54	53.590
758.71	53.504
758.89	53.581
759.07	53.588
759.24	53.618
759.42	53.611
759.60	53.591
759.77	53.635
759.95	53.653
760.13	53.580
760.30	53.625
760.48	53.694
760.66	53.686
760.83	53.619
761.01	53.516
761.19	53.531
761.36	53.365
761.54	53.307
761.72	53.286
761.89	53.305
762.07	53.447
762.24	53.396
762.42	53.313
762.60	53.404
762.77	53.444
762.95	53.520
763.13	53.469
763.30	53.585
763.48	53.608
763.66	53.733
763.83	53.648
764.01	53.601
764.18	53.641
764.36	53.745
764.54	53.701
764.71	53.704
764.89	53.720
765.07	53.755
765.24	53.792
765.42	53.765
765.59	53.682
765.77	53.788
765.95	53.741
766.12	53.714
766.30	53.670
766.47	53.660
766.65	53.609
766.83	53.591
767.00	53.556
767.18	53.540
767.35	53.647
767.53	53.705
767.71	53.614
767.88	53.622
768.06	53.631
768.23	53.660
768.41	53.686
768.59	53.829
768.76	53.842
768.94	53.858
769.11	53.858
769.29	53.880
769.46	53.818
769.64	53.782
769.82	53.831
769.99	53.942
770.17	53.902
770.34	53.875
770.52	53.843
770.69	53.842
770.87	53.825
771.05	53.770
771.22	53.671
771.40	53.664
771.57	53.780
771.75	53.771
771.92	53.607
772.10	53.594
772.27	53.680
772.45	53.558
772.63	53.594
772.80	53.692
772.98	53.780
773.15	53.824
773.33	53.908
773.50	53.817
773.68	53.819
773.85	53.900
774.03	53.957
774.20	53.956
774.38	54.109
774.55	54.045
774.73	53.982
774.91	53.987
775.08	54.055
775.26	54.109
775.43	54.210
775.61	54.152
775.78	54.206
775.96	54.192
776.13	54.217
776.31	54.106
776.48	54.163
776.66	54.243
776.83	54.259
777.01	54.257
777.18	54.206
777.36	54.227
777.53	54.343
777.71	54.275
777.88	54.254
778.06	54.249
778.23	54.232
778.41	54.293
778.58	54.249
778.76	54.315
778.93	54.222
779.11	54.174
779.28	54.067
779.46	53.933
779.63	53.902
779.80	53.960
779.98	53.943
780.15	54.059
780.33	53.956
780.50	53.937
780.68	53.913
780.85	53.984
781.03	53.941
781.20	54.013
781.38	54.113
781.55	54.252
781.73	54.223
781.90	54.141
782.08	54.042
782.25	54.015
782.42	53.956
782.60	53.955
782.77	53.974
782.95	54.049
783.12	54.071
783.30	54.130
783.47	54.019
783.65	54.070
783.82	54.179
783.99	54.224
784.17	54.305
784.34	54.404
784.52	54.343
784.69	54.307
784.87	54.390
785.04	54.547
785.21	54.404
785.39	54.397
785.56	54.429
785.74	54.434
785.91	54.353
786.08	54.299
786.26	54.291
786.43	54.390
786.61	54.388
786.78	54.324
786.96	54.150
787.13	54.268
787.30	54.355
787.48	54.332
787.65	54.219
787.83	54.300
788.00	54.310
788.17	54.345
788.35	54.181
788.52	54.299
788.70	54.271
788.87	54.351
789.04	54.241
789.22	54.238
789.39	54.256
789.56	54.324
789.74	54.417
789.91	54.457
790.09	54.504
790.26	54.428
790.43	54.315
790.61	54.399
790.78	54.337
790.95	54.472
791.13	54.539
791.30	54.594
791.47	54.688
791.65	54.601
791.82	54.711
792.00	54.654
792.17	54.773
792.34	54.904
792.52	54.815
792.69	54.833
792.86	54.712
793.04	54.720
793.21	54.554
793.38	54.409
793.56	54.375
793.73	54.259
793.90	54.279
794.08	54.383
794.25	54.280
794.42	54.347
794.60	54.378
794.77	54.314
794.94	54.349
795.12	54.488
795.29	54.640
795.46	54.748
795.64	54.703
795.81	54.670
795.98	54.635
796.16	54.650
796.33	54.539
796.50	54.446
796.68	54.559
796.85	54.474
797.02	54.481
797.19	54.353
797.37	54.253
797.54	54.436
797.71	54.552
797.89	54.683
798.06	54.693
798.23	54.826
798.41	54.820
798.58	54.847
798.75	54.870
798.92	54.919
799.10	54.860
799.27	54.911
799.44	54.808
799.62	54.596
799.79	54.465
799.96	54.393
800.13	54.261
800.31	54.338
800.48	54.438
800.65	54.389
800.82	54.307
801.00	54.520
801.17	54.463
801.34	54.415
801.52	54.461
801.69	54.466
801.86	54.576
802.03	54.817
802.21	54.875
802.38	54.888
802.55	54.935
802.72	54.903
802.90	54.822
803.07	54.928
803.24	55.105
803.41	55.200
803.59	55.290
803.76	55.345
803.93	55.213
804.10	55.060
804.27	55.130
804.45	55.024
804.62	55.117
804.79	55.066
804.96	55.029
805.14	55.006
805.31	55.039
805.48	55.060
805.65	55.011
805.82	55.102
806.00	55.131
806.17	54.904
806.34	55.020
806.51	55.021
806.69	55.117
806.86	55.181
807.03	55.132
807.20	55.110
807.37	55.054
807.55	54.980
807.72	54.907
807.89	54.965
808.06	55.025
808.23	55.013
808.41	54.917
808.58	54.836
808.75	54.776
808.92	54.786
809.09	54.760
809.26	54.662
809.44	54.841
809.61	54.894
809.78	54.907
809.95	54.952
810.12	54.882
810.30	54.907
810.47	54.943
810.64	55.021
810.81	55.050
810.98	55.118
811.15	55.226
811.33	55.161
811.50	55.096
811.67	55.241
811.84	55.022
812.01	55.158
812.18	55.034
812.35	55.025
812.53	54.961
812.70	54.952
812.87	54.821
813.04	54.762
813.21	54.742
813.38	54.748
813.55	54.614
813.73	54.749
813.90	54.677
814.07	54.748
814.24	54.778
814.41	54.743
814.58	54.744
814.75	54.853
814.93	55.085
815.10	55.135
815.27	55.235
815.44	55.199
815.61	55.368
815.78	55.334
815.95	55.538
816.12	55.636
816.29	55.807
816.47	55.832
816.64	55.929
816.81	55.689
816.98	55.724
817.15	55.611
817.32	55.746
817.49	55.618
817.66	55.629
817.83	55.438
818.00	55.266
818.18	55.224
818.35	55.119
818.52	54.941
818.69	55.005
818.86	54.829
819.03	54.726
819.20	54.607
819.37	54.730
819.54	54.797
819.71	54.961
819.88	55.024
820.05	55.246
820.23	55.365
820.40	55.468
820.57	55.443
820.74	55.542
820.91	55.725
821.08	55.745
821.25	55.835
821.42	55.718
821.59	55.560
821.76	55.651
821.93	55.425
822.10	55.413
822.27	55.331
822.44	55.460
822.61	55.504
822.78	55.135
822.95	55.238
823.12	55.043
823.29	55.173
823.47	55.155
823.64	55.086
823.81	54.937
823.98	55.047
824.15	55.122
824.32	55.107
824.49	55.150
824.66	55.587
824.83	55.506
825.00	55.676
825.17	55.572
825.34	55.693
825.51	55.724
825.68	55.710
825.85	55.572
826.02	55.558
826.19	55.497
826.36	55.430
826.53	55.355
826.70	55.351
826.87	55.132
827.04	55.282
827.21	55.476
827.38	55.634
827.55	55.714
827.72	55.634
827.89	55.452
828.06	55.395
828.23	55.249
828.40	55.227
828.57	55.326
828.74	55.265
828.91	55.183
829.08	55.066
829.25	55.055
829.42	55.219
829.59	55.260
829.76	55.302
829.93	55.307
830.10	55.391
830.27	55.400
830.44	55.366
830.60	55.520
830.77	55.476
830.94	55.265
831.11	55.167
831.28	55.097
831.45	55.079
831.62	55.240
831.79	55.266
831.96	55.388
832.13	55.479
832.30	55.521
832.47	55.510
832.64	55.611
832.81	55.930
832.98	55.855
833.15	55.835
833.32	55.931
833.49	55.973
833.65	55.944
833.82	55.813
833.99	55.731
834.16	55.692
834.33	55.803
834.50	55.917
834.67	55.712
834.84	55.755
835.01	56.005
835.18	55.975
835.35	56.124
835.52	56.141
835.69	56.216
835.85	56.298
836.02	56.315
836.19	56.262
836.36	56.227
836.53	56.263
836.70	56.299
836.87	56.191
837.04	56.204
837.21	56.112
837.38	56.078
837.54	56.038
837.71	55.880
837.88	55.946
838.05	55.954
838.22	55.759
838.39	55.788
838.56	55.746
838.73	55.761
838.89	55.917
839.06	55.723
839.23	55.845
839.40	55.888
839.57	56.020
839.74	55.823
839.91	55.866
840.08	56.001
840.24	56.295
840.41	56.472
840.58	56.269
840.75	56.125
840.92	56.055
841.09	55.920
841.26	56.033
841.42	56.076
841.59	56.159
841.76	56.226
841.93	56.157
842.10	56.058
842.27	55.969
842.43	56.078
842.60	56.121
842.77	56.248
842.94	56.333
843.11	56.403
843.28	56.595
843.44	56.730
843.61	56.686
843.78	56.658
843.95	56.529
844.12	56.616
844.28	56.471
844.45	56.561
844.62	56.618
844.79	56.576
844.96	56.398
845.13	56.109
845.29	55.950
845.46	55.904
845.63	55.975
845.80	56.185
845.97	56.108
846.13	56.178
846.30	56.161
846.47	56.143
846.64	56.050
846.81	56.016
846.97	56.215
847.14	56.398
847.31	56.444
847.48	56.626
847.64	56.207
847.81	56.249
847.98	56.226
848.15	56.151
848.32	56.280
848.48	56.710
848.65	56.830
848.82	56.619
848.99	56.541
849.15	56.415
849.32	56.093
849.49	56.131
849.66	56.140
849.82	56.073
849.99	55.948
850.16	56.012
850.33	55.939
850.49	55.878
850.66	55.921
850.83	56.065
851.00	56.218
851.16	56.205
851.33	56.385
851.50	56.348
851.67	56.324
851.83	56.657
852.00	56.576
852.17	56.618
852.34	56.479
852.50	56.608
852.67	56.417
852.84	56.433
853.01	56.782
853.17	56.690
853.34	56.768
853.51	56.772
853.67	56.517
853.84	56.681
854.01	56.517
854.18	56.806
854.34	56.820
854.51	56.723
854.68	56.455
854.84	56.440
855.01	56.605
855.18	56.648
855.34	57.021
855.51	57.151
855.68	57.143
855.85	57.100
856.01	57.255
856.18	57.222
856.35	57.587
856.51	57.715
856.68	57.598
856.85	57.542
857.01	57.344
857.18	57.327
857.35	57.555
857.51	57.388
857.68	57.364
857.85	56.857
858.01	56.811
858.18	56.700
858.35	56.643
858.51	56.402
858.68	56.225
858.85	56.315
859.01	56.123
859.18	55.901
859.35	56.054
859.51	56.241
859.68	56.551
859.85	56.646
860.01	56.826
860.18	57.261
860.35	57.403
860.51	57.762
860.68	57.849
860.84	57.993
861.01	58.072
861.18	58.025
861.34	57.860
861.51	57.959
861.68	57.959
861.84	57.647
862.01	57.315
862.18	57.408
862.34	57.297
862.51	57.253
862.67	57.225
862.84	57.155
863.01	57.344
863.17	57.382
863.34	57.359
863.50	57.361
863.67	57.720
863.84	57.750
864.00	58.023
864.17	58.191
864.33	58.057
864.50	58.116
864.67	58.008
864.83	57.760
865.00	57.738
865.16	57.712
865.33	57.673
865.50	57.634
865.66	57.886
865.83	57.577
865.99	57.464
866.16	57.730
866.33	57.642
866.49	57.863
866.66	57.811
866.82	57.768
866.99	57.820
867.15	57.826
867.32	57.678
867.49	57.517
867.65	57.729
867.82	57.596
867.98	57.372
868.15	57.395
868.31	57.429
868.48	57.554
868.64	57.574
868.81	57.863
868.98	58.099
869.14	57.907
869.31	58.022
869.47	57.965
869.64	58.075
869.80	58.007
869.97	57.991
870.13	57.854
870.30	57.890
870.46	58.097
870.63	57.613
870.79	57.557
870.96	57.999
871.12	58.064
871.29	58.108
871.46	58.001
871.62	58.299
871.79	58.674
871.95	58.426
872.12	58.316
872.28	58.270
872.45	58.534
872.61	58.520
872.78	58.177
872.94	58.030
873.11	58.023
873.27	58.021
873.44	57.886
873.60	57.615
873.77	58.123
873.93	58.278
874.10	58.447
874.26	58.057
874.43	58.080
874.59	58.223
874.76	58.312
874.92	58.475
875.09	58.388
875.25	58.365
875.41	58.536
875.58	58.535
875.74	58.645
875.91	58.443
876.07	58.806
876.24	58.564
876.40	58.682
876.57	58.579
876.73	58.337
876.90	58.200
877.06	58.197
877.23	57.979
877.39	57.612
877.56	57.205
877.72	57.123
877.88	57.156
878.05	57.109
878.21	56.888
878.38	56.880
878.54	56.828
878.71	57.068
878.87	57.151
879.04	57.307
879.20	57.479
879.36	57.533
879.53	57.583
879.69	57.448
879.86	57.744
880.02	58.398
880.19	56.134
880.35	56.974
880.51	57.290
880.68	59.538
>>>>>End Processed Spectral Data<<<<<
