# Supplementary material for: Structure and pigment make the eyed elater’s eyespots black
Source: PeerJ. 2020 Jan 13;8:e8161. doi: 10.7717/peerj.8161 (PMC6964691; doi:10.7717/peerj.8161)
Supplement: Supplemental Information 3 — 42 text files with reflectance spectra and 1 R script text file [file peerj-08-8161-s003.zip › coated/90_eyeliner_coated_VTEC000007865_2.txt]

SpectraSuite Data File
++++++++++++++++++++++++++++++++++++
Date: Sun Sep 01 15:49:17 EDT 2019
User: Paul
Dark Spectrum Present: Yes
Reference Spectrum Present: Yes
Number of Sampled Component Spectra: 1
Spectrometers: USB4C01401
Integration Time (usec): 40000 (USB4C01401)
Spectra Averaged: 5 (USB4C01401)
Boxcar Smoothing: 5 (USB4C01401)
Correct for Electrical Dark: No (USB4C01401)
Strobe/Lamp Enabled: No (USB4C01401)
Correct for Detector Non-linearity: No (USB4C01401)
Correct for Stray Light: No (USB4C01401)
Number of Pixels in Processed Spectrum: 3648
>>>>>Begin Processed Spectral Data<<<<<
179.04	-172.727
179.26	-172.727
179.47	-172.727
179.69	19.753
179.90	476.667
180.12	-533.621
180.33	-509.259
180.55	-380.000
180.76	-365.179
180.98	-1113.889
181.19	-2073.333
181.41	1067.568
181.62	-460.494
181.84	227.841
182.05	89.895
182.27	61.860
182.48	57.975
182.70	51.990
182.91	47.485
183.13	45.495
183.34	47.367
183.56	44.026
183.77	44.465
183.99	42.050
184.20	42.811
184.41	40.902
184.63	41.386
184.84	39.791
185.06	39.185
185.27	37.664
185.49	37.161
185.70	35.896
185.92	36.386
186.13	34.505
186.35	36.565
186.56	38.092
186.78	39.836
186.99	40.341
187.21	41.473
187.42	43.224
187.64	46.023
187.85	47.788
188.06	49.082
188.28	51.497
188.49	51.337
188.71	49.280
188.92	47.205
189.14	47.960
189.35	47.003
189.57	46.366
189.78	44.861
190.00	43.634
190.21	41.898
190.42	39.466
190.64	38.277
190.85	38.317
191.07	40.205
191.28	39.670
191.50	40.558
191.71	42.450
191.93	42.484
192.14	42.391
192.36	43.768
192.57	43.420
192.78	43.224
193.00	41.587
193.21	42.407
193.43	41.796
193.64	42.066
193.86	40.359
194.07	38.338
194.28	38.082
194.50	38.959
194.71	37.782
194.93	38.469
195.14	40.773
195.36	42.056
195.57	40.077
195.78	40.180
196.00	41.599
196.21	42.291
196.43	42.814
196.64	43.653
196.86	43.119
197.07	43.887
197.28	43.641
197.50	43.253
197.71	42.076
197.93	43.287
198.14	42.367
198.36	40.900
198.57	39.953
198.78	38.719
199.00	39.101
199.21	39.250
199.43	38.832
199.64	38.661
199.85	36.940
200.07	37.428
200.28	36.395
200.50	35.957
200.71	36.543
200.92	37.156
201.14	38.509
201.35	38.423
201.57	37.538
201.78	36.391
201.99	37.316
202.21	38.108
202.42	37.915
202.64	38.027
202.85	38.477
203.06	38.971
203.28	41.487
203.49	40.909
203.71	40.286
203.92	40.237
204.13	41.301
204.35	40.232
204.56	40.790
204.78	42.983
204.99	42.213
205.20	41.854
205.42	43.020
205.63	39.910
205.85	41.208
206.06	41.034
206.27	41.091
206.49	40.255
206.70	41.205
206.91	41.548
207.13	39.965
207.34	42.013
207.56	41.531
207.77	39.536
207.98	42.029
208.20	41.765
208.41	40.871
208.62	41.961
208.84	42.586
209.05	41.440
209.27	41.578
209.48	42.052
209.69	40.326
209.91	41.324
210.12	42.929
210.33	41.423
210.55	42.818
210.76	43.406
210.97	41.741
211.19	40.857
211.40	40.548
211.61	38.877
211.83	38.599
212.04	39.604
212.26	39.981
212.47	39.891
212.68	40.594
212.90	38.043
213.11	37.856
213.32	38.647
213.54	39.670
213.75	40.279
213.96	41.266
214.18	41.755
214.39	41.964
214.60	40.388
214.82	40.237
215.03	38.921
215.24	39.292
215.46	39.378
215.67	38.594
215.88	38.208
216.10	37.877
216.31	38.187
216.52	37.838
216.74	35.506
216.95	35.958
217.16	35.398
217.38	34.799
217.59	33.532
217.80	33.110
218.02	33.321
218.23	31.908
218.44	32.019
218.66	30.727
218.87	29.820
219.08	29.960
219.30	28.785
219.51	27.466
219.72	27.381
219.94	27.111
220.15	27.285
220.36	26.727
220.58	27.184
220.79	27.069
221.00	27.228
221.22	26.791
221.43	26.537
221.64	27.035
221.85	27.356
222.07	27.212
222.28	26.861
222.49	26.347
222.71	26.289
222.92	25.964
223.13	25.751
223.35	25.691
223.56	25.681
223.77	25.476
223.99	25.104
224.20	24.998
224.41	24.927
224.62	25.159
224.84	24.825
225.05	24.812
225.26	24.834
225.48	24.549
225.69	24.405
225.90	24.501
226.11	24.732
226.33	24.734
226.54	24.559
226.75	24.667
226.97	24.566
227.18	24.822
227.39	24.886
227.60	24.818
227.82	24.862
228.03	24.830
228.24	24.820
228.46	24.785
228.67	24.718
228.88	24.724
229.09	24.598
229.31	24.642
229.52	24.665
229.73	24.524
229.95	24.523
230.16	24.612
230.37	24.595
230.58	24.488
230.80	24.610
231.01	24.685
231.22	24.721
231.43	24.780
231.65	24.814
231.86	24.824
232.07	24.871
232.28	24.987
232.50	24.857
232.71	24.932
232.92	24.955
233.14	24.884
233.35	24.858
233.56	24.931
233.77	24.938
233.99	24.914
234.20	24.894
234.41	24.917
234.62	24.795
234.84	24.899
235.05	24.856
235.26	24.898
235.47	24.928
235.69	25.038
235.90	25.035
236.11	25.057
236.32	25.136
236.53	25.170
236.75	25.200
236.96	25.281
237.17	25.295
237.38	25.336
237.60	25.301
237.81	25.330
238.02	25.311
238.23	25.341
238.45	25.303
238.66	25.275
238.87	25.273
239.08	25.347
239.30	25.340
239.51	25.423
239.72	25.450
239.93	25.533
240.14	25.528
240.36	25.514
240.57	25.522
240.78	25.587
240.99	25.644
241.21	25.711
241.42	25.690
241.63	25.686
241.84	25.679
242.05	25.698
242.27	25.745
242.48	25.715
242.69	25.760
242.90	25.783
243.11	25.829
243.33	25.810
243.54	25.840
243.75	25.848
243.96	25.885
244.18	25.840
244.39	25.885
244.60	25.890
244.81	26.001
245.02	26.039
245.24	26.028
245.45	26.010
245.66	26.036
245.87	25.970
246.08	26.004
246.30	26.007
246.51	26.061
246.72	26.085
246.93	26.093
247.14	26.063
247.35	26.049
247.57	26.080
247.78	26.101
247.99	26.120
248.20	26.185
248.41	26.197
248.63	26.193
248.84	26.220
249.05	26.215
249.26	26.253
249.47	26.269
249.68	26.269
249.90	26.326
250.11	26.357
250.32	26.384
250.53	26.411
250.74	26.438
250.96	26.502
251.17	26.506
251.38	26.552
251.59	26.564
251.80	26.617
252.01	26.680
252.23	26.697
252.44	26.725
252.65	26.713
252.86	26.714
253.07	26.724
253.28	26.716
253.50	26.768
253.71	26.753
253.92	26.772
254.13	26.768
254.34	26.770
254.55	26.746
254.76	26.757
254.98	26.841
255.19	26.879
255.40	26.903
255.61	26.944
255.82	26.954
256.03	27.030
256.25	27.065
256.46	27.103
256.67	27.134
256.88	27.173
257.09	27.186
257.30	27.183
257.51	27.211
257.73	27.216
257.94	27.275
258.15	27.284
258.36	27.272
258.57	27.278
258.78	27.307
258.99	27.301
259.20	27.343
259.42	27.388
259.63	27.383
259.84	27.387
260.05	27.436
260.26	27.423
260.47	27.446
260.68	27.498
260.90	27.508
261.11	27.542
261.32	27.602
261.53	27.612
261.74	27.664
261.95	27.731
262.16	27.781
262.37	27.808
262.58	27.865
262.80	27.878
263.01	27.894
263.22	27.956
263.43	27.951
263.64	28.017
263.85	28.060
264.06	28.011
264.27	28.009
264.48	28.031
264.70	28.056
264.91	28.087
265.12	28.108
265.33	28.101
265.54	28.115
265.75	28.161
265.96	28.118
266.17	28.122
266.38	28.170
266.59	28.188
266.81	28.223
267.02	28.256
267.23	28.249
267.44	28.288
267.65	28.311
267.86	28.313
268.07	28.335
268.28	28.387
268.49	28.450
268.70	28.471
268.91	28.516
269.13	28.545
269.34	28.571
269.55	28.614
269.76	28.644
269.97	28.670
270.18	28.697
270.39	28.706
270.60	28.712
270.81	28.690
271.02	28.716
271.23	28.752
271.44	28.747
271.65	28.770
271.87	28.758
272.08	28.784
272.29	28.810
272.50	28.853
272.71	28.899
272.92	28.933
273.13	28.976
273.34	29.026
273.55	29.012
273.76	29.024
273.97	29.028
274.18	29.096
274.39	29.113
274.60	29.149
274.81	29.143
275.02	29.145
275.24	29.150
275.45	29.141
275.66	29.131
275.87	29.184
276.08	29.225
276.29	29.236
276.50	29.213
276.71	29.241
276.92	29.236
277.13	29.288
277.34	29.317
277.55	29.358
277.76	29.399
277.97	29.432
278.18	29.451
278.39	29.462
278.60	29.491
278.81	29.509
279.02	29.539
279.23	29.595
279.44	29.587
279.65	29.616
279.86	29.652
280.08	29.669
280.29	29.680
280.50	29.684
280.71	29.695
280.92	29.734
281.13	29.792
281.34	29.785
281.55	29.796
281.76	29.795
281.97	29.803
282.18	29.767
282.39	29.798
282.60	29.799
282.81	29.810
283.02	29.828
283.23	29.821
283.44	29.820
283.65	29.835
283.86	29.858
284.07	29.885
284.28	29.891
284.49	29.920
284.70	29.928
284.91	29.949
285.12	29.973
285.33	30.036
285.54	30.083
285.75	30.078
285.96	30.111
286.17	30.118
286.38	30.149
286.59	30.169
286.80	30.197
287.01	30.209
287.22	30.246
287.43	30.264
287.64	30.242
287.85	30.249
288.06	30.274
288.27	30.276
288.48	30.250
288.69	30.255
288.90	30.242
289.11	30.249
289.32	30.245
289.53	30.249
289.74	30.280
289.95	30.303
290.16	30.317
290.37	30.317
290.58	30.354
290.79	30.407
291.00	30.460
291.21	30.500
291.42	30.551
291.63	30.586
291.83	30.629
292.04	30.651
292.25	30.695
292.46	30.739
292.67	30.794
292.88	30.835
293.09	30.880
293.30	30.908
293.51	30.944
293.72	30.977
293.93	31.033
294.14	31.040
294.35	31.066
294.56	31.104
294.77	31.133
294.98	31.161
295.19	31.165
295.40	31.178
295.61	31.194
295.82	31.226
296.03	31.224
296.24	31.223
296.45	31.262
296.66	31.300
296.86	31.295
297.07	31.290
297.28	31.291
297.49	31.336
297.70	31.327
297.91	31.356
298.12	31.377
298.33	31.428
298.54	31.454
298.75	31.474
298.96	31.484
299.17	31.499
299.38	31.543
299.59	31.592
299.80	31.590
300.00	31.637
300.21	31.644
300.42	31.652
300.63	31.628
300.84	31.646
301.05	31.663
301.26	31.692
301.47	31.714
301.68	31.733
301.89	31.750
302.10	31.780
302.31	31.779
302.52	31.786
302.72	31.794
302.93	31.847
303.14	31.866
303.35	31.887
303.56	31.878
303.77	31.897
303.98	31.886
304.19	31.876
304.40	31.887
304.61	31.874
304.82	31.901
305.02	31.941
305.23	31.935
305.44	31.945
305.65	31.960
305.86	31.992
306.07	31.988
306.28	32.018
306.49	32.050
306.70	32.050
306.91	32.110
307.11	32.122
307.32	32.111
307.53	32.123
307.74	32.136
307.95	32.138
308.16	32.113
308.37	32.129
308.58	32.104
308.79	32.110
308.99	32.104
309.20	32.084
309.41	32.075
309.62	32.079
309.83	32.076
310.04	32.060
310.25	32.052
310.46	32.053
310.66	32.052
310.87	32.070
311.08	32.041
311.29	32.042
311.50	32.067
311.71	32.105
311.92	32.120
312.12	32.117
312.33	32.134
312.54	32.168
312.75	32.223
312.96	32.232
313.17	32.291
313.38	32.346
313.59	32.351
313.79	32.379
314.00	32.373
314.21	32.403
314.42	32.442
314.63	32.496
314.84	32.499
315.04	32.511
315.25	32.544
315.46	32.527
315.67	32.525
315.88	32.582
316.09	32.582
316.30	32.600
316.50	32.595
316.71	32.594
316.92	32.564
317.13	32.563
317.34	32.519
317.55	32.532
317.75	32.503
317.96	32.505
318.17	32.494
318.38	32.488
318.59	32.452
318.80	32.462
319.00	32.479
319.21	32.498
319.42	32.513
319.63	32.560
319.84	32.596
320.05	32.678
320.25	32.739
320.46	32.755
320.67	32.773
320.88	32.840
321.09	32.864
321.29	32.893
321.50	32.927
321.71	32.965
321.92	32.979
322.13	32.982
322.34	32.946
322.54	32.917
322.75	32.945
322.96	32.968
323.17	32.961
323.38	32.953
323.58	32.958
323.79	32.972
324.00	32.974
324.21	32.992
324.42	32.975
324.62	33.004
324.83	33.048
325.04	33.064
325.25	33.091
325.46	33.093
325.66	33.131
325.87	33.181
326.08	33.230
326.29	33.282
326.50	33.297
326.70	33.316
326.91	33.324
327.12	33.349
327.33	33.362
327.53	33.350
327.74	33.381
327.95	33.375
328.16	33.330
328.37	33.286
328.57	33.245
328.78	33.244
328.99	33.262
329.20	33.260
329.41	33.223
329.61	33.246
329.82	33.264
330.03	33.256
330.24	33.269
330.44	33.319
330.65	33.345
330.86	33.362
331.07	33.367
331.27	33.380
331.48	33.392
331.69	33.409
331.90	33.396
332.10	33.412
332.31	33.448
332.52	33.432
332.73	33.431
332.93	33.465
333.14	33.493
333.35	33.526
333.56	33.519
333.76	33.543
333.97	33.549
334.18	33.573
334.39	33.602
334.59	33.602
334.80	33.636
335.01	33.661
335.22	33.668
335.42	33.679
335.63	33.708
335.84	33.723
336.05	33.709
336.25	33.740
336.46	33.756
336.67	33.726
336.88	33.767
337.08	33.801
337.29	33.814
337.50	33.778
337.71	33.751
337.91	33.768
338.12	33.814
338.33	33.881
338.53	33.898
338.74	33.877
338.95	33.925
339.16	33.916
339.36	33.908
339.57	33.881
339.78	33.927
339.98	33.981
340.19	33.980
340.40	33.975
340.61	33.984
340.81	34.003
341.02	34.025
341.23	34.029
341.43	33.997
341.64	34.024
341.85	34.064
342.06	34.071
342.26	34.117
342.47	34.140
342.68	34.161
342.88	34.162
343.09	34.151
343.30	34.213
343.51	34.245
343.71	34.311
343.92	34.340
344.13	34.351
344.33	34.379
344.54	34.354
344.75	34.361
344.95	34.369
345.16	34.411
345.37	34.449
345.57	34.453
345.78	34.433
345.99	34.482
346.19	34.505
346.40	34.534
346.61	34.547
346.82	34.578
347.02	34.598
347.23	34.615
347.44	34.618
347.64	34.613
347.85	34.607
348.06	34.667
348.26	34.653
348.47	34.622
348.68	34.631
348.88	34.658
349.09	34.654
349.30	34.684
349.50	34.723
349.71	34.724
349.92	34.757
350.12	34.765
350.33	34.780
350.54	34.816
350.74	34.872
350.95	34.871
351.16	34.896
351.36	34.935
351.57	34.926
351.77	34.959
351.98	34.968
352.19	35.009
352.39	35.042
352.60	35.040
352.81	35.020
353.01	35.003
353.22	35.031
353.43	34.993
353.63	34.958
353.84	34.946
354.05	34.893
354.25	34.871
354.46	34.826
354.67	34.796
354.87	34.764
355.08	34.752
355.28	34.748
355.49	34.725
355.70	34.731
355.90	34.759
356.11	34.781
356.32	34.793
356.52	34.778
356.73	34.799
356.93	34.794
357.14	34.772
357.35	34.779
357.55	34.780
357.76	34.787
357.97	34.830
358.17	34.827
358.38	34.822
358.58	34.817
358.79	34.887
359.00	34.911
359.20	34.960
359.41	35.038
359.61	35.063
359.82	35.103
360.03	35.142
360.23	35.152
360.44	35.157
360.64	35.200
360.85	35.248
361.06	35.244
361.26	35.254
361.47	35.256
361.67	35.268
361.88	35.286
362.09	35.277
362.29	35.301
362.50	35.297
362.70	35.300
362.91	35.283
363.12	35.289
363.32	35.296
363.53	35.257
363.73	35.232
363.94	35.206
364.15	35.198
364.35	35.187
364.56	35.189
364.76	35.207
364.97	35.237
365.17	35.260
365.38	35.252
365.59	35.261
365.79	35.353
366.00	35.415
366.20	35.474
366.41	35.505
366.61	35.549
366.82	35.590
367.03	35.617
367.23	35.650
367.44	35.665
367.64	35.682
367.85	35.708
368.05	35.699
368.26	35.687
368.47	35.688
368.67	35.713
368.88	35.745
369.08	35.748
369.29	35.749
369.49	35.768
369.70	35.755
369.90	35.811
370.11	35.846
370.31	35.835
370.52	35.866
370.73	35.865
370.93	35.849
371.14	35.875
371.34	35.879
371.55	35.896
371.75	35.898
371.96	35.943
372.16	35.936
372.37	35.928
372.57	35.983
372.78	36.018
372.99	36.067
373.19	36.139
373.40	36.133
373.60	36.152
373.81	36.181
374.01	36.195
374.22	36.234
374.42	36.267
374.63	36.273
374.83	36.289
375.04	36.282
375.24	36.274
375.45	36.239
375.65	36.286
375.86	36.306
376.06	36.306
376.27	36.358
376.47	36.345
376.68	36.339
376.88	36.365
377.09	36.376
377.29	36.408
377.50	36.418
377.70	36.442
377.91	36.432
378.11	36.428
378.32	36.405
378.52	36.370
378.73	36.402
378.93	36.422
379.14	36.440
379.34	36.417
379.55	36.394
379.75	36.383
379.96	36.375
380.16	36.374
380.37	36.351
380.57	36.368
380.78	36.370
380.98	36.340
381.19	36.337
381.39	36.327
381.60	36.332
381.80	36.342
382.01	36.360
382.21	36.338
382.42	36.324
382.62	36.322
382.83	36.342
383.03	36.374
383.24	36.412
383.44	36.425
383.65	36.442
383.85	36.444
384.06	36.474
384.26	36.475
384.47	36.530
384.67	36.555
384.87	36.603
385.08	36.639
385.28	36.638
385.49	36.645
385.69	36.654
385.90	36.663
386.10	36.677
386.31	36.661
386.51	36.695
386.72	36.718
386.92	36.724
387.13	36.724
387.33	36.705
387.53	36.715
387.74	36.678
387.94	36.699
388.15	36.690
388.35	36.712
388.56	36.749
388.76	36.741
388.97	36.743
389.17	36.756
389.37	36.812
389.58	36.862
389.78	36.864
389.99	36.909
390.19	36.908
390.40	36.960
390.60	37.006
390.80	37.048
391.01	37.086
391.21	37.119
391.42	37.166
391.62	37.173
391.83	37.178
392.03	37.191
392.23	37.205
392.44	37.233
392.64	37.239
392.85	37.269
393.05	37.246
393.26	37.255
393.46	37.297
393.66	37.323
393.87	37.307
394.07	37.295
394.28	37.311
394.48	37.318
394.68	37.286
394.89	37.306
395.09	37.258
395.30	37.258
395.50	37.269
395.70	37.241
395.91	37.217
396.11	37.233
396.32	37.299
396.52	37.322
396.72	37.336
396.93	37.381
397.13	37.393
397.34	37.433
397.54	37.472
397.74	37.479
397.95	37.471
398.15	37.483
398.36	37.505
398.56	37.489
398.76	37.504
398.97	37.494
399.17	37.519
399.37	37.510
399.58	37.510
399.78	37.495
399.99	37.492
400.19	37.496
400.39	37.499
400.60	37.519
400.80	37.510
401.00	37.548
401.21	37.612
401.41	37.596
401.62	37.627
401.82	37.648
402.02	37.675
402.23	37.705
402.43	37.720
402.63	37.701
402.84	37.715
403.04	37.738
403.24	37.686
403.45	37.638
403.65	37.657
403.86	37.617
404.06	37.600
404.26	37.620
404.47	37.653
404.67	37.714
404.87	37.759
405.08	37.728
405.28	37.697
405.48	37.709
405.69	37.733
405.89	37.723
406.09	37.740
406.30	37.761
406.50	37.762
406.70	37.745
406.91	37.737
407.11	37.762
407.31	37.835
407.52	37.914
407.72	37.960
407.92	37.993
408.13	38.050
408.33	38.104
408.53	38.153
408.74	38.171
408.94	38.194
409.14	38.211
409.35	38.247
409.55	38.235
409.75	38.190
409.96	38.192
410.16	38.231
410.36	38.233
410.57	38.226
410.77	38.181
410.97	38.214
411.18	38.245
411.38	38.250
411.58	38.267
411.78	38.280
411.99	38.336
412.19	38.348
412.39	38.314
412.60	38.344
412.80	38.364
413.00	38.430
413.21	38.432
413.41	38.414
413.61	38.426
413.81	38.425
414.02	38.478
414.22	38.498
414.42	38.535
414.63	38.596
414.83	38.564
415.03	38.626
415.23	38.621
415.44	38.643
415.64	38.685
415.84	38.690
416.05	38.679
416.25	38.620
416.45	38.603
416.65	38.602
416.86	38.618
417.06	38.631
417.26	38.599
417.47	38.602
417.67	38.646
417.87	38.638
418.07	38.636
418.28	38.640
418.48	38.686
418.68	38.734
418.88	38.758
419.09	38.740
419.29	38.743
419.49	38.718
419.69	38.714
419.90	38.665
420.10	38.656
420.30	38.655
420.50	38.665
420.71	38.660
420.91	38.650
421.11	38.620
421.31	38.603
421.52	38.639
421.72	38.648
421.92	38.653
422.12	38.661
422.33	38.684
422.53	38.693
422.73	38.707
422.93	38.701
423.14	38.711
423.34	38.715
423.54	38.778
423.74	38.775
423.95	38.823
424.15	38.861
424.35	38.868
424.55	38.910
424.76	38.924
424.96	38.918
425.16	38.967
425.36	38.998
425.56	39.027
425.77	39.012
425.97	39.025
426.17	39.025
426.37	39.052
426.58	39.058
426.78	39.051
426.98	39.107
427.18	39.148
427.38	39.156
427.59	39.164
427.79	39.195
427.99	39.213
428.19	39.225
428.39	39.246
428.60	39.282
428.80	39.302
429.00	39.334
429.20	39.335
429.40	39.329
429.61	39.361
429.81	39.350
430.01	39.374
430.21	39.412
430.41	39.482
430.62	39.510
430.82	39.520
431.02	39.546
431.22	39.577
431.42	39.568
431.63	39.596
431.83	39.585
432.03	39.652
432.23	39.646
432.43	39.647
432.64	39.637
432.84	39.617
433.04	39.599
433.24	39.623
433.44	39.641
433.64	39.681
433.85	39.742
434.05	39.798
434.25	39.805
434.45	39.848
434.65	39.861
434.85	39.891
435.06	39.999
435.26	40.034
435.46	40.085
435.66	40.104
435.86	40.134
436.06	40.154
436.27	40.135
436.47	40.158
436.67	40.225
436.87	40.284
437.07	40.345
437.27	40.353
437.47	40.404
437.68	40.469
437.88	40.492
438.08	40.545
438.28	40.586
438.48	40.674
438.68	40.734
438.89	40.737
439.09	40.778
439.29	40.793
439.49	40.857
439.69	40.906
439.89	40.950
440.09	41.033
440.29	41.086
440.50	41.156
440.70	41.206
440.90	41.221
441.10	41.274
441.30	41.322
441.50	41.382
441.70	41.401
441.90	41.434
442.11	41.444
442.31	41.470
442.51	41.517
442.71	41.548
442.91	41.609
443.11	41.679
443.31	41.711
443.51	41.778
443.72	41.824
443.92	41.882
444.12	41.944
444.32	41.968
444.52	41.970
444.72	41.993
444.92	41.986
445.12	41.984
445.32	41.949
445.53	41.964
445.73	41.914
445.93	41.948
446.13	41.939
446.33	41.925
446.53	41.935
446.73	41.935
446.93	41.935
447.13	41.954
447.33	41.960
447.53	41.979
447.74	41.963
447.94	42.033
448.14	42.001
448.34	41.926
448.54	41.898
448.74	41.909
448.94	41.896
449.14	41.897
449.34	41.882
449.54	41.841
449.74	41.887
449.94	41.940
450.14	41.956
450.35	41.953
450.55	42.013
450.75	42.048
450.95	42.132
451.15	42.219
451.35	42.228
451.55	42.263
451.75	42.345
451.95	42.384
452.15	42.437
452.35	42.481
452.55	42.573
452.75	42.630
452.95	42.693
453.15	42.688
453.35	42.744
453.56	42.754
453.76	42.827
453.96	42.891
454.16	42.923
454.36	42.982
454.56	43.008
454.76	43.054
454.96	43.111
455.16	43.174
455.36	43.276
455.56	43.316
455.76	43.432
455.96	43.441
456.16	43.461
456.36	43.499
456.56	43.498
456.76	43.541
456.96	43.520
457.16	43.530
457.36	43.523
457.56	43.440
457.76	43.404
457.96	43.361
458.16	43.377
458.36	43.371
458.56	43.354
458.76	43.365
458.96	43.365
459.16	43.378
459.36	43.393
459.56	43.407
459.76	43.443
459.96	43.469
460.16	43.542
460.36	43.519
460.56	43.465
460.76	43.523
460.96	43.532
461.16	43.556
461.36	43.549
461.56	43.583
461.76	43.534
461.96	43.508
462.16	43.538
462.36	43.506
462.56	43.540
462.76	43.579
462.96	43.546
463.16	43.534
463.36	43.446
463.56	43.484
463.76	43.458
463.96	43.544
464.16	43.560
464.36	43.555
464.56	43.597
464.76	43.644
464.96	43.680
465.16	43.695
465.36	43.655
465.56	43.720
465.76	43.729
465.96	43.746
466.16	43.752
466.36	43.795
466.56	43.788
466.76	43.826
466.96	43.828
467.16	43.835
467.36	43.856
467.56	43.928
467.76	43.933
467.96	43.932
468.16	43.923
468.36	43.896
468.56	43.886
468.76	43.902
468.96	43.864
469.16	43.888
469.35	43.911
469.55	43.929
469.75	43.947
469.95	43.968
470.15	43.939
470.35	43.974
470.55	43.965
470.75	44.033
470.95	44.041
471.15	44.021
471.35	44.024
471.55	44.011
471.75	43.996
471.95	43.979
472.15	43.979
472.35	43.994
472.54	43.996
472.74	44.038
472.94	44.013
473.14	44.037
473.34	44.096
473.54	44.073
473.74	44.106
473.94	44.122
474.14	44.143
474.34	44.184
474.54	44.205
474.74	44.208
474.94	44.240
475.13	44.235
475.33	44.263
475.53	44.276
475.73	44.302
475.93	44.303
476.13	44.335
476.33	44.339
476.53	44.295
476.73	44.358
476.93	44.379
477.12	44.398
477.32	44.423
477.52	44.426
477.72	44.442
477.92	44.437
478.12	44.468
478.32	44.468
478.52	44.494
478.72	44.550
478.92	44.552
479.11	44.579
479.31	44.583
479.51	44.604
479.71	44.605
479.91	44.615
480.11	44.634
480.31	44.612
480.51	44.671
480.70	44.699
480.90	44.715
481.10	44.715
481.30	44.744
481.50	44.751
481.70	44.753
481.90	44.775
482.10	44.768
482.29	44.798
482.49	44.827
482.69	44.778
482.89	44.811
483.09	44.813
483.29	44.815
483.49	44.799
483.68	44.808
483.88	44.814
484.08	44.788
484.28	44.834
484.48	44.836
484.68	44.841
484.88	44.909
485.07	44.898
485.27	44.893
485.47	44.931
485.67	44.943
485.87	44.939
486.07	44.978
486.26	45.028
486.46	45.027
486.66	45.063
486.86	45.097
487.06	45.087
487.26	45.092
487.45	45.108
487.65	45.089
487.85	45.122
488.05	45.175
488.25	45.155
488.45	45.139
488.64	45.126
488.84	45.127
489.04	45.132
489.24	45.118
489.44	45.134
489.64	45.127
489.83	45.119
490.03	45.102
490.23	45.104
490.43	45.146
490.63	45.187
490.82	45.221
491.02	45.190
491.22	45.227
491.42	45.286
491.62	45.301
491.81	45.339
492.01	45.368
492.21	45.379
492.41	45.389
492.61	45.396
492.80	45.429
493.00	45.461
493.20	45.503
493.40	45.519
493.60	45.505
493.79	45.504
493.99	45.515
494.19	45.549
494.39	45.571
494.59	45.589
494.78	45.625
494.98	45.624
495.18	45.632
495.38	45.664
495.57	45.683
495.77	45.729
495.97	45.754
496.17	45.799
496.37	45.823
496.56	45.861
496.76	45.865
496.96	45.863
497.16	45.868
497.35	45.877
497.55	45.907
497.75	45.871
497.95	45.840
498.14	45.866
498.34	45.838
498.54	45.804
498.74	45.802
498.93	45.811
499.13	45.833
499.33	45.847
499.53	45.829
499.72	45.778
499.92	45.832
500.12	45.844
500.32	45.786
500.51	45.784
500.71	45.803
500.91	45.780
501.11	45.750
501.30	45.702
501.50	45.670
501.70	45.661
501.90	45.689
502.09	45.665
502.29	45.640
502.49	45.691
502.69	45.699
502.88	45.692
503.08	45.696
503.28	45.717
503.47	45.731
503.67	45.764
503.87	45.798
504.07	45.770
504.26	45.729
504.46	45.713
504.66	45.716
504.85	45.707
505.05	45.722
505.25	45.743
505.45	45.757
505.64	45.745
505.84	45.726
506.04	45.737
506.23	45.796
506.43	45.834
506.63	45.857
506.83	45.851
507.02	45.912
507.22	45.921
507.42	45.937
507.61	45.975
507.81	46.032
508.01	46.098
508.20	46.102
508.40	46.094
508.60	46.092
508.80	46.115
508.99	46.165
509.19	46.119
509.39	46.078
509.58	46.071
509.78	46.079
509.98	46.091
510.17	46.101
510.37	46.107
510.57	46.113
510.76	46.136
510.96	46.179
511.16	46.159
511.35	46.230
511.55	46.333
511.75	46.329
511.94	46.302
512.14	46.350
512.34	46.366
512.53	46.386
512.73	46.390
512.93	46.376
513.12	46.374
513.32	46.452
513.52	46.458
513.71	46.432
513.91	46.469
514.11	46.506
514.30	46.464
514.50	46.444
514.70	46.425
514.89	46.435
515.09	46.455
515.28	46.522
515.48	46.456
515.68	46.489
515.87	46.514
516.07	46.511
516.27	46.506
516.46	46.529
516.66	46.549
516.86	46.564
517.05	46.619
517.25	46.673
517.44	46.619
517.64	46.660
517.84	46.655
518.03	46.650
518.23	46.698
518.43	46.697
518.62	46.693
518.82	46.714
519.01	46.735
519.21	46.737
519.41	46.770
519.60	46.817
519.80	46.806
520.00	46.783
520.19	46.787
520.39	46.795
520.58	46.819
520.78	46.823
520.98	46.828
521.17	46.840
521.37	46.845
521.56	46.843
521.76	46.822
521.96	46.818
522.15	46.847
522.35	46.851
522.54	46.848
522.74	46.864
522.94	46.915
523.13	46.881
523.33	46.889
523.52	46.871
523.72	46.856
523.91	46.902
524.11	46.901
524.31	46.908
524.50	46.957
524.70	46.990
524.89	46.994
525.09	46.979
525.29	47.058
525.48	47.086
525.68	47.078
525.87	47.076
526.07	47.056
526.26	47.090
526.46	47.130
526.66	47.120
526.85	47.115
527.05	47.142
527.24	47.151
527.44	47.121
527.63	47.126
527.83	47.166
528.02	47.213
528.22	47.257
528.42	47.274
528.61	47.271
528.81	47.290
529.00	47.306
529.20	47.313
529.39	47.366
529.59	47.407
529.78	47.386
529.98	47.423
530.17	47.391
530.37	47.364
530.57	47.385
530.76	47.417
530.96	47.407
531.15	47.431
531.35	47.429
531.54	47.407
531.74	47.430
531.93	47.426
532.13	47.436
532.32	47.458
532.52	47.438
532.71	47.438
532.91	47.407
533.10	47.427
533.30	47.434
533.49	47.458
533.69	47.456
533.89	47.430
534.08	47.478
534.28	47.449
534.47	47.454
534.67	47.522
534.86	47.587
535.06	47.630
535.25	47.644
535.45	47.628
535.64	47.638
535.84	47.674
536.03	47.661
536.23	47.663
536.42	47.709
536.62	47.775
536.81	47.795
537.01	47.734
537.20	47.698
537.40	47.716
537.59	47.710
537.79	47.758
537.98	47.742
538.17	47.774
538.37	47.803
538.56	47.809
538.76	47.763
538.95	47.756
539.15	47.784
539.34	47.837
539.54	47.864
539.73	47.900
539.93	47.880
540.12	47.921
540.32	47.962
540.51	47.936
540.71	47.932
540.90	47.970
541.10	47.986
541.29	47.993
541.49	47.949
541.68	47.941
541.87	47.924
542.07	47.910
542.26	47.900
542.46	47.851
542.65	47.897
542.85	47.909
543.04	47.876
543.24	47.864
543.43	47.858
543.63	47.895
543.82	47.909
544.01	47.942
544.21	47.980
544.40	47.969
544.60	47.997
544.79	48.047
544.99	48.146
545.18	48.216
545.37	48.233
545.57	48.295
545.76	48.312
545.96	48.344
546.15	48.368
546.35	48.363
546.54	48.393
546.73	48.421
546.93	48.451
547.12	48.400
547.32	48.393
547.51	48.405
547.71	48.444
547.90	48.443
548.09	48.448
548.29	48.461
548.48	48.484
548.68	48.496
548.87	48.552
549.06	48.523
549.26	48.558
549.45	48.527
549.65	48.594
549.84	48.639
550.03	48.720
550.23	48.708
550.42	48.686
550.62	48.716
550.81	48.746
551.00	48.688
551.20	48.709
551.39	48.717
551.59	48.837
551.78	48.841
551.97	48.790
552.17	48.751
552.36	48.793
552.56	48.826
552.75	48.851
552.94	48.871
553.14	48.933
553.33	48.913
553.52	48.934
553.72	48.874
553.91	48.855
554.11	48.854
554.30	48.873
554.49	48.906
554.69	48.905
554.88	48.881
555.07	48.856
555.27	48.860
555.46	48.835
555.65	48.752
555.85	48.717
556.04	48.733
556.24	48.794
556.43	48.794
556.62	48.730
556.82	48.753
557.01	48.745
557.20	48.727
557.40	48.719
557.59	48.745
557.78	48.779
557.98	48.813
558.17	48.853
558.36	48.833
558.56	48.885
558.75	48.892
558.94	48.916
559.14	48.984
559.33	49.058
559.52	49.031
559.72	49.059
559.91	49.126
560.10	49.146
560.30	49.095
560.49	49.103
560.68	49.097
560.88	49.108
561.07	49.093
561.26	49.023
561.46	49.024
561.65	49.020
561.84	49.114
562.04	49.077
562.23	49.113
562.42	49.103
562.62	49.162
562.81	49.191
563.00	49.200
563.19	49.217
563.39	49.243
563.58	49.252
563.77	49.329
563.97	49.278
564.16	49.289
564.35	49.280
564.55	49.309
564.74	49.265
564.93	49.181
565.12	49.134
565.32	49.152
565.51	49.160
565.70	49.133
565.90	49.040
566.09	49.044
566.28	49.112
566.47	49.129
566.67	49.204
566.86	49.212
567.05	49.266
567.25	49.327
567.44	49.291
567.63	49.355
567.82	49.391
568.02	49.501
568.21	49.456
568.40	49.430
568.59	49.458
568.79	49.422
568.98	49.488
569.17	49.523
569.36	49.622
569.56	49.652
569.75	49.609
569.94	49.580
570.14	49.575
570.33	49.592
570.52	49.609
570.71	49.574
570.91	49.556
571.10	49.572
571.29	49.551
571.48	49.496
571.68	49.475
571.87	49.530
572.06	49.581
572.25	49.573
572.44	49.636
572.64	49.633
572.83	49.709
573.02	49.765
573.21	49.705
573.41	49.752
573.60	49.777
573.79	49.811
573.98	49.815
574.18	49.867
574.37	49.857
574.56	49.862
574.75	49.914
574.94	49.914
575.14	49.929
575.33	49.952
575.52	49.950
575.71	50.001
575.91	50.009
576.10	49.965
576.29	49.980
576.48	50.019
576.67	50.040
576.87	50.042
577.06	50.015
577.25	50.023
577.44	50.024
577.63	50.028
577.83	50.056
578.02	50.146
578.21	50.213
578.40	50.206
578.59	50.251
578.79	50.247
578.98	50.273
579.17	50.240
579.36	50.316
579.55	50.317
579.74	50.358
579.94	50.214
580.13	50.152
580.32	50.100
580.51	50.127
580.70	50.130
580.90	50.159
581.09	50.106
581.28	50.176
581.47	50.102
581.66	50.152
581.85	50.142
582.05	50.217
582.24	50.206
582.43	50.288
582.62	50.260
582.81	50.265
583.00	50.205
583.20	50.229
583.39	50.220
583.58	50.248
583.77	50.267
583.96	50.282
584.15	50.321
584.34	50.330
584.54	50.271
584.73	50.312
584.92	50.345
585.11	50.386
585.30	50.452
585.49	50.448
585.68	50.459
585.88	50.465
586.07	50.468
586.26	50.443
586.45	50.472
586.64	50.554
586.83	50.479
587.02	50.453
587.22	50.435
587.41	50.369
587.60	50.420
587.79	50.416
587.98	50.350
588.17	50.385
588.36	50.411
588.55	50.448
588.74	50.468
588.94	50.529
589.13	50.505
589.32	50.577
589.51	50.671
589.70	50.669
589.89	50.716
590.08	50.793
590.27	50.708
590.46	50.779
590.66	50.803
590.85	50.794
591.04	50.771
591.23	50.875
591.42	50.872
591.61	50.795
591.80	50.836
591.99	50.799
592.18	50.793
592.37	50.881
592.57	50.816
592.76	50.769
592.95	50.728
593.14	50.808
593.33	50.761
593.52	50.755
593.71	50.800
593.90	50.754
594.09	50.771
594.28	50.790
594.47	50.772
594.66	50.841
594.85	50.843
595.05	50.873
595.24	50.819
595.43	50.798
595.62	50.829
595.81	50.840
596.00	50.896
596.19	50.997
596.38	51.020
596.57	51.078
596.76	51.103
596.95	51.177
597.14	51.200
597.33	51.201
597.52	51.167
597.71	51.139
597.90	51.114
598.09	51.071
598.28	51.009
598.47	51.020
598.67	51.055
598.86	51.083
599.05	51.042
599.24	51.116
599.43	51.116
599.62	51.228
599.81	51.294
600.00	51.305
600.19	51.368
600.38	51.384
600.57	51.406
600.76	51.388
600.95	51.369
601.14	51.461
601.33	51.472
601.52	51.585
601.71	51.566
601.90	51.604
602.09	51.603
602.28	51.536
602.47	51.525
602.66	51.533
602.85	51.584
603.04	51.601
603.23	51.533
603.42	51.436
603.61	51.444
603.80	51.423
603.99	51.398
604.18	51.415
604.37	51.505
604.56	51.539
604.75	51.497
604.94	51.529
605.13	51.509
605.32	51.607
605.51	51.702
605.70	51.682
605.89	51.710
606.08	51.717
606.27	51.777
606.46	51.767
606.65	51.777
606.84	51.795
607.03	51.712
607.22	51.828
607.41	51.760
607.60	51.748
607.79	51.732
607.98	51.763
608.17	51.769
608.36	51.752
608.55	51.758
608.74	51.771
608.93	51.776
609.12	51.847
609.31	51.760
609.49	51.777
609.68	51.760
609.87	51.767
610.06	51.755
610.25	51.767
610.44	51.827
610.63	51.783
610.82	51.865
611.01	51.827
611.20	51.807
611.39	51.803
611.58	51.829
611.77	51.893
611.96	51.943
612.15	51.973
612.34	51.982
612.53	51.992
612.72	52.088
612.90	52.035
613.09	52.118
613.28	52.130
613.47	52.107
613.66	52.157
613.85	52.163
614.04	52.184
614.23	52.217
614.42	52.281
614.61	52.276
614.80	52.278
614.99	52.258
615.18	52.283
615.36	52.274
615.55	52.311
615.74	52.313
615.93	52.265
616.12	52.293
616.31	52.269
616.50	52.176
616.69	52.145
616.88	52.144
617.07	52.158
617.25	52.181
617.44	52.118
617.63	52.155
617.82	52.090
618.01	52.130
618.20	52.157
618.39	52.180
618.58	52.286
618.77	52.314
618.95	52.285
619.14	52.301
619.33	52.292
619.52	52.365
619.71	52.318
619.90	52.379
620.09	52.376
620.28	52.333
620.46	52.361
620.65	52.276
620.84	52.270
621.03	52.323
621.22	52.343
621.41	52.335
621.60	52.341
621.79	52.412
621.97	52.422
622.16	52.378
622.35	52.392
622.54	52.345
622.73	52.451
622.92	52.479
623.11	52.486
623.29	52.508
623.48	52.530
623.67	52.617
623.86	52.663
624.05	52.643
624.24	52.711
624.42	52.712
624.61	52.802
624.80	52.807
624.99	52.763
625.18	52.748
625.37	52.747
625.55	52.736
625.74	52.644
625.93	52.590
626.12	52.629
626.31	52.669
626.50	52.704
626.68	52.657
626.87	52.602
627.06	52.690
627.25	52.708
627.44	52.701
627.63	52.780
627.81	52.885
628.00	52.873
628.19	52.857
628.38	52.856
628.57	52.818
628.75	52.888
628.94	52.916
629.13	52.879
629.32	52.899
629.51	52.895
629.69	52.830
629.88	52.814
630.07	52.848
630.26	52.935
630.45	52.978
630.63	52.986
630.82	52.963
631.01	53.030
631.20	53.096
631.39	53.105
631.57	53.118
631.76	53.105
631.95	53.075
632.14	53.135
632.32	53.075
632.51	53.101
632.70	53.121
632.89	53.119
633.08	53.089
633.26	53.103
633.45	53.112
633.64	53.146
633.83	53.214
634.01	53.339
634.20	53.356
634.39	53.360
634.58	53.350
634.76	53.345
634.95	53.424
635.14	53.432
635.33	53.415
635.51	53.389
635.70	53.413
635.89	53.415
636.08	53.369
636.26	53.295
636.45	53.366
636.64	53.300
636.83	53.304
637.01	53.238
637.20	53.223
637.39	53.211
637.58	53.290
637.76	53.315
637.95	53.319
638.14	53.340
638.33	53.338
638.51	53.291
638.70	53.404
638.89	53.452
639.07	53.467
639.26	53.487
639.45	53.454
639.64	53.409
639.82	53.432
640.01	53.410
640.20	53.397
640.38	53.468
640.57	53.542
640.76	53.535
640.95	53.542
641.13	53.558
641.32	53.602
641.51	53.689
641.69	53.684
641.88	53.670
642.07	53.719
642.26	53.700
642.44	53.748
642.63	53.750
642.82	53.734
643.00	53.677
643.19	53.729
643.38	53.766
643.56	53.775
643.75	53.859
643.94	53.882
644.12	53.942
644.31	53.976
644.50	53.911
644.68	53.841
644.87	53.856
645.06	53.952
645.24	53.878
645.43	53.834
645.62	53.825
645.81	53.787
645.99	53.776
646.18	53.823
646.37	53.823
646.55	53.895
646.74	53.919
646.92	53.893
647.11	53.855
647.30	53.887
647.48	53.879
647.67	53.913
647.86	53.892
648.04	53.922
648.23	53.904
648.42	53.943
648.60	53.899
648.79	53.973
648.98	54.004
649.16	54.051
649.35	54.037
649.54	54.037
649.72	54.010
649.91	54.045
650.09	54.027
650.28	53.988
650.47	53.965
650.65	53.978
650.84	53.895
651.03	53.920
651.21	53.882
651.40	53.937
651.59	53.955
651.77	53.947
651.96	53.979
652.14	53.944
652.33	53.899
652.52	53.856
652.70	53.864
652.89	53.894
653.07	53.856
653.26	53.891
653.45	53.938
653.63	53.970
653.82	54.031
654.00	54.031
654.19	54.094
654.38	54.124
654.56	54.195
654.75	54.233
654.93	54.321
655.12	54.297
655.31	54.289
655.49	54.250
655.68	54.259
655.86	54.230
656.05	54.239
656.24	54.270
656.42	54.312
656.61	54.262
656.79	54.315
656.98	54.265
657.16	54.273
657.35	54.329
657.54	54.244
657.72	54.259
657.91	54.276
658.09	54.373
658.28	54.338
658.46	54.344
658.65	54.431
658.84	54.387
659.02	54.450
659.21	54.420
659.39	54.401
659.58	54.451
659.76	54.399
659.95	54.421
660.13	54.359
660.32	54.326
660.51	54.364
660.69	54.345
660.88	54.395
661.06	54.380
661.25	54.458
661.43	54.436
661.62	54.455
661.80	54.481
661.99	54.521
662.17	54.506
662.36	54.536
662.55	54.550
662.73	54.525
662.92	54.503
663.10	54.448
663.29	54.440
663.47	54.443
663.66	54.501
663.84	54.552
664.03	54.533
664.21	54.552
664.40	54.631
664.58	54.637
664.77	54.696
664.95	54.670
665.14	54.737
665.32	54.800
665.51	54.787
665.69	54.759
665.88	54.752
666.06	54.721
666.25	54.727
666.43	54.677
666.62	54.690
666.80	54.734
666.99	54.715
667.17	54.747
667.36	54.740
667.54	54.829
667.73	54.809
667.91	54.853
668.10	54.912
668.28	54.954
668.47	54.985
668.65	54.909
668.84	54.917
669.02	54.979
669.21	54.968
669.39	55.021
669.58	55.071
669.76	55.106
669.95	55.128
670.13	55.216
670.31	55.269
670.50	55.243
670.68	55.265
670.87	55.245
671.05	55.175
671.24	55.188
671.42	55.210
671.61	55.170
671.79	55.193
671.98	55.160
672.16	55.101
672.35	55.042
672.53	55.088
672.71	55.189
672.90	55.143
673.08	55.238
673.27	55.277
673.45	55.191
673.64	55.202
673.82	55.199
674.01	55.204
674.19	55.179
674.37	55.268
674.56	55.256
674.74	55.185
674.93	55.199
675.11	55.263
675.30	55.262
675.48	55.373
675.66	55.342
675.85	55.354
676.03	55.433
676.22	55.471
676.40	55.376
676.58	55.371
676.77	55.424
676.95	55.522
677.14	55.483
677.32	55.485
677.50	55.440
677.69	55.474
677.87	55.538
678.06	55.570
678.24	55.617
678.43	55.600
678.61	55.630
678.79	55.589
678.98	55.529
679.16	55.535
679.34	55.518
679.53	55.482
679.71	55.460
679.90	55.450
680.08	55.413
680.26	55.380
680.45	55.509
680.63	55.534
680.82	55.556
681.00	55.571
681.18	55.610
681.37	55.670
681.55	55.740
681.73	55.752
681.92	55.725
682.10	55.735
682.29	55.765
682.47	55.743
682.65	55.829
682.84	55.867
683.02	55.885
683.20	55.905
683.39	55.952
683.57	55.900
683.75	55.930
683.94	55.940
684.12	55.934
684.30	55.914
684.49	55.875
684.67	55.828
684.85	55.822
685.04	55.849
685.22	55.835
685.40	55.834
685.59	55.848
685.77	55.841
685.96	55.881
686.14	55.915
686.32	55.899
686.50	55.953
686.69	55.897
686.87	55.921
687.05	55.911
687.24	55.849
687.42	55.777
687.60	55.805
687.79	55.811
687.97	55.837
688.15	55.823
688.34	55.886
688.52	55.845
688.70	55.886
688.89	55.841
689.07	55.864
689.25	55.987
689.44	56.036
689.62	56.099
689.80	56.167
689.98	56.121
690.17	56.052
690.35	56.020
690.53	56.056
690.72	56.139
690.90	56.185
691.08	56.160
691.27	56.110
691.45	56.133
691.63	56.093
691.81	56.047
692.00	56.177
692.18	56.236
692.36	56.287
692.54	56.303
692.73	56.309
692.91	56.277
693.09	56.325
693.28	56.371
693.46	56.360
693.64	56.346
693.82	56.393
694.01	56.303
694.19	56.292
694.37	56.153
694.55	56.212
694.74	56.120
694.92	56.232
695.10	56.320
695.28	56.280
695.47	56.198
695.65	56.326
695.83	56.304
696.01	56.314
696.20	56.320
696.38	56.438
696.56	56.441
696.74	56.434
696.93	56.417
697.11	56.360
697.29	56.447
697.47	56.540
697.66	56.500
697.84	56.599
698.02	56.653
698.20	56.682
698.39	56.700
698.57	56.646
698.75	56.662
698.93	56.678
699.11	56.657
699.30	56.622
699.48	56.599
699.66	56.599
699.84	56.525
700.03	56.482
700.21	56.433
700.39	56.428
700.57	56.414
700.75	56.475
700.94	56.423
701.12	56.467
701.30	56.391
701.48	56.420
701.66	56.397
701.85	56.388
702.03	56.472
702.21	56.490
702.39	56.495
702.57	56.530
702.76	56.482
702.94	56.467
703.12	56.569
703.30	56.563
703.48	56.637
703.66	56.651
703.85	56.726
704.03	56.694
704.21	56.815
704.39	56.800
704.57	56.819
704.75	56.937
704.94	56.968
705.12	56.842
705.30	56.918
705.48	56.836
705.66	56.839
705.84	56.799
706.03	56.785
706.21	56.770
706.39	56.840
706.57	56.798
706.75	56.744
706.93	56.796
707.12	56.855
707.30	56.878
707.48	56.930
707.66	56.910
707.84	57.001
708.02	56.979
708.20	56.948
708.39	56.949
708.57	57.007
708.75	56.984
708.93	57.031
709.11	56.943
709.29	56.854
709.47	56.818
709.66	56.902
709.84	56.825
710.02	56.875
710.20	56.947
710.38	56.916
710.56	56.976
710.74	57.050
710.92	57.058
711.10	57.157
711.29	57.347
711.47	57.419
711.65	57.378
711.83	57.408
712.01	57.358
712.19	57.277
712.37	57.310
712.55	57.306
712.73	57.264
712.92	57.228
713.10	57.210
713.28	57.112
713.46	57.062
713.64	57.103
713.82	57.104
714.00	57.179
714.18	57.256
714.36	57.226
714.54	57.180
714.72	57.186
714.91	57.198
715.09	57.187
715.27	57.208
715.45	57.278
715.63	57.295
715.81	57.295
715.99	57.311
716.17	57.324
716.35	57.375
716.53	57.424
716.71	57.457
716.89	57.483
717.07	57.475
717.25	57.500
717.43	57.328
717.62	57.270
717.80	57.262
717.98	57.216
718.16	57.201
718.34	57.247
718.52	57.223
718.70	57.254
718.88	57.224
719.06	57.243
719.24	57.283
719.42	57.500
719.60	57.587
719.78	57.655
719.96	57.794
720.14	57.792
720.32	57.775
720.50	57.789
720.68	57.758
720.86	57.756
721.04	57.815
721.22	57.773
721.40	57.709
721.58	57.715
721.76	57.684
721.94	57.592
722.12	57.575
722.30	57.513
722.48	57.502
722.66	57.508
722.84	57.497
723.03	57.507
723.21	57.551
723.39	57.550
723.57	57.480
723.75	57.493
723.93	57.449
724.11	57.491
724.29	57.651
724.47	57.718
724.65	57.707
724.83	57.722
725.00	57.719
725.18	57.666
725.36	57.690
725.54	57.757
725.72	57.799
725.90	57.890
726.08	57.899
726.26	57.847
726.44	57.825
726.62	57.970
726.80	58.046
726.98	58.108
727.16	58.104
727.34	58.133
727.52	58.109
727.70	57.991
727.88	57.946
728.06	57.926
728.24	57.957
728.42	57.993
728.60	57.916
728.78	57.914
728.96	57.918
729.14	57.994
729.32	58.012
729.50	58.057
729.68	58.129
729.86	58.192
730.04	58.214
730.22	58.192
730.39	58.216
730.57	58.309
730.75	58.320
730.93	58.331
731.11	58.352
731.29	58.324
731.47	58.423
731.65	58.471
731.83	58.436
732.01	58.475
732.19	58.479
732.37	58.467
732.55	58.404
732.73	58.329
732.90	58.255
733.08	58.290
733.26	58.296
733.44	58.217
733.62	58.245
733.80	58.275
733.98	58.235
734.16	58.324
734.34	58.252
734.52	58.249
734.70	58.311
734.87	58.276
735.05	58.346
735.23	58.426
735.41	58.484
735.59	58.429
735.77	58.517
735.95	58.546
736.13	58.561
736.31	58.598
736.49	58.570
736.66	58.553
736.84	58.666
737.02	58.668
737.20	58.665
737.38	58.621
737.56	58.687
737.74	58.657
737.92	58.705
738.09	58.663
738.27	58.745
738.45	58.829
738.63	58.867
738.81	58.887
738.99	58.844
739.17	58.807
739.34	58.815
739.52	58.899
739.70	58.906
739.88	58.883
740.06	58.808
740.24	58.832
740.42	58.888
740.59	58.876
740.77	58.799
740.95	58.796
741.13	58.902
741.31	58.860
741.49	58.795
741.66	58.745
741.84	58.788
742.02	58.885
742.20	58.884
742.38	58.833
742.56	58.886
742.73	58.961
742.91	58.929
743.09	58.913
743.27	58.986
743.45	58.976
743.63	59.081
743.80	59.131
743.98	59.106
744.16	59.097
744.34	59.061
744.52	59.078
744.69	59.037
744.87	59.018
745.05	58.961
745.23	58.910
745.41	58.999
745.59	58.986
745.76	59.043
745.94	59.018
746.12	59.058
746.30	59.039
746.47	59.077
746.65	59.205
746.83	59.275
747.01	59.269
747.19	59.282
747.36	59.217
747.54	59.259
747.72	59.163
747.90	59.226
748.08	59.179
748.25	59.177
748.43	59.177
748.61	59.063
748.79	59.048
748.96	59.069
749.14	59.210
749.32	59.207
749.50	59.140
749.68	59.113
749.85	59.142
750.03	59.125
750.21	59.295
750.39	59.369
750.56	59.336
750.74	59.409
750.92	59.338
751.10	59.271
751.27	59.326
751.45	59.377
751.63	59.560
751.81	59.457
751.98	59.572
752.16	59.433
752.34	59.330
752.51	59.393
752.69	59.296
752.87	59.486
753.05	59.524
753.22	59.501
753.40	59.518
753.58	59.341
753.76	59.453
753.93	59.370
754.11	59.347
754.29	59.317
754.46	59.318
754.64	59.436
754.82	59.332
755.00	59.324
755.17	59.329
755.35	59.258
755.53	59.231
755.70	59.283
755.88	59.359
756.06	59.518
756.24	59.618
756.41	59.702
756.59	59.615
756.77	59.606
756.94	59.617
757.12	59.661
757.30	59.820
757.47	59.942
757.65	59.847
757.83	59.807
758.01	59.734
758.18	59.685
758.36	59.597
758.54	59.625
758.71	59.645
758.89	59.689
759.07	59.687
759.24	59.582
759.42	59.557
759.60	59.605
759.77	59.554
759.95	59.554
760.13	59.562
760.30	59.704
760.48	59.755
760.66	59.803
760.83	59.808
761.01	59.824
761.19	59.951
761.36	59.937
761.54	59.802
761.72	59.884
761.89	60.037
762.07	60.220
762.24	60.210
762.42	60.164
762.60	60.148
762.77	60.141
762.95	60.127
763.13	60.004
763.30	60.015
763.48	60.132
763.66	60.172
763.83	60.059
764.01	59.913
764.18	59.809
764.36	59.786
764.54	59.792
764.71	59.760
764.89	59.848
765.07	59.901
765.24	59.920
765.42	59.961
765.59	59.870
765.77	59.913
765.95	59.933
766.12	59.947
766.30	60.038
766.47	60.038
766.65	60.105
766.83	60.084
767.00	60.060
767.18	60.085
767.35	60.164
767.53	60.349
767.71	60.362
767.88	60.451
768.06	60.514
768.23	60.484
768.41	60.455
768.59	60.447
768.76	60.424
768.94	60.494
769.11	60.509
769.29	60.543
769.46	60.362
769.64	60.337
769.82	60.236
769.99	60.309
770.17	60.322
770.34	60.412
770.52	60.496
770.69	60.452
770.87	60.443
771.05	60.406
771.22	60.309
771.40	60.434
771.57	60.516
771.75	60.591
771.92	60.463
772.10	60.451
772.27	60.539
772.45	60.371
772.63	60.449
772.80	60.456
772.98	60.553
773.15	60.535
773.33	60.632
773.50	60.642
773.68	60.597
773.85	60.688
774.03	60.729
774.20	60.621
774.38	60.760
774.55	60.734
774.73	60.796
774.91	60.737
775.08	60.771
775.26	60.772
775.43	60.793
775.61	60.793
775.78	60.832
775.96	60.828
776.13	60.848
776.31	60.806
776.48	60.775
776.66	60.708
776.83	60.790
777.01	60.791
777.18	60.658
777.36	60.534
777.53	60.660
777.71	60.657
777.88	60.660
778.06	60.628
778.23	60.677
778.41	60.741
778.58	60.805
778.76	60.774
778.93	60.828
779.11	60.869
779.28	60.996
779.46	60.978
779.63	60.952
779.80	61.039
779.98	61.140
780.15	61.131
780.33	61.149
780.50	61.119
780.68	61.129
780.85	61.129
781.03	61.207
781.20	61.143
781.38	61.099
781.55	61.128
781.73	61.070
781.90	61.067
782.08	61.148
782.25	61.194
782.42	61.242
782.60	61.270
782.77	61.408
782.95	61.378
783.12	61.449
783.30	61.509
783.47	61.563
783.65	61.750
783.82	61.842
783.99	61.834
784.17	61.830
784.34	61.872
784.52	61.937
784.69	61.859
784.87	61.913
785.04	61.986
785.21	62.045
785.39	62.010
785.56	61.901
785.74	61.817
785.91	61.822
786.08	61.827
786.26	61.777
786.43	61.776
786.61	61.750
786.78	61.637
786.96	61.648
787.13	61.652
787.30	61.678
787.48	61.703
787.65	61.696
787.83	61.647
788.00	61.623
788.17	61.633
788.35	61.578
788.52	61.604
788.70	61.672
788.87	61.598
789.04	61.437
789.22	61.439
789.39	61.447
789.56	61.539
789.74	61.559
789.91	61.729
790.09	61.884
790.26	61.997
790.43	61.984
790.61	61.988
790.78	61.991
790.95	62.150
791.13	62.263
791.30	62.248
791.47	62.123
791.65	62.044
791.82	61.922
792.00	61.762
792.17	61.761
792.34	61.846
792.52	61.992
792.69	61.977
792.86	61.893
793.04	61.764
793.21	61.796
793.38	61.774
793.56	61.846
793.73	61.877
793.90	61.952
794.08	61.833
794.25	61.847
794.42	61.713
794.60	61.849
794.77	61.807
794.94	61.939
795.12	61.937
795.29	62.085
795.46	62.196
795.64	62.213
795.81	62.193
795.98	62.246
796.16	62.233
796.33	62.302
796.50	62.065
796.68	62.162
796.85	62.112
797.02	62.205
797.19	62.109
797.37	61.984
797.54	61.933
797.71	62.031
797.89	62.156
798.06	62.169
798.23	62.033
798.41	62.154
798.58	62.188
798.75	62.256
798.92	62.271
799.10	62.366
799.27	62.378
799.44	62.484
799.62	62.307
799.79	62.146
799.96	62.089
800.13	62.190
800.31	62.222
800.48	62.260
800.65	62.300
800.82	62.295
801.00	62.264
801.17	62.309
801.34	62.236
801.52	62.207
801.69	62.311
801.86	62.464
802.03	62.561
802.21	62.667
802.38	62.709
802.55	62.537
802.72	62.362
802.90	62.439
803.07	62.511
803.24	62.605
803.41	62.669
803.59	62.753
803.76	62.604
803.93	62.470
804.10	62.347
804.27	62.315
804.45	62.370
804.62	62.497
804.79	62.483
804.96	62.440
805.14	62.447
805.31	62.531
805.48	62.538
805.65	62.521
805.82	62.692
806.00	62.862
806.17	62.932
806.34	62.961
806.51	62.995
806.69	62.969
806.86	62.979
807.03	62.797
807.20	62.786
807.37	62.764
807.55	62.716
807.72	62.596
807.89	62.511
808.06	62.417
808.23	62.467
808.41	62.429
808.58	62.431
808.75	62.493
808.92	62.732
809.09	62.742
809.26	62.656
809.44	62.792
809.61	62.824
809.78	62.810
809.95	62.815
810.12	62.809
810.30	62.751
810.47	62.660
810.64	62.620
810.81	62.578
810.98	62.533
811.15	62.712
811.33	62.615
811.50	62.557
811.67	62.725
811.84	62.663
812.01	62.757
812.18	62.891
812.35	63.080
812.53	63.166
812.70	63.064
812.87	63.079
813.04	63.023
813.21	63.162
813.38	63.172
813.55	63.019
813.73	63.142
813.90	63.084
814.07	62.857
814.24	62.745
814.41	62.792
814.58	62.808
814.75	62.914
814.93	62.842
815.10	62.793
815.27	62.893
815.44	62.791
815.61	62.758
815.78	62.753
815.95	62.923
816.12	62.988
816.29	62.856
816.47	62.920
816.64	62.859
816.81	62.854
816.98	62.900
817.15	62.872
817.32	62.985
817.49	62.911
817.66	62.893
817.83	62.906
818.00	62.918
818.18	62.890
818.35	62.866
818.52	62.898
818.69	62.860
818.86	62.689
819.03	62.584
819.20	62.549
819.37	62.495
819.54	62.323
819.71	62.318
819.88	62.384
820.05	62.650
820.23	62.474
820.40	62.444
820.57	62.634
820.74	62.724
820.91	62.814
821.08	62.722
821.25	62.858
821.42	63.113
821.59	63.067
821.76	63.037
821.93	62.749
822.10	62.908
822.27	62.830
822.44	62.728
822.61	63.030
822.78	62.965
822.95	63.032
823.12	62.988
823.29	63.039
823.47	63.023
823.64	63.022
823.81	63.052
823.98	63.125
824.15	63.160
824.32	63.073
824.49	62.814
824.66	63.000
824.83	63.018
825.00	63.113
825.17	63.050
825.34	63.124
825.51	63.093
825.68	63.146
825.85	63.334
826.02	63.457
826.19	63.420
826.36	63.654
826.53	63.607
826.70	63.747
826.87	63.731
827.04	63.761
827.21	63.820
827.38	64.022
827.55	64.104
827.72	63.954
827.89	63.863
828.06	63.824
828.23	63.697
828.40	63.748
828.57	63.697
828.74	63.536
828.91	63.497
829.08	63.477
829.25	63.281
829.42	63.204
829.59	63.148
829.76	63.168
829.93	63.421
830.10	63.268
830.27	63.184
830.44	63.097
830.60	63.243
830.77	63.178
830.94	63.028
831.11	63.142
831.28	63.174
831.45	63.243
831.62	63.369
831.79	63.256
831.96	63.352
832.13	63.414
832.30	63.307
832.47	63.301
832.64	63.534
832.81	63.694
832.98	63.596
833.15	63.606
833.32	63.538
833.49	63.561
833.65	63.574
833.82	63.562
833.99	63.556
834.16	63.680
834.33	63.738
834.50	63.571
834.67	63.401
834.84	63.358
835.01	63.493
835.18	63.487
835.35	63.583
835.52	63.655
835.69	63.682
835.85	63.747
836.02	63.978
836.19	64.049
836.36	63.965
836.53	64.081
836.70	64.102
836.87	64.035
837.04	64.218
837.21	63.983
837.38	63.864
837.54	63.819
837.71	63.606
837.88	63.532
838.05	63.434
838.22	63.440
838.39	63.621
838.56	63.598
838.73	63.630
838.89	63.675
839.06	63.800
839.23	64.144
839.40	64.122
839.57	64.164
839.74	64.246
839.91	64.317
840.08	64.404
840.24	64.390
840.41	64.662
840.58	64.508
840.75	64.447
840.92	64.428
841.09	64.191
841.26	64.528
841.42	64.799
841.59	64.641
841.76	64.768
841.93	64.747
842.10	64.899
842.27	64.745
842.43	64.790
842.60	64.720
842.77	64.727
842.94	64.671
843.11	64.525
843.28	64.705
843.44	64.901
843.61	64.921
843.78	65.095
843.95	64.820
844.12	64.812
844.28	64.592
844.45	64.689
844.62	64.753
844.79	64.742
844.96	64.527
845.13	64.140
845.29	63.999
845.46	64.006
845.63	63.876
845.80	63.854
845.97	63.919
846.13	64.294
846.30	64.169
846.47	64.215
846.64	64.231
846.81	64.291
846.97	64.317
847.14	64.484
847.31	64.341
847.48	64.571
847.64	64.591
847.81	64.718
847.98	64.566
848.15	64.451
848.32	64.237
848.48	64.510
848.65	64.470
848.82	64.431
848.99	64.380
849.15	64.262
849.32	63.987
849.49	64.039
849.66	63.985
849.82	64.020
849.99	63.893
850.16	64.032
850.33	63.784
850.49	63.923
850.66	63.994
850.83	63.979
851.00	64.050
851.16	63.949
851.33	64.059
851.50	64.047
851.67	64.173
851.83	64.530
852.00	64.701
852.17	64.973
852.34	64.539
852.50	64.592
852.67	64.496
852.84	64.529
853.01	64.569
853.17	64.595
853.34	64.432
853.51	64.428
853.67	64.365
853.84	64.209
854.01	64.048
854.18	64.423
854.34	64.615
854.51	64.632
854.68	64.477
854.84	64.737
855.01	64.466
855.18	64.810
855.34	64.987
855.51	64.997
855.68	65.022
855.85	64.863
856.01	64.918
856.18	64.648
856.35	64.658
856.51	64.754
856.68	64.684
856.85	64.786
857.01	64.305
857.18	64.165
857.35	64.301
857.51	64.287
857.68	64.247
857.85	64.001
858.01	64.046
858.18	64.140
858.35	64.212
858.51	64.099
858.68	63.920
858.85	64.126
859.01	63.892
859.18	63.815
859.35	63.878
859.51	64.252
859.68	64.572
859.85	64.759
860.01	64.728
860.18	64.755
860.35	64.667
860.51	65.061
860.68	64.837
860.84	65.099
861.01	65.078
861.18	65.076
861.34	64.877
861.51	64.778
861.68	64.605
861.84	64.505
862.01	64.407
862.18	64.513
862.34	64.528
862.51	64.886
862.67	64.714
862.84	64.879
863.01	64.976
863.17	64.911
863.34	65.046
863.50	65.161
863.67	65.325
863.84	65.364
864.00	65.494
864.17	65.687
864.33	65.536
864.50	65.602
864.67	65.450
864.83	65.082
865.00	65.198
865.16	65.090
865.33	65.050
865.50	64.909
865.66	65.064
865.83	64.797
865.99	64.415
866.16	64.473
866.33	64.380
866.49	64.301
866.66	64.240
866.82	64.161
866.99	64.101
867.15	64.004
867.32	64.097
867.49	63.997
867.65	64.293
867.82	64.400
867.98	64.280
868.15	64.072
868.31	64.190
868.48	64.515
868.64	64.669
868.81	64.789
868.98	64.851
869.14	64.890
869.31	64.828
869.47	64.495
869.64	64.393
869.80	64.538
869.97	64.760
870.13	64.661
870.30	64.569
870.46	64.373
870.63	64.414
870.79	64.462
870.96	64.394
871.12	64.359
871.29	64.515
871.46	64.522
871.62	64.617
871.79	64.909
871.95	64.859
872.12	64.849
872.28	64.998
872.45	65.260
872.61	65.289
872.78	65.353
872.94	65.515
873.11	65.885
873.27	66.057
873.44	66.025
873.60	65.902
873.77	65.935
873.93	66.182
874.10	66.145
874.26	65.703
874.43	65.741
874.59	65.598
874.76	65.470
874.92	65.159
875.09	64.889
875.25	64.829
875.41	64.944
875.58	65.165
875.74	65.194
875.91	65.094
876.07	65.045
876.24	64.902
876.40	65.189
876.57	65.173
876.73	64.973
876.90	64.971
877.06	64.771
877.23	64.328
877.39	64.290
877.56	64.070
877.72	64.051
877.88	64.248
878.05	64.243
878.21	64.050
878.38	64.259
878.54	64.541
878.71	64.614
878.87	64.583
879.04	64.876
879.20	64.887
879.36	64.869
879.53	64.937
879.69	64.788
879.86	64.867
880.02	66.368
880.19	64.737
880.35	64.647
880.51	63.345
880.68	65.042
>>>>>End Processed Spectral Data<<<<<
