# Supplementary material for: Structure and pigment make the eyed elater’s eyespots black
Source: PeerJ. 2020 Jan 13;8:e8161. doi: 10.7717/peerj.8161 (PMC6964691; doi:10.7717/peerj.8161)
Supplement: Supplemental Information 3 — 42 text files with reflectance spectra and 1 R script text file [file peerj-08-8161-s003.zip › coated/90_eyeliner_coated_VTEC000007865_3.txt]

SpectraSuite Data File
++++++++++++++++++++++++++++++++++++
Date: Sun Sep 01 15:50:30 EDT 2019
User: Paul
Dark Spectrum Present: Yes
Reference Spectrum Present: Yes
Number of Sampled Component Spectra: 1
Spectrometers: USB4C01401
Integration Time (usec): 40000 (USB4C01401)
Spectra Averaged: 5 (USB4C01401)
Boxcar Smoothing: 5 (USB4C01401)
Correct for Electrical Dark: No (USB4C01401)
Strobe/Lamp Enabled: No (USB4C01401)
Correct for Detector Non-linearity: No (USB4C01401)
Correct for Stray Light: No (USB4C01401)
Number of Pixels in Processed Spectrum: 3648
>>>>>Begin Processed Spectral Data<<<<<
179.04	-10.909
179.26	-10.909
179.47	-10.909
179.69	-12.346
179.90	-53.333
180.12	-84.483
180.33	-104.630
180.55	-105.385
180.76	-127.679
180.98	-230.556
181.19	-1513.333
181.41	610.811
181.62	-286.420
181.84	221.023
182.05	93.902
182.27	71.917
182.48	64.216
182.70	58.622
182.91	52.065
183.13	49.949
183.34	49.970
183.56	46.179
183.77	46.544
183.99	42.302
184.20	41.885
184.41	42.505
184.63	40.542
184.84	42.740
185.06	42.680
185.27	42.316
185.49	42.686
185.70	43.545
185.92	42.518
186.13	41.379
186.35	43.199
186.56	43.579
186.78	45.382
186.99	46.714
187.21	46.377
187.42	46.253
187.64	47.826
187.85	46.802
188.06	46.716
188.28	48.644
188.49	47.784
188.71	44.602
188.92	43.537
189.14	42.444
189.35	42.305
189.57	41.442
189.78	41.536
190.00	40.693
190.21	39.838
190.42	39.619
190.64	39.861
190.85	40.178
191.07	44.806
191.28	44.555
191.50	45.418
191.71	43.653
191.93	44.976
192.14	45.048
192.36	44.393
192.57	45.078
192.78	45.898
193.00	43.187
193.21	43.830
193.43	42.696
193.64	43.677
193.86	43.522
194.07	45.431
194.28	44.316
194.50	44.282
194.71	44.871
194.93	44.659
195.14	43.318
195.36	44.078
195.57	43.218
195.78	41.359
196.00	39.948
196.21	39.322
196.43	39.358
196.64	39.168
196.86	38.391
197.07	37.812
197.28	37.597
197.50	39.205
197.71	38.881
197.93	39.138
198.14	39.481
198.36	39.517
198.57	38.685
198.78	37.192
199.00	38.470
199.21	39.707
199.43	41.249
199.64	42.123
199.85	40.924
200.07	41.142
200.28	41.845
200.50	42.758
200.71	43.364
200.92	44.387
201.14	45.690
201.35	44.407
201.57	42.552
201.78	41.448
201.99	42.818
202.21	42.224
202.42	43.588
202.64	42.943
202.85	42.426
203.06	42.253
203.28	42.971
203.49	44.210
203.71	43.929
203.92	43.665
204.13	44.430
204.35	42.655
204.56	42.911
204.78	43.355
204.99	42.681
205.20	42.357
205.42	42.526
205.63	39.843
205.85	39.714
206.06	40.381
206.27	41.172
206.49	41.058
206.70	40.903
206.91	41.199
207.13	39.917
207.34	39.828
207.56	40.584
207.77	40.108
207.98	41.288
208.20	40.286
208.41	38.469
208.62	38.915
208.84	36.819
209.05	37.301
209.27	37.518
209.48	36.996
209.69	36.857
209.91	36.336
210.12	37.275
210.33	38.868
210.55	39.328
210.76	40.817
210.97	39.909
211.19	40.714
211.40	41.663
211.61	39.474
211.83	38.804
212.04	39.820
212.26	39.481
212.47	36.822
212.68	35.953
212.90	36.001
213.11	35.752
213.32	36.873
213.54	36.656
213.75	36.189
213.96	36.633
214.18	38.301
214.39	38.710
214.60	38.654
214.82	39.572
215.03	39.159
215.24	38.566
215.46	38.033
215.67	36.157
215.88	35.529
216.10	35.653
216.31	36.730
216.52	36.177
216.74	35.052
216.95	34.997
217.16	35.825
217.38	35.504
217.59	34.514
217.80	34.986
218.02	35.116
218.23	34.064
218.44	32.756
218.66	31.772
218.87	31.074
219.08	31.183
219.30	30.270
219.51	29.292
219.72	28.776
219.94	28.319
220.15	27.597
220.36	27.427
220.58	28.419
220.79	28.427
221.00	28.192
221.22	27.762
221.43	27.437
221.64	27.317
221.85	27.251
222.07	27.242
222.28	27.264
222.49	27.094
222.71	26.838
222.92	26.357
223.13	25.955
223.35	26.026
223.56	26.237
223.77	25.947
223.99	25.795
224.20	25.627
224.41	25.409
224.62	25.416
224.84	25.283
225.05	25.636
225.26	25.541
225.48	25.410
225.69	25.127
225.90	25.101
226.11	25.286
226.33	25.284
226.54	25.208
226.75	25.209
226.97	25.131
227.18	25.126
227.39	24.969
227.60	24.858
227.82	25.082
228.03	25.227
228.24	25.021
228.46	24.844
228.67	24.975
228.88	24.966
229.09	25.037
229.31	25.053
229.52	25.109
229.73	25.036
229.95	25.056
230.16	24.942
230.37	24.903
230.58	24.857
230.80	24.944
231.01	24.894
231.22	24.970
231.43	24.946
231.65	24.974
231.86	25.007
232.07	24.921
232.28	24.992
232.50	25.014
232.71	25.058
232.92	25.156
233.14	25.077
233.35	25.067
233.56	25.052
233.77	24.992
233.99	24.994
234.20	24.931
234.41	24.998
234.62	24.931
234.84	24.992
235.05	24.939
235.26	24.978
235.47	24.952
235.69	24.983
235.90	24.969
236.11	24.973
236.32	24.963
236.53	25.004
236.75	24.985
236.96	25.088
237.17	25.114
237.38	25.159
237.60	25.084
237.81	25.151
238.02	25.194
238.23	25.180
238.45	25.196
238.66	25.235
238.87	25.282
239.08	25.336
239.30	25.334
239.51	25.371
239.72	25.363
239.93	25.427
240.14	25.496
240.36	25.461
240.57	25.530
240.78	25.543
240.99	25.554
241.21	25.591
241.42	25.582
241.63	25.588
241.84	25.613
242.05	25.630
242.27	25.681
242.48	25.692
242.69	25.710
242.90	25.706
243.11	25.732
243.33	25.738
243.54	25.726
243.75	25.779
243.96	25.785
244.18	25.756
244.39	25.813
244.60	25.807
244.81	25.831
245.02	25.856
245.24	25.918
245.45	25.939
245.66	25.958
245.87	25.947
246.08	25.945
246.30	25.991
246.51	26.005
246.72	25.984
246.93	26.007
247.14	25.989
247.35	26.040
247.57	26.023
247.78	26.062
247.99	26.074
248.20	26.123
248.41	26.129
248.63	26.150
248.84	26.221
249.05	26.295
249.26	26.277
249.47	26.324
249.68	26.326
249.90	26.352
250.11	26.363
250.32	26.415
250.53	26.419
250.74	26.453
250.96	26.442
251.17	26.440
251.38	26.449
251.59	26.494
251.80	26.473
252.01	26.479
252.23	26.516
252.44	26.533
252.65	26.540
252.86	26.566
253.07	26.579
253.28	26.624
253.50	26.614
253.71	26.616
253.92	26.661
254.13	26.743
254.34	26.785
254.55	26.789
254.76	26.807
254.98	26.838
255.19	26.859
255.40	26.886
255.61	26.895
255.82	26.911
256.03	26.920
256.25	26.942
256.46	26.899
256.67	26.918
256.88	26.938
257.09	27.006
257.30	27.024
257.51	27.035
257.73	27.075
257.94	27.117
258.15	27.160
258.36	27.208
258.57	27.200
258.78	27.249
258.99	27.283
259.20	27.331
259.42	27.307
259.63	27.302
259.84	27.325
260.05	27.327
260.26	27.337
260.47	27.344
260.68	27.402
260.90	27.430
261.11	27.474
261.32	27.493
261.53	27.507
261.74	27.557
261.95	27.631
262.16	27.691
262.37	27.742
262.58	27.779
262.80	27.848
263.01	27.869
263.22	27.904
263.43	27.937
263.64	27.982
263.85	28.017
264.06	28.044
264.27	28.052
264.48	28.083
264.70	28.094
264.91	28.135
265.12	28.137
265.33	28.133
265.54	28.172
265.75	28.174
265.96	28.200
266.17	28.200
266.38	28.223
266.59	28.210
266.81	28.254
267.02	28.319
267.23	28.326
267.44	28.382
267.65	28.398
267.86	28.433
268.07	28.497
268.28	28.515
268.49	28.578
268.70	28.611
268.91	28.685
269.13	28.701
269.34	28.713
269.55	28.773
269.76	28.791
269.97	28.819
270.18	28.849
270.39	28.837
270.60	28.843
270.81	28.836
271.02	28.859
271.23	28.873
271.44	28.873
271.65	28.875
271.87	28.832
272.08	28.857
272.29	28.897
272.50	28.937
272.71	28.959
272.92	28.986
273.13	29.003
273.34	29.005
273.55	29.007
273.76	29.045
273.97	29.036
274.18	29.100
274.39	29.108
274.60	29.123
274.81	29.122
275.02	29.147
275.24	29.191
275.45	29.219
275.66	29.249
275.87	29.265
276.08	29.260
276.29	29.332
276.50	29.321
276.71	29.326
276.92	29.332
277.13	29.345
277.34	29.357
277.55	29.338
277.76	29.365
277.97	29.373
278.18	29.407
278.39	29.430
278.60	29.414
278.81	29.438
279.02	29.463
279.23	29.498
279.44	29.497
279.65	29.515
279.86	29.532
280.08	29.540
280.29	29.579
280.50	29.609
280.71	29.650
280.92	29.704
281.13	29.751
281.34	29.747
281.55	29.740
281.76	29.756
281.97	29.809
282.18	29.849
282.39	29.877
282.60	29.854
282.81	29.850
283.02	29.866
283.23	29.871
283.44	29.868
283.65	29.902
283.86	29.928
284.07	29.980
284.28	29.999
284.49	30.025
284.70	30.053
284.91	30.120
285.12	30.173
285.33	30.206
285.54	30.221
285.75	30.274
285.96	30.351
286.17	30.389
286.38	30.414
286.59	30.444
286.80	30.471
287.01	30.493
287.22	30.506
287.43	30.544
287.64	30.586
287.85	30.636
288.06	30.678
288.27	30.700
288.48	30.718
288.69	30.774
288.90	30.785
289.11	30.816
289.32	30.854
289.53	30.920
289.74	30.957
289.95	30.975
290.16	31.032
290.37	31.048
290.58	31.087
290.79	31.145
291.00	31.199
291.21	31.233
291.42	31.276
291.63	31.295
291.83	31.308
292.04	31.333
292.25	31.386
292.46	31.418
292.67	31.456
292.88	31.480
293.09	31.492
293.30	31.495
293.51	31.521
293.72	31.554
293.93	31.594
294.14	31.618
294.35	31.640
294.56	31.666
294.77	31.671
294.98	31.690
295.19	31.717
295.40	31.753
295.61	31.777
295.82	31.819
296.03	31.826
296.24	31.840
296.45	31.865
296.66	31.869
296.86	31.865
297.07	31.903
297.28	31.923
297.49	31.947
297.70	31.979
297.91	31.992
298.12	31.997
298.33	32.035
298.54	32.064
298.75	32.101
298.96	32.146
299.17	32.190
299.38	32.192
299.59	32.210
299.80	32.230
300.00	32.228
300.21	32.248
300.42	32.252
300.63	32.252
300.84	32.258
301.05	32.278
301.26	32.299
301.47	32.285
301.68	32.329
301.89	32.369
302.10	32.376
302.31	32.408
302.52	32.427
302.72	32.469
302.93	32.507
303.14	32.516
303.35	32.517
303.56	32.504
303.77	32.542
303.98	32.520
304.19	32.519
304.40	32.513
304.61	32.514
304.82	32.540
305.02	32.562
305.23	32.583
305.44	32.622
305.65	32.657
305.86	32.669
306.07	32.667
306.28	32.726
306.49	32.742
306.70	32.788
306.91	32.831
307.11	32.869
307.32	32.862
307.53	32.892
307.74	32.891
307.95	32.891
308.16	32.921
308.37	32.980
308.58	32.966
308.79	32.994
308.99	32.978
309.20	32.987
309.41	32.958
309.62	32.991
309.83	33.000
310.04	33.026
310.25	33.057
310.46	33.080
310.66	33.075
310.87	33.076
311.08	33.069
311.29	33.128
311.50	33.153
311.71	33.180
311.92	33.197
312.12	33.191
312.33	33.221
312.54	33.225
312.75	33.259
312.96	33.255
313.17	33.310
313.38	33.343
313.59	33.333
313.79	33.353
314.00	33.367
314.21	33.377
314.42	33.382
314.63	33.402
314.84	33.425
315.04	33.440
315.25	33.475
315.46	33.480
315.67	33.491
315.88	33.536
316.09	33.567
316.30	33.618
316.50	33.647
316.71	33.701
316.92	33.729
317.13	33.749
317.34	33.771
317.55	33.796
317.75	33.836
317.96	33.873
318.17	33.881
318.38	33.881
318.59	33.868
318.80	33.902
319.00	33.906
319.21	33.915
319.42	33.931
319.63	33.952
319.84	33.998
320.05	34.024
320.25	34.034
320.46	34.069
320.67	34.085
320.88	34.131
321.09	34.129
321.29	34.149
321.50	34.161
321.71	34.179
321.92	34.197
322.13	34.186
322.34	34.190
322.54	34.205
322.75	34.212
322.96	34.243
323.17	34.253
323.38	34.279
323.58	34.315
323.79	34.329
324.00	34.375
324.21	34.373
324.42	34.389
324.62	34.405
324.83	34.431
325.04	34.450
325.25	34.455
325.46	34.464
325.66	34.481
325.87	34.470
326.08	34.500
326.29	34.468
326.50	34.478
326.70	34.489
326.91	34.496
327.12	34.530
327.33	34.566
327.53	34.616
327.74	34.650
327.95	34.685
328.16	34.743
328.37	34.739
328.57	34.785
328.78	34.819
328.99	34.846
329.20	34.858
329.41	34.838
329.61	34.857
329.82	34.828
330.03	34.812
330.24	34.813
330.44	34.816
330.65	34.855
330.86	34.868
331.07	34.889
331.27	34.916
331.48	34.938
331.69	34.954
331.90	34.941
332.10	34.977
332.31	35.014
332.52	35.034
332.73	35.026
332.93	35.067
333.14	35.087
333.35	35.138
333.56	35.139
333.76	35.175
333.97	35.229
334.18	35.223
334.39	35.261
334.59	35.265
334.80	35.293
335.01	35.318
335.22	35.326
335.42	35.350
335.63	35.332
335.84	35.358
336.05	35.348
336.25	35.355
336.46	35.412
336.67	35.410
336.88	35.445
337.08	35.446
337.29	35.464
337.50	35.459
337.71	35.454
337.91	35.479
338.12	35.487
338.33	35.501
338.53	35.499
338.74	35.504
338.95	35.516
339.16	35.547
339.36	35.566
339.57	35.568
339.78	35.600
339.98	35.625
340.19	35.643
340.40	35.670
340.61	35.719
340.81	35.740
341.02	35.731
341.23	35.735
341.43	35.683
341.64	35.693
341.85	35.708
342.06	35.714
342.26	35.735
342.47	35.719
342.68	35.695
342.88	35.692
343.09	35.697
343.30	35.710
343.51	35.742
343.71	35.808
343.92	35.843
344.13	35.851
344.33	35.867
344.54	35.869
344.75	35.913
344.95	35.976
345.16	35.990
345.37	36.004
345.57	36.040
345.78	36.014
345.99	36.031
346.19	36.009
346.40	36.040
346.61	36.046
346.82	36.051
347.02	36.051
347.23	36.008
347.44	36.011
347.64	36.021
347.85	36.026
348.06	36.066
348.26	36.063
348.47	36.096
348.68	36.090
348.88	36.114
349.09	36.118
349.30	36.128
349.50	36.196
349.71	36.218
349.92	36.239
350.12	36.271
350.33	36.290
350.54	36.312
350.74	36.311
350.95	36.321
351.16	36.338
351.36	36.352
351.57	36.376
351.77	36.413
351.98	36.417
352.19	36.452
352.39	36.459
352.60	36.476
352.81	36.472
353.01	36.511
353.22	36.562
353.43	36.555
353.63	36.590
353.84	36.595
354.05	36.535
354.25	36.550
354.46	36.522
354.67	36.539
354.87	36.589
355.08	36.614
355.28	36.609
355.49	36.603
355.70	36.624
355.90	36.666
356.11	36.706
356.32	36.749
356.52	36.763
356.73	36.820
356.93	36.839
357.14	36.785
357.35	36.803
357.55	36.815
357.76	36.795
357.97	36.848
358.17	36.811
358.38	36.812
358.58	36.838
358.79	36.900
359.00	36.917
359.20	36.922
359.41	36.957
359.61	36.981
359.82	37.004
360.03	37.099
360.23	37.106
360.44	37.183
360.64	37.193
360.85	37.206
361.06	37.205
361.26	37.219
361.47	37.217
361.67	37.278
361.88	37.302
362.09	37.339
362.29	37.324
362.50	37.314
362.70	37.312
362.91	37.330
363.12	37.360
363.32	37.363
363.53	37.366
363.73	37.389
363.94	37.362
364.15	37.345
364.35	37.334
364.56	37.340
364.76	37.364
364.97	37.349
365.17	37.377
365.38	37.385
365.59	37.431
365.79	37.477
366.00	37.475
366.20	37.546
366.41	37.586
366.61	37.615
366.82	37.639
367.03	37.620
367.23	37.651
367.44	37.678
367.64	37.694
367.85	37.675
368.05	37.692
368.26	37.774
368.47	37.755
368.67	37.748
368.88	37.778
369.08	37.800
369.29	37.868
369.49	37.898
369.70	37.896
369.90	37.939
370.11	37.952
370.31	37.935
370.52	37.939
370.73	37.949
370.93	37.953
371.14	37.982
371.34	38.011
371.55	37.996
371.75	37.992
371.96	38.014
372.16	38.042
372.37	38.074
372.57	38.121
372.78	38.102
372.99	38.139
373.19	38.205
373.40	38.177
373.60	38.178
373.81	38.224
374.01	38.235
374.22	38.231
374.42	38.243
374.63	38.221
374.83	38.253
375.04	38.266
375.24	38.268
375.45	38.292
375.65	38.313
375.86	38.321
376.06	38.295
376.27	38.365
376.47	38.381
376.68	38.367
376.88	38.410
377.09	38.412
377.29	38.457
377.50	38.467
377.70	38.481
377.91	38.515
378.11	38.532
378.32	38.567
378.52	38.553
378.73	38.595
378.93	38.606
379.14	38.615
379.34	38.601
379.55	38.573
379.75	38.576
379.96	38.577
380.16	38.559
380.37	38.531
380.57	38.554
380.78	38.566
380.98	38.560
381.19	38.569
381.39	38.568
381.60	38.569
381.80	38.619
382.01	38.630
382.21	38.621
382.42	38.662
382.62	38.732
382.83	38.713
383.03	38.708
383.24	38.716
383.44	38.721
383.65	38.763
383.85	38.803
384.06	38.801
384.26	38.807
384.47	38.839
384.67	38.835
384.87	38.850
385.08	38.879
385.28	38.896
385.49	38.923
385.69	38.947
385.90	38.949
386.10	38.943
386.31	38.940
386.51	38.973
386.72	39.002
386.92	39.033
387.13	39.037
387.33	39.067
387.53	39.074
387.74	39.089
387.94	39.123
388.15	39.115
388.35	39.139
388.56	39.172
388.76	39.179
388.97	39.166
389.17	39.139
389.37	39.136
389.58	39.171
389.78	39.182
389.99	39.180
390.19	39.174
390.40	39.181
390.60	39.230
390.80	39.238
391.01	39.260
391.21	39.296
391.42	39.317
391.62	39.322
391.83	39.296
392.03	39.335
392.23	39.327
392.44	39.328
392.64	39.393
392.85	39.356
393.05	39.387
393.26	39.399
393.46	39.410
393.66	39.469
393.87	39.505
394.07	39.506
394.28	39.492
394.48	39.530
394.68	39.549
394.89	39.537
395.09	39.540
395.30	39.528
395.50	39.543
395.70	39.517
395.91	39.483
396.11	39.495
396.32	39.500
396.52	39.502
396.72	39.505
396.93	39.507
397.13	39.497
397.34	39.531
397.54	39.526
397.74	39.523
397.95	39.546
398.15	39.564
398.36	39.555
398.56	39.600
398.76	39.646
398.97	39.662
399.17	39.659
399.37	39.655
399.58	39.675
399.78	39.723
399.99	39.750
400.19	39.747
400.39	39.802
400.60	39.823
400.80	39.817
401.00	39.830
401.21	39.882
401.41	39.940
401.62	40.015
401.82	40.038
402.02	40.048
402.23	40.027
402.43	40.066
402.63	40.025
402.84	40.065
403.04	40.100
403.24	40.097
403.45	40.053
403.65	40.074
403.86	40.071
404.06	40.049
404.26	40.065
404.47	40.098
404.67	40.122
404.87	40.165
405.08	40.175
405.28	40.162
405.48	40.164
405.69	40.214
405.89	40.206
406.09	40.202
406.30	40.252
406.50	40.266
406.70	40.261
406.91	40.251
407.11	40.259
407.31	40.294
407.52	40.327
407.72	40.355
407.92	40.364
408.13	40.365
408.33	40.366
408.53	40.359
408.74	40.387
408.94	40.424
409.14	40.444
409.35	40.450
409.55	40.431
409.75	40.416
409.96	40.439
410.16	40.403
410.36	40.413
410.57	40.442
410.77	40.431
410.97	40.421
411.18	40.412
411.38	40.402
411.58	40.415
411.78	40.402
411.99	40.447
412.19	40.437
412.39	40.469
412.60	40.478
412.80	40.504
413.00	40.554
413.21	40.569
413.41	40.593
413.61	40.614
413.81	40.610
414.02	40.656
414.22	40.654
414.42	40.665
414.63	40.671
414.83	40.685
415.03	40.687
415.23	40.680
415.44	40.708
415.64	40.724
415.84	40.775
416.05	40.787
416.25	40.791
416.45	40.787
416.65	40.801
416.86	40.850
417.06	40.852
417.26	40.890
417.47	40.890
417.67	40.892
417.87	40.900
418.07	40.875
418.28	40.895
418.48	40.892
418.68	40.931
418.88	40.973
419.09	40.995
419.29	41.007
419.49	40.955
419.69	41.007
419.90	41.046
420.10	41.033
420.30	41.049
420.50	41.076
420.71	41.109
420.91	41.143
421.11	41.116
421.31	41.078
421.52	41.114
421.72	41.150
421.92	41.126
422.12	41.114
422.33	41.145
422.53	41.165
422.73	41.184
422.93	41.176
423.14	41.181
423.34	41.242
423.54	41.293
423.74	41.288
423.95	41.333
424.15	41.369
424.35	41.361
424.55	41.417
424.76	41.391
424.96	41.394
425.16	41.369
425.36	41.380
425.56	41.401
425.77	41.405
425.97	41.423
426.17	41.434
426.37	41.428
426.58	41.449
426.78	41.433
426.98	41.482
427.18	41.485
427.38	41.531
427.59	41.559
427.79	41.513
427.99	41.508
428.19	41.492
428.39	41.467
428.60	41.531
428.80	41.515
429.00	41.569
429.20	41.584
429.40	41.596
429.61	41.616
429.81	41.596
430.01	41.606
430.21	41.611
430.41	41.648
430.62	41.687
430.82	41.697
431.02	41.718
431.22	41.725
431.42	41.726
431.63	41.742
431.83	41.753
432.03	41.776
432.23	41.838
432.43	41.882
432.64	41.896
432.84	41.884
433.04	41.841
433.24	41.831
433.44	41.762
433.64	41.755
433.85	41.778
434.05	41.791
434.25	41.774
434.45	41.764
434.65	41.763
434.85	41.749
435.06	41.765
435.26	41.755
435.46	41.787
435.66	41.791
435.86	41.804
436.06	41.750
436.27	41.746
436.47	41.778
436.67	41.786
436.87	41.756
437.07	41.787
437.27	41.790
437.47	41.828
437.68	41.855
437.88	41.875
438.08	41.915
438.28	41.963
438.48	41.953
438.68	41.967
438.89	41.929
439.09	41.984
439.29	41.979
439.49	41.990
439.69	42.016
439.89	41.997
440.09	42.030
440.29	42.021
440.50	42.060
440.70	42.103
440.90	42.052
441.10	42.075
441.30	42.076
441.50	42.120
441.70	42.111
441.90	42.110
442.11	42.119
442.31	42.128
442.51	42.129
442.71	42.127
442.91	42.135
443.11	42.191
443.31	42.213
443.51	42.175
443.72	42.221
443.92	42.260
444.12	42.315
444.32	42.339
444.52	42.404
444.72	42.424
444.92	42.432
445.12	42.448
445.32	42.441
445.53	42.500
445.73	42.539
445.93	42.487
446.13	42.500
446.33	42.503
446.53	42.540
446.73	42.500
446.93	42.567
447.13	42.590
447.33	42.627
447.53	42.668
447.74	42.657
447.94	42.735
448.14	42.798
448.34	42.787
448.54	42.724
448.74	42.750
448.94	42.758
449.14	42.737
449.34	42.772
449.54	42.784
449.74	42.833
449.94	42.852
450.14	42.865
450.35	42.858
450.55	42.901
450.75	42.987
450.95	43.037
451.15	43.125
451.35	43.129
451.55	43.118
451.75	43.175
451.95	43.150
452.15	43.175
452.35	43.168
452.55	43.233
452.75	43.274
452.95	43.326
453.15	43.297
453.35	43.287
453.56	43.320
453.76	43.363
453.96	43.327
454.16	43.403
454.36	43.428
454.56	43.439
454.76	43.474
454.96	43.440
455.16	43.408
455.36	43.449
455.56	43.493
455.76	43.554
455.96	43.544
456.16	43.571
456.36	43.519
456.56	43.511
456.76	43.564
456.96	43.565
457.16	43.615
457.36	43.699
457.56	43.681
457.76	43.668
457.96	43.637
458.16	43.731
458.36	43.700
458.56	43.759
458.76	43.803
458.96	43.848
459.16	43.856
459.36	43.868
459.56	43.827
459.76	43.896
459.96	43.912
460.16	43.994
460.36	43.951
460.56	44.017
460.76	44.024
460.96	44.054
461.16	44.106
461.36	44.064
461.56	44.097
461.76	44.086
461.96	44.071
462.16	44.091
462.36	44.080
462.56	44.069
462.76	44.083
462.96	44.111
463.16	44.055
463.36	43.967
463.56	44.012
463.76	44.051
463.96	44.106
464.16	44.081
464.36	44.087
464.56	44.052
464.76	44.109
464.96	44.076
465.16	44.062
465.36	44.103
465.56	44.140
465.76	44.188
465.96	44.172
466.16	44.164
466.36	44.238
466.56	44.229
466.76	44.289
466.96	44.275
467.16	44.325
467.36	44.363
467.56	44.367
467.76	44.354
467.96	44.294
468.16	44.286
468.36	44.295
468.56	44.272
468.76	44.292
468.96	44.256
469.16	44.269
469.35	44.317
469.55	44.334
469.75	44.374
469.95	44.368
470.15	44.410
470.35	44.421
470.55	44.448
470.75	44.510
470.95	44.498
471.15	44.529
471.35	44.542
471.55	44.502
471.75	44.454
471.95	44.448
472.15	44.487
472.35	44.457
472.54	44.495
472.74	44.507
472.94	44.482
473.14	44.511
473.34	44.548
473.54	44.585
473.74	44.623
473.94	44.656
474.14	44.646
474.34	44.665
474.54	44.744
474.74	44.747
474.94	44.760
475.13	44.752
475.33	44.806
475.53	44.852
475.73	44.837
475.93	44.859
476.13	44.881
476.33	44.927
476.53	44.915
476.73	44.883
476.93	44.888
477.12	44.896
477.32	44.946
477.52	44.958
477.72	44.968
477.92	45.012
478.12	45.048
478.32	45.088
478.52	45.098
478.72	45.142
478.92	45.201
479.11	45.243
479.31	45.274
479.51	45.271
479.71	45.260
479.91	45.223
480.11	45.223
480.31	45.204
480.51	45.185
480.70	45.190
480.90	45.199
481.10	45.195
481.30	45.220
481.50	45.233
481.70	45.246
481.90	45.259
482.10	45.280
482.29	45.304
482.49	45.316
482.69	45.324
482.89	45.332
483.09	45.323
483.29	45.318
483.49	45.291
483.68	45.291
483.88	45.311
484.08	45.321
484.28	45.370
484.48	45.344
484.68	45.341
484.88	45.400
485.07	45.422
485.27	45.427
485.47	45.432
485.67	45.426
485.87	45.396
486.07	45.402
486.26	45.429
486.46	45.417
486.66	45.426
486.86	45.445
487.06	45.438
487.26	45.445
487.45	45.485
487.65	45.494
487.85	45.536
488.05	45.586
488.25	45.542
488.45	45.507
488.64	45.494
488.84	45.498
489.04	45.477
489.24	45.462
489.44	45.452
489.64	45.432
489.83	45.449
490.03	45.424
490.23	45.410
490.43	45.501
490.63	45.549
490.82	45.565
491.02	45.574
491.22	45.623
491.42	45.649
491.62	45.696
491.81	45.720
492.01	45.718
492.21	45.734
492.41	45.747
492.61	45.721
492.80	45.738
493.00	45.759
493.20	45.753
493.40	45.766
493.60	45.740
493.79	45.744
493.99	45.749
494.19	45.768
494.39	45.794
494.59	45.825
494.78	45.867
494.98	45.881
495.18	45.883
495.38	45.920
495.57	45.947
495.77	46.006
495.97	46.016
496.17	46.078
496.37	46.127
496.56	46.165
496.76	46.164
496.96	46.167
497.16	46.178
497.35	46.210
497.55	46.249
497.75	46.230
497.95	46.228
498.14	46.271
498.34	46.271
498.54	46.241
498.74	46.204
498.93	46.229
499.13	46.243
499.33	46.241
499.53	46.200
499.72	46.194
499.92	46.202
500.12	46.209
500.32	46.189
500.51	46.162
500.71	46.148
500.91	46.138
501.11	46.145
501.30	46.138
501.50	46.145
501.70	46.173
501.90	46.179
502.09	46.187
502.29	46.167
502.49	46.154
502.69	46.176
502.88	46.211
503.08	46.283
503.28	46.280
503.47	46.267
503.67	46.254
503.87	46.231
504.07	46.200
504.26	46.185
504.46	46.161
504.66	46.143
504.85	46.118
505.05	46.128
505.25	46.065
505.45	46.053
505.64	46.059
505.84	46.052
506.04	46.097
506.23	46.142
506.43	46.166
506.63	46.247
506.83	46.274
507.02	46.271
507.22	46.277
507.42	46.305
507.61	46.289
507.81	46.301
508.01	46.329
508.20	46.325
508.40	46.326
508.60	46.306
508.80	46.260
508.99	46.286
509.19	46.277
509.39	46.246
509.58	46.265
509.78	46.314
509.98	46.347
510.17	46.371
510.37	46.347
510.57	46.338
510.76	46.352
510.96	46.415
511.16	46.387
511.35	46.419
511.55	46.482
511.75	46.457
511.94	46.463
512.14	46.450
512.34	46.435
512.53	46.501
512.73	46.498
512.93	46.506
513.12	46.447
513.32	46.461
513.52	46.465
513.71	46.429
513.91	46.460
514.11	46.456
514.30	46.436
514.50	46.411
514.70	46.403
514.89	46.406
515.09	46.368
515.28	46.457
515.48	46.465
515.68	46.534
515.87	46.591
516.07	46.596
516.27	46.588
516.46	46.600
516.66	46.640
516.86	46.625
517.05	46.648
517.25	46.716
517.44	46.670
517.64	46.730
517.84	46.668
518.03	46.630
518.23	46.678
518.43	46.659
518.62	46.682
518.82	46.680
519.01	46.673
519.21	46.660
519.41	46.662
519.60	46.669
519.80	46.634
520.00	46.667
520.19	46.709
520.39	46.729
520.58	46.785
520.78	46.768
520.98	46.791
521.17	46.870
521.37	46.926
521.56	46.976
521.76	46.974
521.96	46.981
522.15	46.990
522.35	46.998
522.54	47.012
522.74	47.022
522.94	47.062
523.13	47.075
523.33	47.080
523.52	47.057
523.72	47.031
523.91	47.084
524.11	47.088
524.31	47.178
524.50	47.185
524.70	47.169
524.89	47.166
525.09	47.160
525.29	47.188
525.48	47.192
525.68	47.171
525.87	47.152
526.07	47.141
526.26	47.186
526.46	47.135
526.66	47.192
526.85	47.189
527.05	47.168
527.24	47.175
527.44	47.133
527.63	47.143
527.83	47.183
528.02	47.261
528.22	47.283
528.42	47.218
528.61	47.189
528.81	47.181
529.00	47.180
529.20	47.213
529.39	47.273
529.59	47.293
529.78	47.262
529.98	47.308
530.17	47.257
530.37	47.248
530.57	47.322
530.76	47.375
530.96	47.328
531.15	47.346
531.35	47.361
531.54	47.296
531.74	47.336
531.93	47.376
532.13	47.397
532.32	47.454
532.52	47.456
532.71	47.442
532.91	47.444
533.10	47.500
533.30	47.520
533.49	47.546
533.69	47.564
533.89	47.577
534.08	47.586
534.28	47.592
534.47	47.547
534.67	47.593
534.86	47.621
535.06	47.613
535.25	47.649
535.45	47.668
535.64	47.654
535.84	47.688
536.03	47.682
536.23	47.694
536.42	47.675
536.62	47.751
536.81	47.731
537.01	47.752
537.20	47.689
537.40	47.635
537.59	47.613
537.79	47.664
537.98	47.641
538.17	47.633
538.37	47.639
538.56	47.621
538.76	47.614
538.95	47.650
539.15	47.678
539.34	47.802
539.54	47.835
539.73	47.853
539.93	47.847
540.12	47.892
540.32	47.940
540.51	47.929
540.71	47.970
540.90	47.970
541.10	47.991
541.29	47.997
541.49	47.964
541.68	47.998
541.87	48.058
542.07	48.096
542.26	48.133
542.46	48.115
542.65	48.173
542.85	48.205
543.04	48.221
543.24	48.226
543.43	48.193
543.63	48.199
543.82	48.195
544.01	48.185
544.21	48.165
544.40	48.113
544.60	48.116
544.79	48.074
544.99	48.120
545.18	48.126
545.37	48.132
545.57	48.178
545.76	48.205
545.96	48.188
546.15	48.183
546.35	48.235
546.54	48.299
546.73	48.337
546.93	48.393
547.12	48.322
547.32	48.353
547.51	48.344
547.71	48.341
547.90	48.332
548.09	48.401
548.29	48.438
548.48	48.412
548.68	48.367
548.87	48.421
549.06	48.456
549.26	48.450
549.45	48.473
549.65	48.496
549.84	48.540
550.03	48.574
550.23	48.550
550.42	48.499
550.62	48.583
550.81	48.662
551.00	48.624
551.20	48.562
551.39	48.651
551.59	48.639
551.78	48.695
551.97	48.626
552.17	48.597
552.36	48.588
552.56	48.565
552.75	48.506
552.94	48.485
553.14	48.533
553.33	48.611
553.52	48.577
553.72	48.548
553.91	48.441
554.11	48.496
554.30	48.496
554.49	48.456
554.69	48.594
554.88	48.574
555.07	48.552
555.27	48.554
555.46	48.497
555.65	48.468
555.85	48.483
556.04	48.494
556.24	48.498
556.43	48.546
556.62	48.585
556.82	48.565
557.01	48.564
557.20	48.566
557.40	48.551
557.59	48.580
557.78	48.633
557.98	48.601
558.17	48.673
558.36	48.706
558.56	48.763
558.75	48.770
558.94	48.803
559.14	48.820
559.33	48.904
559.52	48.888
559.72	48.873
559.91	48.865
560.10	48.935
560.30	48.897
560.49	48.855
560.68	48.822
560.88	48.798
561.07	48.695
561.26	48.731
561.46	48.666
561.65	48.689
561.84	48.743
562.04	48.693
562.23	48.644
562.42	48.651
562.62	48.696
562.81	48.701
563.00	48.752
563.19	48.810
563.39	48.811
563.58	48.858
563.77	48.858
563.97	48.866
564.16	48.950
564.35	49.008
564.55	49.048
564.74	49.043
564.93	49.048
565.12	48.991
565.32	48.994
565.51	49.021
565.70	49.006
565.90	49.017
566.09	48.962
566.28	48.944
566.47	48.961
566.67	49.041
566.86	49.037
567.05	49.004
567.25	49.090
567.44	49.112
567.63	49.101
567.82	49.157
568.02	49.182
568.21	49.191
568.40	49.204
568.59	49.215
568.79	49.152
568.98	49.150
569.17	49.187
569.36	49.191
569.56	49.135
569.75	49.119
569.94	49.050
570.14	49.108
570.33	49.132
570.52	49.132
570.71	49.123
570.91	49.087
571.10	49.192
571.29	49.200
571.48	49.165
571.68	49.218
571.87	49.238
572.06	49.302
572.25	49.241
572.44	49.277
572.64	49.327
572.83	49.331
573.02	49.354
573.21	49.243
573.41	49.287
573.60	49.329
573.79	49.375
573.98	49.439
574.18	49.437
574.37	49.456
574.56	49.494
574.75	49.518
574.94	49.550
575.14	49.578
575.33	49.624
575.52	49.539
575.71	49.548
575.91	49.500
576.10	49.425
576.29	49.468
576.48	49.435
576.67	49.398
576.87	49.412
577.06	49.413
577.25	49.466
577.44	49.537
577.63	49.565
577.83	49.644
578.02	49.654
578.21	49.614
578.40	49.583
578.59	49.682
578.79	49.741
578.98	49.755
579.17	49.705
579.36	49.666
579.55	49.618
579.74	49.706
579.94	49.627
580.13	49.625
580.32	49.688
580.51	49.719
580.70	49.755
580.90	49.691
581.09	49.637
581.28	49.765
581.47	49.772
581.66	49.791
581.85	49.711
582.05	49.660
582.24	49.648
582.43	49.713
582.62	49.713
582.81	49.632
583.00	49.688
583.20	49.714
583.39	49.620
583.58	49.619
583.77	49.603
583.96	49.657
584.15	49.744
584.34	49.765
584.54	49.731
584.73	49.694
584.92	49.753
585.11	49.726
585.30	49.729
585.49	49.779
585.68	49.775
585.88	49.800
586.07	49.781
586.26	49.761
586.45	49.773
586.64	49.807
586.83	49.829
587.02	49.825
587.22	49.816
587.41	49.798
587.60	49.796
587.79	49.856
587.98	49.877
588.17	49.952
588.36	49.952
588.55	49.949
588.74	49.984
588.94	50.005
589.13	49.963
589.32	50.001
589.51	50.031
589.70	50.049
589.89	50.046
590.08	50.054
590.27	49.946
590.46	49.993
590.66	50.072
590.85	50.039
591.04	50.086
591.23	50.205
591.42	50.267
591.61	50.258
591.80	50.303
591.99	50.296
592.18	50.320
592.37	50.385
592.57	50.390
592.76	50.378
592.95	50.362
593.14	50.330
593.33	50.287
593.52	50.249
593.71	50.269
593.90	50.259
594.09	50.328
594.28	50.353
594.47	50.401
594.66	50.390
594.85	50.390
595.05	50.407
595.24	50.426
595.43	50.374
595.62	50.405
595.81	50.437
596.00	50.455
596.19	50.407
596.38	50.412
596.57	50.366
596.76	50.422
596.95	50.378
597.14	50.472
597.33	50.470
597.52	50.483
597.71	50.416
597.90	50.423
598.09	50.389
598.28	50.436
598.47	50.445
598.67	50.532
598.86	50.525
599.05	50.557
599.24	50.489
599.43	50.492
599.62	50.530
599.81	50.613
600.00	50.592
600.19	50.607
600.38	50.590
600.57	50.543
600.76	50.521
600.95	50.546
601.14	50.593
601.33	50.605
601.52	50.672
601.71	50.658
601.90	50.665
602.09	50.646
602.28	50.633
602.47	50.629
602.66	50.639
602.85	50.756
603.04	50.743
603.23	50.754
603.42	50.635
603.61	50.612
603.80	50.637
603.99	50.594
604.18	50.618
604.37	50.623
604.56	50.605
604.75	50.588
604.94	50.521
605.13	50.542
605.32	50.533
605.51	50.674
605.70	50.696
605.89	50.770
606.08	50.845
606.27	50.904
606.46	50.911
606.65	51.018
606.84	51.058
607.03	51.048
607.22	51.126
607.41	51.114
607.60	51.153
607.79	51.148
607.98	51.090
608.17	51.078
608.36	50.993
608.55	50.989
608.74	50.942
608.93	50.945
609.12	50.932
609.31	50.890
609.49	50.890
609.68	50.873
609.87	50.861
610.06	50.878
610.25	50.866
610.44	50.968
610.63	51.048
610.82	51.071
611.01	51.112
611.20	51.127
611.39	51.104
611.58	51.213
611.77	51.229
611.96	51.198
612.15	51.219
612.34	51.258
612.53	51.245
612.72	51.253
612.90	51.236
613.09	51.238
613.28	51.273
613.47	51.313
613.66	51.298
613.85	51.294
614.04	51.384
614.23	51.396
614.42	51.336
614.61	51.315
614.80	51.305
614.99	51.318
615.18	51.301
615.36	51.283
615.55	51.239
615.74	51.210
615.93	51.236
616.12	51.166
616.31	51.157
616.50	51.199
616.69	51.211
616.88	51.185
617.07	51.197
617.25	51.201
617.44	51.184
617.63	51.197
617.82	51.195
618.01	51.225
618.20	51.314
618.39	51.260
618.58	51.331
618.77	51.358
618.95	51.384
619.14	51.354
619.33	51.405
619.52	51.444
619.71	51.457
619.90	51.481
620.09	51.438
620.28	51.380
620.46	51.470
620.65	51.419
620.84	51.421
621.03	51.406
621.22	51.451
621.41	51.432
621.60	51.465
621.79	51.550
621.97	51.505
622.16	51.463
622.35	51.478
622.54	51.430
622.73	51.449
622.92	51.499
623.11	51.554
623.29	51.494
623.48	51.486
623.67	51.436
623.86	51.388
624.05	51.435
624.24	51.473
624.42	51.525
624.61	51.568
624.80	51.558
624.99	51.566
625.18	51.544
625.37	51.601
625.55	51.611
625.74	51.642
625.93	51.651
626.12	51.629
626.31	51.673
626.50	51.657
626.68	51.653
626.87	51.672
627.06	51.696
627.25	51.731
627.44	51.732
627.63	51.807
627.81	51.852
628.00	51.898
628.19	51.976
628.38	51.901
628.57	51.908
628.75	51.937
628.94	51.972
629.13	51.970
629.32	51.947
629.51	51.985
629.69	51.905
629.88	51.898
630.07	51.841
630.26	51.818
630.45	51.896
630.63	51.906
630.82	51.960
631.01	51.962
631.20	51.886
631.39	51.921
631.57	51.855
631.76	51.888
631.95	51.841
632.14	51.850
632.32	51.875
632.51	51.925
632.70	51.892
632.89	51.889
633.08	51.840
633.26	51.928
633.45	51.895
633.64	51.963
633.83	51.967
634.01	51.977
634.20	52.005
634.39	52.032
634.58	51.978
634.76	52.022
634.95	52.027
635.14	52.127
635.33	52.111
635.51	52.147
635.70	52.111
635.89	52.143
636.08	52.156
636.26	52.150
636.45	52.129
636.64	52.154
636.83	52.136
637.01	52.077
637.20	52.035
637.39	52.049
637.58	52.100
637.76	52.116
637.95	52.088
638.14	52.143
638.33	52.129
638.51	52.115
638.70	52.172
638.89	52.189
639.07	52.242
639.26	52.310
639.45	52.291
639.64	52.273
639.82	52.354
640.01	52.389
640.20	52.370
640.38	52.456
640.57	52.472
640.76	52.414
640.95	52.480
641.13	52.487
641.32	52.446
641.51	52.501
641.69	52.497
641.88	52.511
642.07	52.512
642.26	52.468
642.44	52.445
642.63	52.520
642.82	52.588
643.00	52.520
643.19	52.514
643.38	52.468
643.56	52.431
643.75	52.492
643.94	52.467
644.12	52.496
644.31	52.527
644.50	52.534
644.68	52.513
644.87	52.504
645.06	52.568
645.24	52.529
645.43	52.556
645.62	52.531
645.81	52.475
645.99	52.489
646.18	52.555
646.37	52.651
646.55	52.607
646.74	52.571
646.92	52.581
647.11	52.591
647.30	52.637
647.48	52.680
647.67	52.727
647.86	52.728
648.04	52.670
648.23	52.619
648.42	52.538
648.60	52.546
648.79	52.548
648.98	52.494
649.16	52.461
649.35	52.445
649.54	52.428
649.72	52.451
649.91	52.518
650.09	52.536
650.28	52.559
650.47	52.648
650.65	52.706
650.84	52.720
651.03	52.795
651.21	52.810
651.40	52.872
651.59	52.945
651.77	52.924
651.96	52.922
652.14	52.925
652.33	52.874
652.52	52.790
652.70	52.765
652.89	52.793
653.07	52.793
653.26	52.785
653.45	52.804
653.63	52.707
653.82	52.732
654.00	52.670
654.19	52.756
654.38	52.760
654.56	52.815
654.75	52.812
654.93	52.851
655.12	52.735
655.31	52.772
655.49	52.750
655.68	52.810
655.86	52.849
656.05	52.901
656.24	52.877
656.42	52.924
656.61	52.859
656.79	52.863
656.98	52.888
657.16	52.987
657.35	53.014
657.54	53.001
657.72	52.999
657.91	52.941
658.09	53.000
658.28	53.005
658.46	52.967
658.65	53.022
658.84	53.052
659.02	53.010
659.21	53.015
659.39	53.034
659.58	53.067
659.76	53.050
659.95	53.060
660.13	53.012
660.32	52.978
660.51	53.034
660.69	53.030
660.88	53.021
661.06	53.060
661.25	53.071
661.43	53.036
661.62	52.980
661.80	53.052
661.99	53.081
662.17	53.066
662.36	53.069
662.55	53.073
662.73	53.094
662.92	53.130
663.10	53.089
663.29	53.129
663.47	53.172
663.66	53.236
663.84	53.195
664.03	53.154
664.21	53.136
664.40	53.203
664.58	53.153
664.77	53.197
664.95	53.197
665.14	53.194
665.32	53.255
665.51	53.230
665.69	53.204
665.88	53.199
666.06	53.313
666.25	53.380
666.43	53.383
666.62	53.427
666.80	53.439
666.99	53.411
667.17	53.473
667.36	53.393
667.54	53.405
667.73	53.413
667.91	53.454
668.10	53.351
668.28	53.436
668.47	53.462
668.65	53.474
668.84	53.465
669.02	53.583
669.21	53.564
669.39	53.551
669.58	53.575
669.76	53.588
669.95	53.647
670.13	53.746
670.31	53.656
670.50	53.615
670.68	53.628
670.87	53.635
671.05	53.558
671.24	53.553
671.42	53.576
671.61	53.607
671.79	53.590
671.98	53.550
672.16	53.563
672.35	53.542
672.53	53.591
672.71	53.608
672.90	53.588
673.08	53.549
673.27	53.614
673.45	53.606
673.64	53.563
673.82	53.632
674.01	53.574
674.19	53.587
674.37	53.664
674.56	53.677
674.74	53.648
674.93	53.676
675.11	53.814
675.30	53.745
675.48	53.780
675.66	53.854
675.85	53.898
676.03	54.031
676.22	53.991
676.40	53.949
676.58	53.919
676.77	53.964
676.95	54.009
677.14	53.982
677.32	54.015
677.50	53.974
677.69	53.912
677.87	53.855
678.06	53.879
678.24	53.908
678.43	53.887
678.61	53.927
678.79	53.992
678.98	54.039
679.16	54.058
679.34	54.107
679.53	54.145
679.71	54.155
679.90	54.149
680.08	54.066
680.26	54.060
680.45	54.115
680.63	54.131
680.82	54.056
681.00	53.968
681.18	53.959
681.37	53.947
681.55	53.917
681.73	53.906
681.92	53.923
682.10	53.979
682.29	54.065
682.47	54.019
682.65	54.076
682.84	54.119
683.02	54.157
683.20	54.160
683.39	54.122
683.57	54.214
683.75	54.154
683.94	54.149
684.12	54.138
684.30	54.113
684.49	54.099
684.67	54.056
684.85	54.046
685.04	54.104
685.22	54.088
685.40	54.127
685.59	54.106
685.77	54.160
685.96	54.178
686.14	54.172
686.32	54.123
686.50	54.226
686.69	54.208
686.87	54.213
687.05	54.146
687.24	54.176
687.42	54.160
687.60	54.167
687.79	54.231
687.97	54.228
688.15	54.230
688.34	54.214
688.52	54.185
688.70	54.209
688.89	54.233
689.07	54.192
689.25	54.229
689.44	54.278
689.62	54.350
689.80	54.377
689.98	54.378
690.17	54.363
690.35	54.377
690.53	54.384
690.72	54.366
690.90	54.387
691.08	54.420
691.27	54.346
691.45	54.387
691.63	54.313
691.81	54.318
692.00	54.381
692.18	54.461
692.36	54.535
692.54	54.554
692.73	54.554
692.91	54.500
693.09	54.605
693.28	54.681
693.46	54.619
693.64	54.657
693.82	54.630
694.01	54.627
694.19	54.563
694.37	54.448
694.55	54.458
694.74	54.477
694.92	54.472
695.10	54.415
695.28	54.374
695.47	54.376
695.65	54.392
695.83	54.433
696.01	54.429
696.20	54.395
696.38	54.474
696.56	54.551
696.74	54.526
696.93	54.587
697.11	54.555
697.29	54.646
697.47	54.618
697.66	54.642
697.84	54.644
698.02	54.677
698.20	54.770
698.39	54.824
698.57	54.672
698.75	54.693
698.93	54.705
699.11	54.703
699.30	54.641
699.48	54.700
699.66	54.705
699.84	54.725
700.03	54.686
700.21	54.626
700.39	54.649
700.57	54.715
700.75	54.697
700.94	54.745
701.12	54.735
701.30	54.722
701.48	54.642
701.66	54.696
701.85	54.641
702.03	54.766
702.21	54.785
702.39	54.733
702.57	54.799
702.76	54.807
702.94	54.731
703.12	54.850
703.30	54.857
703.48	54.991
703.66	54.935
703.85	54.935
704.03	54.813
704.21	54.849
704.39	54.842
704.57	54.807
704.75	54.888
704.94	54.950
705.12	54.889
705.30	54.955
705.48	54.893
705.66	54.890
705.84	54.930
706.03	54.987
706.21	55.045
706.39	54.981
706.57	55.004
706.75	55.020
706.93	55.077
707.12	55.114
707.30	55.069
707.48	55.135
707.66	55.076
707.84	55.165
708.02	55.177
708.20	55.169
708.39	55.267
708.57	55.323
708.75	55.230
708.93	55.166
709.11	55.136
709.29	55.163
709.47	55.136
709.66	55.179
709.84	55.112
710.02	55.061
710.20	55.100
710.38	55.113
710.56	54.995
710.74	55.117
710.92	55.158
711.10	55.240
711.29	55.310
711.47	55.346
711.65	55.417
711.83	55.401
712.01	55.514
712.19	55.397
712.37	55.387
712.55	55.486
712.73	55.408
712.92	55.361
713.10	55.227
713.28	55.111
713.46	55.078
713.64	55.007
713.82	54.965
714.00	54.917
714.18	54.946
714.36	54.918
714.54	54.866
714.72	54.930
714.91	54.907
715.09	55.028
715.27	55.130
715.45	55.140
715.63	55.165
715.81	55.229
715.99	55.218
716.17	55.259
716.35	55.308
716.53	55.367
716.71	55.324
716.89	55.381
717.07	55.303
717.25	55.386
717.43	55.319
717.62	55.302
717.80	55.330
717.98	55.314
718.16	55.325
718.34	55.397
718.52	55.361
718.70	55.368
718.88	55.475
719.06	55.508
719.24	55.421
719.42	55.507
719.60	55.467
719.78	55.503
719.96	55.590
720.14	55.610
720.32	55.542
720.50	55.603
720.68	55.599
720.86	55.449
721.04	55.504
721.22	55.435
721.40	55.372
721.58	55.490
721.76	55.491
721.94	55.401
722.12	55.271
722.30	55.212
722.48	55.138
722.66	55.183
722.84	55.191
723.03	55.214
723.21	55.249
723.39	55.346
723.57	55.309
723.75	55.280
723.93	55.276
724.11	55.410
724.29	55.584
724.47	55.675
724.65	55.657
724.83	55.660
725.00	55.698
725.18	55.693
725.36	55.674
725.54	55.753
725.72	55.793
725.90	55.835
726.08	55.775
726.26	55.705
726.44	55.645
726.62	55.691
726.80	55.765
726.98	55.740
727.16	55.752
727.34	55.799
727.52	55.734
727.70	55.723
727.88	55.737
728.06	55.791
728.24	55.808
728.42	55.946
728.60	55.931
728.78	55.963
728.96	56.010
729.14	55.970
729.32	55.964
729.50	55.994
729.68	55.953
729.86	55.982
730.04	56.008
730.22	56.046
730.39	55.920
730.57	55.937
730.75	55.805
730.93	55.787
731.11	55.883
731.29	55.869
731.47	55.944
731.65	55.969
731.83	55.922
732.01	55.892
732.19	55.827
732.37	55.878
732.55	55.909
732.73	56.033
732.90	56.021
733.08	56.028
733.26	56.103
733.44	56.057
733.62	56.013
733.80	56.080
733.98	56.065
734.16	56.140
734.34	56.047
734.52	55.936
734.70	55.877
734.87	55.802
735.05	55.867
735.23	55.794
735.41	55.802
735.59	55.844
735.77	55.831
735.95	55.827
736.13	55.757
736.31	55.768
736.49	55.816
736.66	55.817
736.84	55.910
737.02	55.913
737.20	55.948
737.38	56.002
737.56	55.966
737.74	55.938
737.92	55.985
738.09	55.924
738.27	56.054
738.45	56.113
738.63	56.167
738.81	56.161
738.99	56.062
739.17	56.071
739.34	55.960
739.52	56.078
739.70	56.112
739.88	56.139
740.06	56.257
740.24	56.229
740.42	56.239
740.59	56.190
740.77	56.153
740.95	56.196
741.13	56.250
741.31	56.289
741.49	56.189
741.66	56.175
741.84	56.180
742.02	56.188
742.20	56.240
742.38	56.187
742.56	56.172
742.73	56.270
742.91	56.221
743.09	56.094
743.27	56.170
743.45	56.268
743.63	56.268
743.80	56.213
743.98	56.191
744.16	56.124
744.34	56.171
744.52	56.145
744.69	56.128
744.87	56.151
745.05	56.211
745.23	56.078
745.41	56.033
745.59	56.115
745.76	56.087
745.94	56.009
746.12	55.997
746.30	56.014
746.47	56.179
746.65	56.146
746.83	56.138
747.01	56.207
747.19	56.290
747.36	56.304
747.54	56.232
747.72	56.375
747.90	56.519
748.08	56.491
748.25	56.476
748.43	56.448
748.61	56.396
748.79	56.453
748.96	56.384
749.14	56.392
749.32	56.399
749.50	56.375
749.68	56.353
749.85	56.413
750.03	56.476
750.21	56.544
750.39	56.681
750.56	56.648
750.74	56.712
750.92	56.724
751.10	56.717
751.27	56.677
751.45	56.823
751.63	56.731
751.81	56.582
751.98	56.674
752.16	56.569
752.34	56.407
752.51	56.540
752.69	56.465
752.87	56.490
753.05	56.512
753.22	56.547
753.40	56.414
753.58	56.479
753.76	56.510
753.93	56.465
754.11	56.506
754.29	56.484
754.46	56.547
754.64	56.523
754.82	56.456
755.00	56.399
755.17	56.387
755.35	56.457
755.53	56.424
755.70	56.376
755.88	56.389
756.06	56.332
756.24	56.335
756.41	56.231
756.59	56.230
756.77	56.248
756.94	56.250
757.12	56.326
757.30	56.321
757.47	56.371
757.65	56.417
757.83	56.404
758.01	56.555
758.18	56.575
758.36	56.584
758.54	56.653
758.71	56.719
758.89	56.807
759.07	56.808
759.24	56.848
759.42	56.836
759.60	56.837
759.77	56.769
759.95	56.689
760.13	56.713
760.30	56.761
760.48	56.743
760.66	56.851
760.83	56.913
761.01	56.815
761.19	56.806
761.36	56.722
761.54	56.681
761.72	56.760
761.89	56.867
762.07	56.984
762.24	57.050
762.42	57.080
762.60	56.965
762.77	56.962
762.95	57.011
763.13	56.986
763.30	57.071
763.48	57.107
763.66	57.013
763.83	56.910
764.01	56.796
764.18	56.659
764.36	56.653
764.54	56.694
764.71	56.684
764.89	56.736
765.07	56.728
765.24	56.735
765.42	56.805
765.59	56.874
765.77	56.949
765.95	56.924
766.12	56.950
766.30	56.947
766.47	56.885
766.65	56.758
766.83	56.753
767.00	56.673
767.18	56.609
767.35	56.565
767.53	56.665
767.71	56.687
767.88	56.716
768.06	56.736
768.23	56.704
768.41	56.665
768.59	56.752
768.76	56.780
768.94	56.808
769.11	56.885
769.29	56.835
769.46	56.737
769.64	56.708
769.82	56.707
769.99	56.755
770.17	56.797
770.34	56.919
770.52	56.974
770.69	56.945
770.87	57.071
771.05	57.001
771.22	57.072
771.40	57.102
771.57	57.116
771.75	57.132
771.92	57.108
772.10	56.986
772.27	57.022
772.45	56.922
772.63	56.962
772.80	56.951
772.98	57.053
773.15	57.063
773.33	57.209
773.50	57.175
773.68	57.192
773.85	57.157
774.03	57.242
774.20	57.221
774.38	57.190
774.55	57.091
774.73	57.099
774.91	57.048
775.08	56.996
775.26	56.898
775.43	56.891
775.61	56.820
775.78	56.926
775.96	56.960
776.13	56.898
776.31	57.012
776.48	57.039
776.66	56.977
776.83	56.999
777.01	57.084
777.18	57.065
777.36	57.049
777.53	57.132
777.71	56.975
777.88	56.921
778.06	56.936
778.23	56.923
778.41	56.987
778.58	57.062
778.76	57.170
778.93	57.179
779.11	57.148
779.28	57.137
779.46	57.123
779.63	57.283
779.80	57.426
779.98	57.476
780.15	57.455
780.33	57.430
780.50	57.397
780.68	57.290
780.85	57.306
781.03	57.303
781.20	57.397
781.38	57.435
781.55	57.363
781.73	57.347
781.90	57.252
782.08	57.361
782.25	57.364
782.42	57.346
782.60	57.327
782.77	57.272
782.95	57.400
783.12	57.402
783.30	57.433
783.47	57.407
783.65	57.437
783.82	57.588
783.99	57.604
784.17	57.658
784.34	57.800
784.52	57.957
784.69	57.949
784.87	57.878
785.04	57.945
785.21	57.872
785.39	57.927
785.56	57.875
785.74	57.839
785.91	57.783
786.08	57.714
786.26	57.554
786.43	57.558
786.61	57.597
786.78	57.657
786.96	57.565
787.13	57.659
787.30	57.755
787.48	57.671
787.65	57.610
787.83	57.647
788.00	57.802
788.17	57.937
788.35	57.760
788.52	57.823
788.70	57.828
788.87	57.951
789.04	57.895
789.22	57.795
789.39	57.916
789.56	57.927
789.74	57.884
789.91	57.857
790.09	57.865
790.26	58.022
790.43	58.024
790.61	58.048
790.78	57.915
790.95	57.923
791.13	58.089
791.30	58.037
791.47	58.037
791.65	57.981
791.82	57.938
792.00	57.950
792.17	57.936
792.34	57.929
792.52	57.958
792.69	58.015
792.86	58.188
793.04	58.055
793.21	58.111
793.38	58.056
793.56	58.155
793.73	58.117
793.90	58.037
794.08	58.011
794.25	58.041
794.42	57.941
794.60	57.860
794.77	57.625
794.94	57.632
795.12	57.586
795.29	57.727
795.46	57.746
795.64	57.686
795.81	57.634
795.98	57.802
796.16	57.845
796.33	57.813
796.50	57.888
796.68	57.978
796.85	58.010
797.02	58.221
797.19	58.153
797.37	57.920
797.54	58.069
797.71	58.185
797.89	58.085
798.06	58.031
798.23	58.091
798.41	57.989
798.58	58.064
798.75	58.178
798.92	58.212
799.10	58.266
799.27	58.573
799.44	58.674
799.62	58.630
799.79	58.597
799.96	58.554
800.13	58.513
800.31	58.611
800.48	58.586
800.65	58.438
800.82	58.247
801.00	58.294
801.17	58.280
801.34	58.114
801.52	58.110
801.69	58.193
801.86	58.240
802.03	58.400
802.21	58.495
802.38	58.517
802.55	58.652
802.72	58.558
802.90	58.438
803.07	58.368
803.24	58.480
803.41	58.436
803.59	58.373
803.76	58.340
803.93	58.349
804.10	58.213
804.27	58.228
804.45	58.217
804.62	58.303
804.79	58.409
804.96	58.415
805.14	58.454
805.31	58.669
805.48	58.671
805.65	58.796
805.82	58.690
806.00	58.895
806.17	58.924
806.34	58.867
806.51	59.017
806.69	59.115
806.86	59.058
807.03	58.970
807.20	58.864
807.37	59.008
807.55	58.926
807.72	58.883
807.89	58.770
808.06	58.737
808.23	58.684
808.41	58.518
808.58	58.533
808.75	58.551
808.92	58.740
809.09	58.745
809.26	58.535
809.44	58.647
809.61	58.741
809.78	58.742
809.95	58.841
810.12	58.994
810.30	59.179
810.47	59.100
810.64	59.188
810.81	59.014
810.98	59.001
811.15	58.990
811.33	58.976
811.50	59.010
811.67	59.104
811.84	58.880
812.01	58.840
812.18	58.724
812.35	58.855
812.53	58.817
812.70	58.831
812.87	58.867
813.04	58.933
813.21	58.829
813.38	58.861
813.55	58.897
813.73	59.064
813.90	59.019
814.07	58.952
814.24	58.790
814.41	58.686
814.58	58.821
814.75	58.913
814.93	59.010
815.10	59.088
815.27	58.945
815.44	58.711
815.61	58.845
815.78	58.778
815.95	58.901
816.12	58.756
816.29	59.079
816.47	58.913
816.64	58.867
816.81	58.704
816.98	58.695
817.15	58.824
817.32	58.882
817.49	58.732
817.66	58.707
817.83	58.798
818.00	59.041
818.18	58.751
818.35	58.883
818.52	58.740
818.69	58.836
818.86	58.747
819.03	58.617
819.20	58.622
819.37	58.559
819.54	58.540
819.71	58.445
819.88	58.379
820.05	58.476
820.23	58.548
820.40	58.812
820.57	58.984
820.74	59.076
820.91	59.049
821.08	59.110
821.25	59.254
821.42	59.502
821.59	59.321
821.76	59.414
821.93	59.473
822.10	59.420
822.27	59.262
822.44	59.223
822.61	59.371
822.78	59.297
822.95	59.393
823.12	59.280
823.29	59.253
823.47	59.492
823.64	59.375
823.81	59.286
823.98	59.215
824.15	59.277
824.32	59.036
824.49	58.952
824.66	59.087
824.83	59.086
825.00	59.270
825.17	59.171
825.34	59.020
825.51	59.153
825.68	59.235
825.85	59.188
826.02	59.098
826.19	59.251
826.36	59.149
826.53	59.194
826.70	59.256
826.87	59.285
827.04	59.491
827.21	59.878
827.38	59.845
827.55	59.850
827.72	59.901
827.89	59.730
828.06	59.603
828.23	59.757
828.40	59.900
828.57	59.785
828.74	59.598
828.91	59.567
829.08	59.440
829.25	59.347
829.42	59.352
829.59	59.413
829.76	59.624
829.93	59.668
830.10	59.690
830.27	59.643
830.44	59.625
830.60	59.723
830.77	59.569
830.94	59.224
831.11	59.283
831.28	59.392
831.45	59.395
831.62	59.478
831.79	59.529
831.96	59.521
832.13	59.544
832.30	59.351
832.47	59.357
832.64	59.647
832.81	59.921
832.98	59.883
833.15	59.716
833.32	59.568
833.49	59.747
833.65	59.855
833.82	59.853
833.99	59.813
834.16	59.983
834.33	59.847
834.50	59.526
834.67	59.373
834.84	59.397
835.01	59.489
835.18	59.630
835.35	59.674
835.52	59.776
835.69	59.804
835.85	59.927
836.02	59.990
836.19	60.112
836.36	60.196
836.53	60.279
836.70	60.430
836.87	60.449
837.04	60.573
837.21	60.298
837.38	60.131
837.54	60.066
837.71	59.813
837.88	59.869
838.05	60.058
838.22	59.853
838.39	59.852
838.56	59.707
838.73	59.749
838.89	59.635
839.06	59.728
839.23	60.031
839.40	60.028
839.57	60.315
839.74	60.348
839.91	60.176
840.08	60.488
840.24	60.730
840.41	60.824
840.58	60.773
840.75	60.962
840.92	60.801
841.09	60.803
841.26	60.993
841.42	60.913
841.59	60.831
841.76	60.805
841.93	60.715
842.10	60.554
842.27	60.422
842.43	60.482
842.60	60.355
842.77	60.315
842.94	60.065
843.11	59.807
843.28	59.962
843.44	59.994
843.61	59.956
843.78	60.047
843.95	60.118
844.12	60.236
844.28	60.149
844.45	60.169
844.62	60.287
844.79	60.315
844.96	60.462
845.13	60.188
845.29	60.389
845.46	60.473
845.63	60.421
845.80	60.392
845.97	60.474
846.13	60.542
846.30	60.329
846.47	60.409
846.64	60.297
846.81	60.181
846.97	60.410
847.14	60.363
847.31	60.439
847.48	60.559
847.64	60.729
847.81	60.683
847.98	60.727
848.15	60.851
848.32	60.884
848.48	61.097
848.65	61.152
848.82	60.883
848.99	60.781
849.15	60.522
849.32	60.114
849.49	59.816
849.66	59.766
849.82	59.655
849.99	59.415
850.16	59.652
850.33	59.759
850.49	59.692
850.66	59.814
850.83	59.734
851.00	59.836
851.16	60.144
851.33	60.346
851.50	60.210
851.67	60.068
851.83	60.453
852.00	60.230
852.17	60.111
852.34	60.217
852.50	60.208
852.67	60.212
852.84	60.180
853.01	60.183
853.17	60.268
853.34	60.646
853.51	60.954
853.67	61.068
853.84	60.972
854.01	61.135
854.18	61.264
854.34	61.557
854.51	61.716
854.68	61.725
854.84	61.634
855.01	61.418
855.18	61.484
855.34	61.461
855.51	61.364
855.68	61.534
855.85	61.208
856.01	61.032
856.18	60.889
856.35	61.032
856.51	61.341
856.68	61.441
856.85	61.493
857.01	61.229
857.18	60.977
857.35	60.916
857.51	60.913
857.68	61.121
857.85	60.968
858.01	60.825
858.18	60.763
858.35	60.460
858.51	60.205
858.68	59.948
858.85	59.899
859.01	59.905
859.18	60.052
859.35	59.943
859.51	60.144
859.68	60.192
859.85	60.243
860.01	60.362
860.18	60.426
860.35	60.549
860.51	60.979
860.68	61.173
860.84	61.352
861.01	61.488
861.18	61.675
861.34	61.240
861.51	61.544
861.68	61.346
861.84	61.156
862.01	61.273
862.18	61.395
862.34	61.204
862.51	61.173
862.67	61.266
862.84	61.129
863.01	61.282
863.17	61.531
863.34	61.236
863.50	61.477
863.67	61.831
863.84	61.681
864.00	61.771
864.17	62.001
864.33	61.821
864.50	61.820
864.67	61.538
864.83	61.253
865.00	61.092
865.16	61.339
865.33	61.342
865.50	61.056
865.66	61.253
865.83	61.144
865.99	60.841
866.16	60.921
866.33	60.847
866.49	61.045
866.66	61.051
866.82	61.123
866.99	61.068
867.15	60.928
867.32	60.956
867.49	61.042
867.65	61.110
867.82	61.303
867.98	61.387
868.15	61.174
868.31	61.121
868.48	61.153
868.64	61.067
868.81	61.211
868.98	61.355
869.14	61.342
869.31	61.093
869.47	61.102
869.64	60.988
869.80	60.883
869.97	61.305
870.13	61.371
870.30	61.274
870.46	61.468
870.63	61.372
870.79	61.428
870.96	61.497
871.12	61.647
871.29	61.661
871.46	61.789
871.62	62.020
871.79	61.903
871.95	61.877
872.12	62.029
872.28	62.020
872.45	62.382
872.61	62.386
872.78	62.397
872.94	62.409
873.11	62.546
873.27	62.680
873.44	62.533
873.60	62.420
873.77	62.288
873.93	62.497
874.10	62.608
874.26	62.077
874.43	62.015
874.59	61.885
874.76	61.783
874.92	61.435
875.09	61.057
875.25	61.012
875.41	61.292
875.58	61.531
875.74	61.362
875.91	60.972
876.07	60.924
876.24	60.847
876.40	61.018
876.57	61.140
876.73	61.386
876.90	61.415
877.06	61.414
877.23	61.090
877.39	61.125
877.56	60.892
877.72	60.947
877.88	61.415
878.05	61.422
878.21	61.188
878.38	61.300
878.54	61.341
878.71	61.279
878.87	61.499
879.04	61.816
879.20	61.805
879.36	61.952
879.53	61.992
879.69	61.614
879.86	61.715
880.02	63.018
880.19	61.437
880.35	60.083
880.51	60.369
880.68	62.024
>>>>>End Processed Spectral Data<<<<<
