# Supplementary material for: Structure and pigment make the eyed elater’s eyespots black
Source: PeerJ. 2020 Jan 13;8:e8161. doi: 10.7717/peerj.8161 (PMC6964691; doi:10.7717/peerj.8161)
Supplement: Supplemental Information 3 — 42 text files with reflectance spectra and 1 R script text file [file peerj-08-8161-s003.zip › coated/90_black_coated_VTEC000007865_2.txt]

SpectraSuite Data File
++++++++++++++++++++++++++++++++++++
Date: Sun Sep 01 15:38:27 EDT 2019
User: Paul
Dark Spectrum Present: Yes
Reference Spectrum Present: Yes
Number of Sampled Component Spectra: 1
Spectrometers: USB4C01401
Integration Time (usec): 40000 (USB4C01401)
Spectra Averaged: 5 (USB4C01401)
Boxcar Smoothing: 5 (USB4C01401)
Correct for Electrical Dark: No (USB4C01401)
Strobe/Lamp Enabled: No (USB4C01401)
Correct for Detector Non-linearity: No (USB4C01401)
Correct for Stray Light: No (USB4C01401)
Number of Pixels in Processed Spectrum: 3648
>>>>>Begin Processed Spectral Data<<<<<
179.04	-21.818
179.26	-21.818
179.47	-21.818
179.69	22.222
179.90	180.000
180.12	-155.172
180.33	-159.259
180.55	-53.846
180.76	-61.607
180.98	-183.333
181.19	-646.667
181.41	308.108
181.62	-133.333
181.84	72.727
182.05	39.547
182.27	31.120
182.48	22.954
182.70	21.786
182.91	24.622
183.13	20.775
183.34	20.527
183.56	16.765
183.77	15.367
183.99	13.359
184.20	13.311
184.41	14.068
184.63	13.715
184.84	12.675
185.06	13.761
185.27	12.208
185.49	12.780
185.70	13.333
185.92	13.247
186.13	13.569
186.35	13.660
186.56	13.491
186.78	12.707
186.99	13.659
187.21	15.763
187.42	13.957
187.64	16.129
187.85	16.955
188.06	16.605
188.28	17.480
188.49	15.928
188.71	13.637
188.92	12.906
189.14	14.141
189.35	14.056
189.57	12.657
189.78	13.240
190.00	11.571
190.21	11.798
190.42	11.687
190.64	12.399
190.85	11.446
191.07	17.159
191.28	14.594
191.50	14.482
191.71	14.618
191.93	14.274
192.14	15.036
192.36	16.176
192.57	12.472
192.78	10.570
193.00	8.205
193.21	11.425
193.43	9.718
193.64	11.317
193.86	12.291
194.07	10.111
194.28	11.948
194.50	10.823
194.71	11.545
194.93	14.685
195.14	14.938
195.36	16.441
195.57	15.395
195.78	13.069
196.00	14.336
196.21	12.737
196.43	12.314
196.64	11.529
196.86	10.694
197.07	10.125
197.28	9.482
197.50	11.677
197.71	10.451
197.93	9.972
198.14	11.545
198.36	10.474
198.57	9.132
198.78	8.778
199.00	8.763
199.21	10.229
199.43	9.630
199.64	9.228
199.85	6.064
200.07	7.663
200.28	9.205
200.50	8.432
200.71	10.911
200.92	12.262
201.14	14.762
201.35	13.672
201.57	12.633
201.78	13.325
201.99	15.495
202.21	17.593
202.42	17.527
202.64	15.774
202.85	16.747
203.06	16.392
203.28	18.037
203.49	17.468
203.71	18.596
203.92	18.043
204.13	18.668
204.35	17.659
204.56	16.624
204.78	17.027
204.99	18.411
205.20	18.052
205.42	17.620
205.63	15.365
205.85	15.334
206.06	15.439
206.27	17.254
206.49	17.365
206.70	16.177
206.91	16.936
207.13	15.634
207.34	14.743
207.56	14.801
207.77	13.129
207.98	14.872
208.20	15.335
208.41	14.662
208.62	13.083
208.84	13.080
209.05	14.735
209.27	13.898
209.48	13.457
209.69	12.834
209.91	12.559
210.12	12.603
210.33	12.870
210.55	12.868
210.76	12.126
210.97	11.655
211.19	10.131
211.40	8.839
211.61	8.292
211.83	9.437
212.04	10.745
212.26	10.378
212.47	9.395
212.68	7.782
212.90	7.820
213.11	9.091
213.32	9.745
213.54	10.504
213.75	10.248
213.96	11.219
214.18	10.786
214.39	10.968
214.60	9.967
214.82	11.551
215.03	11.672
215.24	11.110
215.46	11.154
215.67	9.723
215.88	8.498
216.10	8.530
216.31	8.534
216.52	8.507
216.74	8.379
216.95	9.391
217.16	8.288
217.38	8.637
217.59	8.634
217.80	7.983
218.02	9.051
218.23	8.544
218.44	8.369
218.66	8.356
218.87	8.480
219.08	7.876
219.30	7.049
219.51	6.873
219.72	6.553
219.94	6.263
220.15	6.399
220.36	6.239
220.58	6.448
220.79	6.535
221.00	6.380
221.22	6.306
221.43	6.298
221.64	6.207
221.85	6.293
222.07	6.364
222.28	6.298
222.49	5.975
222.71	5.459
222.92	5.590
223.13	5.579
223.35	5.693
223.56	5.957
223.77	5.781
223.99	5.916
224.20	5.970
224.41	5.952
224.62	6.065
224.84	5.830
225.05	6.263
225.26	6.288
225.48	6.186
225.69	6.132
225.90	5.941
226.11	6.223
226.33	6.197
226.54	6.282
226.75	6.263
226.97	6.206
227.18	6.503
227.39	6.514
227.60	6.499
227.82	6.506
228.03	6.511
228.24	6.397
228.46	6.342
228.67	6.451
228.88	6.390
229.09	6.379
229.31	6.356
229.52	6.294
229.73	6.218
229.95	6.060
230.16	6.075
230.37	6.077
230.58	6.088
230.80	6.060
231.01	6.033
231.22	6.022
231.43	6.020
231.65	6.081
231.86	6.081
232.07	6.005
232.28	6.138
232.50	6.135
232.71	6.063
232.92	6.073
233.14	6.066
233.35	6.029
233.56	6.062
233.77	6.054
233.99	5.940
234.20	5.976
234.41	6.079
234.62	6.016
234.84	6.021
235.05	6.058
235.26	6.069
235.47	6.074
235.69	6.089
235.90	6.066
236.11	6.029
236.32	6.114
236.53	6.075
236.75	6.025
236.96	6.005
237.17	6.013
237.38	6.020
237.60	5.988
237.81	6.006
238.02	5.975
238.23	5.950
238.45	6.004
238.66	5.979
238.87	5.990
239.08	5.995
239.30	6.036
239.51	6.047
239.72	6.051
239.93	6.100
240.14	6.090
240.36	6.118
240.57	6.162
240.78	6.218
240.99	6.236
241.21	6.261
241.42	6.266
241.63	6.280
241.84	6.279
242.05	6.267
242.27	6.284
242.48	6.254
242.69	6.265
242.90	6.278
243.11	6.237
243.33	6.207
243.54	6.215
243.75	6.208
243.96	6.166
244.18	6.156
244.39	6.182
244.60	6.172
244.81	6.220
245.02	6.201
245.24	6.190
245.45	6.188
245.66	6.210
245.87	6.175
246.08	6.202
246.30	6.211
246.51	6.221
246.72	6.237
246.93	6.237
247.14	6.227
247.35	6.242
247.57	6.234
247.78	6.259
247.99	6.271
248.20	6.273
248.41	6.267
248.63	6.287
248.84	6.312
249.05	6.312
249.26	6.296
249.47	6.319
249.68	6.326
249.90	6.324
250.11	6.286
250.32	6.280
250.53	6.318
250.74	6.318
250.96	6.332
251.17	6.325
251.38	6.302
251.59	6.338
251.80	6.312
252.01	6.324
252.23	6.331
252.44	6.363
252.65	6.375
252.86	6.358
253.07	6.370
253.28	6.364
253.50	6.375
253.71	6.389
253.92	6.384
254.13	6.425
254.34	6.435
254.55	6.442
254.76	6.433
254.98	6.435
255.19	6.455
255.40	6.450
255.61	6.449
255.82	6.456
256.03	6.462
256.25	6.477
256.46	6.452
256.67	6.451
256.88	6.479
257.09	6.492
257.30	6.504
257.51	6.511
257.73	6.526
257.94	6.545
258.15	6.540
258.36	6.547
258.57	6.547
258.78	6.562
258.99	6.563
259.20	6.545
259.42	6.544
259.63	6.524
259.84	6.533
260.05	6.530
260.26	6.561
260.47	6.557
260.68	6.572
260.90	6.545
261.11	6.550
261.32	6.564
261.53	6.552
261.74	6.554
261.95	6.575
262.16	6.584
262.37	6.599
262.58	6.568
262.80	6.591
263.01	6.589
263.22	6.611
263.43	6.617
263.64	6.637
263.85	6.658
264.06	6.675
264.27	6.672
264.48	6.659
264.70	6.638
264.91	6.655
265.12	6.638
265.33	6.639
265.54	6.647
265.75	6.656
265.96	6.662
266.17	6.677
266.38	6.692
266.59	6.707
266.81	6.711
267.02	6.742
267.23	6.753
267.44	6.764
267.65	6.763
267.86	6.785
268.07	6.790
268.28	6.784
268.49	6.795
268.70	6.797
268.91	6.810
269.13	6.821
269.34	6.806
269.55	6.803
269.76	6.814
269.97	6.835
270.18	6.821
270.39	6.824
270.60	6.825
270.81	6.819
271.02	6.828
271.23	6.830
271.44	6.838
271.65	6.859
271.87	6.847
272.08	6.851
272.29	6.840
272.50	6.866
272.71	6.880
272.92	6.876
273.13	6.885
273.34	6.884
273.55	6.896
273.76	6.890
273.97	6.894
274.18	6.911
274.39	6.928
274.60	6.958
274.81	6.954
275.02	6.963
275.24	6.981
275.45	6.985
275.66	6.979
275.87	6.983
276.08	6.993
276.29	7.006
276.50	7.012
276.71	7.022
276.92	7.012
277.13	7.034
277.34	7.034
277.55	7.016
277.76	7.028
277.97	7.056
278.18	7.067
278.39	7.080
278.60	7.082
278.81	7.089
279.02	7.076
279.23	7.085
279.44	7.080
279.65	7.084
279.86	7.113
280.08	7.119
280.29	7.110
280.50	7.112
280.71	7.119
280.92	7.128
281.13	7.143
281.34	7.159
281.55	7.166
281.76	7.168
281.97	7.173
282.18	7.171
282.39	7.170
282.60	7.188
282.81	7.200
283.02	7.196
283.23	7.211
283.44	7.210
283.65	7.219
283.86	7.225
284.07	7.237
284.28	7.240
284.49	7.265
284.70	7.270
284.91	7.260
285.12	7.245
285.33	7.256
285.54	7.246
285.75	7.252
285.96	7.236
286.17	7.237
286.38	7.220
286.59	7.226
286.80	7.205
287.01	7.201
287.22	7.211
287.43	7.202
287.64	7.209
287.85	7.211
288.06	7.218
288.27	7.244
288.48	7.230
288.69	7.232
288.90	7.225
289.11	7.223
289.32	7.247
289.53	7.237
289.74	7.250
289.95	7.248
290.16	7.253
290.37	7.233
290.58	7.229
290.79	7.258
291.00	7.285
291.21	7.278
291.42	7.301
291.63	7.308
291.83	7.320
292.04	7.334
292.25	7.345
292.46	7.351
292.67	7.381
292.88	7.382
293.09	7.376
293.30	7.363
293.51	7.381
293.72	7.389
293.93	7.395
294.14	7.393
294.35	7.412
294.56	7.418
294.77	7.430
294.98	7.428
295.19	7.434
295.40	7.448
295.61	7.464
295.82	7.476
296.03	7.481
296.24	7.483
296.45	7.515
296.66	7.518
296.86	7.528
297.07	7.535
297.28	7.542
297.49	7.561
297.70	7.577
297.91	7.586
298.12	7.591
298.33	7.596
298.54	7.602
298.75	7.589
298.96	7.594
299.17	7.600
299.38	7.608
299.59	7.622
299.80	7.627
300.00	7.626
300.21	7.633
300.42	7.651
300.63	7.662
300.84	7.669
301.05	7.686
301.26	7.693
301.47	7.696
301.68	7.705
301.89	7.710
302.10	7.716
302.31	7.723
302.52	7.727
302.72	7.734
302.93	7.733
303.14	7.738
303.35	7.740
303.56	7.745
303.77	7.761
303.98	7.761
304.19	7.766
304.40	7.771
304.61	7.770
304.82	7.789
305.02	7.788
305.23	7.801
305.44	7.814
305.65	7.818
305.86	7.827
306.07	7.822
306.28	7.839
306.49	7.853
306.70	7.858
306.91	7.862
307.11	7.859
307.32	7.857
307.53	7.859
307.74	7.864
307.95	7.885
308.16	7.883
308.37	7.892
308.58	7.888
308.79	7.890
308.99	7.893
309.20	7.892
309.41	7.889
309.62	7.882
309.83	7.881
310.04	7.869
310.25	7.855
310.46	7.855
310.66	7.857
310.87	7.857
311.08	7.848
311.29	7.833
311.50	7.857
311.71	7.862
311.92	7.887
312.12	7.890
312.33	7.897
312.54	7.904
312.75	7.922
312.96	7.923
313.17	7.931
313.38	7.939
313.59	7.946
313.79	7.936
314.00	7.931
314.21	7.926
314.42	7.928
314.63	7.928
314.84	7.932
315.04	7.935
315.25	7.937
315.46	7.936
315.67	7.937
315.88	7.947
316.09	7.957
316.30	7.977
316.50	7.980
316.71	7.991
316.92	8.004
317.13	8.009
317.34	7.994
317.55	8.011
317.75	8.020
317.96	8.024
318.17	8.022
318.38	8.024
318.59	8.016
318.80	8.030
319.00	8.008
319.21	8.015
319.42	8.009
319.63	8.034
319.84	8.031
320.05	8.032
320.25	8.040
320.46	8.070
320.67	8.078
320.88	8.095
321.09	8.091
321.29	8.114
321.50	8.110
321.71	8.130
321.92	8.128
322.13	8.150
322.34	8.160
322.54	8.170
322.75	8.167
322.96	8.181
323.17	8.200
323.38	8.224
323.58	8.240
323.79	8.257
324.00	8.261
324.21	8.277
324.42	8.266
324.62	8.266
324.83	8.277
325.04	8.283
325.25	8.289
325.46	8.269
325.66	8.250
325.87	8.231
326.08	8.237
326.29	8.231
326.50	8.214
326.70	8.202
326.91	8.209
327.12	8.213
327.33	8.220
327.53	8.214
327.74	8.218
327.95	8.251
328.16	8.287
328.37	8.295
328.57	8.305
328.78	8.306
328.99	8.327
329.20	8.328
329.41	8.332
329.61	8.327
329.82	8.331
330.03	8.335
330.24	8.309
330.44	8.296
330.65	8.280
330.86	8.279
331.07	8.300
331.27	8.310
331.48	8.307
331.69	8.301
331.90	8.306
332.10	8.300
332.31	8.305
332.52	8.328
332.73	8.332
332.93	8.349
333.14	8.351
333.35	8.344
333.56	8.345
333.76	8.363
333.97	8.382
334.18	8.385
334.39	8.391
334.59	8.389
334.80	8.371
335.01	8.384
335.22	8.390
335.42	8.401
335.63	8.410
335.84	8.404
336.05	8.392
336.25	8.392
336.46	8.395
336.67	8.396
336.88	8.397
337.08	8.399
337.29	8.379
337.50	8.380
337.71	8.380
337.91	8.381
338.12	8.393
338.33	8.408
338.53	8.397
338.74	8.392
338.95	8.412
339.16	8.425
339.36	8.453
339.57	8.473
339.78	8.488
339.98	8.492
340.19	8.502
340.40	8.495
340.61	8.509
340.81	8.515
341.02	8.522
341.23	8.519
341.43	8.519
341.64	8.517
341.85	8.527
342.06	8.507
342.26	8.508
342.47	8.505
342.68	8.523
342.88	8.513
343.09	8.524
343.30	8.531
343.51	8.540
343.71	8.543
343.92	8.540
344.13	8.543
344.33	8.555
344.54	8.579
344.75	8.585
344.95	8.575
345.16	8.565
345.37	8.574
345.57	8.593
345.78	8.599
345.99	8.633
346.19	8.636
346.40	8.630
346.61	8.637
346.82	8.621
347.02	8.622
347.23	8.639
347.44	8.652
347.64	8.656
347.85	8.648
348.06	8.650
348.26	8.640
348.47	8.641
348.68	8.659
348.88	8.677
349.09	8.679
349.30	8.686
349.50	8.690
349.71	8.723
349.92	8.710
350.12	8.717
350.33	8.719
350.54	8.713
350.74	8.716
350.95	8.711
351.16	8.697
351.36	8.713
351.57	8.712
351.77	8.706
351.98	8.691
352.19	8.713
352.39	8.727
352.60	8.715
352.81	8.733
353.01	8.745
353.22	8.742
353.43	8.734
353.63	8.725
353.84	8.731
354.05	8.753
354.25	8.743
354.46	8.721
354.67	8.707
354.87	8.731
355.08	8.722
355.28	8.701
355.49	8.712
355.70	8.737
355.90	8.743
356.11	8.770
356.32	8.762
356.52	8.777
356.73	8.800
356.93	8.788
357.14	8.770
357.35	8.766
357.55	8.779
357.76	8.773
357.97	8.761
358.17	8.761
358.38	8.741
358.58	8.737
358.79	8.742
359.00	8.740
359.20	8.751
359.41	8.748
359.61	8.729
359.82	8.740
360.03	8.734
360.23	8.751
360.44	8.763
360.64	8.769
360.85	8.767
361.06	8.751
361.26	8.736
361.47	8.745
361.67	8.767
361.88	8.791
362.09	8.783
362.29	8.806
362.50	8.791
362.70	8.787
362.91	8.794
363.12	8.811
363.32	8.834
363.53	8.843
363.73	8.843
363.94	8.829
364.15	8.830
364.35	8.854
364.56	8.862
364.76	8.888
364.97	8.908
365.17	8.903
365.38	8.916
365.59	8.907
365.79	8.924
366.00	8.945
366.20	8.934
366.41	8.943
366.61	8.930
366.82	8.927
367.03	8.914
367.23	8.898
367.44	8.905
367.64	8.888
367.85	8.877
368.05	8.867
368.26	8.855
368.47	8.873
368.67	8.869
368.88	8.866
369.08	8.846
369.29	8.842
369.49	8.858
369.70	8.863
369.90	8.861
370.11	8.881
370.31	8.887
370.52	8.899
370.73	8.926
370.93	8.946
371.14	8.969
371.34	9.005
371.55	9.022
371.75	9.028
371.96	9.012
372.16	9.017
372.37	9.038
372.57	9.054
372.78	9.055
372.99	9.043
373.19	9.051
373.40	9.036
373.60	9.030
373.81	9.025
374.01	9.007
374.22	9.015
374.42	9.031
374.63	9.018
374.83	9.020
375.04	9.008
375.24	9.010
375.45	8.987
375.65	8.995
375.86	8.979
376.06	8.967
376.27	8.975
376.47	8.984
376.68	8.976
376.88	8.990
377.09	8.990
377.29	9.005
377.50	8.987
377.70	9.000
377.91	8.994
378.11	9.006
378.32	9.024
378.52	9.035
378.73	9.056
378.93	9.064
379.14	9.080
379.34	9.073
379.55	9.075
379.75	9.097
379.96	9.121
380.16	9.150
380.37	9.154
380.57	9.159
380.78	9.169
380.98	9.153
381.19	9.163
381.39	9.132
381.60	9.143
381.80	9.142
382.01	9.156
382.21	9.136
382.42	9.123
382.62	9.121
382.83	9.122
383.03	9.100
383.24	9.106
383.44	9.100
383.65	9.108
383.85	9.106
384.06	9.115
384.26	9.098
384.47	9.100
384.67	9.093
384.87	9.101
385.08	9.094
385.28	9.114
385.49	9.125
385.69	9.117
385.90	9.124
386.10	9.125
386.31	9.107
386.51	9.118
386.72	9.146
386.92	9.162
387.13	9.154
387.33	9.172
387.53	9.171
387.74	9.155
387.94	9.165
388.15	9.170
388.35	9.161
388.56	9.173
388.76	9.166
388.97	9.145
389.17	9.137
389.37	9.147
389.58	9.156
389.78	9.159
389.99	9.170
390.19	9.184
390.40	9.165
390.60	9.177
390.80	9.182
391.01	9.205
391.21	9.210
391.42	9.214
391.62	9.221
391.83	9.223
392.03	9.249
392.23	9.258
392.44	9.256
392.64	9.274
392.85	9.270
393.05	9.287
393.26	9.310
393.46	9.337
393.66	9.341
393.87	9.341
394.07	9.328
394.28	9.318
394.48	9.324
394.68	9.337
394.89	9.355
395.09	9.358
395.30	9.349
395.50	9.327
395.70	9.320
395.91	9.338
396.11	9.323
396.32	9.331
396.52	9.320
396.72	9.311
396.93	9.288
397.13	9.271
397.34	9.293
397.54	9.289
397.74	9.303
397.95	9.278
398.15	9.272
398.36	9.308
398.56	9.312
398.76	9.312
398.97	9.319
399.17	9.328
399.37	9.323
399.58	9.314
399.78	9.319
399.99	9.316
400.19	9.337
400.39	9.344
400.60	9.328
400.80	9.318
401.00	9.310
401.21	9.309
401.41	9.325
401.62	9.328
401.82	9.338
402.02	9.352
402.23	9.344
402.43	9.326
402.63	9.320
402.84	9.310
403.04	9.330
403.24	9.342
403.45	9.336
403.65	9.328
403.86	9.329
404.06	9.315
404.26	9.303
404.47	9.312
404.67	9.340
404.87	9.367
405.08	9.386
405.28	9.391
405.48	9.377
405.69	9.395
405.89	9.392
406.09	9.430
406.30	9.463
406.50	9.489
406.70	9.473
406.91	9.469
407.11	9.451
407.31	9.445
407.52	9.461
407.72	9.482
407.92	9.480
408.13	9.493
408.33	9.456
408.53	9.449
408.74	9.436
408.94	9.441
409.14	9.435
409.35	9.427
409.55	9.451
409.75	9.432
409.96	9.428
410.16	9.429
410.36	9.429
410.57	9.445
410.77	9.453
410.97	9.432
411.18	9.441
411.38	9.475
411.58	9.485
411.78	9.477
411.99	9.486
412.19	9.502
412.39	9.502
412.60	9.511
412.80	9.529
413.00	9.530
413.21	9.549
413.41	9.550
413.61	9.519
413.81	9.529
414.02	9.528
414.22	9.539
414.42	9.530
414.63	9.532
414.83	9.519
415.03	9.513
415.23	9.501
415.44	9.517
415.64	9.525
415.84	9.546
416.05	9.529
416.25	9.549
416.45	9.519
416.65	9.540
416.86	9.550
417.06	9.545
417.26	9.539
417.47	9.530
417.67	9.514
417.87	9.521
418.07	9.514
418.28	9.556
418.48	9.535
418.68	9.562
418.88	9.564
419.09	9.570
419.29	9.604
419.49	9.592
419.69	9.600
419.90	9.599
420.10	9.606
420.30	9.587
420.50	9.556
420.71	9.547
420.91	9.561
421.11	9.556
421.31	9.544
421.52	9.527
421.72	9.540
421.92	9.538
422.12	9.546
422.33	9.539
422.53	9.551
422.73	9.571
422.93	9.561
423.14	9.559
423.34	9.580
423.54	9.593
423.74	9.604
423.95	9.602
424.15	9.606
424.35	9.602
424.55	9.598
424.76	9.579
424.96	9.571
425.16	9.604
425.36	9.600
425.56	9.587
425.77	9.577
425.97	9.570
426.17	9.575
426.37	9.611
426.58	9.626
426.78	9.632
426.98	9.655
427.18	9.642
427.38	9.646
427.59	9.620
427.79	9.636
427.99	9.670
428.19	9.678
428.39	9.697
428.60	9.686
428.80	9.666
429.00	9.658
429.20	9.664
429.40	9.685
429.61	9.695
429.81	9.718
430.01	9.694
430.21	9.668
430.41	9.682
430.62	9.685
430.82	9.701
431.02	9.707
431.22	9.749
431.42	9.749
431.63	9.743
431.83	9.730
432.03	9.724
432.23	9.750
432.43	9.735
432.64	9.731
432.84	9.716
433.04	9.717
433.24	9.713
433.44	9.703
433.64	9.700
433.85	9.706
434.05	9.710
434.25	9.733
434.45	9.733
434.65	9.759
434.85	9.770
435.06	9.798
435.26	9.768
435.46	9.804
435.66	9.798
435.86	9.815
436.06	9.809
436.27	9.797
436.47	9.799
436.67	9.791
436.87	9.797
437.07	9.798
437.27	9.782
437.47	9.817
437.68	9.835
437.88	9.824
438.08	9.849
438.28	9.880
438.48	9.921
438.68	9.930
438.89	9.930
439.09	9.953
439.29	9.943
439.49	9.992
439.69	9.994
439.89	9.994
440.09	9.985
440.29	9.986
440.50	9.987
440.70	10.008
440.90	10.008
441.10	10.042
441.30	10.046
441.50	10.078
441.70	10.054
441.90	10.050
442.11	10.078
442.31	10.124
442.51	10.124
442.71	10.141
442.91	10.164
443.11	10.168
443.31	10.148
443.51	10.147
443.72	10.159
443.92	10.156
444.12	10.188
444.32	10.165
444.52	10.171
444.72	10.195
444.92	10.181
445.12	10.139
445.32	10.145
445.53	10.161
445.73	10.166
445.93	10.161
446.13	10.188
446.33	10.171
446.53	10.187
446.73	10.184
446.93	10.170
447.13	10.205
447.33	10.221
447.53	10.210
447.74	10.219
447.94	10.247
448.14	10.205
448.34	10.180
448.54	10.195
448.74	10.172
448.94	10.150
449.14	10.136
449.34	10.082
449.54	10.077
449.74	10.109
449.94	10.090
450.14	10.077
450.35	10.109
450.55	10.121
450.75	10.111
450.95	10.115
451.15	10.147
451.35	10.151
451.55	10.189
451.75	10.185
451.95	10.164
452.15	10.228
452.35	10.174
452.55	10.194
452.75	10.204
452.95	10.209
453.15	10.194
453.35	10.190
453.56	10.157
453.76	10.154
453.96	10.176
454.16	10.158
454.36	10.130
454.56	10.133
454.76	10.141
454.96	10.118
455.16	10.109
455.36	10.125
455.56	10.118
455.76	10.144
455.96	10.154
456.16	10.155
456.36	10.189
456.56	10.140
456.76	10.175
456.96	10.212
457.16	10.219
457.36	10.239
457.56	10.231
457.76	10.226
457.96	10.209
458.16	10.212
458.36	10.199
458.56	10.179
458.76	10.235
458.96	10.227
459.16	10.169
459.36	10.181
459.56	10.168
459.76	10.187
459.96	10.171
460.16	10.220
460.36	10.184
460.56	10.171
460.76	10.188
460.96	10.170
461.16	10.185
461.36	10.185
461.56	10.182
461.76	10.164
461.96	10.154
462.16	10.152
462.36	10.137
462.56	10.145
462.76	10.164
462.96	10.151
463.16	10.139
463.36	10.154
463.56	10.172
463.76	10.156
463.96	10.172
464.16	10.166
464.36	10.176
464.56	10.175
464.76	10.207
464.96	10.183
465.16	10.195
465.36	10.195
465.56	10.192
465.76	10.182
465.96	10.177
466.16	10.164
466.36	10.177
466.56	10.159
466.76	10.167
466.96	10.156
467.16	10.159
467.36	10.142
467.56	10.133
467.76	10.117
467.96	10.104
468.16	10.121
468.36	10.122
468.56	10.113
468.76	10.134
468.96	10.120
469.16	10.119
469.35	10.134
469.55	10.131
469.75	10.160
469.95	10.163
470.15	10.181
470.35	10.175
470.55	10.180
470.75	10.199
470.95	10.205
471.15	10.195
471.35	10.194
471.55	10.184
471.75	10.184
471.95	10.175
472.15	10.176
472.35	10.172
472.54	10.187
472.74	10.199
472.94	10.188
473.14	10.184
473.34	10.206
473.54	10.184
473.74	10.178
473.94	10.180
474.14	10.191
474.34	10.184
474.54	10.181
474.74	10.170
474.94	10.177
475.13	10.195
475.33	10.187
475.53	10.178
475.73	10.210
475.93	10.235
476.13	10.250
476.33	10.256
476.53	10.259
476.73	10.267
476.93	10.275
477.12	10.268
477.32	10.263
477.52	10.286
477.72	10.299
477.92	10.291
478.12	10.292
478.32	10.307
478.52	10.303
478.72	10.312
478.92	10.311
479.11	10.327
479.31	10.331
479.51	10.322
479.71	10.311
479.91	10.324
480.11	10.339
480.31	10.325
480.51	10.310
480.70	10.311
480.90	10.322
481.10	10.333
481.30	10.333
481.50	10.331
481.70	10.345
481.90	10.350
482.10	10.337
482.29	10.323
482.49	10.347
482.69	10.363
482.89	10.357
483.09	10.331
483.29	10.320
483.49	10.316
483.68	10.316
483.88	10.317
484.08	10.327
484.28	10.339
484.48	10.357
484.68	10.336
484.88	10.343
485.07	10.357
485.27	10.373
485.47	10.375
485.67	10.374
485.87	10.373
486.07	10.372
486.26	10.375
486.46	10.373
486.66	10.375
486.86	10.379
487.06	10.371
487.26	10.365
487.45	10.363
487.65	10.370
487.85	10.353
488.05	10.363
488.25	10.355
488.45	10.350
488.64	10.350
488.84	10.342
489.04	10.341
489.24	10.327
489.44	10.322
489.64	10.330
489.83	10.331
490.03	10.358
490.23	10.369
490.43	10.394
490.63	10.399
490.82	10.403
491.02	10.404
491.22	10.410
491.42	10.417
491.62	10.431
491.81	10.436
492.01	10.433
492.21	10.422
492.41	10.425
492.61	10.414
492.80	10.406
493.00	10.407
493.20	10.395
493.40	10.411
493.60	10.407
493.79	10.408
493.99	10.392
494.19	10.407
494.39	10.413
494.59	10.417
494.78	10.427
494.98	10.446
495.18	10.457
495.38	10.461
495.57	10.465
495.77	10.490
495.97	10.499
496.17	10.524
496.37	10.534
496.56	10.544
496.76	10.530
496.96	10.533
497.16	10.518
497.35	10.505
497.55	10.516
497.75	10.504
497.95	10.499
498.14	10.500
498.34	10.505
498.54	10.495
498.74	10.493
498.93	10.508
499.13	10.513
499.33	10.528
499.53	10.510
499.72	10.510
499.92	10.534
500.12	10.532
500.32	10.528
500.51	10.518
500.71	10.523
500.91	10.509
501.11	10.506
501.30	10.496
501.50	10.500
501.70	10.523
501.90	10.520
502.09	10.505
502.29	10.491
502.49	10.486
502.69	10.491
502.88	10.486
503.08	10.515
503.28	10.500
503.47	10.498
503.67	10.514
503.87	10.510
504.07	10.517
504.26	10.525
504.46	10.539
504.66	10.542
504.85	10.556
505.05	10.547
505.25	10.549
505.45	10.578
505.64	10.568
505.84	10.531
506.04	10.558
506.23	10.593
506.43	10.583
506.63	10.585
506.83	10.577
507.02	10.554
507.22	10.560
507.42	10.559
507.61	10.562
507.81	10.557
508.01	10.567
508.20	10.564
508.40	10.534
508.60	10.511
508.80	10.516
508.99	10.526
509.19	10.507
509.39	10.509
509.58	10.503
509.78	10.502
509.98	10.545
510.17	10.559
510.37	10.537
510.57	10.547
510.76	10.564
510.96	10.569
511.16	10.579
511.35	10.627
511.55	10.620
511.75	10.613
511.94	10.611
512.14	10.593
512.34	10.614
512.53	10.610
512.73	10.606
512.93	10.618
513.12	10.629
513.32	10.622
513.52	10.609
513.71	10.591
513.91	10.571
514.11	10.575
514.30	10.562
514.50	10.519
514.70	10.538
514.89	10.548
515.09	10.521
515.28	10.505
515.48	10.501
515.68	10.507
515.87	10.547
516.07	10.538
516.27	10.514
516.46	10.512
516.66	10.528
516.86	10.529
517.05	10.516
517.25	10.544
517.44	10.564
517.64	10.573
517.84	10.551
518.03	10.533
518.23	10.547
518.43	10.573
518.62	10.578
518.82	10.598
519.01	10.604
519.21	10.581
519.41	10.553
519.60	10.540
519.80	10.553
520.00	10.544
520.19	10.575
520.39	10.571
520.58	10.550
520.78	10.567
520.98	10.545
521.17	10.532
521.37	10.576
521.56	10.587
521.76	10.564
521.96	10.540
522.15	10.566
522.35	10.528
522.54	10.541
522.74	10.563
522.94	10.555
523.13	10.559
523.33	10.564
523.52	10.550
523.72	10.557
523.91	10.585
524.11	10.592
524.31	10.582
524.50	10.611
524.70	10.627
524.89	10.622
525.09	10.633
525.29	10.647
525.48	10.653
525.68	10.667
525.87	10.667
526.07	10.651
526.26	10.655
526.46	10.645
526.66	10.640
526.85	10.631
527.05	10.646
527.24	10.628
527.44	10.634
527.63	10.639
527.83	10.634
528.02	10.648
528.22	10.657
528.42	10.653
528.61	10.678
528.81	10.680
529.00	10.663
529.20	10.654
529.39	10.660
529.59	10.679
529.78	10.673
529.98	10.663
530.17	10.647
530.37	10.666
530.57	10.684
530.76	10.663
530.96	10.648
531.15	10.665
531.35	10.677
531.54	10.665
531.74	10.639
531.93	10.657
532.13	10.687
532.32	10.681
532.52	10.669
532.71	10.631
532.91	10.649
533.10	10.654
533.30	10.671
533.49	10.660
533.69	10.695
533.89	10.687
534.08	10.677
534.28	10.663
534.47	10.680
534.67	10.689
534.86	10.716
535.06	10.711
535.25	10.703
535.45	10.696
535.64	10.680
535.84	10.656
536.03	10.651
536.23	10.668
536.42	10.670
536.62	10.683
536.81	10.663
537.01	10.653
537.20	10.651
537.40	10.648
537.59	10.652
537.79	10.673
537.98	10.644
538.17	10.654
538.37	10.617
538.56	10.601
538.76	10.598
538.95	10.611
539.15	10.608
539.34	10.641
539.54	10.672
539.73	10.665
539.93	10.654
540.12	10.688
540.32	10.680
540.51	10.701
540.71	10.706
540.90	10.720
541.10	10.753
541.29	10.789
541.49	10.780
541.68	10.785
541.87	10.785
542.07	10.814
542.26	10.854
542.46	10.859
542.65	10.879
542.85	10.890
543.04	10.892
543.24	10.869
543.43	10.824
543.63	10.819
543.82	10.821
544.01	10.848
544.21	10.832
544.40	10.743
544.60	10.756
544.79	10.717
544.99	10.768
545.18	10.731
545.37	10.741
545.57	10.766
545.76	10.745
545.96	10.737
546.15	10.675
546.35	10.686
546.54	10.723
546.73	10.742
546.93	10.763
547.12	10.754
547.32	10.760
547.51	10.724
547.71	10.717
547.90	10.718
548.09	10.728
548.29	10.763
548.48	10.740
548.68	10.769
548.87	10.764
549.06	10.810
549.26	10.775
549.45	10.800
549.65	10.822
549.84	10.820
550.03	10.858
550.23	10.843
550.42	10.912
550.62	10.905
550.81	10.905
551.00	10.871
551.20	10.839
551.39	10.844
551.59	10.841
551.78	10.829
551.97	10.822
552.17	10.795
552.36	10.770
552.56	10.697
552.75	10.769
552.94	10.755
553.14	10.786
553.33	10.765
553.52	10.794
553.72	10.778
553.91	10.783
554.11	10.828
554.30	10.859
554.49	10.835
554.69	10.875
554.88	10.840
555.07	10.805
555.27	10.810
555.46	10.822
555.65	10.811
555.85	10.785
556.04	10.799
556.24	10.797
556.43	10.779
556.62	10.848
556.82	10.853
557.01	10.788
557.20	10.820
557.40	10.842
557.59	10.853
557.78	10.822
557.98	10.837
558.17	10.890
558.36	10.854
558.56	10.844
558.75	10.858
558.94	10.839
559.14	10.870
559.33	10.868
559.52	10.846
559.72	10.848
559.91	10.879
560.10	10.858
560.30	10.813
560.49	10.817
560.68	10.819
560.88	10.785
561.07	10.733
561.26	10.767
561.46	10.748
561.65	10.727
561.84	10.716
562.04	10.705
562.23	10.748
562.42	10.730
562.62	10.722
562.81	10.726
563.00	10.756
563.19	10.811
563.39	10.791
563.58	10.829
563.77	10.858
563.97	10.910
564.16	10.919
564.35	10.940
564.55	10.949
564.74	10.969
564.93	10.959
565.12	10.885
565.32	10.901
565.51	10.910
565.70	10.892
565.90	10.863
566.09	10.823
566.28	10.857
566.47	10.855
566.67	10.890
566.86	10.915
567.05	10.946
567.25	10.993
567.44	10.968
567.63	10.966
567.82	10.944
568.02	11.005
568.21	10.990
568.40	10.954
568.59	10.964
568.79	10.948
568.98	10.954
569.17	10.945
569.36	10.975
569.56	10.960
569.75	10.970
569.94	11.031
570.14	11.002
570.33	11.010
570.52	10.999
570.71	10.962
570.91	10.971
571.10	10.957
571.29	10.969
571.48	10.942
571.68	10.989
571.87	10.975
572.06	10.908
572.25	10.878
572.44	10.869
572.64	10.900
572.83	10.907
573.02	10.881
573.21	10.855
573.41	10.834
573.60	10.829
573.79	10.806
573.98	10.789
574.18	10.805
574.37	10.848
574.56	10.808
574.75	10.766
574.94	10.727
575.14	10.763
575.33	10.781
575.52	10.802
575.71	10.843
575.91	10.824
576.10	10.809
576.29	10.865
576.48	10.814
576.67	10.826
576.87	10.863
577.06	10.914
577.25	10.909
577.44	10.891
577.63	10.896
577.83	10.880
578.02	10.873
578.21	10.921
578.40	10.896
578.59	10.922
578.79	10.934
578.98	10.923
579.17	10.926
579.36	10.905
579.55	10.927
579.74	10.944
579.94	10.945
580.13	10.940
580.32	10.911
580.51	10.906
580.70	10.919
580.90	10.961
581.09	10.965
581.28	10.924
581.47	10.941
581.66	10.962
581.85	10.937
582.05	10.898
582.24	10.864
582.43	10.890
582.62	10.882
582.81	10.892
583.00	10.845
583.20	10.806
583.39	10.839
583.58	10.828
583.77	10.794
583.96	10.773
584.15	10.784
584.34	10.826
584.54	10.795
584.73	10.793
584.92	10.796
585.11	10.799
585.30	10.864
585.49	10.846
585.68	10.871
585.88	10.889
586.07	10.900
586.26	10.918
586.45	10.889
586.64	10.927
586.83	10.916
587.02	10.919
587.22	10.910
587.41	10.873
587.60	10.913
587.79	10.869
587.98	10.853
588.17	10.880
588.36	10.880
588.55	10.920
588.74	10.908
588.94	10.955
589.13	10.909
589.32	10.958
589.51	10.963
589.70	10.954
589.89	10.956
590.08	10.988
590.27	10.984
590.46	11.019
590.66	11.036
590.85	11.040
591.04	11.003
591.23	11.066
591.42	11.019
591.61	11.001
591.80	10.997
591.99	11.039
592.18	11.007
592.37	11.019
592.57	11.015
592.76	11.028
592.95	11.045
593.14	11.049
593.33	11.025
593.52	11.013
593.71	11.042
593.90	11.060
594.09	11.050
594.28	11.033
594.47	11.031
594.66	10.986
594.85	10.959
595.05	10.935
595.24	10.933
595.43	10.923
595.62	10.971
595.81	10.965
596.00	10.918
596.19	10.911
596.38	10.927
596.57	10.916
596.76	10.954
596.95	10.969
597.14	11.010
597.33	11.021
597.52	11.027
597.71	11.024
597.90	11.033
598.09	11.055
598.28	11.052
598.47	11.076
598.67	11.078
598.86	11.083
599.05	11.074
599.24	11.075
599.43	11.043
599.62	11.049
599.81	11.077
600.00	11.078
600.19	11.088
600.38	11.121
600.57	11.127
600.76	11.097
600.95	11.083
601.14	11.093
601.33	11.045
601.52	11.088
601.71	11.084
601.90	11.037
602.09	11.012
602.28	11.018
602.47	11.001
602.66	10.996
602.85	11.031
603.04	11.043
603.23	11.036
603.42	11.063
603.61	11.074
603.80	11.062
603.99	11.060
604.18	11.082
604.37	11.072
604.56	11.051
604.75	11.045
604.94	11.039
605.13	11.054
605.32	11.072
605.51	11.056
605.70	11.069
605.89	11.116
606.08	11.163
606.27	11.203
606.46	11.200
606.65	11.221
606.84	11.208
607.03	11.237
607.22	11.235
607.41	11.200
607.60	11.181
607.79	11.148
607.98	11.104
608.17	11.082
608.36	11.051
608.55	11.061
608.74	11.069
608.93	11.081
609.12	11.064
609.31	11.036
609.49	11.034
609.68	11.071
609.87	11.107
610.06	11.124
610.25	11.123
610.44	11.129
610.63	11.101
610.82	11.100
611.01	11.096
611.20	11.073
611.39	11.075
611.58	11.082
611.77	11.076
611.96	11.033
612.15	11.047
612.34	11.061
612.53	11.034
612.72	11.070
612.90	11.086
613.09	11.120
613.28	11.139
613.47	11.171
613.66	11.182
613.85	11.196
614.04	11.245
614.23	11.226
614.42	11.214
614.61	11.244
614.80	11.254
614.99	11.231
615.18	11.239
615.36	11.242
615.55	11.214
615.74	11.223
615.93	11.198
616.12	11.172
616.31	11.166
616.50	11.147
616.69	11.145
616.88	11.140
617.07	11.147
617.25	11.101
617.44	11.101
617.63	11.097
617.82	11.106
618.01	11.143
618.20	11.156
618.39	11.130
618.58	11.144
618.77	11.167
618.95	11.153
619.14	11.176
619.33	11.193
619.52	11.181
619.71	11.169
619.90	11.141
620.09	11.107
620.28	11.070
620.46	11.122
620.65	11.143
620.84	11.094
621.03	11.081
621.22	11.034
621.41	11.066
621.60	11.092
621.79	11.117
621.97	11.150
622.16	11.156
622.35	11.149
622.54	11.119
622.73	11.120
622.92	11.139
623.11	11.164
623.29	11.176
623.48	11.155
623.67	11.141
623.86	11.139
624.05	11.118
624.24	11.089
624.42	11.137
624.61	11.145
624.80	11.146
624.99	11.149
625.18	11.148
625.37	11.109
625.55	11.129
625.74	11.110
625.93	11.122
626.12	11.170
626.31	11.182
626.50	11.160
626.68	11.165
626.87	11.149
627.06	11.131
627.25	11.085
627.44	11.101
627.63	11.061
627.81	11.094
628.00	11.113
628.19	11.043
628.38	11.061
628.57	11.072
628.75	11.081
628.94	11.074
629.13	11.117
629.32	11.161
629.51	11.194
629.69	11.192
629.88	11.184
630.07	11.126
630.26	11.154
630.45	11.165
630.63	11.174
630.82	11.194
631.01	11.225
631.20	11.223
631.39	11.263
631.57	11.276
631.76	11.244
631.95	11.235
632.14	11.282
632.32	11.282
632.51	11.269
632.70	11.231
632.89	11.208
633.08	11.224
633.26	11.208
633.45	11.173
633.64	11.148
633.83	11.197
634.01	11.211
634.20	11.187
634.39	11.192
634.58	11.192
634.76	11.225
634.95	11.215
635.14	11.193
635.33	11.204
635.51	11.204
635.70	11.194
635.89	11.192
636.08	11.176
636.26	11.156
636.45	11.186
636.64	11.188
636.83	11.206
637.01	11.189
637.20	11.165
637.39	11.152
637.58	11.121
637.76	11.136
637.95	11.121
638.14	11.137
638.33	11.138
638.51	11.098
638.70	11.136
638.89	11.065
639.07	11.070
639.26	11.083
639.45	11.064
639.64	11.132
639.82	11.143
640.01	11.161
640.20	11.181
640.38	11.229
640.57	11.262
640.76	11.244
640.95	11.273
641.13	11.293
641.32	11.324
641.51	11.344
641.69	11.297
641.88	11.308
642.07	11.317
642.26	11.270
642.44	11.280
642.63	11.281
642.82	11.246
643.00	11.259
643.19	11.248
643.38	11.249
643.56	11.251
643.75	11.285
643.94	11.280
644.12	11.318
644.31	11.337
644.50	11.309
644.68	11.300
644.87	11.338
645.06	11.351
645.24	11.345
645.43	11.300
645.62	11.272
645.81	11.258
645.99	11.276
646.18	11.214
646.37	11.206
646.55	11.193
646.74	11.211
646.92	11.207
647.11	11.207
647.30	11.217
647.48	11.208
647.67	11.232
647.86	11.214
648.04	11.187
648.23	11.190
648.42	11.167
648.60	11.192
648.79	11.158
648.98	11.168
649.16	11.195
649.35	11.218
649.54	11.237
649.72	11.252
649.91	11.254
650.09	11.262
650.28	11.328
650.47	11.359
650.65	11.371
650.84	11.377
651.03	11.365
651.21	11.332
651.40	11.324
651.59	11.337
651.77	11.304
651.96	11.332
652.14	11.311
652.33	11.284
652.52	11.282
652.70	11.254
652.89	11.251
653.07	11.282
653.26	11.262
653.45	11.253
653.63	11.278
653.82	11.305
654.00	11.297
654.19	11.336
654.38	11.301
654.56	11.312
654.75	11.345
654.93	11.340
655.12	11.271
655.31	11.310
655.49	11.291
655.68	11.277
655.86	11.283
656.05	11.257
656.24	11.274
656.42	11.267
656.61	11.282
656.79	11.228
656.98	11.273
657.16	11.310
657.35	11.273
657.54	11.287
657.72	11.327
657.91	11.303
658.09	11.354
658.28	11.340
658.46	11.350
658.65	11.323
658.84	11.343
659.02	11.346
659.21	11.289
659.39	11.318
659.58	11.335
659.76	11.271
659.95	11.252
660.13	11.205
660.32	11.184
660.51	11.200
660.69	11.200
660.88	11.251
661.06	11.237
661.25	11.302
661.43	11.307
661.62	11.318
661.80	11.321
661.99	11.408
662.17	11.445
662.36	11.448
662.55	11.491
662.73	11.484
662.92	11.469
663.10	11.421
663.29	11.430
663.47	11.402
663.66	11.378
663.84	11.394
664.03	11.314
664.21	11.300
664.40	11.309
664.58	11.288
664.77	11.352
664.95	11.332
665.14	11.390
665.32	11.429
665.51	11.452
665.69	11.481
665.88	11.485
666.06	11.478
666.25	11.475
666.43	11.483
666.62	11.459
666.80	11.408
666.99	11.407
667.17	11.336
667.36	11.275
667.54	11.324
667.73	11.318
667.91	11.322
668.10	11.345
668.28	11.380
668.47	11.408
668.65	11.384
668.84	11.386
669.02	11.407
669.21	11.468
669.39	11.491
669.58	11.473
669.76	11.493
669.95	11.503
670.13	11.534
670.31	11.513
670.50	11.505
670.68	11.538
670.87	11.557
671.05	11.517
671.24	11.545
671.42	11.521
671.61	11.517
671.79	11.482
671.98	11.477
672.16	11.462
672.35	11.490
672.53	11.437
672.71	11.441
672.90	11.444
673.08	11.486
673.27	11.488
673.45	11.490
673.64	11.510
673.82	11.512
674.01	11.483
674.19	11.483
674.37	11.505
674.56	11.516
674.74	11.556
674.93	11.513
675.11	11.506
675.30	11.430
675.48	11.438
675.66	11.425
675.85	11.511
676.03	11.509
676.22	11.470
676.40	11.406
676.58	11.401
676.77	11.374
676.95	11.383
677.14	11.399
677.32	11.451
677.50	11.444
677.69	11.398
677.87	11.301
678.06	11.347
678.24	11.390
678.43	11.393
678.61	11.452
678.79	11.441
678.98	11.484
679.16	11.450
679.34	11.473
679.53	11.492
679.71	11.539
679.90	11.597
680.08	11.602
680.26	11.619
680.45	11.607
680.63	11.591
680.82	11.555
681.00	11.537
681.18	11.533
681.37	11.489
681.55	11.514
681.73	11.448
681.92	11.392
682.10	11.395
682.29	11.395
682.47	11.419
682.65	11.386
682.84	11.405
683.02	11.433
683.20	11.460
683.39	11.472
683.57	11.428
683.75	11.454
683.94	11.493
684.12	11.460
684.30	11.401
684.49	11.412
684.67	11.415
684.85	11.424
685.04	11.402
685.22	11.393
685.40	11.416
685.59	11.414
685.77	11.434
685.96	11.410
686.14	11.438
686.32	11.479
686.50	11.428
686.69	11.423
686.87	11.433
687.05	11.398
687.24	11.405
687.42	11.358
687.60	11.387
687.79	11.382
687.97	11.398
688.15	11.344
688.34	11.353
688.52	11.392
688.70	11.408
688.89	11.392
689.07	11.417
689.25	11.410
689.44	11.399
689.62	11.394
689.80	11.398
689.98	11.406
690.17	11.424
690.35	11.412
690.53	11.399
690.72	11.400
690.90	11.444
691.08	11.446
691.27	11.429
691.45	11.446
691.63	11.419
691.81	11.411
692.00	11.382
692.18	11.389
692.36	11.410
692.54	11.415
692.73	11.453
692.91	11.406
693.09	11.398
693.28	11.443
693.46	11.439
693.64	11.473
693.82	11.474
694.01	11.495
694.19	11.498
694.37	11.477
694.55	11.491
694.74	11.453
694.92	11.460
695.10	11.513
695.28	11.408
695.47	11.448
695.65	11.436
695.83	11.446
696.01	11.472
696.20	11.482
696.38	11.511
696.56	11.504
696.74	11.540
696.93	11.558
697.11	11.535
697.29	11.619
697.47	11.602
697.66	11.627
697.84	11.673
698.02	11.665
698.20	11.661
698.39	11.653
698.57	11.636
698.75	11.590
698.93	11.572
699.11	11.570
699.30	11.584
699.48	11.594
699.66	11.569
699.84	11.542
700.03	11.498
700.21	11.502
700.39	11.507
700.57	11.541
700.75	11.536
700.94	11.536
701.12	11.498
701.30	11.467
701.48	11.471
701.66	11.474
701.85	11.461
702.03	11.548
702.21	11.550
702.39	11.561
702.57	11.610
702.76	11.611
702.94	11.544
703.12	11.624
703.30	11.637
703.48	11.612
703.66	11.595
703.85	11.595
704.03	11.497
704.21	11.514
704.39	11.482
704.57	11.396
704.75	11.459
704.94	11.506
705.12	11.479
705.30	11.514
705.48	11.540
705.66	11.514
705.84	11.489
706.03	11.521
706.21	11.526
706.39	11.557
706.57	11.540
706.75	11.493
706.93	11.528
707.12	11.480
707.30	11.437
707.48	11.430
707.66	11.437
707.84	11.502
708.02	11.503
708.20	11.478
708.39	11.428
708.57	11.475
708.75	11.455
708.93	11.408
709.11	11.430
709.29	11.426
709.47	11.369
709.66	11.404
709.84	11.337
710.02	11.308
710.20	11.326
710.38	11.377
710.56	11.349
710.74	11.364
710.92	11.436
711.10	11.451
711.29	11.472
711.47	11.494
711.65	11.502
711.83	11.502
712.01	11.573
712.19	11.554
712.37	11.552
712.55	11.574
712.73	11.595
712.92	11.557
713.10	11.512
713.28	11.534
713.46	11.559
713.64	11.575
713.82	11.626
714.00	11.583
714.18	11.623
714.36	11.598
714.54	11.563
714.72	11.565
714.91	11.602
715.09	11.648
715.27	11.589
715.45	11.605
715.63	11.590
715.81	11.543
715.99	11.573
716.17	11.524
716.35	11.533
716.53	11.525
716.71	11.517
716.89	11.518
717.07	11.462
717.25	11.464
717.43	11.485
717.62	11.468
717.80	11.500
717.98	11.481
718.16	11.509
718.34	11.487
718.52	11.501
718.70	11.520
718.88	11.514
719.06	11.536
719.24	11.574
719.42	11.587
719.60	11.601
719.78	11.571
719.96	11.616
720.14	11.577
720.32	11.571
720.50	11.610
720.68	11.621
720.86	11.583
721.04	11.533
721.22	11.505
721.40	11.437
721.58	11.524
721.76	11.556
721.94	11.508
722.12	11.550
722.30	11.565
722.48	11.559
722.66	11.495
722.84	11.496
723.03	11.576
723.21	11.604
723.39	11.664
723.57	11.555
723.75	11.505
723.93	11.511
724.11	11.503
724.29	11.535
724.47	11.483
724.65	11.492
724.83	11.535
725.00	11.546
725.18	11.515
725.36	11.441
725.54	11.475
725.72	11.527
725.90	11.505
726.08	11.462
726.26	11.414
726.44	11.443
726.62	11.473
726.80	11.464
726.98	11.441
727.16	11.493
727.34	11.546
727.52	11.537
727.70	11.485
727.88	11.531
728.06	11.557
728.24	11.612
728.42	11.667
728.60	11.658
728.78	11.644
728.96	11.669
729.14	11.664
729.32	11.668
729.50	11.678
729.68	11.705
729.86	11.677
730.04	11.700
730.22	11.710
730.39	11.636
730.57	11.601
730.75	11.597
730.93	11.572
731.11	11.533
731.29	11.478
731.47	11.479
731.65	11.446
731.83	11.449
732.01	11.454
732.19	11.397
732.37	11.483
732.55	11.564
732.73	11.594
732.90	11.621
733.08	11.647
733.26	11.672
733.44	11.649
733.62	11.700
733.80	11.752
733.98	11.753
734.16	11.737
734.34	11.645
734.52	11.581
734.70	11.546
734.87	11.512
735.05	11.561
735.23	11.550
735.41	11.577
735.59	11.524
735.77	11.479
735.95	11.473
736.13	11.527
736.31	11.538
736.49	11.543
736.66	11.529
736.84	11.563
737.02	11.538
737.20	11.546
737.38	11.567
737.56	11.624
737.74	11.668
737.92	11.680
738.09	11.599
738.27	11.613
738.45	11.610
738.63	11.616
738.81	11.605
738.99	11.589
739.17	11.603
739.34	11.545
739.52	11.538
739.70	11.496
739.88	11.489
740.06	11.568
740.24	11.580
740.42	11.608
740.59	11.595
740.77	11.580
740.95	11.539
741.13	11.527
741.31	11.539
741.49	11.498
741.66	11.468
741.84	11.398
742.02	11.421
742.20	11.394
742.38	11.343
742.56	11.324
742.73	11.337
742.91	11.373
743.09	11.409
743.27	11.453
743.45	11.494
743.63	11.500
743.80	11.529
743.98	11.513
744.16	11.512
744.34	11.537
744.52	11.600
744.69	11.619
744.87	11.621
745.05	11.587
745.23	11.537
745.41	11.545
745.59	11.541
745.76	11.568
745.94	11.527
746.12	11.579
746.30	11.593
746.47	11.603
746.65	11.634
746.83	11.626
747.01	11.602
747.19	11.643
747.36	11.645
747.54	11.687
747.72	11.695
747.90	11.721
748.08	11.723
748.25	11.689
748.43	11.716
748.61	11.622
748.79	11.606
748.96	11.656
749.14	11.634
749.32	11.631
749.50	11.602
749.68	11.554
749.85	11.547
750.03	11.541
750.21	11.596
750.39	11.549
750.56	11.600
750.74	11.655
750.92	11.674
751.10	11.685
751.27	11.704
751.45	11.732
751.63	11.767
751.81	11.725
751.98	11.696
752.16	11.714
752.34	11.720
752.51	11.700
752.69	11.655
752.87	11.608
753.05	11.596
753.22	11.571
753.40	11.548
753.58	11.490
753.76	11.576
753.93	11.580
754.11	11.466
754.29	11.454
754.46	11.476
754.64	11.496
754.82	11.515
755.00	11.473
755.17	11.478
755.35	11.443
755.53	11.518
755.70	11.480
755.88	11.492
756.06	11.565
756.24	11.530
756.41	11.516
756.59	11.525
756.77	11.564
756.94	11.661
757.12	11.659
757.30	11.727
757.47	11.684
757.65	11.696
757.83	11.771
758.01	11.803
758.18	11.835
758.36	11.808
758.54	11.811
758.71	11.854
758.89	11.785
759.07	11.772
759.24	11.705
759.42	11.768
759.60	11.665
759.77	11.617
759.95	11.565
760.13	11.568
760.30	11.679
760.48	11.696
760.66	11.598
760.83	11.588
761.01	11.641
761.19	11.658
761.36	11.580
761.54	11.641
761.72	11.649
761.89	11.730
762.07	11.744
762.24	11.657
762.42	11.604
762.60	11.584
762.77	11.628
762.95	11.564
763.13	11.549
763.30	11.546
763.48	11.523
763.66	11.504
763.83	11.425
764.01	11.439
764.18	11.431
764.36	11.446
764.54	11.523
764.71	11.496
764.89	11.523
765.07	11.576
765.24	11.700
765.42	11.747
765.59	11.724
765.77	11.783
765.95	11.810
766.12	11.837
766.30	11.896
766.47	11.844
766.65	11.823
766.83	11.843
767.00	11.795
767.18	11.676
767.35	11.672
767.53	11.701
767.71	11.577
767.88	11.489
768.06	11.542
768.23	11.467
768.41	11.471
768.59	11.560
768.76	11.517
768.94	11.509
769.11	11.561
769.29	11.569
769.46	11.540
769.64	11.590
769.82	11.610
769.99	11.562
770.17	11.526
770.34	11.504
770.52	11.486
770.69	11.495
770.87	11.545
771.05	11.565
771.22	11.518
771.40	11.550
771.57	11.592
771.75	11.620
771.92	11.635
772.10	11.647
772.27	11.692
772.45	11.602
772.63	11.579
772.80	11.599
772.98	11.547
773.15	11.651
773.33	11.653
773.50	11.680
773.68	11.731
773.85	11.696
774.03	11.751
774.20	11.720
774.38	11.728
774.55	11.737
774.73	11.751
774.91	11.784
775.08	11.750
775.26	11.804
775.43	11.782
775.61	11.700
775.78	11.690
775.96	11.711
776.13	11.784
776.31	11.806
776.48	11.773
776.66	11.773
776.83	11.809
777.01	11.817
777.18	11.824
777.36	11.849
777.53	11.901
777.71	11.947
777.88	11.950
778.06	11.943
778.23	12.019
778.41	12.132
778.58	12.063
778.76	12.045
778.93	12.047
779.11	11.971
779.28	11.935
779.46	11.912
779.63	11.869
779.80	11.767
779.98	11.684
780.15	11.638
780.33	11.529
780.50	11.548
780.68	11.524
780.85	11.446
781.03	11.441
781.20	11.494
781.38	11.510
781.55	11.471
781.73	11.538
781.90	11.581
782.08	11.596
782.25	11.645
782.42	11.657
782.60	11.615
782.77	11.642
782.95	11.655
783.12	11.599
783.30	11.567
783.47	11.682
783.65	11.676
783.82	11.699
783.99	11.649
784.17	11.666
784.34	11.654
784.52	11.747
784.69	11.726
784.87	11.707
785.04	11.763
785.21	11.782
785.39	11.717
785.56	11.693
785.74	11.733
785.91	11.780
786.08	11.839
786.26	11.848
786.43	11.806
786.61	11.869
786.78	11.869
786.96	11.854
787.13	11.840
787.30	11.886
787.48	11.896
787.65	11.812
787.83	11.865
788.00	11.761
788.17	11.820
788.35	11.804
788.52	11.785
788.70	11.766
788.87	11.752
789.04	11.768
789.22	11.751
789.39	11.769
789.56	11.747
789.74	11.669
789.91	11.708
790.09	11.668
790.26	11.635
790.43	11.632
790.61	11.683
790.78	11.671
790.95	11.669
791.13	11.693
791.30	11.742
791.47	11.824
791.65	11.783
791.82	11.736
792.00	11.760
792.17	11.792
792.34	11.775
792.52	11.735
792.69	11.735
792.86	11.738
793.04	11.746
793.21	11.699
793.38	11.594
793.56	11.637
793.73	11.736
793.90	11.765
794.08	11.814
794.25	11.862
794.42	11.818
794.60	11.780
794.77	11.776
794.94	11.803
795.12	11.801
795.29	11.856
795.46	11.964
795.64	11.987
795.81	11.837
795.98	11.830
796.16	11.750
796.33	11.819
796.50	11.826
796.68	11.909
796.85	11.853
797.02	11.857
797.19	11.840
797.37	11.628
797.54	11.578
797.71	11.626
797.89	11.641
798.06	11.730
798.23	11.726
798.41	11.659
798.58	11.606
798.75	11.513
798.92	11.624
799.10	11.669
799.27	11.823
799.44	11.753
799.62	11.722
799.79	11.634
799.96	11.683
800.13	11.674
800.31	11.714
800.48	11.695
800.65	11.837
800.82	11.715
801.00	11.732
801.17	11.586
801.34	11.703
801.52	11.770
801.69	11.801
801.86	11.720
802.03	11.763
802.21	11.891
802.38	11.825
802.55	11.700
802.72	11.582
802.90	11.558
803.07	11.720
803.24	11.630
803.41	11.674
803.59	11.748
803.76	11.741
803.93	11.615
804.10	11.471
804.27	11.458
804.45	11.564
804.62	11.750
804.79	11.663
804.96	11.535
805.14	11.572
805.31	11.565
805.48	11.528
805.65	11.501
805.82	11.601
806.00	11.612
806.17	11.737
806.34	11.613
806.51	11.636
806.69	11.737
806.86	11.787
807.03	11.792
807.20	11.768
807.37	11.698
807.55	11.697
807.72	11.713
807.89	11.829
808.06	11.807
808.23	11.846
808.41	11.821
808.58	11.835
808.75	11.716
808.92	11.762
809.09	11.785
809.26	11.877
809.44	11.935
809.61	11.925
809.78	11.859
809.95	11.775
810.12	11.966
810.30	11.919
810.47	11.867
810.64	12.012
810.81	11.933
810.98	11.874
811.15	11.824
811.33	11.832
811.50	11.925
811.67	11.957
811.84	11.943
812.01	11.751
812.18	11.757
812.35	11.785
812.53	11.758
812.70	11.739
812.87	11.688
813.04	11.658
813.21	11.581
813.38	11.424
813.55	11.506
813.73	11.585
813.90	11.685
814.07	11.684
814.24	11.824
814.41	11.833
814.58	11.839
814.75	11.904
814.93	12.050
815.10	12.151
815.27	12.194
815.44	12.234
815.61	12.182
815.78	12.111
815.95	12.128
816.12	12.025
816.29	12.011
816.47	11.952
816.64	12.077
816.81	11.947
816.98	11.909
817.15	11.985
817.32	11.823
817.49	11.838
817.66	11.780
817.83	11.840
818.00	11.856
818.18	11.892
818.35	11.981
818.52	11.835
818.69	11.897
818.86	11.807
819.03	11.724
819.20	11.739
819.37	11.708
819.54	11.708
819.71	11.709
819.88	11.613
820.05	11.651
820.23	11.702
820.40	11.787
820.57	11.733
820.74	11.767
820.91	11.768
821.08	11.711
821.25	11.791
821.42	11.844
821.59	11.821
821.76	11.939
821.93	11.957
822.10	12.012
822.27	12.010
822.44	12.122
822.61	12.192
822.78	12.071
822.95	12.282
823.12	12.289
823.29	12.233
823.47	12.132
823.64	12.031
823.81	12.029
823.98	12.008
824.15	11.836
824.32	11.798
824.49	11.828
824.66	12.074
824.83	12.076
825.00	11.910
825.17	11.902
825.34	11.872
825.51	11.912
825.68	11.901
825.85	11.824
826.02	11.907
826.19	11.904
826.36	11.819
826.53	11.878
826.70	11.868
826.87	11.870
827.04	11.930
827.21	12.078
827.38	12.180
827.55	12.152
827.72	12.225
827.89	12.302
828.06	12.225
828.23	12.173
828.40	12.030
828.57	11.987
828.74	12.076
828.91	12.066
829.08	12.086
829.25	12.222
829.42	12.272
829.59	12.180
829.76	12.154
829.93	12.306
830.10	12.380
830.27	12.414
830.44	12.340
830.60	12.298
830.77	12.356
830.94	12.218
831.11	11.961
831.28	12.065
831.45	12.067
831.62	12.088
831.79	12.086
831.96	12.186
832.13	12.068
832.30	12.232
832.47	12.344
832.64	12.372
832.81	12.438
832.98	12.503
833.15	12.467
833.32	12.381
833.49	12.347
833.65	12.275
833.82	12.370
833.99	12.566
834.16	12.459
834.33	12.559
834.50	12.517
834.67	12.508
834.84	12.434
835.01	12.263
835.18	12.341
835.35	12.354
835.52	12.399
835.69	12.084
835.85	12.047
836.02	12.010
836.19	12.045
836.36	11.977
836.53	12.157
836.70	12.260
836.87	12.468
837.04	12.580
837.21	12.613
837.38	12.456
837.54	12.611
837.71	12.364
837.88	12.469
838.05	12.460
838.22	12.565
838.39	12.378
838.56	12.311
838.73	12.237
838.89	12.251
839.06	12.371
839.23	12.438
839.40	12.502
839.57	12.784
839.74	12.635
839.91	12.468
840.08	12.370
840.24	12.586
840.41	12.593
840.58	12.713
840.75	12.644
840.92	12.405
841.09	12.356
841.26	12.426
841.42	12.490
841.59	12.492
841.76	12.674
841.93	12.580
842.10	12.534
842.27	12.467
842.43	12.350
842.60	12.306
842.77	12.335
842.94	12.495
843.11	12.288
843.28	12.215
843.44	12.360
843.61	12.186
843.78	12.370
843.95	12.207
844.12	12.449
844.28	12.189
844.45	12.270
844.62	12.601
844.79	12.540
844.96	12.645
845.13	12.685
845.29	12.512
845.46	12.590
845.63	12.660
845.80	12.716
845.97	12.517
846.13	12.573
846.30	12.610
846.47	12.267
846.64	12.313
846.81	12.307
846.97	12.154
847.14	12.113
847.31	12.168
847.48	12.275
847.64	12.343
847.81	12.286
847.98	12.594
848.15	12.553
848.32	12.694
848.48	12.764
848.65	12.821
848.82	12.860
848.99	12.928
849.15	12.829
849.32	12.636
849.49	12.449
849.66	12.591
849.82	12.546
849.99	12.554
850.16	12.642
850.33	12.666
850.49	12.549
850.66	12.540
850.83	12.568
851.00	12.613
851.16	12.683
851.33	12.670
851.50	12.661
851.67	12.799
851.83	12.826
852.00	12.741
852.17	12.601
852.34	12.607
852.50	12.473
852.67	12.633
852.84	12.795
853.01	12.854
853.17	13.019
853.34	12.995
853.51	12.650
853.67	12.680
853.84	12.739
854.01	12.740
854.18	12.795
854.34	13.158
854.51	13.167
854.68	12.740
854.84	12.659
855.01	12.603
855.18	12.678
855.34	12.947
855.51	12.781
855.68	12.651
855.85	12.748
856.01	12.831
856.18	12.676
856.35	12.735
856.51	13.106
856.68	13.292
856.85	13.261
857.01	13.115
857.18	12.904
857.35	13.030
857.51	12.981
857.68	12.999
857.85	12.892
858.01	12.878
858.18	12.637
858.35	12.573
858.51	12.002
858.68	12.223
858.85	12.400
859.01	12.419
859.18	12.483
859.35	12.522
859.51	12.451
859.68	12.414
859.85	12.476
860.01	12.520
860.18	12.684
860.35	13.205
860.51	12.843
860.68	12.843
860.84	12.879
861.01	12.888
861.18	12.843
861.34	12.881
861.51	13.030
861.68	12.924
861.84	12.942
862.01	12.802
862.18	12.558
862.34	12.762
862.51	12.814
862.67	12.803
862.84	12.562
863.01	12.881
863.17	12.804
863.34	12.700
863.50	13.041
863.67	13.163
863.84	13.263
864.00	13.429
864.17	13.468
864.33	13.204
864.50	13.341
864.67	13.481
864.83	13.285
865.00	13.410
865.16	13.546
865.33	13.277
865.50	13.432
865.66	13.506
865.83	13.351
865.99	13.316
866.16	13.408
866.33	13.436
866.49	13.383
866.66	13.395
866.82	13.224
866.99	13.136
867.15	13.172
867.32	12.982
867.49	12.893
867.65	12.942
867.82	12.811
867.98	12.781
868.15	12.523
868.31	12.698
868.48	12.725
868.64	12.862
868.81	12.983
868.98	12.961
869.14	13.052
869.31	12.979
869.47	13.007
869.64	13.083
869.80	13.150
869.97	13.278
870.13	13.176
870.30	13.073
870.46	12.797
870.63	12.569
870.79	12.567
870.96	12.524
871.12	12.611
871.29	12.428
871.46	12.495
871.62	12.594
871.79	12.704
871.95	12.700
872.12	12.639
872.28	12.767
872.45	13.037
872.61	13.128
872.78	12.988
872.94	12.964
873.11	13.136
873.27	12.910
873.44	13.111
873.60	13.118
873.77	12.828
873.93	13.088
874.10	13.286
874.26	13.234
874.43	13.202
874.59	13.200
874.76	13.055
874.92	13.203
875.09	13.509
875.25	13.096
875.41	13.064
875.58	13.322
875.74	13.118
875.91	12.818
876.07	12.767
876.24	12.512
876.40	12.603
876.57	12.546
876.73	12.414
876.90	12.205
877.06	12.224
877.23	12.357
877.39	12.393
877.56	12.371
877.72	12.658
877.88	12.827
878.05	12.943
878.21	12.877
878.38	13.068
878.54	13.166
878.71	13.205
878.87	13.356
879.04	13.271
879.20	13.177
879.36	13.238
879.53	13.128
879.69	12.775
879.86	12.723
880.02	12.008
880.19	12.389
880.35	12.984
880.51	11.341
880.68	11.856
>>>>>End Processed Spectral Data<<<<<
