# Supplementary material for: Structure and pigment make the eyed elater’s eyespots black
Source: PeerJ. 2020 Jan 13;8:e8161. doi: 10.7717/peerj.8161 (PMC6964691; doi:10.7717/peerj.8161)
Supplement: Supplemental Information 3 — 42 text files with reflectance spectra and 1 R script text file [file peerj-08-8161-s003.zip › coated/90_black_coated_VTEC000007865_3.txt]

SpectraSuite Data File
++++++++++++++++++++++++++++++++++++
Date: Sun Sep 01 15:41:56 EDT 2019
User: Paul
Dark Spectrum Present: Yes
Reference Spectrum Present: Yes
Number of Sampled Component Spectra: 1
Spectrometers: USB4C01401
Integration Time (usec): 40000 (USB4C01401)
Spectra Averaged: 5 (USB4C01401)
Boxcar Smoothing: 5 (USB4C01401)
Correct for Electrical Dark: No (USB4C01401)
Strobe/Lamp Enabled: No (USB4C01401)
Correct for Detector Non-linearity: No (USB4C01401)
Correct for Stray Light: No (USB4C01401)
Number of Pixels in Processed Spectrum: 3648
>>>>>Begin Processed Spectral Data<<<<<
179.04	-25.455
179.26	-25.455
179.47	-25.455
179.69	74.074
179.90	93.333
180.12	-41.379
180.33	-26.852
180.55	29.231
180.76	84.821
180.98	55.556
181.19	-220.000
181.41	548.649
181.62	-309.877
181.84	219.318
182.05	50.348
182.27	37.856
182.48	30.999
182.70	26.276
182.91	27.239
183.13	26.692
183.34	23.250
183.56	19.860
183.77	19.594
183.99	18.273
184.20	16.311
184.41	17.415
184.63	15.482
184.84	14.140
185.06	14.959
185.27	13.641
185.49	12.603
185.70	14.181
185.92	13.498
186.13	9.461
186.35	9.833
186.56	9.892
186.78	9.435
186.99	10.224
187.21	11.674
187.42	11.149
187.64	13.745
187.85	14.924
188.06	14.749
188.28	17.279
188.49	18.224
188.71	18.038
188.92	15.583
189.14	17.521
189.35	19.567
189.57	19.926
189.78	19.660
190.00	19.795
190.21	16.744
190.42	15.806
190.64	14.948
190.85	15.307
191.07	14.627
191.28	15.490
191.50	16.853
191.71	13.315
191.93	12.640
192.14	13.708
192.36	11.376
192.57	14.332
192.78	14.538
193.00	13.398
193.21	14.942
193.43	16.264
193.64	17.096
193.86	17.227
194.07	19.149
194.28	22.697
194.50	21.963
194.71	22.238
194.93	22.964
195.14	22.145
195.36	22.487
195.57	21.753
195.78	22.243
196.00	22.904
196.21	19.402
196.43	18.527
196.64	16.454
196.86	15.745
197.07	15.954
197.28	15.268
197.50	17.434
197.71	16.047
197.93	16.186
198.14	13.596
198.36	13.461
198.57	13.064
198.78	12.771
199.00	12.588
199.21	13.577
199.43	12.138
199.64	9.684
199.85	7.749
200.07	8.947
200.28	8.704
200.50	9.200
200.71	10.706
200.92	11.041
201.14	13.104
201.35	14.222
201.57	13.010
201.78	14.744
201.99	17.947
202.21	20.349
202.42	21.424
202.64	20.104
202.85	22.330
203.06	21.763
203.28	24.250
203.49	23.424
203.71	21.407
203.92	21.602
204.13	21.127
204.35	20.184
204.56	17.034
204.78	16.503
204.99	17.393
205.20	15.991
205.42	16.292
205.63	14.412
205.85	15.564
206.06	15.732
206.27	17.061
206.49	18.829
206.70	19.291
206.91	20.346
207.13	20.679
207.34	20.359
207.56	19.892
207.77	18.672
207.98	18.544
208.20	17.850
208.41	16.683
208.62	16.461
208.84	13.769
209.05	13.311
209.27	12.801
209.48	11.217
209.69	11.922
209.91	11.445
210.12	12.085
210.33	12.223
210.55	12.691
210.76	12.641
210.97	11.071
211.19	12.615
211.40	11.626
211.61	9.856
211.83	11.157
212.04	10.698
212.26	11.050
212.47	10.372
212.68	11.336
212.90	10.165
213.11	11.509
213.32	11.956
213.54	11.634
213.75	11.844
213.96	12.932
214.18	13.715
214.39	14.292
214.60	13.244
214.82	13.705
215.03	13.387
215.24	12.821
215.46	13.036
215.67	12.186
215.88	11.254
216.10	10.766
216.31	11.869
216.52	10.824
216.74	10.194
216.95	10.941
217.16	10.557
217.38	10.688
217.59	10.395
217.80	9.967
218.02	10.469
218.23	9.596
218.44	9.678
218.66	9.276
218.87	9.874
219.08	9.688
219.30	9.425
219.51	9.046
219.72	8.678
219.94	9.254
220.15	8.981
220.36	9.251
220.58	9.304
220.79	9.412
221.00	9.119
221.22	8.460
221.43	8.562
221.64	8.408
221.85	8.327
222.07	8.394
222.28	8.075
222.49	8.048
222.71	7.408
222.92	7.447
223.13	7.415
223.35	7.647
223.56	7.704
223.77	7.407
223.99	7.348
224.20	7.317
224.41	7.299
224.62	7.182
224.84	6.963
225.05	7.225
225.26	7.378
225.48	7.152
225.69	6.974
225.90	6.922
226.11	7.107
226.33	7.145
226.54	7.218
226.75	7.165
226.97	7.246
227.18	7.467
227.39	7.530
227.60	7.435
227.82	7.553
228.03	7.556
228.24	7.571
228.46	7.554
228.67	7.542
228.88	7.471
229.09	7.536
229.31	7.482
229.52	7.401
229.73	7.316
229.95	7.208
230.16	7.213
230.37	7.195
230.58	7.122
230.80	7.179
231.01	7.234
231.22	7.201
231.43	7.096
231.65	7.180
231.86	7.186
232.07	7.137
232.28	7.249
232.50	7.235
232.71	7.221
232.92	7.252
233.14	7.175
233.35	7.120
233.56	7.181
233.77	7.225
233.99	7.157
234.20	7.146
234.41	7.195
234.62	7.143
234.84	7.147
235.05	7.169
235.26	7.156
235.47	7.144
235.69	7.167
235.90	7.117
236.11	7.089
236.32	7.137
236.53	7.147
236.75	7.139
236.96	7.101
237.17	7.092
237.38	7.119
237.60	7.109
237.81	7.168
238.02	7.160
238.23	7.172
238.45	7.187
238.66	7.175
238.87	7.196
239.08	7.196
239.30	7.261
239.51	7.270
239.72	7.233
239.93	7.280
240.14	7.316
240.36	7.336
240.57	7.351
240.78	7.407
240.99	7.389
241.21	7.367
241.42	7.341
241.63	7.297
241.84	7.282
242.05	7.278
242.27	7.290
242.48	7.226
242.69	7.208
242.90	7.204
243.11	7.166
243.33	7.198
243.54	7.202
243.75	7.215
243.96	7.227
244.18	7.225
244.39	7.284
244.60	7.266
244.81	7.311
245.02	7.301
245.24	7.316
245.45	7.299
245.66	7.259
245.87	7.211
246.08	7.217
246.30	7.246
246.51	7.268
246.72	7.238
246.93	7.258
247.14	7.232
247.35	7.257
247.57	7.259
247.78	7.281
247.99	7.307
248.20	7.373
248.41	7.404
248.63	7.429
248.84	7.438
249.05	7.466
249.26	7.449
249.47	7.469
249.68	7.464
249.90	7.463
250.11	7.460
250.32	7.476
250.53	7.455
250.74	7.437
250.96	7.419
251.17	7.418
251.38	7.404
251.59	7.393
251.80	7.381
252.01	7.395
252.23	7.422
252.44	7.444
252.65	7.439
252.86	7.443
253.07	7.451
253.28	7.448
253.50	7.464
253.71	7.461
253.92	7.487
254.13	7.498
254.34	7.481
254.55	7.446
254.76	7.436
254.98	7.442
255.19	7.463
255.40	7.463
255.61	7.464
255.82	7.460
256.03	7.471
256.25	7.495
256.46	7.481
256.67	7.508
256.88	7.530
257.09	7.547
257.30	7.556
257.51	7.548
257.73	7.546
257.94	7.579
258.15	7.572
258.36	7.575
258.57	7.572
258.78	7.587
258.99	7.613
259.20	7.618
259.42	7.623
259.63	7.626
259.84	7.643
260.05	7.641
260.26	7.610
260.47	7.597
260.68	7.609
260.90	7.581
261.11	7.597
261.32	7.585
261.53	7.570
261.74	7.546
261.95	7.555
262.16	7.565
262.37	7.583
262.58	7.593
262.80	7.622
263.01	7.612
263.22	7.634
263.43	7.632
263.64	7.643
263.85	7.655
264.06	7.660
264.27	7.651
264.48	7.634
264.70	7.647
264.91	7.674
265.12	7.680
265.33	7.686
265.54	7.689
265.75	7.701
265.96	7.693
266.17	7.693
266.38	7.719
266.59	7.722
266.81	7.743
267.02	7.758
267.23	7.747
267.44	7.765
267.65	7.768
267.86	7.782
268.07	7.766
268.28	7.766
268.49	7.801
268.70	7.795
268.91	7.798
269.13	7.794
269.34	7.789
269.55	7.818
269.76	7.796
269.97	7.821
270.18	7.814
270.39	7.826
270.60	7.836
270.81	7.811
271.02	7.812
271.23	7.814
271.44	7.820
271.65	7.817
271.87	7.794
272.08	7.810
272.29	7.799
272.50	7.806
272.71	7.819
272.92	7.833
273.13	7.831
273.34	7.838
273.55	7.834
273.76	7.827
273.97	7.839
274.18	7.850
274.39	7.861
274.60	7.873
274.81	7.868
275.02	7.875
275.24	7.860
275.45	7.875
275.66	7.881
275.87	7.889
276.08	7.897
276.29	7.882
276.50	7.890
276.71	7.894
276.92	7.882
277.13	7.888
277.34	7.885
277.55	7.876
277.76	7.874
277.97	7.865
278.18	7.873
278.39	7.878
278.60	7.896
278.81	7.873
279.02	7.852
279.23	7.855
279.44	7.866
279.65	7.860
279.86	7.863
280.08	7.869
280.29	7.880
280.50	7.884
280.71	7.883
280.92	7.880
281.13	7.900
281.34	7.923
281.55	7.924
281.76	7.908
281.97	7.917
282.18	7.934
282.39	7.943
282.60	7.946
282.81	7.943
283.02	7.951
283.23	7.955
283.44	7.957
283.65	7.957
283.86	7.980
284.07	8.006
284.28	8.006
284.49	8.011
284.70	8.012
284.91	8.029
285.12	8.037
285.33	8.053
285.54	8.067
285.75	8.069
285.96	8.063
286.17	8.056
286.38	8.039
286.59	8.051
286.80	8.046
287.01	8.044
287.22	8.060
287.43	8.077
287.64	8.093
287.85	8.099
288.06	8.109
288.27	8.122
288.48	8.113
288.69	8.124
288.90	8.130
289.11	8.138
289.32	8.166
289.53	8.154
289.74	8.172
289.95	8.165
290.16	8.181
290.37	8.175
290.58	8.177
290.79	8.195
291.00	8.209
291.21	8.203
291.42	8.216
291.63	8.212
291.83	8.215
292.04	8.211
292.25	8.215
292.46	8.212
292.67	8.242
292.88	8.252
293.09	8.241
293.30	8.231
293.51	8.240
293.72	8.235
293.93	8.235
294.14	8.232
294.35	8.213
294.56	8.218
294.77	8.218
294.98	8.216
295.19	8.218
295.40	8.243
295.61	8.262
295.82	8.261
296.03	8.260
296.24	8.273
296.45	8.287
296.66	8.305
296.86	8.304
297.07	8.301
297.28	8.303
297.49	8.308
297.70	8.311
297.91	8.314
298.12	8.334
298.33	8.345
298.54	8.343
298.75	8.343
298.96	8.351
299.17	8.345
299.38	8.356
299.59	8.347
299.80	8.359
300.00	8.355
300.21	8.350
300.42	8.346
300.63	8.339
300.84	8.338
301.05	8.340
301.26	8.345
301.47	8.358
301.68	8.366
301.89	8.381
302.10	8.378
302.31	8.376
302.52	8.389
302.72	8.391
302.93	8.415
303.14	8.408
303.35	8.408
303.56	8.396
303.77	8.389
303.98	8.380
304.19	8.383
304.40	8.378
304.61	8.382
304.82	8.388
305.02	8.380
305.23	8.365
305.44	8.384
305.65	8.388
305.86	8.403
306.07	8.411
306.28	8.416
306.49	8.431
306.70	8.432
306.91	8.422
307.11	8.421
307.32	8.438
307.53	8.453
307.74	8.447
307.95	8.450
308.16	8.438
308.37	8.453
308.58	8.462
308.79	8.459
308.99	8.453
309.20	8.479
309.41	8.466
309.62	8.462
309.83	8.462
310.04	8.454
310.25	8.454
310.46	8.458
310.66	8.449
310.87	8.435
311.08	8.413
311.29	8.423
311.50	8.434
311.71	8.469
311.92	8.462
312.12	8.459
312.33	8.465
312.54	8.475
312.75	8.502
312.96	8.496
313.17	8.523
313.38	8.549
313.59	8.550
313.79	8.542
314.00	8.520
314.21	8.532
314.42	8.538
314.63	8.542
314.84	8.554
315.04	8.559
315.25	8.584
315.46	8.569
315.67	8.557
315.88	8.572
316.09	8.575
316.30	8.581
316.50	8.582
316.71	8.593
316.92	8.604
317.13	8.604
317.34	8.597
317.55	8.592
317.75	8.607
317.96	8.619
318.17	8.628
318.38	8.625
318.59	8.631
318.80	8.639
319.00	8.638
319.21	8.655
319.42	8.647
319.63	8.647
319.84	8.657
320.05	8.664
320.25	8.665
320.46	8.666
320.67	8.677
320.88	8.674
321.09	8.674
321.29	8.681
321.50	8.680
321.71	8.696
321.92	8.697
322.13	8.695
322.34	8.685
322.54	8.673
322.75	8.686
322.96	8.683
323.17	8.688
323.38	8.690
323.58	8.687
323.79	8.687
324.00	8.685
324.21	8.684
324.42	8.680
324.62	8.681
324.83	8.675
325.04	8.664
325.25	8.669
325.46	8.682
325.66	8.686
325.87	8.687
326.08	8.698
326.29	8.690
326.50	8.693
326.70	8.691
326.91	8.706
327.12	8.727
327.33	8.727
327.53	8.727
327.74	8.713
327.95	8.717
328.16	8.720
328.37	8.710
328.57	8.722
328.78	8.738
328.99	8.747
329.20	8.741
329.41	8.744
329.61	8.754
329.82	8.756
330.03	8.761
330.24	8.775
330.44	8.788
330.65	8.789
330.86	8.804
331.07	8.805
331.27	8.814
331.48	8.827
331.69	8.835
331.90	8.844
332.10	8.831
332.31	8.843
332.52	8.843
332.73	8.849
332.93	8.858
333.14	8.850
333.35	8.842
333.56	8.842
333.76	8.835
333.97	8.826
334.18	8.806
334.39	8.838
334.59	8.830
334.80	8.822
335.01	8.820
335.22	8.829
335.42	8.847
335.63	8.855
335.84	8.853
336.05	8.848
336.25	8.860
336.46	8.876
336.67	8.859
336.88	8.864
337.08	8.869
337.29	8.882
337.50	8.876
337.71	8.852
337.91	8.866
338.12	8.867
338.33	8.888
338.53	8.880
338.74	8.871
338.95	8.898
339.16	8.925
339.36	8.923
339.57	8.911
339.78	8.913
339.98	8.924
340.19	8.912
340.40	8.932
340.61	8.937
340.81	8.957
341.02	8.980
341.23	8.962
341.43	8.942
341.64	8.961
341.85	8.960
342.06	8.962
342.26	8.962
342.47	8.961
342.68	8.949
342.88	8.936
343.09	8.930
343.30	8.911
343.51	8.944
343.71	8.950
343.92	8.948
344.13	8.957
344.33	8.961
344.54	8.969
344.75	8.969
344.95	8.962
345.16	8.971
345.37	8.966
345.57	8.982
345.78	8.935
345.99	8.950
346.19	8.950
346.40	8.942
346.61	8.940
346.82	8.937
347.02	8.937
347.23	8.941
347.44	8.930
347.64	8.930
347.85	8.929
348.06	8.961
348.26	8.965
348.47	8.962
348.68	8.984
348.88	8.989
349.09	8.993
349.30	9.010
349.50	9.028
349.71	9.054
349.92	9.079
350.12	9.083
350.33	9.074
350.54	9.057
350.74	9.067
350.95	9.043
351.16	9.041
351.36	9.050
351.57	9.050
351.77	9.047
351.98	9.047
352.19	9.052
352.39	9.050
352.60	9.054
352.81	9.077
353.01	9.053
353.22	9.056
353.43	9.053
353.63	9.078
353.84	9.087
354.05	9.107
354.25	9.092
354.46	9.084
354.67	9.092
354.87	9.106
355.08	9.106
355.28	9.135
355.49	9.156
355.70	9.179
355.90	9.154
356.11	9.177
356.32	9.173
356.52	9.211
356.73	9.218
356.93	9.218
357.14	9.202
357.35	9.217
357.55	9.202
357.76	9.199
357.97	9.191
358.17	9.196
358.38	9.187
358.58	9.176
358.79	9.156
359.00	9.162
359.20	9.171
359.41	9.177
359.61	9.167
359.82	9.168
360.03	9.189
360.23	9.190
360.44	9.190
360.64	9.181
360.85	9.189
361.06	9.177
361.26	9.180
361.47	9.182
361.67	9.200
361.88	9.195
362.09	9.219
362.29	9.219
362.50	9.217
362.70	9.227
362.91	9.241
363.12	9.246
363.32	9.261
363.53	9.255
363.73	9.251
363.94	9.265
364.15	9.276
364.35	9.272
364.56	9.275
364.76	9.297
364.97	9.303
365.17	9.305
365.38	9.291
365.59	9.308
365.79	9.318
366.00	9.332
366.20	9.313
366.41	9.312
366.61	9.308
366.82	9.295
367.03	9.281
367.23	9.283
367.44	9.271
367.64	9.276
367.85	9.248
368.05	9.221
368.26	9.210
368.47	9.216
368.67	9.202
368.88	9.226
369.08	9.237
369.29	9.252
369.49	9.258
369.70	9.253
369.90	9.266
370.11	9.290
370.31	9.313
370.52	9.327
370.73	9.328
370.93	9.340
371.14	9.333
371.34	9.342
371.55	9.325
371.75	9.327
371.96	9.363
372.16	9.368
372.37	9.368
372.57	9.366
372.78	9.371
372.99	9.364
373.19	9.385
373.40	9.386
373.60	9.376
373.81	9.372
374.01	9.370
374.22	9.364
374.42	9.371
374.63	9.358
374.83	9.360
375.04	9.377
375.24	9.390
375.45	9.383
375.65	9.368
375.86	9.369
376.06	9.378
376.27	9.382
376.47	9.373
376.68	9.357
376.88	9.368
377.09	9.365
377.29	9.342
377.50	9.328
377.70	9.323
377.91	9.338
378.11	9.329
378.32	9.322
378.52	9.325
378.73	9.333
378.93	9.356
379.14	9.366
379.34	9.382
379.55	9.377
379.75	9.382
379.96	9.396
380.16	9.415
380.37	9.436
380.57	9.470
380.78	9.474
380.98	9.472
381.19	9.467
381.39	9.468
381.60	9.471
381.80	9.482
382.01	9.501
382.21	9.494
382.42	9.498
382.62	9.487
382.83	9.479
383.03	9.487
383.24	9.481
383.44	9.485
383.65	9.487
383.85	9.487
384.06	9.476
384.26	9.446
384.47	9.436
384.67	9.415
384.87	9.419
385.08	9.431
385.28	9.411
385.49	9.436
385.69	9.430
385.90	9.441
386.10	9.434
386.31	9.465
386.51	9.511
386.72	9.536
386.92	9.556
387.13	9.572
387.33	9.557
387.53	9.562
387.74	9.545
387.94	9.562
388.15	9.568
388.35	9.589
388.56	9.592
388.76	9.572
388.97	9.576
389.17	9.545
389.37	9.557
389.58	9.581
389.78	9.588
389.99	9.592
390.19	9.576
390.40	9.581
390.60	9.583
390.80	9.594
391.01	9.599
391.21	9.601
391.42	9.624
391.62	9.607
391.83	9.588
392.03	9.599
392.23	9.594
392.44	9.599
392.64	9.587
392.85	9.575
393.05	9.559
393.26	9.551
393.46	9.558
393.66	9.567
393.87	9.568
394.07	9.567
394.28	9.561
394.48	9.580
394.68	9.581
394.89	9.593
395.09	9.600
395.30	9.600
395.50	9.612
395.70	9.594
395.91	9.601
396.11	9.604
396.32	9.598
396.52	9.602
396.72	9.594
396.93	9.595
397.13	9.588
397.34	9.585
397.54	9.581
397.74	9.604
397.95	9.610
398.15	9.605
398.36	9.601
398.56	9.642
398.76	9.623
398.97	9.637
399.17	9.649
399.37	9.663
399.58	9.691
399.78	9.693
399.99	9.682
400.19	9.670
400.39	9.662
400.60	9.680
400.80	9.645
401.00	9.668
401.21	9.661
401.41	9.654
401.62	9.652
401.82	9.631
402.02	9.637
402.23	9.645
402.43	9.666
402.63	9.664
402.84	9.673
403.04	9.697
403.24	9.705
403.45	9.717
403.65	9.730
403.86	9.713
404.06	9.743
404.26	9.749
404.47	9.763
404.67	9.760
404.87	9.806
405.08	9.799
405.28	9.775
405.48	9.779
405.69	9.777
405.89	9.776
406.09	9.814
406.30	9.786
406.50	9.803
406.70	9.778
406.91	9.782
407.11	9.744
407.31	9.738
407.52	9.774
407.72	9.758
407.92	9.762
408.13	9.765
408.33	9.733
408.53	9.735
408.74	9.716
408.94	9.720
409.14	9.720
409.35	9.710
409.55	9.737
409.75	9.692
409.96	9.698
410.16	9.694
410.36	9.676
410.57	9.687
410.77	9.708
410.97	9.710
411.18	9.718
411.38	9.699
411.58	9.699
411.78	9.675
411.99	9.700
412.19	9.691
412.39	9.682
412.60	9.694
412.80	9.696
413.00	9.678
413.21	9.689
413.41	9.690
413.61	9.728
413.81	9.740
414.02	9.745
414.22	9.751
414.42	9.793
414.63	9.807
414.83	9.818
415.03	9.828
415.23	9.835
415.44	9.827
415.64	9.829
415.84	9.817
416.05	9.855
416.25	9.862
416.45	9.850
416.65	9.810
416.86	9.829
417.06	9.812
417.26	9.813
417.47	9.809
417.67	9.825
417.87	9.844
418.07	9.855
418.28	9.820
418.48	9.816
418.68	9.842
418.88	9.876
419.09	9.882
419.29	9.909
419.49	9.909
419.69	9.948
419.90	9.961
420.10	9.952
420.30	9.937
420.50	9.947
420.71	9.966
420.91	9.969
421.11	9.950
421.31	9.945
421.52	9.938
421.72	9.925
421.92	9.880
422.12	9.857
422.33	9.840
422.53	9.856
422.73	9.865
422.93	9.857
423.14	9.861
423.34	9.890
423.54	9.882
423.74	9.900
423.95	9.930
424.15	9.945
424.35	9.958
424.55	9.948
424.76	9.926
424.96	9.928
425.16	9.946
425.36	9.940
425.56	9.932
425.77	9.934
425.97	9.897
426.17	9.874
426.37	9.883
426.58	9.890
426.78	9.922
426.98	9.962
427.18	9.969
427.38	9.972
427.59	9.978
427.79	9.966
427.99	9.977
428.19	9.991
428.39	9.991
428.60	9.984
428.80	9.968
429.00	9.987
429.20	9.973
429.40	9.965
429.61	9.970
429.81	9.991
430.01	9.994
430.21	9.994
430.41	9.999
430.62	10.015
430.82	10.052
431.02	10.051
431.22	10.021
431.42	10.019
431.63	10.026
431.83	10.006
432.03	9.984
432.23	9.984
432.43	9.995
432.64	10.008
432.84	9.996
433.04	9.973
433.24	10.002
433.44	10.015
433.64	10.019
433.85	10.035
434.05	10.018
434.25	10.015
434.45	10.028
434.65	9.992
434.85	10.008
435.06	10.036
435.26	10.041
435.46	10.027
435.66	10.031
435.86	10.022
436.06	10.004
436.27	10.006
436.47	10.005
436.67	9.979
436.87	9.995
437.07	9.973
437.27	9.969
437.47	9.952
437.68	9.970
437.88	9.939
438.08	9.957
438.28	9.969
438.48	9.978
438.68	9.992
438.89	9.995
439.09	10.010
439.29	10.007
439.49	9.970
439.69	10.005
439.89	10.007
440.09	10.032
440.29	10.025
440.50	10.003
440.70	10.008
440.90	9.972
441.10	9.987
441.30	9.960
441.50	9.980
441.70	10.010
441.90	9.982
442.11	9.975
442.31	9.995
442.51	9.999
442.71	10.010
442.91	10.041
443.11	10.070
443.31	10.072
443.51	10.074
443.72	10.051
443.92	10.041
444.12	10.073
444.32	10.085
444.52	10.062
444.72	10.051
444.92	10.028
445.12	9.983
445.32	9.969
445.53	9.982
445.73	9.995
445.93	9.988
446.13	9.993
446.33	9.960
446.53	9.984
446.73	10.002
446.93	10.018
447.13	10.062
447.33	10.089
447.53	10.104
447.74	10.116
447.94	10.162
448.14	10.137
448.34	10.143
448.54	10.162
448.74	10.122
448.94	10.126
449.14	10.141
449.34	10.109
449.54	10.139
449.74	10.174
449.94	10.139
450.14	10.100
450.35	10.167
450.55	10.168
450.75	10.177
450.95	10.205
451.15	10.232
451.35	10.236
451.55	10.300
451.75	10.299
451.95	10.294
452.15	10.391
452.35	10.397
452.55	10.387
452.75	10.417
452.95	10.428
453.15	10.423
453.35	10.400
453.56	10.350
453.76	10.325
453.96	10.285
454.16	10.291
454.36	10.242
454.56	10.247
454.76	10.285
454.96	10.250
455.16	10.240
455.36	10.239
455.56	10.248
455.76	10.304
455.96	10.274
456.16	10.296
456.36	10.275
456.56	10.258
456.76	10.300
456.96	10.308
457.16	10.323
457.36	10.362
457.56	10.348
457.76	10.340
457.96	10.335
458.16	10.398
458.36	10.390
458.56	10.400
458.76	10.393
458.96	10.404
459.16	10.377
459.36	10.379
459.56	10.337
459.76	10.336
459.96	10.314
460.16	10.314
460.36	10.261
460.56	10.279
460.76	10.293
460.96	10.258
461.16	10.212
461.36	10.191
461.56	10.209
461.76	10.214
461.96	10.217
462.16	10.231
462.36	10.223
462.56	10.249
462.76	10.238
462.96	10.232
463.16	10.248
463.36	10.254
463.56	10.284
463.76	10.288
463.96	10.285
464.16	10.268
464.36	10.289
464.56	10.292
464.76	10.286
464.96	10.307
465.16	10.311
465.36	10.298
465.56	10.331
465.76	10.343
465.96	10.321
466.16	10.335
466.36	10.355
466.56	10.354
466.76	10.364
466.96	10.376
467.16	10.365
467.36	10.369
467.56	10.409
467.76	10.381
467.96	10.366
468.16	10.367
468.36	10.341
468.56	10.319
468.76	10.308
468.96	10.292
469.16	10.283
469.35	10.296
469.55	10.285
469.75	10.293
469.95	10.299
470.15	10.281
470.35	10.286
470.55	10.302
470.75	10.318
470.95	10.319
471.15	10.310
471.35	10.308
471.55	10.284
471.75	10.268
471.95	10.251
472.15	10.261
472.35	10.280
472.54	10.285
472.74	10.299
472.94	10.308
473.14	10.308
473.34	10.324
473.54	10.314
473.74	10.312
473.94	10.324
474.14	10.331
474.34	10.329
474.54	10.321
474.74	10.314
474.94	10.315
475.13	10.311
475.33	10.317
475.53	10.322
475.73	10.336
475.93	10.355
476.13	10.377
476.33	10.384
476.53	10.376
476.73	10.391
476.93	10.399
477.12	10.386
477.32	10.392
477.52	10.393
477.72	10.389
477.92	10.396
478.12	10.403
478.32	10.398
478.52	10.394
478.72	10.390
478.92	10.378
479.11	10.390
479.31	10.418
479.51	10.416
479.71	10.431
479.91	10.431
480.11	10.431
480.31	10.431
480.51	10.439
480.70	10.444
480.90	10.459
481.10	10.461
481.30	10.455
481.50	10.440
481.70	10.448
481.90	10.428
482.10	10.435
482.29	10.425
482.49	10.425
482.69	10.425
482.89	10.414
483.09	10.408
483.29	10.425
483.49	10.418
483.68	10.407
483.88	10.396
484.08	10.397
484.28	10.412
484.48	10.426
484.68	10.413
484.88	10.409
485.07	10.426
485.27	10.440
485.47	10.426
485.67	10.434
485.87	10.452
486.07	10.455
486.26	10.467
486.46	10.458
486.66	10.459
486.86	10.452
487.06	10.435
487.26	10.434
487.45	10.420
487.65	10.434
487.85	10.441
488.05	10.439
488.25	10.453
488.45	10.445
488.64	10.431
488.84	10.431
489.04	10.449
489.24	10.453
489.44	10.465
489.64	10.468
489.83	10.477
490.03	10.474
490.23	10.474
490.43	10.487
490.63	10.503
490.82	10.511
491.02	10.494
491.22	10.508
491.42	10.519
491.62	10.519
491.81	10.516
492.01	10.496
492.21	10.501
492.41	10.503
492.61	10.506
492.80	10.497
493.00	10.500
493.20	10.519
493.40	10.501
493.60	10.502
493.79	10.500
493.99	10.498
494.19	10.523
494.39	10.520
494.59	10.516
494.78	10.515
494.98	10.508
495.18	10.523
495.38	10.519
495.57	10.538
495.77	10.558
495.97	10.558
496.17	10.571
496.37	10.560
496.56	10.555
496.76	10.556
496.96	10.545
497.16	10.554
497.35	10.546
497.55	10.555
497.75	10.556
497.95	10.546
498.14	10.552
498.34	10.557
498.54	10.564
498.74	10.579
498.93	10.595
499.13	10.606
499.33	10.608
499.53	10.599
499.72	10.608
499.92	10.604
500.12	10.611
500.32	10.600
500.51	10.595
500.71	10.601
500.91	10.581
501.11	10.564
501.30	10.548
501.50	10.548
501.70	10.566
501.90	10.542
502.09	10.549
502.29	10.535
502.49	10.526
502.69	10.527
502.88	10.518
503.08	10.532
503.28	10.534
503.47	10.546
503.67	10.549
503.87	10.531
504.07	10.538
504.26	10.530
504.46	10.517
504.66	10.528
504.85	10.528
505.05	10.513
505.25	10.531
505.45	10.540
505.64	10.545
505.84	10.531
506.04	10.552
506.23	10.559
506.43	10.556
506.63	10.572
506.83	10.576
507.02	10.575
507.22	10.590
507.42	10.561
507.61	10.571
507.81	10.548
508.01	10.598
508.20	10.583
508.40	10.593
508.60	10.562
508.80	10.565
508.99	10.579
509.19	10.568
509.39	10.559
509.58	10.566
509.78	10.548
509.98	10.576
510.17	10.559
510.37	10.567
510.57	10.558
510.76	10.581
510.96	10.595
511.16	10.605
511.35	10.612
511.55	10.634
511.75	10.642
511.94	10.674
512.14	10.651
512.34	10.657
512.53	10.665
512.73	10.699
512.93	10.720
513.12	10.711
513.32	10.692
513.52	10.694
513.71	10.691
513.91	10.688
514.11	10.663
514.30	10.681
514.50	10.666
514.70	10.655
514.89	10.636
515.09	10.620
515.28	10.621
515.48	10.613
515.68	10.626
515.87	10.635
516.07	10.646
516.27	10.639
516.46	10.627
516.66	10.612
516.86	10.634
517.05	10.647
517.25	10.655
517.44	10.648
517.64	10.663
517.84	10.654
518.03	10.635
518.23	10.633
518.43	10.660
518.62	10.672
518.82	10.688
519.01	10.688
519.21	10.643
519.41	10.653
519.60	10.661
519.80	10.675
520.00	10.688
520.19	10.689
520.39	10.693
520.58	10.676
520.78	10.661
520.98	10.638
521.17	10.610
521.37	10.637
521.56	10.638
521.76	10.613
521.96	10.587
522.15	10.558
522.35	10.555
522.54	10.539
522.74	10.564
522.94	10.569
523.13	10.582
523.33	10.609
523.52	10.600
523.72	10.588
523.91	10.625
524.11	10.630
524.31	10.638
524.50	10.641
524.70	10.650
524.89	10.629
525.09	10.619
525.29	10.648
525.48	10.618
525.68	10.608
525.87	10.616
526.07	10.607
526.26	10.615
526.46	10.626
526.66	10.638
526.85	10.659
527.05	10.656
527.24	10.667
527.44	10.661
527.63	10.683
527.83	10.697
528.02	10.722
528.22	10.745
528.42	10.751
528.61	10.756
528.81	10.756
529.00	10.727
529.20	10.732
529.39	10.739
529.59	10.773
529.78	10.770
529.98	10.794
530.17	10.770
530.37	10.738
530.57	10.746
530.76	10.754
530.96	10.757
531.15	10.795
531.35	10.801
531.54	10.802
531.74	10.773
531.93	10.796
532.13	10.796
532.32	10.776
532.52	10.800
532.71	10.785
532.91	10.793
533.10	10.782
533.30	10.751
533.49	10.758
533.69	10.759
533.89	10.754
534.08	10.751
534.28	10.722
534.47	10.725
534.67	10.714
534.86	10.705
535.06	10.667
535.25	10.674
535.45	10.673
535.64	10.679
535.84	10.695
536.03	10.686
536.23	10.686
536.42	10.710
536.62	10.736
536.81	10.726
537.01	10.750
537.20	10.784
537.40	10.779
537.59	10.778
537.79	10.787
537.98	10.764
538.17	10.751
538.37	10.711
538.56	10.677
538.76	10.662
538.95	10.655
539.15	10.635
539.34	10.634
539.54	10.644
539.73	10.649
539.93	10.638
540.12	10.647
540.32	10.670
540.51	10.699
540.71	10.732
540.90	10.749
541.10	10.758
541.29	10.764
541.49	10.781
541.68	10.767
541.87	10.767
542.07	10.772
542.26	10.813
542.46	10.777
542.65	10.777
542.85	10.766
543.04	10.752
543.24	10.751
543.43	10.706
543.63	10.705
543.82	10.734
544.01	10.765
544.21	10.760
544.40	10.690
544.60	10.719
544.79	10.727
544.99	10.764
545.18	10.785
545.37	10.833
545.57	10.893
545.76	10.873
545.96	10.870
546.15	10.835
546.35	10.844
546.54	10.853
546.73	10.868
546.93	10.862
547.12	10.844
547.32	10.816
547.51	10.782
547.71	10.814
547.90	10.838
548.09	10.818
548.29	10.845
548.48	10.828
548.68	10.860
548.87	10.864
549.06	10.918
549.26	10.885
549.45	10.911
549.65	10.912
549.84	10.940
550.03	10.924
550.23	10.911
550.42	10.923
550.62	10.908
550.81	10.892
551.00	10.885
551.20	10.816
551.39	10.844
551.59	10.852
551.78	10.885
551.97	10.843
552.17	10.785
552.36	10.809
552.56	10.750
552.75	10.810
552.94	10.824
553.14	10.845
553.33	10.878
553.52	10.885
553.72	10.858
553.91	10.841
554.11	10.848
554.30	10.897
554.49	10.924
554.69	10.986
554.88	10.957
555.07	10.922
555.27	10.926
555.46	10.905
555.65	10.901
555.85	10.887
556.04	10.873
556.24	10.891
556.43	10.903
556.62	10.921
556.82	10.891
557.01	10.871
557.20	10.890
557.40	10.890
557.59	10.895
557.78	10.840
557.98	10.839
558.17	10.858
558.36	10.817
558.56	10.803
558.75	10.755
558.94	10.767
559.14	10.779
559.33	10.788
559.52	10.790
559.72	10.819
559.91	10.865
560.10	10.865
560.30	10.835
560.49	10.847
560.68	10.860
560.88	10.831
561.07	10.799
561.26	10.831
561.46	10.828
561.65	10.809
561.84	10.802
562.04	10.793
562.23	10.834
562.42	10.828
562.62	10.821
562.81	10.829
563.00	10.837
563.19	10.869
563.39	10.843
563.58	10.851
563.77	10.847
563.97	10.845
564.16	10.862
564.35	10.850
564.55	10.858
564.74	10.874
564.93	10.850
565.12	10.866
565.32	10.874
565.51	10.882
565.70	10.916
565.90	10.941
566.09	10.933
566.28	10.923
566.47	10.912
566.67	10.957
566.86	10.928
567.05	10.939
567.25	10.971
567.44	10.946
567.63	10.935
567.82	10.873
568.02	10.830
568.21	10.840
568.40	10.877
568.59	10.889
568.79	10.872
568.98	10.916
569.17	10.922
569.36	10.929
569.56	10.930
569.75	10.978
569.94	11.049
570.14	11.074
570.33	11.083
570.52	11.045
570.71	11.021
570.91	11.042
571.10	11.010
571.29	10.999
571.48	10.947
571.68	10.959
571.87	10.926
572.06	10.869
572.25	10.867
572.44	10.863
572.64	10.894
572.83	10.910
573.02	10.891
573.21	10.889
573.41	10.873
573.60	10.850
573.79	10.832
573.98	10.827
574.18	10.871
574.37	10.881
574.56	10.841
574.75	10.808
574.94	10.805
575.14	10.802
575.33	10.801
575.52	10.831
575.71	10.917
575.91	10.925
576.10	10.900
576.29	10.930
576.48	10.930
576.67	10.953
576.87	10.984
577.06	11.010
577.25	11.032
577.44	11.062
577.63	11.042
577.83	10.988
578.02	11.025
578.21	11.081
578.40	11.031
578.59	11.029
578.79	11.061
578.98	11.059
579.17	11.051
579.36	11.065
579.55	11.062
579.74	11.094
579.94	11.090
580.13	11.051
580.32	11.013
580.51	11.016
580.70	11.032
580.90	11.017
581.09	11.030
581.28	11.029
581.47	11.014
581.66	11.010
581.85	10.978
582.05	10.968
582.24	10.982
582.43	10.984
582.62	11.002
582.81	10.990
583.00	10.975
583.20	10.909
583.39	10.886
583.58	10.820
583.77	10.832
583.96	10.822
584.15	10.867
584.34	10.865
584.54	10.852
584.73	10.829
584.92	10.851
585.11	10.843
585.30	10.862
585.49	10.902
585.68	10.949
585.88	10.924
586.07	10.927
586.26	10.866
586.45	10.832
586.64	10.838
586.83	10.850
587.02	10.809
587.22	10.788
587.41	10.783
587.60	10.782
587.79	10.813
587.98	10.816
588.17	10.861
588.36	10.947
588.55	11.011
588.74	11.047
588.94	11.026
589.13	11.043
589.32	11.077
589.51	11.100
589.70	11.113
589.89	11.065
590.08	11.070
590.27	11.063
590.46	11.050
590.66	11.019
590.85	10.986
591.04	11.001
591.23	11.017
591.42	11.021
591.61	11.007
591.80	10.991
591.99	11.029
592.18	11.031
592.37	11.049
592.57	11.033
592.76	11.067
592.95	11.106
593.14	11.095
593.33	11.091
593.52	11.077
593.71	11.117
593.90	11.086
594.09	11.113
594.28	11.111
594.47	11.102
594.66	11.107
594.85	11.064
595.05	11.066
595.24	11.098
595.43	11.090
595.62	11.125
595.81	11.098
596.00	11.121
596.19	11.078
596.38	11.094
596.57	11.097
596.76	11.089
596.95	11.082
597.14	11.100
597.33	11.080
597.52	11.095
597.71	11.100
597.90	11.138
598.09	11.157
598.28	11.150
598.47	11.124
598.67	11.153
598.86	11.163
599.05	11.191
599.24	11.164
599.43	11.142
599.62	11.138
599.81	11.142
600.00	11.100
600.19	11.070
600.38	11.095
600.57	11.122
600.76	11.078
600.95	11.038
601.14	11.052
601.33	11.059
601.52	11.056
601.71	11.048
601.90	11.031
602.09	11.045
602.28	11.046
602.47	11.034
602.66	11.018
602.85	11.017
603.04	11.071
603.23	11.056
603.42	11.050
603.61	11.086
603.80	11.082
603.99	11.085
604.18	11.087
604.37	11.120
604.56	11.124
604.75	11.102
604.94	11.068
605.13	11.093
605.32	11.096
605.51	11.076
605.70	11.117
605.89	11.118
606.08	11.113
606.27	11.147
606.46	11.086
606.65	11.085
606.84	11.124
607.03	11.149
607.22	11.144
607.41	11.100
607.60	11.073
607.79	11.003
607.98	11.020
608.17	11.039
608.36	11.007
608.55	11.043
608.74	11.041
608.93	11.020
609.12	11.013
609.31	10.997
609.49	11.011
609.68	11.042
609.87	11.093
610.06	11.075
610.25	11.051
610.44	11.073
610.63	11.073
610.82	11.073
611.01	11.086
611.20	11.138
611.39	11.147
611.58	11.166
611.77	11.167
611.96	11.149
612.15	11.154
612.34	11.165
612.53	11.135
612.72	11.131
612.90	11.128
613.09	11.160
613.28	11.131
613.47	11.126
613.66	11.153
613.85	11.170
614.04	11.191
614.23	11.240
614.42	11.219
614.61	11.208
614.80	11.237
614.99	11.246
615.18	11.226
615.36	11.196
615.55	11.149
615.74	11.130
615.93	11.098
616.12	11.102
616.31	11.022
616.50	11.049
616.69	11.074
616.88	11.091
617.07	11.108
617.25	11.106
617.44	11.161
617.63	11.188
617.82	11.183
618.01	11.228
618.20	11.207
618.39	11.236
618.58	11.251
618.77	11.259
618.95	11.211
619.14	11.229
619.33	11.213
619.52	11.199
619.71	11.188
619.90	11.163
620.09	11.174
620.28	11.151
620.46	11.170
620.65	11.134
620.84	11.092
621.03	11.090
621.22	11.034
621.41	11.065
621.60	11.079
621.79	11.098
621.97	11.137
622.16	11.112
622.35	11.131
622.54	11.132
622.73	11.133
622.92	11.168
623.11	11.215
623.29	11.247
623.48	11.267
623.67	11.252
623.86	11.237
624.05	11.218
624.24	11.230
624.42	11.220
624.61	11.218
624.80	11.256
624.99	11.272
625.18	11.270
625.37	11.234
625.55	11.228
625.74	11.206
625.93	11.249
626.12	11.259
626.31	11.188
626.50	11.187
626.68	11.173
626.87	11.133
627.06	11.150
627.25	11.110
627.44	11.142
627.63	11.151
627.81	11.169
628.00	11.135
628.19	11.122
628.38	11.151
628.57	11.152
628.75	11.199
628.94	11.236
629.13	11.205
629.32	11.207
629.51	11.205
629.69	11.213
629.88	11.238
630.07	11.201
630.26	11.245
630.45	11.283
630.63	11.294
630.82	11.266
631.01	11.314
631.20	11.331
631.39	11.354
631.57	11.383
631.76	11.334
631.95	11.293
632.14	11.341
632.32	11.329
632.51	11.338
632.70	11.348
632.89	11.364
633.08	11.300
633.26	11.290
633.45	11.292
633.64	11.249
633.83	11.282
634.01	11.325
634.20	11.332
634.39	11.356
634.58	11.362
634.76	11.361
634.95	11.340
635.14	11.357
635.33	11.313
635.51	11.327
635.70	11.317
635.89	11.317
636.08	11.291
636.26	11.255
636.45	11.219
636.64	11.190
636.83	11.209
637.01	11.202
637.20	11.185
637.39	11.210
637.58	11.176
637.76	11.182
637.95	11.163
638.14	11.200
638.33	11.221
638.51	11.221
638.70	11.255
638.89	11.233
639.07	11.211
639.26	11.222
639.45	11.227
639.64	11.269
639.82	11.260
640.01	11.238
640.20	11.198
640.38	11.230
640.57	11.237
640.76	11.203
640.95	11.156
641.13	11.200
641.32	11.233
641.51	11.241
641.69	11.196
641.88	11.261
642.07	11.278
642.26	11.277
642.44	11.262
642.63	11.287
642.82	11.295
643.00	11.337
643.19	11.386
643.38	11.342
643.56	11.350
643.75	11.368
643.94	11.323
644.12	11.332
644.31	11.362
644.50	11.374
644.68	11.340
644.87	11.367
645.06	11.368
645.24	11.274
645.43	11.290
645.62	11.302
645.81	11.311
645.99	11.336
646.18	11.333
646.37	11.339
646.55	11.326
646.74	11.358
646.92	11.291
647.11	11.288
647.30	11.343
647.48	11.351
647.67	11.322
647.86	11.332
648.04	11.300
648.23	11.309
648.42	11.286
648.60	11.269
648.79	11.228
648.98	11.287
649.16	11.297
649.35	11.293
649.54	11.299
649.72	11.321
649.91	11.303
650.09	11.317
650.28	11.295
650.47	11.317
650.65	11.355
650.84	11.355
651.03	11.322
651.21	11.353
651.40	11.343
651.59	11.334
651.77	11.331
651.96	11.325
652.14	11.341
652.33	11.364
652.52	11.359
652.70	11.335
652.89	11.353
653.07	11.385
653.26	11.349
653.45	11.347
653.63	11.335
653.82	11.324
654.00	11.312
654.19	11.320
654.38	11.312
654.56	11.307
654.75	11.284
654.93	11.295
655.12	11.231
655.31	11.275
655.49	11.202
655.68	11.198
655.86	11.206
656.05	11.235
656.24	11.236
656.42	11.226
656.61	11.163
656.79	11.208
656.98	11.228
657.16	11.290
657.35	11.244
657.54	11.307
657.72	11.329
657.91	11.337
658.09	11.374
658.28	11.405
658.46	11.420
658.65	11.450
658.84	11.455
659.02	11.436
659.21	11.401
659.39	11.436
659.58	11.436
659.76	11.417
659.95	11.413
660.13	11.383
660.32	11.298
660.51	11.312
660.69	11.318
660.88	11.284
661.06	11.286
661.25	11.330
661.43	11.284
661.62	11.278
661.80	11.298
661.99	11.324
662.17	11.303
662.36	11.336
662.55	11.320
662.73	11.297
662.92	11.329
663.10	11.350
663.29	11.328
663.47	11.356
663.66	11.380
663.84	11.356
664.03	11.315
664.21	11.310
664.40	11.300
664.58	11.297
664.77	11.312
664.95	11.341
665.14	11.311
665.32	11.329
665.51	11.287
665.69	11.298
665.88	11.319
666.06	11.347
666.25	11.400
666.43	11.389
666.62	11.398
666.80	11.380
666.99	11.347
667.17	11.324
667.36	11.320
667.54	11.374
667.73	11.364
667.91	11.354
668.10	11.329
668.28	11.303
668.47	11.332
668.65	11.343
668.84	11.372
669.02	11.407
669.21	11.420
669.39	11.418
669.58	11.418
669.76	11.407
669.95	11.414
670.13	11.419
670.31	11.428
670.50	11.419
670.68	11.412
670.87	11.432
671.05	11.381
671.24	11.370
671.42	11.353
671.61	11.349
671.79	11.354
671.98	11.359
672.16	11.403
672.35	11.391
672.53	11.405
672.71	11.399
672.90	11.415
673.08	11.435
673.27	11.475
673.45	11.511
673.64	11.524
673.82	11.508
674.01	11.502
674.19	11.486
674.37	11.507
674.56	11.518
674.74	11.491
674.93	11.463
675.11	11.458
675.30	11.454
675.48	11.405
675.66	11.433
675.85	11.462
676.03	11.453
676.22	11.448
676.40	11.422
676.58	11.450
676.77	11.459
676.95	11.493
677.14	11.483
677.32	11.478
677.50	11.513
677.69	11.450
677.87	11.429
678.06	11.443
678.24	11.460
678.43	11.444
678.61	11.430
678.79	11.474
678.98	11.463
679.16	11.474
679.34	11.491
679.53	11.485
679.71	11.482
679.90	11.502
680.08	11.509
680.26	11.506
680.45	11.493
680.63	11.486
680.82	11.448
681.00	11.426
681.18	11.455
681.37	11.406
681.55	11.426
681.73	11.428
681.92	11.376
682.10	11.375
682.29	11.385
682.47	11.419
682.65	11.393
682.84	11.430
683.02	11.464
683.20	11.423
683.39	11.480
683.57	11.500
683.75	11.528
683.94	11.580
684.12	11.577
684.30	11.540
684.49	11.541
684.67	11.559
684.85	11.522
685.04	11.522
685.22	11.513
685.40	11.557
685.59	11.517
685.77	11.502
685.96	11.508
686.14	11.510
686.32	11.537
686.50	11.514
686.69	11.481
686.87	11.549
687.05	11.555
687.24	11.587
687.42	11.486
687.60	11.477
687.79	11.466
687.97	11.439
688.15	11.430
688.34	11.431
688.52	11.464
688.70	11.482
688.89	11.400
689.07	11.382
689.25	11.352
689.44	11.366
689.62	11.378
689.80	11.426
689.98	11.461
690.17	11.437
690.35	11.411
690.53	11.386
690.72	11.387
690.90	11.426
691.08	11.405
691.27	11.420
691.45	11.451
691.63	11.474
691.81	11.430
692.00	11.435
692.18	11.522
692.36	11.504
692.54	11.483
692.73	11.510
692.91	11.495
693.09	11.555
693.28	11.581
693.46	11.567
693.64	11.557
693.82	11.553
694.01	11.537
694.19	11.510
694.37	11.502
694.55	11.566
694.74	11.565
694.92	11.608
695.10	11.573
695.28	11.536
695.47	11.562
695.65	11.575
695.83	11.600
696.01	11.633
696.20	11.599
696.38	11.626
696.56	11.656
696.74	11.677
696.93	11.677
697.11	11.721
697.29	11.753
697.47	11.752
697.66	11.746
697.84	11.739
698.02	11.708
698.20	11.692
698.39	11.717
698.57	11.660
698.75	11.628
698.93	11.615
699.11	11.608
699.30	11.627
699.48	11.642
699.66	11.663
699.84	11.690
700.03	11.667
700.21	11.752
700.39	11.775
700.57	11.799
700.75	11.827
700.94	11.814
701.12	11.726
701.30	11.672
701.48	11.620
701.66	11.612
701.85	11.605
702.03	11.648
702.21	11.576
702.39	11.549
702.57	11.507
702.76	11.470
702.94	11.456
703.12	11.556
703.30	11.565
703.48	11.549
703.66	11.545
703.85	11.528
704.03	11.496
704.21	11.507
704.39	11.525
704.57	11.553
704.75	11.586
704.94	11.591
705.12	11.551
705.30	11.590
705.48	11.627
705.66	11.629
705.84	11.674
706.03	11.705
706.21	11.772
706.39	11.755
706.57	11.749
706.75	11.708
706.93	11.707
707.12	11.713
707.30	11.692
707.48	11.683
707.66	11.624
707.84	11.629
708.02	11.605
708.20	11.513
708.39	11.491
708.57	11.500
708.75	11.483
708.93	11.506
709.11	11.501
709.29	11.481
709.47	11.471
709.66	11.515
709.84	11.472
710.02	11.487
710.20	11.580
710.38	11.568
710.56	11.586
710.74	11.637
710.92	11.642
711.10	11.628
711.29	11.678
711.47	11.680
711.65	11.710
711.83	11.691
712.01	11.683
712.19	11.583
712.37	11.610
712.55	11.568
712.73	11.529
712.92	11.524
713.10	11.515
713.28	11.484
713.46	11.502
713.64	11.474
713.82	11.468
714.00	11.479
714.18	11.573
714.36	11.572
714.54	11.575
714.72	11.574
714.91	11.572
715.09	11.629
715.27	11.625
715.45	11.572
715.63	11.602
715.81	11.632
715.99	11.635
716.17	11.588
716.35	11.626
716.53	11.651
716.71	11.743
716.89	11.766
717.07	11.704
717.25	11.721
717.43	11.809
717.62	11.786
717.80	11.799
717.98	11.807
718.16	11.792
718.34	11.758
718.52	11.770
718.70	11.703
718.88	11.701
719.06	11.711
719.24	11.703
719.42	11.714
719.60	11.713
719.78	11.726
719.96	11.760
720.14	11.772
720.32	11.785
720.50	11.772
720.68	11.765
720.86	11.717
721.04	11.695
721.22	11.704
721.40	11.655
721.58	11.652
721.76	11.639
721.94	11.566
722.12	11.543
722.30	11.538
722.48	11.551
722.66	11.547
722.84	11.542
723.03	11.602
723.21	11.601
723.39	11.637
723.57	11.657
723.75	11.658
723.93	11.673
724.11	11.671
724.29	11.695
724.47	11.674
724.65	11.695
724.83	11.694
725.00	11.689
725.18	11.715
725.36	11.697
725.54	11.680
725.72	11.692
725.90	11.736
726.08	11.791
726.26	11.802
726.44	11.825
726.62	11.843
726.80	11.889
726.98	11.864
727.16	11.816
727.34	11.855
727.52	11.844
727.70	11.860
727.88	11.827
728.06	11.796
728.24	11.795
728.42	11.781
728.60	11.752
728.78	11.755
728.96	11.785
729.14	11.822
729.32	11.798
729.50	11.826
729.68	11.809
729.86	11.818
730.04	11.834
730.22	11.832
730.39	11.821
730.57	11.824
730.75	11.831
730.93	11.837
731.11	11.791
731.29	11.763
731.47	11.709
731.65	11.686
731.83	11.707
732.01	11.740
732.19	11.744
732.37	11.791
732.55	11.839
732.73	11.815
732.90	11.798
733.08	11.821
733.26	11.854
733.44	11.919
733.62	11.983
733.80	11.993
733.98	11.964
734.16	11.916
734.34	11.889
734.52	11.878
734.70	11.896
734.87	11.897
735.05	11.907
735.23	11.889
735.41	11.892
735.59	11.841
735.77	11.865
735.95	11.882
736.13	11.893
736.31	11.869
736.49	11.921
736.66	11.861
736.84	11.886
737.02	11.897
737.20	11.920
737.38	11.874
737.56	11.888
737.74	11.919
737.92	11.908
738.09	11.860
738.27	11.891
738.45	11.862
738.63	11.918
738.81	11.924
738.99	11.987
739.17	12.013
739.34	12.045
739.52	12.067
739.70	12.017
739.88	12.054
740.06	12.134
740.24	12.154
740.42	12.142
740.59	12.072
740.77	12.051
740.95	12.038
741.13	12.007
741.31	12.028
741.49	12.002
741.66	11.953
741.84	11.920
742.02	11.951
742.20	11.903
742.38	11.914
742.56	11.991
742.73	12.043
742.91	11.991
743.09	11.984
743.27	11.952
743.45	11.947
743.63	12.008
743.80	12.002
743.98	11.971
744.16	11.992
744.34	11.983
744.52	11.977
744.69	11.945
744.87	11.961
745.05	11.991
745.23	11.968
745.41	11.956
745.59	11.914
745.76	11.938
745.94	11.886
746.12	11.900
746.30	11.860
746.47	11.913
746.65	11.977
746.83	12.020
747.01	12.000
747.19	11.997
747.36	12.041
747.54	12.108
747.72	12.075
747.90	12.148
748.08	12.138
748.25	12.105
748.43	12.081
748.61	11.993
748.79	11.925
748.96	11.907
749.14	11.986
749.32	11.976
749.50	11.867
749.68	11.864
749.85	11.868
750.03	11.928
750.21	12.019
750.39	12.016
750.56	12.092
750.74	12.087
750.92	12.098
751.10	12.119
751.27	12.107
751.45	12.188
751.63	12.232
751.81	12.238
751.98	12.117
752.16	12.056
752.34	11.995
752.51	11.953
752.69	11.953
752.87	11.949
753.05	11.909
753.22	11.992
753.40	12.024
753.58	11.956
753.76	11.942
753.93	12.023
754.11	12.046
754.29	12.120
754.46	12.085
754.64	12.149
754.82	12.189
755.00	12.170
755.17	12.041
755.35	11.985
755.53	12.010
755.70	12.003
755.88	11.993
756.06	12.060
756.24	12.023
756.41	12.083
756.59	11.983
756.77	11.922
756.94	11.941
757.12	12.058
757.30	12.057
757.47	12.032
757.65	12.031
757.83	12.076
758.01	12.069
758.18	12.097
758.36	12.030
758.54	12.124
758.71	12.116
758.89	12.193
759.07	12.145
759.24	12.187
759.42	12.318
759.60	12.267
759.77	12.285
759.95	12.230
760.13	12.223
760.30	12.334
760.48	12.299
760.66	12.303
760.83	12.256
761.01	12.228
761.19	12.213
761.36	12.091
761.54	12.120
761.72	12.090
761.89	12.126
762.07	12.144
762.24	12.059
762.42	12.084
762.60	12.131
762.77	12.050
762.95	12.080
763.13	12.056
763.30	12.114
763.48	12.146
763.66	12.176
763.83	12.169
764.01	12.167
764.18	12.149
764.36	12.121
764.54	12.138
764.71	12.177
764.89	12.147
765.07	12.116
765.24	12.136
765.42	12.122
765.59	12.035
765.77	12.077
765.95	12.075
766.12	12.114
766.30	12.165
766.47	12.147
766.65	12.159
766.83	12.213
767.00	12.265
767.18	12.216
767.35	12.229
767.53	12.307
767.71	12.182
767.88	12.178
768.06	12.251
768.23	12.184
768.41	12.185
768.59	12.264
768.76	12.189
768.94	12.210
769.11	12.212
769.29	12.184
769.46	12.147
769.64	12.178
769.82	12.151
769.99	12.094
770.17	12.115
770.34	12.145
770.52	12.092
770.69	12.124
770.87	12.121
771.05	12.121
771.22	12.134
771.40	12.102
771.57	12.192
771.75	12.234
771.92	12.166
772.10	12.154
772.27	12.175
772.45	12.096
772.63	12.110
772.80	12.111
772.98	12.121
773.15	12.178
773.33	12.206
773.50	12.217
773.68	12.270
773.85	12.280
774.03	12.287
774.20	12.279
774.38	12.316
774.55	12.285
774.73	12.250
774.91	12.246
775.08	12.238
775.26	12.282
775.43	12.231
775.61	12.100
775.78	12.177
775.96	12.138
776.13	12.106
776.31	12.109
776.48	12.097
776.66	12.153
776.83	12.251
777.01	12.183
777.18	12.195
777.36	12.195
777.53	12.268
777.71	12.299
777.88	12.359
778.06	12.288
778.23	12.373
778.41	12.389
778.58	12.329
778.76	12.304
778.93	12.420
779.11	12.386
779.28	12.413
779.46	12.371
779.63	12.313
779.80	12.297
779.98	12.342
780.15	12.254
780.33	12.277
780.50	12.285
780.68	12.211
780.85	12.159
781.03	12.173
781.20	12.159
781.38	12.155
781.55	12.145
781.73	12.148
781.90	12.253
782.08	12.377
782.25	12.398
782.42	12.401
782.60	12.357
782.77	12.369
782.95	12.415
783.12	12.391
783.30	12.468
783.47	12.502
783.65	12.563
783.82	12.506
783.99	12.438
784.17	12.455
784.34	12.462
784.52	12.592
784.69	12.539
784.87	12.572
785.04	12.640
785.21	12.612
785.39	12.628
785.56	12.620
785.74	12.625
785.91	12.612
786.08	12.632
786.26	12.592
786.43	12.543
786.61	12.573
786.78	12.487
786.96	12.487
787.13	12.515
787.30	12.476
787.48	12.397
787.65	12.361
787.83	12.315
788.00	12.242
788.17	12.283
788.35	12.283
788.52	12.386
788.70	12.330
788.87	12.291
789.04	12.229
789.22	12.253
789.39	12.325
789.56	12.350
789.74	12.499
789.91	12.569
790.09	12.617
790.26	12.611
790.43	12.543
790.61	12.563
790.78	12.657
790.95	12.722
791.13	12.726
791.30	12.746
791.47	12.705
791.65	12.512
791.82	12.404
792.00	12.395
792.17	12.347
792.34	12.305
792.52	12.281
792.69	12.174
792.86	12.126
793.04	12.019
793.21	12.006
793.38	12.025
793.56	12.017
793.73	12.129
793.90	12.169
794.08	12.227
794.25	12.180
794.42	12.177
794.60	12.159
794.77	12.117
794.94	12.139
795.12	12.128
795.29	12.148
795.46	12.299
795.64	12.240
795.81	12.193
795.98	12.202
796.16	12.288
796.33	12.380
796.50	12.461
796.68	12.536
796.85	12.612
797.02	12.659
797.19	12.573
797.37	12.491
797.54	12.465
797.71	12.464
797.89	12.548
798.06	12.557
798.23	12.515
798.41	12.400
798.58	12.394
798.75	12.283
798.92	12.305
799.10	12.353
799.27	12.374
799.44	12.430
799.62	12.426
799.79	12.281
799.96	12.282
800.13	12.299
800.31	12.294
800.48	12.311
800.65	12.415
800.82	12.276
801.00	12.342
801.17	12.354
801.34	12.341
801.52	12.258
801.69	12.263
801.86	12.217
802.03	12.164
802.21	12.327
802.38	12.368
802.55	12.310
802.72	12.340
802.90	12.278
803.07	12.296
803.24	12.401
803.41	12.435
803.59	12.524
803.76	12.446
803.93	12.576
804.10	12.425
804.27	12.353
804.45	12.483
804.62	12.526
804.79	12.507
804.96	12.460
805.14	12.348
805.31	12.429
805.48	12.467
805.65	12.516
805.82	12.474
806.00	12.553
806.17	12.544
806.34	12.376
806.51	12.424
806.69	12.496
806.86	12.414
807.03	12.416
807.20	12.365
807.37	12.296
807.55	12.355
807.72	12.211
807.89	12.173
808.06	12.146
808.23	12.195
808.41	12.191
808.58	12.058
808.75	12.146
808.92	12.127
809.09	12.185
809.26	12.167
809.44	12.121
809.61	12.261
809.78	12.344
809.95	12.444
810.12	12.537
810.30	12.429
810.47	12.533
810.64	12.597
810.81	12.680
810.98	12.581
811.15	12.635
811.33	12.553
811.50	12.608
811.67	12.563
811.84	12.488
812.01	12.377
812.18	12.417
812.35	12.427
812.53	12.342
812.70	12.269
812.87	12.338
813.04	12.381
813.21	12.559
813.38	12.455
813.55	12.515
813.73	12.609
813.90	12.753
814.07	12.641
814.24	12.789
814.41	12.845
814.58	12.875
814.75	12.872
814.93	12.792
815.10	12.744
815.27	12.759
815.44	12.691
815.61	12.583
815.78	12.483
815.95	12.584
816.12	12.405
816.29	12.400
816.47	12.301
816.64	12.500
816.81	12.515
816.98	12.321
817.15	12.336
817.32	12.374
817.49	12.421
817.66	12.419
817.83	12.415
818.00	12.482
818.18	12.483
818.35	12.622
818.52	12.524
818.69	12.581
818.86	12.821
819.03	12.844
819.20	12.727
819.37	12.748
819.54	12.699
819.71	12.817
819.88	12.826
820.05	12.832
820.23	12.736
820.40	12.743
820.57	12.629
820.74	12.599
820.91	12.512
821.08	12.524
821.25	12.521
821.42	12.487
821.59	12.453
821.76	12.451
821.93	12.404
822.10	12.514
822.27	12.441
822.44	12.542
822.61	12.631
822.78	12.616
822.95	12.792
823.12	12.728
823.29	12.791
823.47	12.820
823.64	12.790
823.81	12.842
823.98	12.875
824.15	12.735
824.32	12.679
824.49	12.512
824.66	12.631
824.83	12.408
825.00	12.435
825.17	12.415
825.34	12.287
825.51	12.330
825.68	12.370
825.85	12.392
826.02	12.509
826.19	12.473
826.36	12.435
826.53	12.458
826.70	12.618
826.87	12.569
827.04	12.648
827.21	12.709
827.38	12.841
827.55	12.927
827.72	12.863
827.89	12.949
828.06	12.920
828.23	13.016
828.40	12.949
828.57	12.919
828.74	12.957
828.91	12.946
829.08	12.983
829.25	12.823
829.42	12.798
829.59	12.707
829.76	12.582
829.93	12.643
830.10	12.648
830.27	12.755
830.44	12.769
830.60	12.803
830.77	12.924
830.94	12.919
831.11	12.957
831.28	12.855
831.45	12.910
831.62	13.024
831.79	13.022
831.96	13.033
832.13	13.029
832.30	13.066
832.47	13.080
832.64	12.931
832.81	12.886
832.98	12.887
833.15	12.970
833.32	12.877
833.49	12.794
833.65	12.753
833.82	12.702
833.99	12.574
834.16	12.598
834.33	12.592
834.50	12.667
834.67	12.680
834.84	12.555
835.01	12.563
835.18	12.643
835.35	12.563
835.52	12.637
835.69	12.622
835.85	12.616
836.02	12.545
836.19	12.563
836.36	12.441
836.53	12.640
836.70	12.733
836.87	12.900
837.04	12.977
837.21	13.155
837.38	13.218
837.54	13.225
837.71	13.315
837.88	13.326
838.05	13.290
838.22	13.392
838.39	13.279
838.56	13.379
838.73	13.096
838.89	12.987
839.06	12.944
839.23	12.886
839.40	12.865
839.57	12.907
839.74	13.054
839.91	13.085
840.08	12.974
840.24	12.871
840.41	12.876
840.58	12.972
840.75	13.119
840.92	12.993
841.09	13.085
841.26	13.210
841.42	13.144
841.59	13.028
841.76	13.246
841.93	13.287
842.10	13.466
842.27	13.272
842.43	13.095
842.60	12.985
842.77	13.069
842.94	12.931
843.11	12.996
843.28	13.060
843.44	12.912
843.61	12.862
843.78	12.867
843.95	12.796
844.12	13.092
844.28	12.942
844.45	12.993
844.62	13.126
844.79	13.121
844.96	12.985
845.13	12.943
845.29	12.989
845.46	12.790
845.63	12.886
845.80	13.014
845.97	12.883
846.13	13.144
846.30	13.284
846.47	13.202
846.64	13.270
846.81	13.359
846.97	13.104
847.14	13.137
847.31	13.121
847.48	13.365
847.64	13.103
847.81	13.074
847.98	13.158
848.15	12.897
848.32	12.867
848.48	12.936
848.65	12.927
848.82	13.109
848.99	13.129
849.15	13.206
849.32	13.002
849.49	12.918
849.66	12.891
849.82	12.895
849.99	12.943
850.16	13.108
850.33	13.247
850.49	13.165
850.66	13.072
850.83	12.900
851.00	12.918
851.16	12.906
851.33	13.074
851.50	13.031
851.67	13.036
851.83	13.381
852.00	13.163
852.17	12.805
852.34	12.661
852.50	12.822
852.67	12.950
852.84	13.011
853.01	13.015
853.17	12.898
853.34	12.993
853.51	12.791
853.67	12.664
853.84	12.760
854.01	12.986
854.18	13.220
854.34	13.242
854.51	13.486
854.68	13.245
854.84	13.244
855.01	13.349
855.18	13.391
855.34	13.596
855.51	13.374
855.68	13.238
855.85	13.157
856.01	13.121
856.18	13.232
856.35	13.145
856.51	13.413
856.68	13.615
856.85	13.478
857.01	13.078
857.18	13.078
857.35	13.180
857.51	13.304
857.68	13.464
857.85	13.407
858.01	13.213
858.18	13.056
858.35	13.025
858.51	12.576
858.68	12.729
858.85	12.924
859.01	12.967
859.18	12.760
859.35	12.634
859.51	12.671
859.68	12.553
859.85	12.526
860.01	12.536
860.18	12.505
860.35	12.773
860.51	12.783
860.68	12.746
860.84	12.660
861.01	12.896
861.18	13.087
861.34	12.893
861.51	12.984
861.68	13.046
861.84	13.244
862.01	13.058
862.18	12.996
862.34	12.750
862.51	13.048
862.67	12.917
862.84	12.729
863.01	12.909
863.17	12.769
863.34	12.936
863.50	13.027
863.67	13.004
863.84	13.088
864.00	13.184
864.17	13.450
864.33	13.353
864.50	13.428
864.67	13.596
864.83	13.406
865.00	13.720
865.16	13.554
865.33	13.679
865.50	13.517
865.66	13.855
865.83	13.902
865.99	13.960
866.16	14.089
866.33	14.016
866.49	13.880
866.66	13.722
866.82	13.460
866.99	13.572
867.15	13.592
867.32	13.848
867.49	13.716
867.65	13.675
867.82	13.452
867.98	13.211
868.15	13.399
868.31	13.603
868.48	13.809
868.64	13.880
868.81	13.842
868.98	13.726
869.14	13.546
869.31	13.723
869.47	13.633
869.64	13.795
869.80	14.057
869.97	13.774
870.13	13.759
870.30	13.614
870.46	13.731
870.63	13.588
870.79	13.422
870.96	13.543
871.12	13.244
871.29	13.249
871.46	13.209
871.62	13.135
871.79	13.450
871.95	13.216
872.12	13.273
872.28	13.129
872.45	13.345
872.61	13.707
872.78	13.661
872.94	13.597
873.11	13.680
873.27	13.719
873.44	13.617
873.60	13.596
873.77	13.672
873.93	13.811
874.10	14.066
874.26	13.912
874.43	13.667
874.59	13.521
874.76	13.670
874.92	13.757
875.09	13.836
875.25	13.857
875.41	13.891
875.58	14.060
875.74	13.954
875.91	13.649
876.07	13.714
876.24	13.435
876.40	13.654
876.57	13.490
876.73	13.319
876.90	13.011
877.06	12.969
877.23	13.071
877.39	13.005
877.56	12.866
877.72	13.195
877.88	13.309
878.05	13.494
878.21	13.246
878.38	13.291
878.54	13.224
878.71	13.235
878.87	13.185
879.04	13.133
879.20	13.007
879.36	13.085
879.53	12.905
879.69	12.740
879.86	12.836
880.02	12.154
880.19	12.955
880.35	13.830
880.51	12.211
880.68	13.592
>>>>>End Processed Spectral Data<<<<<
