# Supplementary material for: Structure and pigment make the eyed elater’s eyespots black
Source: PeerJ. 2020 Jan 13;8:e8161. doi: 10.7717/peerj.8161 (PMC6964691; doi:10.7717/peerj.8161)
Supplement: Supplemental Information 3 — 42 text files with reflectance spectra and 1 R script text file [file peerj-08-8161-s003.zip › coated/90_black_coated_VTEC000007865_1.txt]

SpectraSuite Data File
++++++++++++++++++++++++++++++++++++
Date: Sun Sep 01 15:40:27 EDT 2019
User: Paul
Dark Spectrum Present: Yes
Reference Spectrum Present: Yes
Number of Sampled Component Spectra: 1
Spectrometers: USB4C01401
Integration Time (usec): 40000 (USB4C01401)
Spectra Averaged: 5 (USB4C01401)
Boxcar Smoothing: 5 (USB4C01401)
Correct for Electrical Dark: No (USB4C01401)
Strobe/Lamp Enabled: No (USB4C01401)
Correct for Detector Non-linearity: No (USB4C01401)
Correct for Stray Light: No (USB4C01401)
Number of Pixels in Processed Spectrum: 3648
>>>>>Begin Processed Spectral Data<<<<<
179.04	-87.273
179.26	-87.273
179.47	-87.273
179.69	-17.284
179.90	166.667
180.12	-130.172
180.33	-65.741
180.55	-53.077
180.76	36.607
180.98	47.222
181.19	-313.333
181.41	581.081
181.62	-303.704
181.84	162.500
182.05	48.432
182.27	30.835
182.48	27.393
182.70	25.153
182.91	21.677
183.13	25.094
183.34	21.155
183.56	17.600
183.77	15.927
183.99	14.430
184.20	13.109
184.41	12.545
184.63	12.209
184.84	13.016
185.06	13.481
185.27	12.601
185.49	10.283
185.70	11.464
185.92	10.413
186.13	8.453
186.35	7.870
186.56	10.600
186.78	11.191
186.99	11.435
187.21	11.376
187.42	10.907
187.64	14.125
187.85	16.372
188.06	16.871
188.28	18.545
188.49	19.820
188.71	20.130
188.92	18.497
189.14	18.803
189.35	22.177
189.57	22.272
189.78	23.271
190.00	20.762
190.21	17.475
190.42	16.949
190.64	16.396
190.85	16.257
191.07	19.148
191.28	17.586
191.50	19.661
191.71	18.368
191.93	18.700
192.14	18.015
192.36	19.322
192.57	21.063
192.78	20.790
193.00	20.337
193.21	20.736
193.43	18.126
193.64	18.244
193.86	18.134
194.07	17.345
194.28	18.621
194.50	17.491
194.71	16.059
194.93	17.907
195.14	17.988
195.36	19.207
195.57	18.459
195.78	19.453
196.00	21.365
196.21	18.904
196.43	17.450
196.64	17.007
196.86	16.679
197.07	16.030
197.28	14.584
197.50	15.311
197.71	13.610
197.93	14.316
198.14	13.505
198.36	11.359
198.57	11.107
198.78	10.766
199.00	11.121
199.21	12.919
199.43	14.811
199.64	12.976
199.85	12.029
200.07	13.352
200.28	13.788
200.50	14.165
200.71	16.152
200.92	16.553
201.14	16.676
201.35	16.797
201.57	14.861
201.78	14.940
201.99	18.049
202.21	17.461
202.42	16.524
202.64	15.842
202.85	16.447
203.06	17.159
203.28	18.966
203.49	19.310
203.71	17.482
203.92	20.135
204.13	19.873
204.35	17.796
204.56	17.787
204.78	20.781
204.99	20.764
205.20	20.617
205.42	19.527
205.63	17.305
205.85	17.419
206.06	20.068
206.27	18.719
206.49	18.467
206.70	18.703
206.91	18.570
207.13	16.034
207.34	15.844
207.56	14.360
207.77	14.225
207.98	15.399
208.20	14.990
208.41	12.442
208.62	12.533
208.84	10.659
209.05	11.805
209.27	13.079
209.48	12.321
209.69	12.296
209.91	13.156
210.12	14.418
210.33	12.789
210.55	14.830
210.76	14.185
210.97	13.308
211.19	14.814
211.40	13.330
211.61	12.276
211.83	11.804
212.04	12.835
212.26	12.441
212.47	11.271
212.68	11.474
212.90	10.951
213.11	11.897
213.32	12.669
213.54	13.228
213.75	13.911
213.96	13.100
214.18	14.650
214.39	14.642
214.60	14.077
214.82	12.827
215.03	13.255
215.24	11.745
215.46	11.666
215.67	10.264
215.88	9.241
216.10	9.095
216.31	10.535
216.52	11.565
216.74	9.915
216.95	10.659
217.16	11.401
217.38	12.350
217.59	12.480
217.80	12.816
218.02	13.056
218.23	11.927
218.44	11.054
218.66	10.094
218.87	9.610
219.08	9.487
219.30	9.477
219.51	8.668
219.72	7.557
219.94	7.781
220.15	7.651
220.36	7.726
220.58	8.001
220.79	8.128
221.00	8.130
221.22	7.599
221.43	7.624
221.64	7.692
221.85	7.689
222.07	8.110
222.28	7.899
222.49	7.389
222.71	7.357
222.92	7.447
223.13	7.379
223.35	7.598
223.56	7.678
223.77	7.596
223.99	7.313
224.20	7.438
224.41	7.324
224.62	7.429
224.84	7.387
225.05	7.429
225.26	7.414
225.48	7.392
225.69	7.176
225.90	7.205
226.11	7.537
226.33	7.599
226.54	7.546
226.75	7.483
226.97	7.449
227.18	7.633
227.39	7.640
227.60	7.652
227.82	7.617
228.03	7.720
228.24	7.611
228.46	7.445
228.67	7.489
228.88	7.512
229.09	7.523
229.31	7.438
229.52	7.378
229.73	7.366
229.95	7.290
230.16	7.366
230.37	7.292
230.58	7.266
230.80	7.351
231.01	7.351
231.22	7.371
231.43	7.297
231.65	7.361
231.86	7.317
232.07	7.235
232.28	7.263
232.50	7.158
232.71	7.202
232.92	7.284
233.14	7.199
233.35	7.151
233.56	7.171
233.77	7.235
233.99	7.168
234.20	7.228
234.41	7.241
234.62	7.171
234.84	7.241
235.05	7.186
235.26	7.159
235.47	7.130
235.69	7.138
235.90	7.108
236.11	7.092
236.32	7.133
236.53	7.112
236.75	7.143
236.96	7.149
237.17	7.140
237.38	7.221
237.60	7.183
237.81	7.201
238.02	7.226
238.23	7.244
238.45	7.274
238.66	7.277
238.87	7.286
239.08	7.295
239.30	7.345
239.51	7.351
239.72	7.311
239.93	7.331
240.14	7.368
240.36	7.363
240.57	7.360
240.78	7.349
240.99	7.364
241.21	7.387
241.42	7.383
241.63	7.376
241.84	7.376
242.05	7.364
242.27	7.394
242.48	7.350
242.69	7.323
242.90	7.332
243.11	7.347
243.33	7.312
243.54	7.305
243.75	7.321
243.96	7.300
244.18	7.311
244.39	7.353
244.60	7.368
244.81	7.399
245.02	7.427
245.24	7.421
245.45	7.443
245.66	7.478
245.87	7.464
246.08	7.454
246.30	7.478
246.51	7.469
246.72	7.474
246.93	7.478
247.14	7.471
247.35	7.469
247.57	7.473
247.78	7.458
247.99	7.467
248.20	7.513
248.41	7.522
248.63	7.542
248.84	7.567
249.05	7.562
249.26	7.572
249.47	7.585
249.68	7.592
249.90	7.599
250.11	7.593
250.32	7.597
250.53	7.578
250.74	7.564
250.96	7.554
251.17	7.546
251.38	7.552
251.59	7.524
251.80	7.541
252.01	7.547
252.23	7.550
252.44	7.564
252.65	7.552
252.86	7.527
253.07	7.540
253.28	7.547
253.50	7.562
253.71	7.556
253.92	7.584
254.13	7.605
254.34	7.603
254.55	7.606
254.76	7.597
254.98	7.625
255.19	7.649
255.40	7.651
255.61	7.656
255.82	7.653
256.03	7.659
256.25	7.671
256.46	7.637
256.67	7.630
256.88	7.635
257.09	7.640
257.30	7.612
257.51	7.618
257.73	7.638
257.94	7.657
258.15	7.647
258.36	7.664
258.57	7.654
258.78	7.696
258.99	7.718
259.20	7.723
259.42	7.761
259.63	7.794
259.84	7.812
260.05	7.799
260.26	7.805
260.47	7.805
260.68	7.804
260.90	7.801
261.11	7.776
261.32	7.770
261.53	7.759
261.74	7.753
261.95	7.747
262.16	7.767
262.37	7.773
262.58	7.765
262.80	7.778
263.01	7.778
263.22	7.796
263.43	7.810
263.64	7.831
263.85	7.842
264.06	7.816
264.27	7.839
264.48	7.831
264.70	7.844
264.91	7.874
265.12	7.859
265.33	7.871
265.54	7.855
265.75	7.860
265.96	7.871
266.17	7.884
266.38	7.918
266.59	7.900
266.81	7.907
267.02	7.928
267.23	7.908
267.44	7.935
267.65	7.929
267.86	7.946
268.07	7.953
268.28	7.938
268.49	7.960
268.70	7.959
268.91	7.975
269.13	7.979
269.34	7.955
269.55	7.980
269.76	7.992
269.97	8.014
270.18	8.013
270.39	8.010
270.60	8.040
270.81	8.026
271.02	8.029
271.23	8.032
271.44	8.024
271.65	8.042
271.87	8.032
272.08	8.047
272.29	8.027
272.50	8.051
272.71	8.063
272.92	8.044
273.13	8.054
273.34	8.069
273.55	8.067
273.76	8.080
273.97	8.090
274.18	8.116
274.39	8.125
274.60	8.154
274.81	8.163
275.02	8.169
275.24	8.181
275.45	8.173
275.66	8.164
275.87	8.171
276.08	8.182
276.29	8.185
276.50	8.177
276.71	8.178
276.92	8.156
277.13	8.141
277.34	8.140
277.55	8.134
277.76	8.159
277.97	8.174
278.18	8.184
278.39	8.182
278.60	8.188
278.81	8.179
279.02	8.162
279.23	8.182
279.44	8.183
279.65	8.179
279.86	8.191
280.08	8.186
280.29	8.176
280.50	8.188
280.71	8.193
280.92	8.197
281.13	8.216
281.34	8.231
281.55	8.230
281.76	8.239
281.97	8.262
282.18	8.261
282.39	8.259
282.60	8.270
282.81	8.274
283.02	8.273
283.23	8.274
283.44	8.271
283.65	8.293
283.86	8.320
284.07	8.346
284.28	8.348
284.49	8.361
284.70	8.391
284.91	8.396
285.12	8.404
285.33	8.412
285.54	8.407
285.75	8.404
285.96	8.379
286.17	8.368
286.38	8.341
286.59	8.350
286.80	8.348
287.01	8.328
287.22	8.343
287.43	8.310
287.64	8.332
287.85	8.344
288.06	8.364
288.27	8.397
288.48	8.379
288.69	8.389
288.90	8.387
289.11	8.403
289.32	8.417
289.53	8.438
289.74	8.485
289.95	8.471
290.16	8.477
290.37	8.475
290.58	8.473
290.79	8.502
291.00	8.513
291.21	8.509
291.42	8.515
291.63	8.527
291.83	8.493
292.04	8.487
292.25	8.495
292.46	8.502
292.67	8.509
292.88	8.507
293.09	8.510
293.30	8.519
293.51	8.520
293.72	8.507
293.93	8.501
294.14	8.515
294.35	8.520
294.56	8.534
294.77	8.551
294.98	8.559
295.19	8.559
295.40	8.566
295.61	8.566
295.82	8.577
296.03	8.607
296.24	8.623
296.45	8.635
296.66	8.644
296.86	8.654
297.07	8.646
297.28	8.657
297.49	8.669
297.70	8.682
297.91	8.701
298.12	8.725
298.33	8.725
298.54	8.728
298.75	8.744
298.96	8.745
299.17	8.737
299.38	8.750
299.59	8.756
299.80	8.768
300.00	8.768
300.21	8.758
300.42	8.759
300.63	8.755
300.84	8.763
301.05	8.761
301.26	8.765
301.47	8.767
301.68	8.787
301.89	8.797
302.10	8.801
302.31	8.799
302.52	8.806
302.72	8.800
302.93	8.812
303.14	8.811
303.35	8.811
303.56	8.806
303.77	8.819
303.98	8.806
304.19	8.788
304.40	8.784
304.61	8.785
304.82	8.797
305.02	8.798
305.23	8.802
305.44	8.810
305.65	8.814
305.86	8.834
306.07	8.834
306.28	8.841
306.49	8.864
306.70	8.873
306.91	8.876
307.11	8.869
307.32	8.877
307.53	8.884
307.74	8.882
307.95	8.886
308.16	8.875
308.37	8.876
308.58	8.869
308.79	8.875
308.99	8.877
309.20	8.876
309.41	8.883
309.62	8.887
309.83	8.891
310.04	8.883
310.25	8.882
310.46	8.888
310.66	8.894
310.87	8.901
311.08	8.892
311.29	8.891
311.50	8.913
311.71	8.915
311.92	8.921
312.12	8.913
312.33	8.934
312.54	8.947
312.75	8.964
312.96	8.953
313.17	8.965
313.38	8.963
313.59	8.960
313.79	8.952
314.00	8.949
314.21	8.939
314.42	8.932
314.63	8.931
314.84	8.928
315.04	8.934
315.25	8.941
315.46	8.920
315.67	8.925
315.88	8.922
316.09	8.934
316.30	8.947
316.50	8.949
316.71	8.974
316.92	8.970
317.13	8.974
317.34	8.953
317.55	8.967
317.75	8.989
317.96	8.994
318.17	9.015
318.38	9.036
318.59	9.044
318.80	9.061
319.00	9.048
319.21	9.064
319.42	9.065
319.63	9.095
319.84	9.101
320.05	9.098
320.25	9.105
320.46	9.124
320.67	9.097
320.88	9.092
321.09	9.107
321.29	9.132
321.50	9.135
321.71	9.145
321.92	9.132
322.13	9.141
322.34	9.137
322.54	9.138
322.75	9.130
322.96	9.143
323.17	9.158
323.38	9.147
323.58	9.141
323.79	9.141
324.00	9.149
324.21	9.146
324.42	9.150
324.62	9.174
324.83	9.171
325.04	9.179
325.25	9.192
325.46	9.186
325.66	9.189
325.87	9.192
326.08	9.203
326.29	9.202
326.50	9.220
326.70	9.201
326.91	9.203
327.12	9.201
327.33	9.198
327.53	9.193
327.74	9.185
327.95	9.207
328.16	9.216
328.37	9.210
328.57	9.206
328.78	9.205
328.99	9.228
329.20	9.236
329.41	9.247
329.61	9.240
329.82	9.239
330.03	9.250
330.24	9.241
330.44	9.244
330.65	9.254
330.86	9.282
331.07	9.285
331.27	9.286
331.48	9.276
331.69	9.288
331.90	9.310
332.10	9.317
332.31	9.324
332.52	9.320
332.73	9.327
332.93	9.315
333.14	9.302
333.35	9.306
333.56	9.303
333.76	9.303
333.97	9.304
334.18	9.290
334.39	9.297
334.59	9.294
334.80	9.286
335.01	9.288
335.22	9.311
335.42	9.312
335.63	9.323
335.84	9.322
336.05	9.323
336.25	9.335
336.46	9.355
336.67	9.333
336.88	9.342
337.08	9.354
337.29	9.357
337.50	9.342
337.71	9.327
337.91	9.342
338.12	9.351
338.33	9.368
338.53	9.364
338.74	9.363
338.95	9.391
339.16	9.404
339.36	9.405
339.57	9.407
339.78	9.416
339.98	9.443
340.19	9.431
340.40	9.445
340.61	9.443
340.81	9.442
341.02	9.429
341.23	9.427
341.43	9.415
341.64	9.431
341.85	9.444
342.06	9.444
342.26	9.443
342.47	9.442
342.68	9.447
342.88	9.438
343.09	9.439
343.30	9.461
343.51	9.478
343.71	9.489
343.92	9.484
344.13	9.460
344.33	9.464
344.54	9.449
344.75	9.446
344.95	9.443
345.16	9.441
345.37	9.456
345.57	9.468
345.78	9.455
345.99	9.467
346.19	9.463
346.40	9.470
346.61	9.469
346.82	9.477
347.02	9.477
347.23	9.475
347.44	9.489
347.64	9.471
347.85	9.472
348.06	9.480
348.26	9.486
348.47	9.496
348.68	9.512
348.88	9.519
349.09	9.540
349.30	9.561
349.50	9.576
349.71	9.591
349.92	9.602
350.12	9.584
350.33	9.576
350.54	9.563
350.74	9.576
350.95	9.548
351.16	9.556
351.36	9.569
351.57	9.552
351.77	9.560
351.98	9.556
352.19	9.577
352.39	9.597
352.60	9.608
352.81	9.624
353.01	9.616
353.22	9.643
353.43	9.652
353.63	9.640
353.84	9.672
354.05	9.670
354.25	9.661
354.46	9.663
354.67	9.651
354.87	9.676
355.08	9.676
355.28	9.687
355.49	9.692
355.70	9.695
355.90	9.706
356.11	9.705
356.32	9.699
356.52	9.720
356.73	9.730
356.93	9.749
357.14	9.739
357.35	9.727
357.55	9.736
357.76	9.738
357.97	9.733
358.17	9.726
358.38	9.720
358.58	9.727
358.79	9.725
359.00	9.710
359.20	9.700
359.41	9.695
359.61	9.694
359.82	9.674
360.03	9.686
360.23	9.691
360.44	9.681
360.64	9.685
360.85	9.684
361.06	9.677
361.26	9.699
361.47	9.683
361.67	9.686
361.88	9.706
362.09	9.705
362.29	9.706
362.50	9.716
362.70	9.738
362.91	9.729
363.12	9.733
363.32	9.757
363.53	9.732
363.73	9.752
363.94	9.761
364.15	9.761
364.35	9.783
364.56	9.785
364.76	9.789
364.97	9.785
365.17	9.798
365.38	9.812
365.59	9.791
365.79	9.809
366.00	9.810
366.20	9.799
366.41	9.795
366.61	9.810
366.82	9.801
367.03	9.808
367.23	9.796
367.44	9.799
367.64	9.798
367.85	9.810
368.05	9.782
368.26	9.780
368.47	9.780
368.67	9.774
368.88	9.766
369.08	9.778
369.29	9.772
369.49	9.810
369.70	9.814
369.90	9.809
370.11	9.821
370.31	9.853
370.52	9.866
370.73	9.894
370.93	9.899
371.14	9.878
371.34	9.887
371.55	9.875
371.75	9.866
371.96	9.863
372.16	9.867
372.37	9.860
372.57	9.867
372.78	9.875
372.99	9.857
373.19	9.899
373.40	9.915
373.60	9.911
373.81	9.915
374.01	9.906
374.22	9.905
374.42	9.897
374.63	9.882
374.83	9.870
375.04	9.851
375.24	9.859
375.45	9.845
375.65	9.847
375.86	9.840
376.06	9.838
376.27	9.840
376.47	9.852
376.68	9.872
376.88	9.893
377.09	9.897
377.29	9.898
377.50	9.890
377.70	9.885
377.91	9.889
378.11	9.892
378.32	9.896
378.52	9.891
378.73	9.890
378.93	9.876
379.14	9.886
379.34	9.901
379.55	9.914
379.75	9.921
379.96	9.934
380.16	9.925
380.37	9.935
380.57	9.953
380.78	9.961
380.98	9.967
381.19	9.984
381.39	9.967
381.60	9.979
381.80	9.990
382.01	9.986
382.21	9.970
382.42	9.980
382.62	9.968
382.83	9.961
383.03	9.967
383.24	9.963
383.44	9.949
383.65	9.951
383.85	9.931
384.06	9.922
384.26	9.937
384.47	9.948
384.67	9.957
384.87	9.960
385.08	9.971
385.28	9.980
385.49	9.992
385.69	9.998
385.90	10.006
386.10	10.004
386.31	10.017
386.51	10.020
386.72	10.025
386.92	10.033
387.13	10.053
387.33	10.068
387.53	10.069
387.74	10.061
387.94	10.085
388.15	10.105
388.35	10.105
388.56	10.103
388.76	10.087
388.97	10.081
389.17	10.066
389.37	10.064
389.58	10.073
389.78	10.081
389.99	10.084
390.19	10.070
390.40	10.058
390.60	10.053
390.80	10.071
391.01	10.098
391.21	10.105
391.42	10.112
391.62	10.107
391.83	10.079
392.03	10.075
392.23	10.077
392.44	10.070
392.64	10.073
392.85	10.103
393.05	10.095
393.26	10.088
393.46	10.093
393.66	10.094
393.87	10.092
394.07	10.105
394.28	10.099
394.48	10.124
394.68	10.133
394.89	10.119
395.09	10.114
395.30	10.099
395.50	10.100
395.70	10.095
395.91	10.107
396.11	10.125
396.32	10.118
396.52	10.126
396.72	10.108
396.93	10.088
397.13	10.095
397.34	10.099
397.54	10.117
397.74	10.116
397.95	10.126
398.15	10.120
398.36	10.129
398.56	10.152
398.76	10.154
398.97	10.146
399.17	10.182
399.37	10.198
399.58	10.199
399.78	10.206
399.99	10.224
400.19	10.217
400.39	10.229
400.60	10.225
400.80	10.195
401.00	10.201
401.21	10.214
401.41	10.221
401.62	10.225
401.82	10.222
402.02	10.222
402.23	10.211
402.43	10.200
402.63	10.209
402.84	10.199
403.04	10.226
403.24	10.216
403.45	10.199
403.65	10.188
403.86	10.190
404.06	10.210
404.26	10.201
404.47	10.224
404.67	10.259
404.87	10.288
405.08	10.291
405.28	10.280
405.48	10.294
405.69	10.323
405.89	10.315
406.09	10.307
406.30	10.294
406.50	10.334
406.70	10.321
406.91	10.299
407.11	10.275
407.31	10.292
407.52	10.307
407.72	10.300
407.92	10.285
408.13	10.305
408.33	10.298
408.53	10.304
408.74	10.263
408.94	10.280
409.14	10.271
409.35	10.248
409.55	10.246
409.75	10.233
409.96	10.226
410.16	10.238
410.36	10.218
410.57	10.219
410.77	10.221
410.97	10.234
411.18	10.228
411.38	10.258
411.58	10.265
411.78	10.270
411.99	10.294
412.19	10.318
412.39	10.331
412.60	10.348
412.80	10.372
413.00	10.389
413.21	10.388
413.41	10.396
413.61	10.376
413.81	10.394
414.02	10.390
414.22	10.380
414.42	10.370
414.63	10.356
414.83	10.348
415.03	10.351
415.23	10.353
415.44	10.354
415.64	10.345
415.84	10.377
416.05	10.356
416.25	10.348
416.45	10.335
416.65	10.344
416.86	10.376
417.06	10.396
417.26	10.402
417.47	10.376
417.67	10.389
417.87	10.389
418.07	10.369
418.28	10.402
418.48	10.421
418.68	10.449
418.88	10.467
419.09	10.451
419.29	10.463
419.49	10.463
419.69	10.482
419.90	10.486
420.10	10.497
420.30	10.494
420.50	10.475
420.71	10.484
420.91	10.490
421.11	10.475
421.31	10.481
421.52	10.444
421.72	10.447
421.92	10.432
422.12	10.426
422.33	10.428
422.53	10.426
422.73	10.457
422.93	10.468
423.14	10.468
423.34	10.496
423.54	10.486
423.74	10.524
423.95	10.525
424.15	10.540
424.35	10.547
424.55	10.546
424.76	10.528
424.96	10.517
425.16	10.499
425.36	10.513
425.56	10.484
425.77	10.484
425.97	10.484
426.17	10.486
426.37	10.503
426.58	10.530
426.78	10.524
426.98	10.557
427.18	10.548
427.38	10.567
427.59	10.540
427.79	10.534
427.99	10.540
428.19	10.514
428.39	10.508
428.60	10.498
428.80	10.478
429.00	10.480
429.20	10.464
429.40	10.456
429.61	10.464
429.81	10.475
430.01	10.469
430.21	10.463
430.41	10.494
430.62	10.522
430.82	10.530
431.02	10.541
431.22	10.521
431.42	10.551
431.63	10.562
431.83	10.531
432.03	10.508
432.23	10.521
432.43	10.530
432.64	10.512
432.84	10.494
433.04	10.485
433.24	10.481
433.44	10.514
433.64	10.474
433.85	10.460
434.05	10.470
434.25	10.486
434.45	10.501
434.65	10.508
434.85	10.503
435.06	10.512
435.26	10.487
435.46	10.474
435.66	10.473
435.86	10.503
436.06	10.494
436.27	10.466
436.47	10.440
436.67	10.424
436.87	10.411
437.07	10.426
437.27	10.389
437.47	10.409
437.68	10.401
437.88	10.376
438.08	10.389
438.28	10.413
438.48	10.462
438.68	10.485
438.89	10.490
439.09	10.489
439.29	10.478
439.49	10.486
439.69	10.478
439.89	10.506
440.09	10.509
440.29	10.470
440.50	10.479
440.70	10.457
440.90	10.433
441.10	10.443
441.30	10.454
441.50	10.454
441.70	10.476
441.90	10.483
442.11	10.463
442.31	10.486
442.51	10.525
442.71	10.511
442.91	10.532
443.11	10.554
443.31	10.535
443.51	10.520
443.72	10.504
443.92	10.483
444.12	10.504
444.32	10.486
444.52	10.483
444.72	10.482
444.92	10.461
445.12	10.412
445.32	10.406
445.53	10.426
445.73	10.418
445.93	10.414
446.13	10.424
446.33	10.408
446.53	10.469
446.73	10.459
446.93	10.416
447.13	10.468
447.33	10.515
447.53	10.497
447.74	10.466
447.94	10.496
448.14	10.508
448.34	10.497
448.54	10.501
448.74	10.442
448.94	10.418
449.14	10.433
449.34	10.433
449.54	10.396
449.74	10.472
449.94	10.520
450.14	10.510
450.35	10.537
450.55	10.567
450.75	10.577
450.95	10.622
451.15	10.666
451.35	10.697
451.55	10.643
451.75	10.668
451.95	10.613
452.15	10.635
452.35	10.603
452.55	10.620
452.75	10.639
452.95	10.669
453.15	10.622
453.35	10.605
453.56	10.569
453.76	10.619
453.96	10.633
454.16	10.642
454.36	10.583
454.56	10.591
454.76	10.546
454.96	10.493
455.16	10.434
455.36	10.426
455.56	10.413
455.76	10.429
455.96	10.377
456.16	10.356
456.36	10.377
456.56	10.374
456.76	10.405
456.96	10.390
457.16	10.406
457.36	10.473
457.56	10.475
457.76	10.479
457.96	10.472
458.16	10.497
458.36	10.501
458.56	10.470
458.76	10.460
458.96	10.463
459.16	10.463
459.36	10.440
459.56	10.403
459.76	10.403
459.96	10.405
460.16	10.442
460.36	10.426
460.56	10.414
460.76	10.445
460.96	10.464
461.16	10.459
461.36	10.466
461.56	10.469
461.76	10.468
461.96	10.496
462.16	10.492
462.36	10.473
462.56	10.476
462.76	10.502
462.96	10.465
463.16	10.458
463.36	10.453
463.56	10.474
463.76	10.504
463.96	10.504
464.16	10.466
464.36	10.492
464.56	10.505
464.76	10.494
464.96	10.456
465.16	10.471
465.36	10.430
465.56	10.421
465.76	10.418
465.96	10.356
466.16	10.347
466.36	10.384
466.56	10.357
466.76	10.347
466.96	10.382
467.16	10.385
467.36	10.380
467.56	10.427
467.76	10.434
467.96	10.419
468.16	10.446
468.36	10.451
468.56	10.431
468.76	10.441
468.96	10.433
469.16	10.418
469.35	10.446
469.55	10.466
469.75	10.465
469.95	10.463
470.15	10.478
470.35	10.493
470.55	10.506
470.75	10.517
470.95	10.515
471.15	10.507
471.35	10.507
471.55	10.497
471.75	10.489
471.95	10.487
472.15	10.493
472.35	10.494
472.54	10.513
472.74	10.503
472.94	10.511
473.14	10.505
473.34	10.512
473.54	10.502
473.74	10.504
473.94	10.482
474.14	10.473
474.34	10.463
474.54	10.468
474.74	10.457
474.94	10.445
475.13	10.438
475.33	10.441
475.53	10.461
475.73	10.467
475.93	10.476
476.13	10.497
476.33	10.523
476.53	10.513
476.73	10.501
476.93	10.501
477.12	10.498
477.32	10.501
477.52	10.505
477.72	10.502
477.92	10.501
478.12	10.484
478.32	10.487
478.52	10.463
478.72	10.480
478.92	10.498
479.11	10.485
479.31	10.503
479.51	10.497
479.71	10.504
479.91	10.495
480.11	10.506
480.31	10.516
480.51	10.517
480.70	10.528
480.90	10.540
481.10	10.531
481.30	10.552
481.50	10.554
481.70	10.570
481.90	10.557
482.10	10.557
482.29	10.560
482.49	10.571
482.69	10.569
482.89	10.588
483.09	10.590
483.29	10.597
483.49	10.594
483.68	10.588
483.88	10.577
484.08	10.582
484.28	10.594
484.48	10.593
484.68	10.604
484.88	10.612
485.07	10.615
485.27	10.608
485.47	10.604
485.67	10.603
485.87	10.601
486.07	10.607
486.26	10.611
486.46	10.617
486.66	10.615
486.86	10.599
487.06	10.590
487.26	10.582
487.45	10.578
487.65	10.573
487.85	10.577
488.05	10.583
488.25	10.579
488.45	10.575
488.64	10.558
488.84	10.560
489.04	10.551
489.24	10.547
489.44	10.545
489.64	10.552
489.83	10.554
490.03	10.537
490.23	10.539
490.43	10.555
490.63	10.586
490.82	10.592
491.02	10.592
491.22	10.610
491.42	10.617
491.62	10.614
491.81	10.617
492.01	10.616
492.21	10.642
492.41	10.644
492.61	10.638
492.80	10.614
493.00	10.628
493.20	10.620
493.40	10.620
493.60	10.625
493.79	10.622
493.99	10.619
494.19	10.637
494.39	10.629
494.59	10.642
494.78	10.652
494.98	10.672
495.18	10.678
495.38	10.695
495.57	10.691
495.77	10.697
495.97	10.710
496.17	10.730
496.37	10.720
496.56	10.737
496.76	10.734
496.96	10.725
497.16	10.721
497.35	10.707
497.55	10.719
497.75	10.731
497.95	10.736
498.14	10.735
498.34	10.726
498.54	10.743
498.74	10.727
498.93	10.727
499.13	10.742
499.33	10.745
499.53	10.742
499.72	10.728
499.92	10.730
500.12	10.748
500.32	10.749
500.51	10.750
500.71	10.738
500.91	10.731
501.11	10.731
501.30	10.720
501.50	10.732
501.70	10.737
501.90	10.743
502.09	10.733
502.29	10.692
502.49	10.695
502.69	10.693
502.88	10.705
503.08	10.733
503.28	10.734
503.47	10.727
503.67	10.714
503.87	10.719
504.07	10.736
504.26	10.741
504.46	10.767
504.66	10.772
504.85	10.770
505.05	10.756
505.25	10.746
505.45	10.746
505.64	10.755
505.84	10.751
506.04	10.751
506.23	10.740
506.43	10.745
506.63	10.744
506.83	10.740
507.02	10.727
507.22	10.727
507.42	10.732
507.61	10.736
507.81	10.716
508.01	10.724
508.20	10.737
508.40	10.742
508.60	10.720
508.80	10.719
508.99	10.727
509.19	10.737
509.39	10.721
509.58	10.743
509.78	10.746
509.98	10.796
510.17	10.773
510.37	10.788
510.57	10.746
510.76	10.763
510.96	10.774
511.16	10.770
511.35	10.767
511.55	10.799
511.75	10.789
511.94	10.789
512.14	10.782
512.34	10.816
512.53	10.803
512.73	10.858
512.93	10.861
513.12	10.859
513.32	10.881
513.52	10.893
513.71	10.852
513.91	10.826
514.11	10.823
514.30	10.814
514.50	10.777
514.70	10.773
514.89	10.755
515.09	10.759
515.28	10.735
515.48	10.706
515.68	10.691
515.87	10.727
516.07	10.747
516.27	10.753
516.46	10.747
516.66	10.781
516.86	10.784
517.05	10.806
517.25	10.785
517.44	10.812
517.64	10.823
517.84	10.819
518.03	10.824
518.23	10.846
518.43	10.838
518.62	10.843
518.82	10.841
519.01	10.839
519.21	10.790
519.41	10.804
519.60	10.815
519.80	10.805
520.00	10.834
520.19	10.819
520.39	10.804
520.58	10.805
520.78	10.799
520.98	10.809
521.17	10.822
521.37	10.845
521.56	10.835
521.76	10.802
521.96	10.821
522.15	10.805
522.35	10.802
522.54	10.782
522.74	10.800
522.94	10.801
523.13	10.783
523.33	10.768
523.52	10.777
523.72	10.786
523.91	10.803
524.11	10.781
524.31	10.778
524.50	10.798
524.70	10.826
524.89	10.818
525.09	10.826
525.29	10.842
525.48	10.847
525.68	10.826
525.87	10.813
526.07	10.819
526.26	10.841
526.46	10.855
526.66	10.838
526.85	10.814
527.05	10.817
527.24	10.832
527.44	10.827
527.63	10.828
527.83	10.854
528.02	10.862
528.22	10.838
528.42	10.836
528.61	10.868
528.81	10.895
529.00	10.891
529.20	10.915
529.39	10.901
529.59	10.931
529.78	10.949
529.98	10.936
530.17	10.948
530.37	10.948
530.57	10.965
530.76	10.946
530.96	10.918
531.15	10.953
531.35	10.927
531.54	10.899
531.74	10.881
531.93	10.877
532.13	10.893
532.32	10.913
532.52	10.945
532.71	10.930
532.91	10.915
533.10	10.942
533.30	10.926
533.49	10.930
533.69	10.964
533.89	10.974
534.08	10.957
534.28	10.951
534.47	10.932
534.67	10.904
534.86	10.917
535.06	10.918
535.25	10.882
535.45	10.879
535.64	10.862
535.84	10.867
536.03	10.874
536.23	10.896
536.42	10.896
536.62	10.911
536.81	10.904
537.01	10.884
537.20	10.881
537.40	10.908
537.59	10.920
537.79	10.927
537.98	10.907
538.17	10.877
538.37	10.856
538.56	10.859
538.76	10.858
538.95	10.881
539.15	10.877
539.34	10.897
539.54	10.905
539.73	10.887
539.93	10.898
540.12	10.917
540.32	10.939
540.51	10.947
540.71	10.961
540.90	10.968
541.10	10.972
541.29	10.976
541.49	10.987
541.68	10.985
541.87	10.997
542.07	10.993
542.26	10.998
542.46	10.975
542.65	11.013
542.85	10.991
543.04	10.993
543.24	10.979
543.43	10.985
543.63	10.954
543.82	10.946
544.01	10.967
544.21	10.962
544.40	10.941
544.60	10.958
544.79	10.909
544.99	10.950
545.18	10.948
545.37	10.965
545.57	10.992
545.76	10.965
545.96	10.982
546.15	10.971
546.35	10.973
546.54	10.950
546.73	10.967
546.93	10.987
547.12	10.985
547.32	10.956
547.51	10.940
547.71	10.945
547.90	10.973
548.09	10.949
548.29	10.959
548.48	10.950
548.68	11.016
548.87	11.000
549.06	11.007
549.26	11.002
549.45	11.038
549.65	11.046
549.84	11.009
550.03	11.013
550.23	11.070
550.42	11.075
550.62	11.078
550.81	11.068
551.00	11.067
551.20	11.064
551.39	11.075
551.59	11.085
551.78	11.128
551.97	11.124
552.17	11.136
552.36	11.064
552.56	11.040
552.75	11.080
552.94	11.029
553.14	11.024
553.33	10.973
553.52	10.973
553.72	10.955
553.91	10.929
554.11	10.963
554.30	10.950
554.49	10.964
554.69	11.006
554.88	10.965
555.07	11.035
555.27	11.068
555.46	11.120
555.65	11.076
555.85	11.072
556.04	11.073
556.24	11.059
556.43	11.094
556.62	11.109
556.82	11.101
557.01	11.083
557.20	11.017
557.40	11.016
557.59	10.999
557.78	10.999
557.98	10.994
558.17	11.044
558.36	11.038
558.56	11.019
558.75	11.029
558.94	11.054
559.14	11.080
559.33	11.144
559.52	11.141
559.72	11.139
559.91	11.175
560.10	11.174
560.30	11.130
560.49	11.143
560.68	11.119
560.88	11.119
561.07	11.051
561.26	11.065
561.46	11.029
561.65	11.008
561.84	11.049
562.04	11.058
562.23	11.057
562.42	11.047
562.62	11.069
562.81	11.067
563.00	11.073
563.19	11.096
563.39	11.071
563.58	11.100
563.77	11.091
563.97	11.068
564.16	11.034
564.35	11.038
564.55	11.038
564.74	11.030
564.93	11.062
565.12	11.055
565.32	11.090
565.51	11.126
565.70	11.107
565.90	11.132
566.09	11.124
566.28	11.177
566.47	11.199
566.67	11.222
566.86	11.199
567.05	11.166
567.25	11.174
567.44	11.127
567.63	11.104
567.82	11.099
568.02	11.106
568.21	11.122
568.40	11.103
568.59	11.113
568.79	11.116
568.98	11.135
569.17	11.157
569.36	11.170
569.56	11.175
569.75	11.209
569.94	11.218
570.14	11.193
570.33	11.196
570.52	11.162
570.71	11.183
570.91	11.185
571.10	11.166
571.29	11.166
571.48	11.145
571.68	11.184
571.87	11.170
572.06	11.181
572.25	11.183
572.44	11.183
572.64	11.220
572.83	11.151
573.02	11.155
573.21	11.166
573.41	11.152
573.60	11.141
573.79	11.101
573.98	11.132
574.18	11.118
574.37	11.145
574.56	11.155
574.75	11.135
574.94	11.187
575.14	11.168
575.33	11.187
575.52	11.195
575.71	11.232
575.91	11.236
576.10	11.163
576.29	11.194
576.48	11.159
576.67	11.099
576.87	11.114
577.06	11.095
577.25	11.130
577.44	11.124
577.63	11.132
577.83	11.136
578.02	11.119
578.21	11.155
578.40	11.121
578.59	11.137
578.79	11.205
578.98	11.184
579.17	11.175
579.36	11.146
579.55	11.167
579.74	11.160
579.94	11.090
580.13	11.129
580.32	11.157
580.51	11.155
580.70	11.225
580.90	11.201
581.09	11.218
581.28	11.220
581.47	11.234
581.66	11.233
581.85	11.219
582.05	11.249
582.24	11.248
582.43	11.260
582.62	11.287
582.81	11.213
583.00	11.185
583.20	11.149
583.39	11.164
583.58	11.142
583.77	11.148
583.96	11.152
584.15	11.125
584.34	11.075
584.54	11.038
584.73	11.035
584.92	11.100
585.11	11.103
585.30	11.108
585.49	11.103
585.68	11.086
585.88	11.054
586.07	11.048
586.26	11.107
586.45	11.124
586.64	11.112
586.83	11.115
587.02	11.096
587.22	11.130
587.41	11.127
587.60	11.099
587.79	11.176
587.98	11.140
588.17	11.154
588.36	11.149
588.55	11.168
588.74	11.204
588.94	11.172
589.13	11.147
589.32	11.162
589.51	11.193
589.70	11.221
589.89	11.181
590.08	11.206
590.27	11.187
590.46	11.217
590.66	11.266
590.85	11.231
591.04	11.260
591.23	11.267
591.42	11.267
591.61	11.259
591.80	11.253
591.99	11.220
592.18	11.222
592.37	11.276
592.57	11.264
592.76	11.259
592.95	11.295
593.14	11.283
593.33	11.289
593.52	11.277
593.71	11.311
593.90	11.330
594.09	11.365
594.28	11.385
594.47	11.326
594.66	11.304
594.85	11.286
595.05	11.257
595.24	11.270
595.43	11.269
595.62	11.267
595.81	11.261
596.00	11.241
596.19	11.268
596.38	11.268
596.57	11.315
596.76	11.302
596.95	11.270
597.14	11.316
597.33	11.317
597.52	11.296
597.71	11.295
597.90	11.312
598.09	11.334
598.28	11.312
598.47	11.309
598.67	11.321
598.86	11.310
599.05	11.367
599.24	11.351
599.43	11.356
599.62	11.346
599.81	11.381
600.00	11.365
600.19	11.347
600.38	11.313
600.57	11.338
600.76	11.338
600.95	11.340
601.14	11.331
601.33	11.323
601.52	11.310
601.71	11.327
601.90	11.277
602.09	11.248
602.28	11.233
602.47	11.246
602.66	11.224
602.85	11.208
603.04	11.228
603.23	11.190
603.42	11.162
603.61	11.159
603.80	11.174
603.99	11.215
604.18	11.243
604.37	11.243
604.56	11.260
604.75	11.224
604.94	11.218
605.13	11.238
605.32	11.238
605.51	11.242
605.70	11.256
605.89	11.285
606.08	11.228
606.27	11.246
606.46	11.252
606.65	11.249
606.84	11.270
607.03	11.295
607.22	11.330
607.41	11.331
607.60	11.358
607.79	11.339
607.98	11.293
608.17	11.318
608.36	11.298
608.55	11.301
608.74	11.339
608.93	11.371
609.12	11.357
609.31	11.332
609.49	11.307
609.68	11.334
609.87	11.355
610.06	11.358
610.25	11.360
610.44	11.334
610.63	11.364
610.82	11.314
611.01	11.314
611.20	11.304
611.39	11.298
611.58	11.332
611.77	11.311
611.96	11.319
612.15	11.318
612.34	11.312
612.53	11.362
612.72	11.369
612.90	11.400
613.09	11.421
613.28	11.429
613.47	11.395
613.66	11.391
613.85	11.399
614.04	11.397
614.23	11.435
614.42	11.440
614.61	11.420
614.80	11.413
614.99	11.405
615.18	11.366
615.36	11.346
615.55	11.376
615.74	11.386
615.93	11.364
616.12	11.373
616.31	11.361
616.50	11.361
616.69	11.362
616.88	11.396
617.07	11.397
617.25	11.428
617.44	11.447
617.63	11.443
617.82	11.447
618.01	11.473
618.20	11.464
618.39	11.444
618.58	11.462
618.77	11.472
618.95	11.399
619.14	11.405
619.33	11.360
619.52	11.348
619.71	11.340
619.90	11.332
620.09	11.334
620.28	11.306
620.46	11.340
620.65	11.340
620.84	11.327
621.03	11.340
621.22	11.351
621.41	11.381
621.60	11.398
621.79	11.397
621.97	11.423
622.16	11.431
622.35	11.432
622.54	11.398
622.73	11.372
622.92	11.420
623.11	11.441
623.29	11.439
623.48	11.446
623.67	11.455
623.86	11.466
624.05	11.434
624.24	11.406
624.42	11.467
624.61	11.465
624.80	11.504
624.99	11.505
625.18	11.513
625.37	11.480
625.55	11.482
625.74	11.455
625.93	11.463
626.12	11.479
626.31	11.485
626.50	11.468
626.68	11.500
626.87	11.474
627.06	11.427
627.25	11.424
627.44	11.442
627.63	11.437
627.81	11.457
628.00	11.464
628.19	11.440
628.38	11.430
628.57	11.413
628.75	11.410
628.94	11.434
629.13	11.428
629.32	11.438
629.51	11.433
629.69	11.446
629.88	11.483
630.07	11.463
630.26	11.486
630.45	11.505
630.63	11.516
630.82	11.512
631.01	11.537
631.20	11.581
631.39	11.601
631.57	11.592
631.76	11.557
631.95	11.532
632.14	11.558
632.32	11.564
632.51	11.570
632.70	11.567
632.89	11.530
633.08	11.516
633.26	11.493
633.45	11.430
633.64	11.438
633.83	11.462
634.01	11.454
634.20	11.483
634.39	11.479
634.58	11.486
634.76	11.486
634.95	11.523
635.14	11.514
635.33	11.498
635.51	11.556
635.70	11.561
635.89	11.583
636.08	11.588
636.26	11.531
636.45	11.529
636.64	11.544
636.83	11.545
637.01	11.520
637.20	11.498
637.39	11.532
637.58	11.546
637.76	11.557
637.95	11.545
638.14	11.520
638.33	11.554
638.51	11.549
638.70	11.539
638.89	11.528
639.07	11.565
639.26	11.594
639.45	11.577
639.64	11.568
639.82	11.565
640.01	11.536
640.20	11.540
640.38	11.542
640.57	11.579
640.76	11.566
640.95	11.585
641.13	11.577
641.32	11.580
641.51	11.555
641.69	11.517
641.88	11.541
642.07	11.571
642.26	11.593
642.44	11.609
642.63	11.603
642.82	11.598
643.00	11.586
643.19	11.634
643.38	11.623
643.56	11.654
643.75	11.669
643.94	11.665
644.12	11.651
644.31	11.681
644.50	11.683
644.68	11.697
644.87	11.726
645.06	11.739
645.24	11.680
645.43	11.673
645.62	11.651
645.81	11.668
645.99	11.643
646.18	11.651
646.37	11.617
646.55	11.561
646.74	11.522
646.92	11.523
647.11	11.518
647.30	11.556
647.48	11.577
647.67	11.596
647.86	11.598
648.04	11.589
648.23	11.574
648.42	11.580
648.60	11.660
648.79	11.679
648.98	11.633
649.16	11.649
649.35	11.659
649.54	11.638
649.72	11.664
649.91	11.632
650.09	11.629
650.28	11.642
650.47	11.683
650.65	11.667
650.84	11.674
651.03	11.698
651.21	11.674
651.40	11.634
651.59	11.653
651.77	11.610
651.96	11.636
652.14	11.648
652.33	11.636
652.52	11.565
652.70	11.514
652.89	11.547
653.07	11.555
653.26	11.574
653.45	11.572
653.63	11.562
653.82	11.620
654.00	11.631
654.19	11.641
654.38	11.631
654.56	11.680
654.75	11.703
654.93	11.633
655.12	11.633
655.31	11.665
655.49	11.667
655.68	11.642
655.86	11.584
656.05	11.566
656.24	11.556
656.42	11.567
656.61	11.507
656.79	11.536
656.98	11.605
657.16	11.589
657.35	11.547
657.54	11.543
657.72	11.601
657.91	11.621
658.09	11.675
658.28	11.697
658.46	11.696
658.65	11.758
658.84	11.755
659.02	11.733
659.21	11.701
659.39	11.700
659.58	11.682
659.76	11.635
659.95	11.636
660.13	11.590
660.32	11.532
660.51	11.561
660.69	11.538
660.88	11.543
661.06	11.574
661.25	11.646
661.43	11.632
661.62	11.623
661.80	11.635
661.99	11.647
662.17	11.638
662.36	11.646
662.55	11.670
662.73	11.667
662.92	11.632
663.10	11.575
663.29	11.556
663.47	11.565
663.66	11.625
663.84	11.622
664.03	11.646
664.21	11.653
664.40	11.705
664.58	11.691
664.77	11.672
664.95	11.712
665.14	11.736
665.32	11.777
665.51	11.780
665.69	11.752
665.88	11.770
666.06	11.713
666.25	11.729
666.43	11.724
666.62	11.718
666.80	11.756
666.99	11.720
667.17	11.683
667.36	11.661
667.54	11.676
667.73	11.703
667.91	11.722
668.10	11.706
668.28	11.701
668.47	11.735
668.65	11.698
668.84	11.712
669.02	11.739
669.21	11.762
669.39	11.761
669.58	11.792
669.76	11.793
669.95	11.813
670.13	11.899
670.31	11.926
670.50	11.924
670.68	11.974
670.87	11.958
671.05	11.992
671.24	12.006
671.42	11.989
671.61	11.969
671.79	11.946
671.98	11.922
672.16	11.892
672.35	11.835
672.53	11.808
672.71	11.764
672.90	11.790
673.08	11.762
673.27	11.791
673.45	11.778
673.64	11.744
673.82	11.704
674.01	11.701
674.19	11.729
674.37	11.785
674.56	11.783
674.74	11.800
674.93	11.736
675.11	11.703
675.30	11.668
675.48	11.706
675.66	11.792
675.85	11.864
676.03	11.872
676.22	11.829
676.40	11.815
676.58	11.857
676.77	11.889
676.95	11.924
677.14	11.932
677.32	11.922
677.50	11.876
677.69	11.839
677.87	11.821
678.06	11.806
678.24	11.811
678.43	11.792
678.61	11.765
678.79	11.748
678.98	11.792
679.16	11.816
679.34	11.846
679.53	11.904
679.71	11.885
679.90	11.900
680.08	11.930
680.26	11.956
680.45	11.940
680.63	11.931
680.82	11.885
681.00	11.853
681.18	11.843
681.37	11.817
681.55	11.791
681.73	11.779
681.92	11.755
682.10	11.760
682.29	11.774
682.47	11.838
682.65	11.852
682.84	11.873
683.02	11.854
683.20	11.866
683.39	11.876
683.57	11.898
683.75	11.880
683.94	11.933
684.12	11.908
684.30	11.899
684.49	11.869
684.67	11.868
684.85	11.921
685.04	11.963
685.22	11.942
685.40	11.953
685.59	11.913
685.77	11.944
685.96	11.910
686.14	11.881
686.32	11.831
686.50	11.798
686.69	11.807
686.87	11.760
687.05	11.726
687.24	11.741
687.42	11.731
687.60	11.768
687.79	11.763
687.97	11.738
688.15	11.789
688.34	11.825
688.52	11.891
688.70	11.866
688.89	11.912
689.07	11.909
689.25	11.908
689.44	11.939
689.62	11.922
689.80	11.949
689.98	11.962
690.17	11.936
690.35	11.938
690.53	11.904
690.72	11.905
690.90	11.904
691.08	11.943
691.27	11.915
691.45	11.929
691.63	11.917
691.81	11.900
692.00	11.929
692.18	11.952
692.36	11.928
692.54	11.933
692.73	11.978
692.91	11.954
693.09	11.923
693.28	11.970
693.46	11.899
693.64	11.921
693.82	11.874
694.01	11.838
694.19	11.808
694.37	11.797
694.55	11.801
694.74	11.781
694.92	11.804
695.10	11.848
695.28	11.786
695.47	11.806
695.65	11.806
695.83	11.879
696.01	11.869
696.20	11.843
696.38	11.899
696.56	11.909
696.74	11.917
696.93	11.919
697.11	11.914
697.29	11.959
697.47	11.983
697.66	12.021
697.84	12.003
698.02	12.057
698.20	12.088
698.39	12.080
698.57	12.075
698.75	12.066
698.93	12.064
699.11	12.028
699.30	12.003
699.48	12.002
699.66	12.000
699.84	12.026
700.03	11.993
700.21	11.976
700.39	11.969
700.57	11.958
700.75	11.956
700.94	11.928
701.12	11.921
701.30	11.964
701.48	11.981
701.66	11.954
701.85	11.885
702.03	11.925
702.21	11.960
702.39	11.937
702.57	11.944
702.76	11.892
702.94	11.895
703.12	11.969
703.30	11.970
703.48	11.947
703.66	11.946
703.85	12.007
704.03	11.969
704.21	11.926
704.39	11.891
704.57	11.873
704.75	11.924
704.94	11.917
705.12	11.869
705.30	11.829
705.48	11.834
705.66	11.807
705.84	11.791
706.03	11.818
706.21	11.874
706.39	11.956
706.57	11.990
706.75	11.957
706.93	11.970
707.12	11.978
707.30	12.034
707.48	12.036
707.66	12.024
707.84	12.050
708.02	12.009
708.20	12.003
708.39	11.998
708.57	11.961
708.75	11.989
708.93	12.018
709.11	11.993
709.29	11.983
709.47	11.965
709.66	11.991
709.84	12.007
710.02	12.048
710.20	12.050
710.38	11.986
710.56	12.035
710.74	12.060
710.92	12.055
711.10	12.099
711.29	12.059
711.47	12.083
711.65	12.106
711.83	12.045
712.01	12.025
712.19	12.020
712.37	12.058
712.55	12.020
712.73	11.962
712.92	11.968
713.10	11.955
713.28	11.950
713.46	11.940
713.64	11.941
713.82	11.913
714.00	11.929
714.18	11.946
714.36	11.970
714.54	11.964
714.72	12.022
714.91	11.996
715.09	12.011
715.27	12.035
715.45	12.008
715.63	12.006
715.81	12.020
715.99	12.001
716.17	11.968
716.35	11.950
716.53	11.966
716.71	11.956
716.89	11.999
717.07	11.944
717.25	11.940
717.43	11.987
717.62	11.995
717.80	11.995
717.98	12.026
718.16	11.999
718.34	12.000
718.52	12.050
718.70	12.064
718.88	12.050
719.06	12.081
719.24	12.071
719.42	12.117
719.60	12.117
719.78	12.169
719.96	12.197
720.14	12.255
720.32	12.270
720.50	12.216
720.68	12.206
720.86	12.152
721.04	12.154
721.22	12.167
721.40	12.103
721.58	12.101
721.76	12.161
721.94	12.122
722.12	12.115
722.30	12.100
722.48	12.086
722.66	12.078
722.84	12.130
723.03	12.131
723.21	12.122
723.39	12.162
723.57	12.162
723.75	12.093
723.93	12.057
724.11	12.046
724.29	12.040
724.47	12.059
724.65	12.061
724.83	12.030
725.00	12.007
725.18	12.017
725.36	11.994
725.54	11.934
725.72	11.968
725.90	11.997
726.08	11.942
726.26	11.993
726.44	12.009
726.62	12.051
726.80	12.096
726.98	12.144
727.16	12.131
727.34	12.157
727.52	12.177
727.70	12.145
727.88	12.188
728.06	12.290
728.24	12.318
728.42	12.367
728.60	12.318
728.78	12.296
728.96	12.298
729.14	12.328
729.32	12.248
729.50	12.258
729.68	12.276
729.86	12.243
730.04	12.234
730.22	12.161
730.39	12.108
730.57	12.112
730.75	12.113
730.93	12.094
731.11	12.029
731.29	12.089
731.47	12.132
731.65	12.100
731.83	12.096
732.01	12.066
732.19	12.040
732.37	12.066
732.55	12.088
732.73	12.061
732.90	12.047
733.08	12.153
733.26	12.156
733.44	12.179
733.62	12.245
733.80	12.225
733.98	12.245
734.16	12.232
734.34	12.182
734.52	12.162
734.70	12.206
734.87	12.211
735.05	12.248
735.23	12.227
735.41	12.192
735.59	12.113
735.77	12.181
735.95	12.146
736.13	12.281
736.31	12.267
736.49	12.257
736.66	12.215
736.84	12.265
737.02	12.241
737.20	12.251
737.38	12.243
737.56	12.247
737.74	12.236
737.92	12.228
738.09	12.139
738.27	12.127
738.45	12.153
738.63	12.182
738.81	12.169
738.99	12.115
739.17	12.090
739.34	12.138
739.52	12.190
739.70	12.208
739.88	12.254
740.06	12.269
740.24	12.316
740.42	12.365
740.59	12.349
740.77	12.330
740.95	12.341
741.13	12.415
741.31	12.325
741.49	12.262
741.66	12.178
741.84	12.159
742.02	12.175
742.20	12.176
742.38	12.119
742.56	12.123
742.73	12.085
742.91	12.046
743.09	12.019
743.27	12.049
743.45	12.060
743.63	12.070
743.80	12.046
743.98	11.998
744.16	11.991
744.34	12.013
744.52	11.974
744.69	12.028
744.87	12.034
745.05	11.999
745.23	11.948
745.41	11.985
745.59	11.968
745.76	12.004
745.94	11.992
746.12	11.960
746.30	11.911
746.47	12.008
746.65	12.019
746.83	12.054
747.01	12.054
747.19	12.135
747.36	12.140
747.54	12.194
747.72	12.191
747.90	12.209
748.08	12.280
748.25	12.329
748.43	12.328
748.61	12.298
748.79	12.291
748.96	12.332
749.14	12.353
749.32	12.374
749.50	12.357
749.68	12.334
749.85	12.369
750.03	12.375
750.21	12.435
750.39	12.423
750.56	12.414
750.74	12.437
750.92	12.413
751.10	12.371
751.27	12.433
751.45	12.532
751.63	12.506
751.81	12.463
751.98	12.443
752.16	12.352
752.34	12.248
752.51	12.279
752.69	12.250
752.87	12.316
753.05	12.328
753.22	12.245
753.40	12.123
753.58	12.135
753.76	12.191
753.93	12.138
754.11	12.117
754.29	12.208
754.46	12.233
754.64	12.276
754.82	12.215
755.00	12.215
755.17	12.192
755.35	12.215
755.53	12.270
755.70	12.237
755.88	12.249
756.06	12.283
756.24	12.214
756.41	12.171
756.59	12.102
756.77	12.097
756.94	12.093
757.12	12.139
757.30	12.192
757.47	12.154
757.65	12.186
757.83	12.218
758.01	12.216
758.18	12.332
758.36	12.295
758.54	12.340
758.71	12.366
758.89	12.375
759.07	12.331
759.24	12.302
759.42	12.399
759.60	12.298
759.77	12.347
759.95	12.326
760.13	12.265
760.30	12.370
760.48	12.391
760.66	12.353
760.83	12.392
761.01	12.448
761.19	12.481
761.36	12.352
761.54	12.399
761.72	12.424
761.89	12.475
762.07	12.520
762.24	12.462
762.42	12.405
762.60	12.435
762.77	12.439
762.95	12.414
763.13	12.347
763.30	12.375
763.48	12.405
763.66	12.390
763.83	12.370
764.01	12.345
764.18	12.348
764.36	12.412
764.54	12.427
764.71	12.365
764.89	12.364
765.07	12.389
765.24	12.444
765.42	12.450
765.59	12.376
765.77	12.369
765.95	12.404
766.12	12.419
766.30	12.412
766.47	12.378
766.65	12.466
766.83	12.472
767.00	12.395
767.18	12.364
767.35	12.358
767.53	12.367
767.71	12.398
767.88	12.309
768.06	12.329
768.23	12.307
768.41	12.308
768.59	12.240
768.76	12.210
768.94	12.292
769.11	12.267
769.29	12.226
769.46	12.258
769.64	12.225
769.82	12.207
769.99	12.196
770.17	12.151
770.34	12.185
770.52	12.231
770.69	12.243
770.87	12.200
771.05	12.249
771.22	12.276
771.40	12.292
771.57	12.313
771.75	12.337
771.92	12.279
772.10	12.287
772.27	12.274
772.45	12.175
772.63	12.210
772.80	12.300
772.98	12.270
773.15	12.311
773.33	12.279
773.50	12.332
773.68	12.446
773.85	12.502
774.03	12.511
774.20	12.502
774.38	12.531
774.55	12.501
774.73	12.458
774.91	12.464
775.08	12.428
775.26	12.417
775.43	12.337
775.61	12.323
775.78	12.261
775.96	12.271
776.13	12.293
776.31	12.286
776.48	12.262
776.66	12.285
776.83	12.309
777.01	12.352
777.18	12.412
777.36	12.419
777.53	12.376
777.71	12.461
777.88	12.540
778.06	12.502
778.23	12.563
778.41	12.595
778.58	12.511
778.76	12.462
778.93	12.537
779.11	12.508
779.28	12.490
779.46	12.422
779.63	12.386
779.80	12.338
779.98	12.394
780.15	12.316
780.33	12.264
780.50	12.344
780.68	12.382
780.85	12.270
781.03	12.264
781.20	12.342
781.38	12.422
781.55	12.401
781.73	12.481
781.90	12.438
782.08	12.574
782.25	12.622
782.42	12.592
782.60	12.548
782.77	12.520
782.95	12.578
783.12	12.577
783.30	12.635
783.47	12.665
783.65	12.626
783.82	12.578
783.99	12.492
784.17	12.540
784.34	12.547
784.52	12.690
784.69	12.711
784.87	12.652
785.04	12.606
785.21	12.587
785.39	12.592
785.56	12.525
785.74	12.654
785.91	12.696
786.08	12.707
786.26	12.737
786.43	12.597
786.61	12.613
786.78	12.677
786.96	12.713
787.13	12.666
787.30	12.638
787.48	12.592
787.65	12.547
787.83	12.542
788.00	12.483
788.17	12.540
788.35	12.596
788.52	12.591
788.70	12.496
788.87	12.460
789.04	12.416
789.22	12.488
789.39	12.619
789.56	12.650
789.74	12.692
789.91	12.733
790.09	12.734
790.26	12.694
790.43	12.712
790.61	12.766
790.78	12.838
790.95	12.918
791.13	12.894
791.30	12.911
791.47	12.890
791.65	12.808
791.82	12.749
792.00	12.736
792.17	12.756
792.34	12.803
792.52	12.700
792.69	12.687
792.86	12.644
793.04	12.585
793.21	12.583
793.38	12.515
793.56	12.560
793.73	12.608
793.90	12.684
794.08	12.763
794.25	12.691
794.42	12.713
794.60	12.723
794.77	12.627
794.94	12.674
795.12	12.635
795.29	12.749
795.46	12.738
795.64	12.780
795.81	12.750
795.98	12.657
796.16	12.603
796.33	12.723
796.50	12.618
796.68	12.720
796.85	12.683
797.02	12.603
797.19	12.477
797.37	12.371
797.54	12.329
797.71	12.185
797.89	12.276
798.06	12.386
798.23	12.328
798.41	12.361
798.58	12.372
798.75	12.332
798.92	12.434
799.10	12.473
799.27	12.491
799.44	12.423
799.62	12.472
799.79	12.392
799.96	12.333
800.13	12.294
800.31	12.300
800.48	12.301
800.65	12.415
800.82	12.334
801.00	12.323
801.17	12.408
801.34	12.633
801.52	12.603
801.69	12.491
801.86	12.548
802.03	12.592
802.21	12.726
802.38	12.776
802.55	12.719
802.72	12.743
802.90	12.789
803.07	12.839
803.24	12.682
803.41	12.631
803.59	12.734
803.76	12.747
803.93	12.716
804.10	12.545
804.27	12.504
804.45	12.503
804.62	12.567
804.79	12.554
804.96	12.468
805.14	12.555
805.31	12.618
805.48	12.709
805.65	12.618
805.82	12.719
806.00	12.778
806.17	12.841
806.34	12.773
806.51	12.859
806.69	12.852
806.86	12.879
807.03	12.843
807.20	12.932
807.37	12.913
807.55	12.942
807.72	12.838
807.89	12.872
808.06	12.698
808.23	12.690
808.41	12.608
808.58	12.516
808.75	12.519
808.92	12.571
809.09	12.441
809.26	12.547
809.44	12.476
809.61	12.507
809.78	12.409
809.95	12.515
810.12	12.638
810.30	12.617
810.47	12.660
810.64	12.604
810.81	12.408
810.98	12.372
811.15	12.296
811.33	12.372
811.50	12.407
811.67	12.489
811.84	12.369
812.01	12.366
812.18	12.286
812.35	12.372
812.53	12.377
812.70	12.441
812.87	12.445
813.04	12.376
813.21	12.486
813.38	12.432
813.55	12.524
813.73	12.634
813.90	12.684
814.07	12.641
814.24	12.758
814.41	12.808
814.58	12.805
814.75	12.896
814.93	12.984
815.10	12.958
815.27	13.002
815.44	12.954
815.61	13.002
815.78	12.885
815.95	12.923
816.12	12.873
816.29	12.861
816.47	12.830
816.64	12.879
816.81	12.821
816.98	12.850
817.15	12.815
817.32	12.814
817.49	12.750
817.66	12.705
817.83	12.597
818.00	12.517
818.18	12.525
818.35	12.650
818.52	12.662
818.69	12.770
818.86	12.734
819.03	12.719
819.20	12.676
819.37	12.692
819.54	12.720
819.71	12.936
819.88	12.849
820.05	12.939
820.23	12.829
820.40	12.838
820.57	12.738
820.74	12.673
820.91	12.714
821.08	12.624
821.25	12.664
821.42	12.597
821.59	12.604
821.76	12.708
821.93	12.597
822.10	12.732
822.27	12.746
822.44	12.777
822.61	12.828
822.78	12.707
822.95	12.834
823.12	12.787
823.29	13.003
823.47	12.975
823.64	12.919
823.81	12.882
823.98	12.760
824.15	12.603
824.32	12.677
824.49	12.729
824.66	12.870
824.83	12.925
825.00	12.912
825.17	12.777
825.34	12.747
825.51	12.783
825.68	12.776
825.85	12.884
826.02	12.906
826.19	12.700
826.36	12.584
826.53	12.601
826.70	12.512
826.87	12.522
827.04	12.680
827.21	12.821
827.38	12.904
827.55	12.954
827.72	12.930
827.89	12.911
828.06	13.009
828.23	13.105
828.40	13.090
828.57	13.163
828.74	13.140
828.91	12.973
829.08	12.948
829.25	12.904
829.42	13.090
829.59	13.049
829.76	13.132
829.93	13.243
830.10	13.198
830.27	13.222
830.44	13.067
830.60	13.161
830.77	13.230
830.94	12.987
831.11	12.909
831.28	12.738
831.45	12.670
831.62	12.698
831.79	12.642
831.96	12.750
832.13	12.823
832.30	13.033
832.47	13.025
832.64	12.953
832.81	13.062
832.98	13.120
833.15	13.246
833.32	13.434
833.49	13.413
833.65	13.338
833.82	13.322
833.99	13.352
834.16	13.346
834.33	13.328
834.50	13.453
834.67	13.438
834.84	13.596
835.01	13.566
835.18	13.296
835.35	13.364
835.52	13.430
835.69	13.418
835.85	13.357
836.02	13.238
836.19	13.128
836.36	12.955
836.53	13.124
836.70	13.170
836.87	13.156
837.04	13.377
837.21	13.278
837.38	13.186
837.54	13.076
837.71	12.806
837.88	12.804
838.05	12.950
838.22	13.004
838.39	12.960
838.56	12.644
838.73	12.570
838.89	12.485
839.06	12.507
839.23	12.628
839.40	12.624
839.57	12.804
839.74	12.890
839.91	12.975
840.08	13.041
840.24	13.116
840.41	13.201
840.58	13.226
840.75	13.308
840.92	13.255
841.09	13.343
841.26	13.532
841.42	13.483
841.59	13.428
841.76	13.386
841.93	13.338
842.10	13.328
842.27	13.241
842.43	13.203
842.60	13.206
842.77	13.132
842.94	13.075
843.11	13.024
843.28	13.063
843.44	13.033
843.61	12.979
843.78	13.105
843.95	12.999
844.12	13.037
844.28	12.898
844.45	12.774
844.62	13.058
844.79	12.891
844.96	12.825
845.13	13.004
845.29	13.021
845.46	13.016
845.63	12.874
845.80	12.905
845.97	13.051
846.13	13.158
846.30	13.315
846.47	13.082
846.64	13.263
846.81	13.395
846.97	13.197
847.14	13.176
847.31	13.199
847.48	13.436
847.64	13.372
847.81	13.334
847.98	13.505
848.15	13.462
848.32	13.560
848.48	13.553
848.65	13.456
848.82	13.533
848.99	13.479
849.15	13.439
849.32	13.234
849.49	13.060
849.66	13.212
849.82	13.203
849.99	13.128
850.16	13.185
850.33	13.234
850.49	13.205
850.66	13.172
850.83	13.078
851.00	13.061
851.16	13.209
851.33	13.428
851.50	13.348
851.67	13.134
851.83	13.303
852.00	13.398
852.17	13.356
852.34	13.219
852.50	13.275
852.67	13.433
852.84	13.701
853.01	13.681
853.17	13.610
853.34	13.715
853.51	13.893
853.67	13.753
853.84	13.740
854.01	13.776
854.18	13.764
854.34	13.722
854.51	13.724
854.68	13.503
854.84	13.417
855.01	13.405
855.18	13.279
855.34	13.401
855.51	13.374
855.68	13.190
855.85	12.985
856.01	13.140
856.18	13.242
856.35	13.323
856.51	13.349
856.68	13.611
856.85	13.702
857.01	13.589
857.18	13.375
857.35	13.510
857.51	13.610
857.68	13.561
857.85	13.516
858.01	13.285
858.18	13.257
858.35	13.201
858.51	12.667
858.68	12.569
858.85	12.497
859.01	12.460
859.18	12.517
859.35	12.506
859.51	12.706
859.68	12.662
859.85	12.880
860.01	12.839
860.18	13.021
860.35	13.469
860.51	13.611
860.68	13.815
860.84	14.103
861.01	14.145
861.18	14.043
861.34	14.062
861.51	14.163
861.68	14.103
861.84	13.978
862.01	13.883
862.18	13.690
862.34	13.596
862.51	13.783
862.67	13.649
862.84	13.368
863.01	13.679
863.17	13.591
863.34	13.599
863.50	13.861
863.67	14.088
863.84	14.039
864.00	14.091
864.17	13.996
864.33	13.613
864.50	13.493
864.67	13.563
864.83	13.489
865.00	13.503
865.16	13.616
865.33	13.593
865.50	13.324
865.66	13.426
865.83	13.425
865.99	13.685
866.16	13.856
866.33	13.998
866.49	14.041
866.66	14.050
866.82	13.960
866.99	13.743
867.15	13.424
867.32	13.806
867.49	13.805
867.65	13.695
867.82	13.612
867.98	13.506
868.15	13.461
868.31	13.377
868.48	13.340
868.64	13.563
868.81	13.676
868.98	13.838
869.14	13.770
869.31	13.832
869.47	13.944
869.64	13.894
869.80	14.067
869.97	13.935
870.13	13.997
870.30	13.876
870.46	13.789
870.63	13.608
870.79	13.475
870.96	13.480
871.12	13.464
871.29	13.406
871.46	13.400
871.62	13.311
871.79	13.428
871.95	13.431
872.12	13.673
872.28	13.645
872.45	13.901
872.61	14.132
872.78	13.913
872.94	13.837
873.11	13.874
873.27	13.952
873.44	13.839
873.60	13.926
873.77	13.939
873.93	13.800
874.10	13.739
874.26	13.726
874.43	13.740
874.59	13.643
874.76	13.540
874.92	13.657
875.09	13.828
875.25	13.913
875.41	14.105
875.58	14.159
875.74	14.170
875.91	14.005
876.07	14.006
876.24	13.721
876.40	13.974
876.57	14.102
876.73	14.100
876.90	13.670
877.06	13.663
877.23	13.439
877.39	13.582
877.56	13.527
877.72	13.760
877.88	13.748
878.05	13.949
878.21	13.887
878.38	13.747
878.54	13.739
878.71	13.905
878.87	13.871
879.04	13.836
879.20	13.776
879.36	13.762
879.53	13.655
879.69	13.655
879.86	13.479
880.02	14.860
880.19	13.563
880.35	12.768
880.51	14.196
880.68	12.448
>>>>>End Processed Spectral Data<<<<<
