# Supplementary material for: Structure and pigment make the eyed elater’s eyespots black
Source: PeerJ. 2020 Jan 13;8:e8161. doi: 10.7717/peerj.8161 (PMC6964691; doi:10.7717/peerj.8161)
Supplement: Supplemental Information 3 — 42 text files with reflectance spectra and 1 R script text file [file peerj-08-8161-s003.zip › beetle/90_white_VTEC000005068_1.txt]

SpectraSuite Data File
++++++++++++++++++++++++++++++++++++
Date: Sun Feb 03 12:31:19 EST 2019
User: Paul
Dark Spectrum Present: Yes
Reference Spectrum Present: Yes
Number of Sampled Component Spectra: 1
Spectrometers: USB4C01401
Integration Time (usec): 40000 (USB4C01401)
Spectra Averaged: 5 (USB4C01401)
Boxcar Smoothing: 5 (USB4C01401)
Correct for Electrical Dark: No (USB4C01401)
Strobe/Lamp Enabled: No (USB4C01401)
Correct for Detector Non-linearity: No (USB4C01401)
Correct for Stray Light: No (USB4C01401)
Number of Pixels in Processed Spectrum: 3648
>>>>>Begin Processed Spectral Data<<<<<
179.04	43.158
179.26	43.158
179.47	43.158
179.69	2.326
179.90	76.522
180.12	77.717
180.33	81.731
180.55	95.389
180.76	129.393
180.98	110.072
181.19	98.873
181.41	65.829
181.62	93.956
181.84	53.290
182.05	37.113
182.27	27.856
182.48	23.028
182.70	23.778
182.91	22.201
183.13	19.304
183.34	18.151
183.56	19.137
183.77	17.299
183.99	16.867
184.20	17.022
184.41	16.263
184.63	15.940
184.84	15.322
185.06	14.815
185.27	14.455
185.49	15.905
185.70	15.437
185.92	14.990
186.13	15.172
186.35	15.676
186.56	15.988
186.78	16.195
186.99	15.564
187.21	16.587
187.42	16.566
187.64	17.869
187.85	15.754
188.06	16.140
188.28	15.958
188.49	17.598
188.71	17.316
188.92	16.417
189.14	16.160
189.35	16.710
189.57	15.637
189.78	16.065
190.00	14.716
190.21	15.417
190.42	15.392
190.64	15.327
190.85	14.996
191.07	14.318
191.28	15.223
191.50	15.227
191.71	15.924
191.93	18.026
192.14	17.757
192.36	18.396
192.57	17.214
192.78	17.298
193.00	16.110
193.21	17.814
193.43	19.073
193.64	18.966
193.86	20.670
194.07	20.391
194.28	19.763
194.50	20.398
194.71	21.219
194.93	21.422
195.14	22.498
195.36	22.286
195.57	20.676
195.78	20.674
196.00	21.027
196.21	20.365
196.43	21.300
196.64	21.100
196.86	20.091
197.07	18.522
197.28	18.806
197.50	18.006
197.71	19.842
197.93	20.458
198.14	19.927
198.36	19.012
198.57	17.945
198.78	17.133
199.00	16.097
199.21	15.571
199.43	16.789
199.64	17.330
199.85	17.301
200.07	18.006
200.28	17.788
200.50	18.248
200.71	17.823
200.92	18.224
201.14	18.787
201.35	18.392
201.57	19.797
201.78	20.278
201.99	21.153
202.21	21.180
202.42	20.356
202.64	20.093
202.85	18.797
203.06	20.215
203.28	19.777
203.49	19.515
203.71	19.119
203.92	19.336
204.13	17.185
204.35	15.363
204.56	14.539
204.78	15.245
204.99	14.999
205.20	17.422
205.42	16.769
205.63	16.352
205.85	16.588
206.06	18.444
206.27	18.091
206.49	19.329
206.70	19.850
206.91	20.372
207.13	21.721
207.34	21.955
207.56	19.882
207.77	20.376
207.98	21.250
208.20	21.503
208.41	20.585
208.62	19.766
208.84	19.466
209.05	20.283
209.27	20.652
209.48	18.814
209.69	19.170
209.91	19.610
210.12	19.234
210.33	18.452
210.55	18.489
210.76	17.880
210.97	17.549
211.19	17.579
211.40	16.243
211.61	15.202
211.83	15.140
212.04	15.953
212.26	15.870
212.47	16.709
212.68	18.438
212.90	18.995
213.11	20.256
213.32	20.685
213.54	20.052
213.75	20.618
213.96	20.618
214.18	21.919
214.39	20.314
214.60	20.281
214.82	18.452
215.03	16.721
215.24	15.321
215.46	14.052
215.67	14.992
215.88	14.624
216.10	14.619
216.31	14.650
216.52	14.076
216.74	14.096
216.95	14.549
217.16	15.162
217.38	15.225
217.59	16.346
217.80	15.327
218.02	14.519
218.23	14.708
218.44	14.332
218.66	14.618
218.87	13.845
219.08	13.685
219.30	13.196
219.51	12.915
219.72	12.622
219.94	11.963
220.15	12.710
220.36	12.735
220.58	12.463
220.79	12.633
221.00	12.151
221.22	12.018
221.43	12.034
221.64	12.190
221.85	12.178
222.07	12.084
222.28	11.713
222.49	11.475
222.71	11.268
222.92	11.082
223.13	10.827
223.35	10.802
223.56	10.949
223.77	10.705
223.99	10.384
224.20	10.245
224.41	10.258
224.62	10.067
224.84	9.821
225.05	9.751
225.26	9.740
225.48	9.786
225.69	9.854
225.90	9.421
226.11	9.359
226.33	9.160
226.54	9.165
226.75	8.890
226.97	8.927
227.18	8.970
227.39	8.915
227.60	8.854
227.82	8.509
228.03	8.202
228.24	8.099
228.46	8.036
228.67	7.979
228.88	7.880
229.09	7.994
229.31	7.900
229.52	7.793
229.73	7.581
229.95	7.526
230.16	7.541
230.37	7.601
230.58	7.591
230.80	7.458
231.01	7.377
231.22	7.275
231.43	7.125
231.65	7.057
231.86	6.982
232.07	6.968
232.28	6.922
232.50	6.876
232.71	6.749
232.92	6.709
233.14	6.716
233.35	6.691
233.56	6.598
233.77	6.567
233.99	6.551
234.20	6.496
234.41	6.494
234.62	6.425
234.84	6.377
235.05	6.392
235.26	6.349
235.47	6.290
235.69	6.273
235.90	6.354
236.11	6.345
236.32	6.310
236.53	6.262
236.75	6.225
236.96	6.193
237.17	6.117
237.38	6.076
237.60	6.072
237.81	6.088
238.02	6.063
238.23	5.990
238.45	5.962
238.66	5.967
238.87	6.010
239.08	6.016
239.30	5.968
239.51	6.051
239.72	6.074
239.93	6.081
240.14	6.057
240.36	6.074
240.57	6.064
240.78	6.069
240.99	6.013
241.21	5.989
241.42	5.951
241.63	5.982
241.84	5.923
242.05	5.881
242.27	5.857
242.48	5.872
242.69	5.834
242.90	5.802
243.11	5.774
243.33	5.799
243.54	5.789
243.75	5.775
243.96	5.752
244.18	5.757
244.39	5.770
244.60	5.768
244.81	5.760
245.02	5.767
245.24	5.767
245.45	5.765
245.66	5.757
245.87	5.787
246.08	5.780
246.30	5.760
246.51	5.735
246.72	5.728
246.93	5.720
247.14	5.681
247.35	5.691
247.57	5.699
247.78	5.694
247.99	5.686
248.20	5.643
248.41	5.668
248.63	5.682
248.84	5.689
249.05	5.654
249.26	5.643
249.47	5.653
249.68	5.629
249.90	5.597
250.11	5.607
250.32	5.580
250.53	5.570
250.74	5.561
250.96	5.555
251.17	5.543
251.38	5.555
251.59	5.547
251.80	5.534
252.01	5.510
252.23	5.518
252.44	5.494
252.65	5.524
252.86	5.539
253.07	5.505
253.28	5.497
253.50	5.516
253.71	5.511
253.92	5.510
254.13	5.506
254.34	5.534
254.55	5.537
254.76	5.539
254.98	5.499
255.19	5.485
255.40	5.491
255.61	5.472
255.82	5.443
256.03	5.438
256.25	5.429
256.46	5.423
256.67	5.400
256.88	5.384
257.09	5.379
257.30	5.388
257.51	5.366
257.73	5.347
257.94	5.354
258.15	5.362
258.36	5.342
258.57	5.331
258.78	5.321
258.99	5.310
259.20	5.305
259.42	5.301
259.63	5.293
259.84	5.296
260.05	5.310
260.26	5.290
260.47	5.284
260.68	5.282
260.90	5.295
261.11	5.305
261.32	5.311
261.53	5.309
261.74	5.292
261.95	5.276
262.16	5.276
262.37	5.258
262.58	5.263
262.80	5.252
263.01	5.241
263.22	5.210
263.43	5.178
263.64	5.166
263.85	5.152
264.06	5.125
264.27	5.108
264.48	5.092
264.70	5.086
264.91	5.090
265.12	5.073
265.33	5.094
265.54	5.073
265.75	5.065
265.96	5.061
266.17	5.051
266.38	5.070
266.59	5.068
266.81	5.054
267.02	5.058
267.23	5.042
267.44	5.020
267.65	5.007
267.86	5.004
268.07	4.977
268.28	4.953
268.49	4.939
268.70	4.925
268.91	4.933
269.13	4.930
269.34	4.907
269.55	4.896
269.76	4.900
269.97	4.874
270.18	4.878
270.39	4.890
270.60	4.867
270.81	4.863
271.02	4.840
271.23	4.827
271.44	4.813
271.65	4.816
271.87	4.791
272.08	4.782
272.29	4.774
272.50	4.760
272.71	4.755
272.92	4.768
273.13	4.771
273.34	4.771
273.55	4.762
273.76	4.742
273.97	4.728
274.18	4.730
274.39	4.737
274.60	4.727
274.81	4.716
275.02	4.701
275.24	4.694
275.45	4.676
275.66	4.665
275.87	4.652
276.08	4.651
276.29	4.643
276.50	4.641
276.71	4.626
276.92	4.617
277.13	4.624
277.34	4.637
277.55	4.635
277.76	4.640
277.97	4.641
278.18	4.639
278.39	4.639
278.60	4.642
278.81	4.643
279.02	4.627
279.23	4.625
279.44	4.622
279.65	4.609
279.86	4.597
280.08	4.591
280.29	4.586
280.50	4.592
280.71	4.585
280.92	4.568
281.13	4.562
281.34	4.578
281.55	4.580
281.76	4.593
281.97	4.586
282.18	4.585
282.39	4.585
282.60	4.593
282.81	4.575
283.02	4.591
283.23	4.609
283.44	4.623
283.65	4.627
283.86	4.632
284.07	4.626
284.28	4.643
284.49	4.671
284.70	4.663
284.91	4.659
285.12	4.679
285.33	4.687
285.54	4.673
285.75	4.666
285.96	4.675
286.17	4.670
286.38	4.666
286.59	4.675
286.80	4.674
287.01	4.677
287.22	4.685
287.43	4.689
287.64	4.692
287.85	4.715
288.06	4.727
288.27	4.716
288.48	4.737
288.69	4.748
288.90	4.742
289.11	4.755
289.32	4.787
289.53	4.816
289.74	4.833
289.95	4.833
290.16	4.843
290.37	4.863
290.58	4.883
290.79	4.911
291.00	4.936
291.21	4.964
291.42	4.967
291.63	4.971
291.83	4.989
292.04	4.998
292.25	5.033
292.46	5.053
292.67	5.076
292.88	5.095
293.09	5.072
293.30	5.079
293.51	5.087
293.72	5.089
293.93	5.111
294.14	5.106
294.35	5.125
294.56	5.133
294.77	5.144
294.98	5.142
295.19	5.147
295.40	5.185
295.61	5.196
295.82	5.208
296.03	5.237
296.24	5.246
296.45	5.259
296.66	5.267
296.86	5.264
297.07	5.273
297.28	5.293
297.49	5.308
297.70	5.316
297.91	5.320
298.12	5.323
298.33	5.336
298.54	5.339
298.75	5.359
298.96	5.376
299.17	5.386
299.38	5.395
299.59	5.392
299.80	5.403
300.00	5.405
300.21	5.407
300.42	5.414
300.63	5.410
300.84	5.414
301.05	5.411
301.26	5.406
301.47	5.420
301.68	5.412
301.89	5.410
302.10	5.413
302.31	5.426
302.52	5.447
302.72	5.455
302.93	5.463
303.14	5.487
303.35	5.503
303.56	5.511
303.77	5.521
303.98	5.544
304.19	5.568
304.40	5.572
304.61	5.575
304.82	5.579
305.02	5.596
305.23	5.610
305.44	5.612
305.65	5.606
305.86	5.618
306.07	5.619
306.28	5.632
306.49	5.638
306.70	5.651
306.91	5.656
307.11	5.664
307.32	5.672
307.53	5.673
307.74	5.676
307.95	5.679
308.16	5.678
308.37	5.683
308.58	5.677
308.79	5.671
308.99	5.670
309.20	5.680
309.41	5.682
309.62	5.681
309.83	5.695
310.04	5.693
310.25	5.709
310.46	5.728
310.66	5.744
310.87	5.761
311.08	5.768
311.29	5.780
311.50	5.795
311.71	5.808
311.92	5.819
312.12	5.828
312.33	5.857
312.54	5.869
312.75	5.874
312.96	5.883
313.17	5.893
313.38	5.909
313.59	5.929
313.79	5.938
314.00	5.943
314.21	5.966
314.42	5.964
314.63	5.952
314.84	5.967
315.04	5.972
315.25	5.978
315.46	5.982
315.67	5.993
315.88	5.985
316.09	5.994
316.30	6.008
316.50	6.007
316.71	6.017
316.92	6.022
317.13	6.024
317.34	6.034
317.55	6.038
317.75	6.036
317.96	6.038
318.17	6.044
318.38	6.054
318.59	6.060
318.80	6.071
319.00	6.090
319.21	6.104
319.42	6.111
319.63	6.116
319.84	6.136
320.05	6.161
320.25	6.172
320.46	6.187
320.67	6.193
320.88	6.197
321.09	6.206
321.29	6.216
321.50	6.236
321.71	6.259
321.92	6.276
322.13	6.285
322.34	6.292
322.54	6.324
322.75	6.337
322.96	6.346
323.17	6.374
323.38	6.388
323.58	6.402
323.79	6.413
324.00	6.418
324.21	6.428
324.42	6.449
324.62	6.462
324.83	6.458
325.04	6.480
325.25	6.487
325.46	6.499
325.66	6.499
325.87	6.510
326.08	6.521
326.29	6.531
326.50	6.547
326.70	6.556
326.91	6.558
327.12	6.569
327.33	6.570
327.53	6.582
327.74	6.561
327.95	6.592
328.16	6.598
328.37	6.613
328.57	6.614
328.78	6.611
328.99	6.621
329.20	6.627
329.41	6.627
329.61	6.635
329.82	6.648
330.03	6.680
330.24	6.667
330.44	6.666
330.65	6.664
330.86	6.681
331.07	6.699
331.27	6.700
331.48	6.713
331.69	6.729
331.90	6.738
332.10	6.751
332.31	6.766
332.52	6.787
332.73	6.789
332.93	6.788
333.14	6.788
333.35	6.789
333.56	6.788
333.76	6.805
333.97	6.808
334.18	6.816
334.39	6.814
334.59	6.817
334.80	6.822
335.01	6.835
335.22	6.855
335.42	6.871
335.63	6.886
335.84	6.890
336.05	6.901
336.25	6.919
336.46	6.932
336.67	6.947
336.88	6.947
337.08	6.963
337.29	7.000
337.50	7.024
337.71	7.039
337.91	7.063
338.12	7.096
338.33	7.113
338.53	7.128
338.74	7.138
338.95	7.150
339.16	7.186
339.36	7.199
339.57	7.189
339.78	7.195
339.98	7.213
340.19	7.213
340.40	7.233
340.61	7.234
340.81	7.239
341.02	7.261
341.23	7.270
341.43	7.277
341.64	7.289
341.85	7.309
342.06	7.314
342.26	7.304
342.47	7.312
342.68	7.319
342.88	7.334
343.09	7.346
343.30	7.351
343.51	7.366
343.71	7.367
343.92	7.363
344.13	7.372
344.33	7.380
344.54	7.413
344.75	7.426
344.95	7.414
345.16	7.409
345.37	7.426
345.57	7.435
345.78	7.446
345.99	7.470
346.19	7.496
346.40	7.512
346.61	7.528
346.82	7.548
347.02	7.564
347.23	7.583
347.44	7.624
347.64	7.640
347.85	7.654
348.06	7.672
348.26	7.688
348.47	7.695
348.68	7.714
348.88	7.723
349.09	7.726
349.30	7.735
349.50	7.754
349.71	7.756
349.92	7.766
350.12	7.783
350.33	7.793
350.54	7.796
350.74	7.819
350.95	7.823
351.16	7.847
351.36	7.862
351.57	7.901
351.77	7.941
351.98	7.970
352.19	7.997
352.39	8.019
352.60	8.020
352.81	8.039
353.01	8.053
353.22	8.095
353.43	8.110
353.63	8.123
353.84	8.129
354.05	8.140
354.25	8.159
354.46	8.186
354.67	8.230
354.87	8.277
355.08	8.306
355.28	8.333
355.49	8.333
355.70	8.358
355.90	8.392
356.11	8.412
356.32	8.435
356.52	8.461
356.73	8.468
356.93	8.479
357.14	8.509
357.35	8.519
357.55	8.530
357.76	8.531
357.97	8.565
358.17	8.580
358.38	8.626
358.58	8.645
358.79	8.639
359.00	8.671
359.20	8.683
359.41	8.679
359.61	8.694
359.82	8.719
360.03	8.762
360.23	8.769
360.44	8.793
360.64	8.817
360.85	8.827
361.06	8.868
361.26	8.879
361.47	8.895
361.67	8.933
361.88	8.974
362.09	8.991
362.29	9.022
362.50	9.052
362.70	9.090
362.91	9.106
363.12	9.143
363.32	9.170
363.53	9.201
363.73	9.238
363.94	9.266
364.15	9.289
364.35	9.340
364.56	9.370
364.76	9.411
364.97	9.435
365.17	9.443
365.38	9.480
365.59	9.508
365.79	9.551
366.00	9.572
366.20	9.603
366.41	9.628
366.61	9.638
366.82	9.660
367.03	9.687
367.23	9.705
367.44	9.739
367.64	9.762
367.85	9.791
368.05	9.814
368.26	9.835
368.47	9.857
368.67	9.882
368.88	9.929
369.08	9.943
369.29	9.958
369.49	9.977
369.70	10.011
369.90	10.040
370.11	10.060
370.31	10.085
370.52	10.115
370.73	10.138
370.93	10.176
371.14	10.206
371.34	10.270
371.55	10.289
371.75	10.333
371.96	10.345
372.16	10.353
372.37	10.380
372.57	10.412
372.78	10.437
372.99	10.486
373.19	10.497
373.40	10.508
373.60	10.512
373.81	10.552
374.01	10.567
374.22	10.621
374.42	10.656
374.63	10.682
374.83	10.702
375.04	10.735
375.24	10.742
375.45	10.792
375.65	10.801
375.86	10.808
376.06	10.832
376.27	10.844
376.47	10.847
376.68	10.845
376.88	10.872
377.09	10.884
377.29	10.911
377.50	10.946
377.70	10.955
377.91	10.992
378.11	11.041
378.32	11.074
378.52	11.120
378.73	11.152
378.93	11.203
379.14	11.222
379.34	11.258
379.55	11.286
379.75	11.294
379.96	11.311
380.16	11.346
380.37	11.370
380.57	11.400
380.78	11.424
380.98	11.436
381.19	11.479
381.39	11.511
381.60	11.522
381.80	11.544
382.01	11.586
382.21	11.604
382.42	11.615
382.62	11.627
382.83	11.622
383.03	11.640
383.24	11.671
383.44	11.674
383.65	11.711
383.85	11.748
384.06	11.764
384.26	11.782
384.47	11.815
384.67	11.834
384.87	11.870
385.08	11.903
385.28	11.923
385.49	11.945
385.69	11.960
385.90	11.980
386.10	12.009
386.31	12.034
386.51	12.044
386.72	12.078
386.92	12.122
387.13	12.160
387.33	12.197
387.53	12.234
387.74	12.273
387.94	12.316
388.15	12.352
388.35	12.394
388.56	12.435
388.76	12.498
388.97	12.537
389.17	12.583
389.37	12.627
389.58	12.680
389.78	12.727
389.99	12.746
390.19	12.801
390.40	12.815
390.60	12.830
390.80	12.848
391.01	12.864
391.21	12.903
391.42	12.915
391.62	12.908
391.83	12.929
392.03	12.946
392.23	12.978
392.44	12.976
392.64	13.005
392.85	13.033
393.05	13.071
393.26	13.101
393.46	13.135
393.66	13.144
393.87	13.171
394.07	13.199
394.28	13.208
394.48	13.244
394.68	13.273
394.89	13.308
395.09	13.340
395.30	13.357
395.50	13.376
395.70	13.391
395.91	13.445
396.11	13.482
396.32	13.489
396.52	13.522
396.72	13.547
396.93	13.590
397.13	13.607
397.34	13.624
397.54	13.650
397.74	13.683
397.95	13.680
398.15	13.671
398.36	13.694
398.56	13.726
398.76	13.748
398.97	13.768
399.17	13.783
399.37	13.807
399.58	13.842
399.78	13.876
399.99	13.894
400.19	13.946
400.39	14.015
400.60	14.049
400.80	14.091
401.00	14.146
401.21	14.169
401.41	14.201
401.62	14.224
401.82	14.259
402.02	14.276
402.23	14.316
402.43	14.336
402.63	14.343
402.84	14.372
403.04	14.377
403.24	14.367
403.45	14.410
403.65	14.415
403.86	14.457
404.06	14.477
404.26	14.497
404.47	14.514
404.67	14.524
404.87	14.561
405.08	14.572
405.28	14.601
405.48	14.632
405.69	14.645
405.89	14.709
406.09	14.749
406.30	14.781
406.50	14.846
406.70	14.856
406.91	14.913
407.11	14.937
407.31	14.975
407.52	15.018
407.72	15.088
407.92	15.137
408.13	15.182
408.33	15.210
408.53	15.221
408.74	15.272
408.94	15.331
409.14	15.347
409.35	15.367
409.55	15.405
409.75	15.437
409.96	15.452
410.16	15.482
410.36	15.472
410.57	15.502
410.77	15.561
410.97	15.570
411.18	15.585
411.38	15.618
411.58	15.668
411.78	15.700
411.99	15.721
412.19	15.733
412.39	15.741
412.60	15.778
412.80	15.774
413.00	15.796
413.21	15.815
413.41	15.857
413.61	15.896
413.81	15.924
414.02	15.952
414.22	15.993
414.42	16.029
414.63	16.062
414.83	16.102
415.03	16.162
415.23	16.189
415.44	16.219
415.64	16.253
415.84	16.273
416.05	16.286
416.25	16.326
416.45	16.359
416.65	16.393
416.86	16.445
417.06	16.485
417.26	16.523
417.47	16.573
417.67	16.606
417.87	16.627
418.07	16.659
418.28	16.682
418.48	16.695
418.68	16.706
418.88	16.722
419.09	16.728
419.29	16.747
419.49	16.758
419.69	16.770
419.90	16.791
420.10	16.798
420.30	16.789
420.50	16.800
420.71	16.806
420.91	16.810
421.11	16.817
421.31	16.821
421.52	16.812
421.72	16.818
421.92	16.820
422.12	16.836
422.33	16.857
422.53	16.899
422.73	16.950
422.93	16.978
423.14	17.044
423.34	17.094
423.54	17.162
423.74	17.229
423.95	17.275
424.15	17.340
424.35	17.334
424.55	17.398
424.76	17.439
424.96	17.455
425.16	17.515
425.36	17.510
425.56	17.507
425.77	17.510
425.97	17.519
426.17	17.546
426.37	17.571
426.58	17.635
426.78	17.647
426.98	17.678
427.18	17.687
427.38	17.715
427.59	17.745
427.79	17.783
427.99	17.806
428.19	17.833
428.39	17.856
428.60	17.831
428.80	17.818
429.00	17.832
429.20	17.856
429.40	17.903
429.61	17.928
429.81	17.962
430.01	17.985
430.21	18.016
430.41	18.030
430.62	18.101
430.82	18.186
431.02	18.244
431.22	18.308
431.42	18.368
431.63	18.412
431.83	18.458
432.03	18.495
432.23	18.572
432.43	18.633
432.64	18.698
432.84	18.673
433.04	18.695
433.24	18.751
433.44	18.763
433.64	18.807
433.85	18.878
434.05	18.910
434.25	18.979
434.45	19.054
434.65	19.123
434.85	19.216
435.06	19.315
435.26	19.369
435.46	19.427
435.66	19.520
435.86	19.615
436.06	19.691
436.27	19.786
436.47	19.883
436.67	19.959
436.87	20.000
437.07	20.072
437.27	20.178
437.47	20.316
437.68	20.464
437.88	20.575
438.08	20.651
438.28	20.751
438.48	20.893
438.68	20.987
438.89	21.105
439.09	21.249
439.29	21.388
439.49	21.540
439.69	21.659
439.89	21.782
440.09	21.912
440.29	22.030
440.50	22.144
440.70	22.243
440.90	22.393
441.10	22.526
441.30	22.667
441.50	22.789
441.70	22.898
441.90	23.032
442.11	23.165
442.31	23.299
442.51	23.473
442.71	23.664
442.91	23.860
443.11	24.019
443.31	24.207
443.51	24.396
443.72	24.602
443.92	24.779
444.12	24.962
444.32	25.167
444.52	25.390
444.72	25.561
444.92	25.771
445.12	25.960
445.32	26.155
445.53	26.338
445.73	26.562
445.93	26.707
446.13	26.922
446.33	27.105
446.53	27.312
446.73	27.496
446.93	27.725
447.13	27.911
447.33	28.072
447.53	28.298
447.74	28.496
447.94	28.682
448.14	28.916
448.34	29.087
448.54	29.329
448.74	29.536
448.94	29.743
449.14	29.947
449.34	30.112
449.54	30.313
449.74	30.509
449.94	30.696
450.14	30.900
450.35	31.115
450.55	31.328
450.75	31.505
450.95	31.656
451.15	31.846
451.35	32.047
451.55	32.258
451.75	32.476
451.95	32.647
452.15	32.868
452.35	33.054
452.55	33.221
452.75	33.418
452.95	33.600
453.15	33.796
453.35	33.957
453.56	34.150
453.76	34.332
453.96	34.508
454.16	34.668
454.36	34.823
454.56	34.985
454.76	35.167
454.96	35.267
455.16	35.435
455.36	35.586
455.56	35.754
455.76	35.859
455.96	36.059
456.16	36.208
456.36	36.360
456.56	36.482
456.76	36.602
456.96	36.741
457.16	36.948
457.36	37.046
457.56	37.208
457.76	37.374
457.96	37.516
458.16	37.601
458.36	37.745
458.56	37.903
458.76	38.027
458.96	38.166
459.16	38.288
459.36	38.390
459.56	38.515
459.76	38.599
459.96	38.704
460.16	38.795
460.36	38.908
460.56	38.999
460.76	39.059
460.96	39.170
461.16	39.206
461.36	39.268
461.56	39.266
461.76	39.304
461.96	39.334
462.16	39.353
462.36	39.375
462.56	39.391
462.76	39.414
462.96	39.419
463.16	39.402
463.36	39.397
463.56	39.397
463.76	39.465
463.96	39.475
464.16	39.490
464.36	39.502
464.56	39.515
464.76	39.503
464.96	39.465
465.16	39.483
465.36	39.520
465.56	39.574
465.76	39.579
465.96	39.576
466.16	39.595
466.36	39.630
466.56	39.653
466.76	39.692
466.96	39.731
467.16	39.783
467.36	39.799
467.56	39.812
467.76	39.816
467.96	39.833
468.16	39.886
468.36	39.905
468.56	39.953
468.76	40.008
468.96	40.036
469.16	40.072
469.35	40.110
469.55	40.154
469.75	40.210
469.95	40.279
470.15	40.356
470.35	40.402
470.55	40.480
470.75	40.502
470.95	40.519
471.15	40.569
471.35	40.624
471.55	40.672
471.75	40.751
471.95	40.816
472.15	40.868
472.35	40.894
472.54	40.904
472.74	40.928
472.94	40.993
473.14	41.048
473.34	41.117
473.54	41.141
473.74	41.154
473.94	41.200
474.14	41.204
474.34	41.231
474.54	41.283
474.74	41.320
474.94	41.336
475.13	41.366
475.33	41.387
475.53	41.420
475.73	41.450
475.93	41.513
476.13	41.499
476.33	41.525
476.53	41.551
476.73	41.566
476.93	41.608
477.12	41.661
477.32	41.696
477.52	41.708
477.72	41.735
477.92	41.758
478.12	41.788
478.32	41.846
478.52	41.842
478.72	41.881
478.92	41.902
479.11	41.945
479.31	41.978
479.51	42.003
479.71	42.042
479.91	42.079
480.11	42.143
480.31	42.176
480.51	42.173
480.70	42.236
480.90	42.249
481.10	42.285
481.30	42.317
481.50	42.336
481.70	42.364
481.90	42.404
482.10	42.367
482.29	42.360
482.49	42.367
482.69	42.373
482.89	42.406
483.09	42.415
483.29	42.429
483.49	42.441
483.68	42.435
483.88	42.446
484.08	42.445
484.28	42.488
484.48	42.488
484.68	42.503
484.88	42.531
485.07	42.515
485.27	42.530
485.47	42.521
485.67	42.510
485.87	42.514
486.07	42.510
486.26	42.509
486.46	42.493
486.66	42.518
486.86	42.513
487.06	42.528
487.26	42.558
487.45	42.574
487.65	42.587
487.85	42.604
488.05	42.648
488.25	42.649
488.45	42.666
488.64	42.687
488.84	42.674
489.04	42.694
489.24	42.725
489.44	42.707
489.64	42.698
489.83	42.697
490.03	42.683
490.23	42.698
490.43	42.726
490.63	42.743
490.82	42.779
491.02	42.808
491.22	42.818
491.42	42.826
491.62	42.872
491.81	42.894
492.01	42.940
492.21	42.974
492.41	43.002
492.61	43.027
492.80	43.033
493.00	43.023
493.20	43.068
493.40	43.090
493.60	43.102
493.79	43.130
493.99	43.143
494.19	43.167
494.39	43.193
494.59	43.210
494.78	43.256
494.98	43.307
495.18	43.365
495.38	43.384
495.57	43.435
495.77	43.484
495.97	43.535
496.17	43.618
496.37	43.669
496.56	43.739
496.76	43.767
496.96	43.769
497.16	43.794
497.35	43.823
497.55	43.858
497.75	43.862
497.95	43.877
498.14	43.866
498.34	43.884
498.54	43.891
498.74	43.887
498.93	43.891
499.13	43.911
499.33	43.938
499.53	43.968
499.72	43.962
499.92	43.951
500.12	43.966
500.32	43.982
500.51	43.937
500.71	43.933
500.91	43.927
501.11	43.928
501.30	43.944
501.50	43.937
501.70	43.917
501.90	43.937
502.09	43.966
502.29	43.989
502.49	43.999
502.69	44.004
502.88	44.010
503.08	44.020
503.28	44.052
503.47	44.019
503.67	43.999
503.87	43.977
504.07	43.967
504.26	43.973
504.46	43.938
504.66	43.925
504.85	43.960
505.05	43.989
505.25	43.979
505.45	43.980
505.64	44.010
505.84	44.007
506.04	44.045
506.23	44.061
506.43	44.072
506.63	44.085
506.83	44.118
507.02	44.139
507.22	44.095
507.42	44.091
507.61	44.104
507.81	44.103
508.01	44.196
508.20	44.180
508.40	44.203
508.60	44.228
508.80	44.244
508.99	44.273
509.19	44.322
509.39	44.369
509.58	44.428
509.78	44.448
509.98	44.453
510.17	44.404
510.37	44.451
510.57	44.456
510.76	44.475
510.96	44.517
511.16	44.498
511.35	44.469
511.55	44.506
511.75	44.488
511.94	44.467
512.14	44.476
512.34	44.503
512.53	44.517
512.73	44.552
512.93	44.555
513.12	44.536
513.32	44.576
513.52	44.612
513.71	44.605
513.91	44.619
514.11	44.651
514.30	44.745
514.50	44.748
514.70	44.777
514.89	44.763
515.09	44.744
515.28	44.769
515.48	44.736
515.68	44.764
515.87	44.766
516.07	44.763
516.27	44.781
516.46	44.693
516.66	44.732
516.86	44.712
517.05	44.726
517.25	44.801
517.44	44.823
517.64	44.871
517.84	44.870
518.03	44.870
518.23	44.918
518.43	44.902
518.62	44.971
518.82	44.941
519.01	44.981
519.21	44.979
519.41	44.974
519.60	44.990
519.80	44.970
520.00	44.970
520.19	45.007
520.39	44.991
520.58	45.019
520.78	45.023
520.98	45.089
521.17	45.066
521.37	45.103
521.56	45.125
521.76	45.081
521.96	45.127
522.15	45.101
522.35	45.099
522.54	45.160
522.74	45.150
522.94	45.151
523.13	45.174
523.33	45.216
523.52	45.189
523.72	45.154
523.91	45.226
524.11	45.254
524.31	45.315
524.50	45.363
524.70	45.352
524.89	45.389
525.09	45.409
525.29	45.420
525.48	45.468
525.68	45.515
525.87	45.553
526.07	45.539
526.26	45.549
526.46	45.558
526.66	45.549
526.85	45.589
527.05	45.580
527.24	45.582
527.44	45.573
527.63	45.560
527.83	45.592
528.02	45.631
528.22	45.663
528.42	45.656
528.61	45.658
528.81	45.679
529.00	45.701
529.20	45.745
529.39	45.780
529.59	45.807
529.78	45.771
529.98	45.818
530.17	45.814
530.37	45.820
530.57	45.810
530.76	45.845
530.96	45.864
531.15	45.879
531.35	45.920
531.54	45.951
531.74	45.943
531.93	46.029
532.13	45.956
532.32	45.993
532.52	46.004
532.71	46.040
532.91	45.987
533.10	45.971
533.30	45.939
533.49	45.911
533.69	45.903
533.89	45.882
534.08	45.855
534.28	45.885
534.47	45.832
534.67	45.821
534.86	45.804
535.06	45.862
535.25	45.855
535.45	45.866
535.64	45.853
535.84	45.816
536.03	45.816
536.23	45.824
536.42	45.791
536.62	45.795
536.81	45.792
537.01	45.782
537.20	45.758
537.40	45.798
537.59	45.751
537.79	45.734
537.98	45.759
538.17	45.794
538.37	45.820
538.56	45.857
538.76	45.900
538.95	45.967
539.15	46.041
539.34	46.102
539.54	46.151
539.73	46.257
539.93	46.342
540.12	46.420
540.32	46.493
540.51	46.527
540.71	46.592
540.90	46.637
541.10	46.646
541.29	46.669
541.49	46.709
541.68	46.735
541.87	46.742
542.07	46.748
542.26	46.772
542.46	46.780
542.65	46.788
542.85	46.757
543.04	46.763
543.24	46.763
543.43	46.778
543.63	46.742
543.82	46.730
544.01	46.644
544.21	46.620
544.40	46.578
544.60	46.527
544.79	46.513
544.99	46.519
545.18	46.466
545.37	46.505
545.57	46.473
545.76	46.460
545.96	46.472
546.15	46.538
546.35	46.536
546.54	46.580
546.73	46.561
546.93	46.536
547.12	46.577
547.32	46.667
547.51	46.665
547.71	46.669
547.90	46.740
548.09	46.707
548.29	46.763
548.48	46.790
548.68	46.738
548.87	46.710
549.06	46.733
549.26	46.727
549.45	46.707
549.65	46.704
549.84	46.719
550.03	46.696
550.23	46.681
550.42	46.643
550.62	46.613
550.81	46.616
551.00	46.645
551.20	46.714
551.39	46.702
551.59	46.689
551.78	46.672
551.97	46.699
552.17	46.667
552.36	46.716
552.56	46.798
552.75	46.894
552.94	46.950
553.14	47.044
553.33	47.017
553.52	47.060
553.72	47.093
553.91	47.145
554.11	47.187
554.30	47.275
554.49	47.227
554.69	47.185
554.88	47.183
555.07	47.138
555.27	47.039
555.46	47.049
555.65	46.995
555.85	46.983
556.04	46.987
556.24	46.851
556.43	46.821
556.62	46.839
556.82	46.790
557.01	46.856
557.20	46.905
557.40	46.910
557.59	46.871
557.78	46.904
557.98	46.896
558.17	46.799
558.36	46.839
558.56	46.817
558.75	46.873
558.94	46.890
559.14	46.808
559.33	46.716
559.52	46.769
559.72	46.776
559.91	46.756
560.10	46.727
560.30	46.766
560.49	46.798
560.68	46.734
560.88	46.636
561.07	46.537
561.26	46.466
561.46	46.466
561.65	46.353
561.84	46.345
562.04	46.397
562.23	46.459
562.42	46.478
562.62	46.533
562.81	46.583
563.00	46.726
563.19	46.890
563.39	46.992
563.58	47.125
563.77	47.290
563.97	47.413
564.16	47.457
564.35	47.506
564.55	47.534
564.74	47.525
564.93	47.602
565.12	47.544
565.32	47.501
565.51	47.528
565.70	47.436
565.90	47.396
566.09	47.274
566.28	47.206
566.47	47.170
566.67	47.185
566.86	47.186
567.05	47.147
567.25	47.179
567.44	47.179
567.63	47.135
567.82	47.135
568.02	47.086
568.21	47.049
568.40	47.093
568.59	47.095
568.79	47.085
568.98	47.051
569.17	47.100
569.36	47.044
569.56	47.052
569.75	47.053
569.94	47.042
570.14	47.023
570.33	47.089
570.52	47.072
570.71	47.054
570.91	47.150
571.10	47.214
571.29	47.160
571.48	47.209
571.68	47.193
571.87	47.152
572.06	47.171
572.25	47.196
572.44	47.160
572.64	47.165
572.83	47.157
573.02	47.128
573.21	47.092
573.41	47.188
573.60	47.198
573.79	47.167
573.98	47.197
574.18	47.177
574.37	47.186
574.56	47.219
574.75	47.198
574.94	47.211
575.14	47.175
575.33	47.197
575.52	47.109
575.71	47.143
575.91	47.190
576.10	47.212
576.29	47.259
576.48	47.295
576.67	47.298
576.87	47.344
577.06	47.363
577.25	47.369
577.44	47.367
577.63	47.391
577.83	47.342
578.02	47.302
578.21	47.285
578.40	47.311
578.59	47.275
578.79	47.331
578.98	47.305
579.17	47.295
579.36	47.224
579.55	47.210
579.74	47.219
579.94	47.241
580.13	47.227
580.32	47.263
580.51	47.239
580.70	47.323
580.90	47.332
581.09	47.339
581.28	47.376
581.47	47.468
581.66	47.453
581.85	47.440
582.05	47.462
582.24	47.625
582.43	47.653
582.62	47.664
582.81	47.603
583.00	47.548
583.20	47.630
583.39	47.637
583.58	47.654
583.77	47.720
583.96	47.723
584.15	47.747
584.34	47.688
584.54	47.727
584.73	47.818
584.92	47.855
585.11	47.924
585.30	47.848
585.49	47.874
585.68	47.850
585.88	47.901
586.07	47.933
586.26	47.922
586.45	47.985
586.64	47.938
586.83	47.882
587.02	47.929
587.22	47.881
587.41	47.836
587.60	47.800
587.79	47.797
587.98	47.718
588.17	47.731
588.36	47.700
588.55	47.668
588.74	47.693
588.94	47.674
589.13	47.570
589.32	47.599
589.51	47.728
589.70	47.719
589.89	47.718
590.08	47.778
590.27	47.770
590.46	47.750
590.66	47.772
590.85	47.802
591.04	47.831
591.23	47.909
591.42	47.938
591.61	47.905
591.80	47.933
591.99	48.002
592.18	47.957
592.37	47.956
592.57	47.997
592.76	47.919
592.95	47.847
593.14	47.862
593.33	47.847
593.52	47.796
593.71	47.814
593.90	47.788
594.09	47.749
594.28	47.741
594.47	47.722
594.66	47.692
594.85	47.721
595.05	47.775
595.24	47.779
595.43	47.762
595.62	47.794
595.81	47.805
596.00	47.852
596.19	47.871
596.38	47.946
596.57	48.002
596.76	48.013
596.95	48.053
597.14	48.078
597.33	48.117
597.52	48.159
597.71	48.120
597.90	48.129
598.09	48.104
598.28	48.093
598.47	48.099
598.67	48.091
598.86	48.113
599.05	48.100
599.24	48.018
599.43	47.943
599.62	47.917
599.81	47.972
600.00	47.952
600.19	47.958
600.38	47.902
600.57	47.866
600.76	47.810
600.95	47.816
601.14	47.834
601.33	47.850
601.52	47.887
601.71	47.936
601.90	47.916
602.09	47.928
602.28	47.952
602.47	48.029
602.66	48.085
602.85	48.138
603.04	48.098
603.23	48.088
603.42	48.140
603.61	48.144
603.80	48.166
603.99	48.147
604.18	48.141
604.37	48.140
604.56	48.137
604.75	48.070
604.94	48.045
605.13	48.111
605.32	48.071
605.51	48.068
605.70	48.067
605.89	48.014
606.08	48.102
606.27	48.079
606.46	48.044
606.65	48.028
606.84	48.065
607.03	48.117
607.22	48.115
607.41	48.185
607.60	48.191
607.79	48.223
607.98	48.274
608.17	48.234
608.36	48.257
608.55	48.256
608.74	48.240
608.93	48.231
609.12	48.180
609.31	48.171
609.49	48.102
609.68	48.075
609.87	48.037
610.06	47.999
610.25	47.971
610.44	47.977
610.63	48.080
610.82	48.119
611.01	48.112
611.20	48.157
611.39	48.170
611.58	48.224
611.77	48.267
611.96	48.324
612.15	48.327
612.34	48.417
612.53	48.432
612.72	48.390
612.90	48.378
613.09	48.352
613.28	48.368
613.47	48.317
613.66	48.341
613.85	48.285
614.04	48.276
614.23	48.330
614.42	48.301
614.61	48.339
614.80	48.349
614.99	48.374
615.18	48.439
615.36	48.447
615.55	48.505
615.74	48.471
615.93	48.557
616.12	48.549
616.31	48.504
616.50	48.512
616.69	48.512
616.88	48.435
617.07	48.445
617.25	48.439
617.44	48.434
617.63	48.394
617.82	48.389
618.01	48.353
618.20	48.319
618.39	48.348
618.58	48.364
618.77	48.340
618.95	48.462
619.14	48.440
619.33	48.503
619.52	48.451
619.71	48.487
619.90	48.517
620.09	48.543
620.28	48.589
620.46	48.539
620.65	48.519
620.84	48.550
621.03	48.520
621.22	48.563
621.41	48.448
621.60	48.486
621.79	48.478
621.97	48.477
622.16	48.495
622.35	48.510
622.54	48.587
622.73	48.568
622.92	48.526
623.11	48.544
623.29	48.579
623.48	48.646
623.67	48.681
623.86	48.692
624.05	48.773
624.24	48.771
624.42	48.795
624.61	48.848
624.80	48.917
624.99	48.932
625.18	48.968
625.37	48.964
625.55	48.948
625.74	48.934
625.93	48.933
626.12	48.898
626.31	48.884
626.50	48.832
626.68	48.794
626.87	48.809
627.06	48.801
627.25	48.707
627.44	48.676
627.63	48.696
627.81	48.701
628.00	48.725
628.19	48.708
628.38	48.707
628.57	48.751
628.75	48.730
628.94	48.666
629.13	48.681
629.32	48.701
629.51	48.720
629.69	48.695
629.88	48.701
630.07	48.707
630.26	48.690
630.45	48.692
630.63	48.642
630.82	48.668
631.01	48.654
631.20	48.654
631.39	48.673
631.57	48.601
631.76	48.614
631.95	48.612
632.14	48.600
632.32	48.602
632.51	48.580
632.70	48.652
632.89	48.641
633.08	48.715
633.26	48.741
633.45	48.770
633.64	48.829
633.83	48.844
634.01	48.791
634.20	48.773
634.39	48.769
634.58	48.746
634.76	48.734
634.95	48.763
635.14	48.669
635.33	48.654
635.51	48.602
635.70	48.593
635.89	48.623
636.08	48.670
636.26	48.690
636.45	48.682
636.64	48.745
636.83	48.716
637.01	48.621
637.20	48.687
637.39	48.693
637.58	48.781
637.76	48.796
637.95	48.761
638.14	48.755
638.33	48.790
638.51	48.801
638.70	48.757
638.89	48.744
639.07	48.849
639.26	48.871
639.45	48.917
639.64	48.907
639.82	48.911
640.01	48.924
640.20	48.951
640.38	48.955
640.57	48.995
640.76	49.048
640.95	49.052
641.13	49.009
641.32	48.949
641.51	48.913
641.69	48.858
641.88	48.788
642.07	48.790
642.26	48.805
642.44	48.802
642.63	48.814
642.82	48.794
643.00	48.831
643.19	48.873
643.38	48.911
643.56	48.878
643.75	48.915
643.94	48.992
644.12	48.995
644.31	48.987
644.50	48.984
644.68	48.946
644.87	48.933
645.06	48.924
645.24	48.864
645.43	48.852
645.62	48.910
645.81	48.889
645.99	48.869
646.18	48.831
646.37	48.858
646.55	48.869
646.74	48.862
646.92	48.837
647.11	48.798
647.30	48.823
647.48	48.910
647.67	48.849
647.86	48.868
648.04	48.860
648.23	48.899
648.42	48.863
648.60	48.791
648.79	48.825
648.98	48.879
649.16	48.870
649.35	48.906
649.54	48.835
649.72	48.832
649.91	48.879
650.09	48.894
650.28	48.871
650.47	48.883
650.65	48.944
650.84	48.968
651.03	48.988
651.21	49.063
651.40	48.976
651.59	48.968
651.77	49.035
651.96	48.991
652.14	49.039
652.33	49.105
652.52	49.105
652.70	49.114
652.89	49.098
653.07	49.099
653.26	49.074
653.45	49.192
653.63	49.195
653.82	49.145
654.00	49.155
654.19	49.141
654.38	49.128
654.56	49.074
654.75	49.022
654.93	48.986
655.12	48.942
655.31	48.865
655.49	48.790
655.68	48.790
655.86	48.849
656.05	48.842
656.24	48.803
656.42	48.801
656.61	48.840
656.79	48.867
656.98	48.870
657.16	48.873
657.35	48.951
657.54	48.980
657.72	49.045
657.91	49.003
658.09	49.060
658.28	49.166
658.46	49.149
658.65	49.124
658.84	49.108
659.02	49.164
659.21	49.210
659.39	49.200
659.58	49.221
659.76	49.181
659.95	49.220
660.13	49.167
660.32	49.110
660.51	49.109
660.69	49.162
660.88	49.202
661.06	49.222
661.25	49.258
661.43	49.335
661.62	49.331
661.80	49.349
661.99	49.389
662.17	49.398
662.36	49.378
662.55	49.352
662.73	49.344
662.92	49.377
663.10	49.331
663.29	49.285
663.47	49.227
663.66	49.170
663.84	49.206
664.03	49.157
664.21	49.168
664.40	49.198
664.58	49.311
664.77	49.368
664.95	49.337
665.14	49.325
665.32	49.348
665.51	49.310
665.69	49.335
665.88	49.301
666.06	49.307
666.25	49.286
666.43	49.300
666.62	49.271
666.80	49.240
666.99	49.197
667.17	49.166
667.36	49.218
667.54	49.237
667.73	49.295
667.91	49.258
668.10	49.231
668.28	49.226
668.47	49.234
668.65	49.208
668.84	49.174
669.02	49.265
669.21	49.360
669.39	49.265
669.58	49.326
669.76	49.273
669.95	49.299
670.13	49.348
670.31	49.285
670.50	49.197
670.68	49.189
670.87	49.183
671.05	49.102
671.24	49.028
671.42	49.004
671.61	48.918
671.79	48.927
671.98	48.948
672.16	48.897
672.35	48.967
672.53	49.009
672.71	48.969
672.90	49.015
673.08	49.014
673.27	49.012
673.45	49.067
673.64	49.098
673.82	49.093
674.01	49.012
674.19	49.062
674.37	49.098
674.56	49.118
674.74	49.173
674.93	49.151
675.11	49.191
675.30	49.244
675.48	49.248
675.66	49.341
675.85	49.380
676.03	49.444
676.22	49.481
676.40	49.440
676.58	49.498
676.77	49.474
676.95	49.514
677.14	49.528
677.32	49.564
677.50	49.549
677.69	49.489
677.87	49.519
678.06	49.550
678.24	49.488
678.43	49.573
678.61	49.508
678.79	49.520
678.98	49.535
679.16	49.478
679.34	49.465
679.53	49.484
679.71	49.523
679.90	49.523
680.08	49.493
680.26	49.480
680.45	49.420
680.63	49.408
680.82	49.384
681.00	49.340
681.18	49.369
681.37	49.323
681.55	49.289
681.73	49.287
681.92	49.236
682.10	49.237
682.29	49.270
682.47	49.226
682.65	49.243
682.84	49.251
683.02	49.287
683.20	49.325
683.39	49.333
683.57	49.377
683.75	49.335
683.94	49.371
684.12	49.385
684.30	49.379
684.49	49.354
684.67	49.378
684.85	49.384
685.04	49.330
685.22	49.300
685.40	49.278
685.59	49.226
685.77	49.252
685.96	49.189
686.14	49.188
686.32	49.204
686.50	49.226
686.69	49.182
686.87	49.216
687.05	49.278
687.24	49.319
687.42	49.380
687.60	49.458
687.79	49.389
687.97	49.429
688.15	49.419
688.34	49.395
688.52	49.429
688.70	49.469
688.89	49.487
689.07	49.516
689.25	49.448
689.44	49.417
689.62	49.357
689.80	49.435
689.98	49.438
690.17	49.460
690.35	49.480
690.53	49.497
690.72	49.504
690.90	49.411
691.08	49.361
691.27	49.391
691.45	49.416
691.63	49.422
691.81	49.419
692.00	49.440
692.18	49.411
692.36	49.490
692.54	49.474
692.73	49.501
692.91	49.519
693.09	49.501
693.28	49.562
693.46	49.537
693.64	49.537
693.82	49.534
694.01	49.452
694.19	49.447
694.37	49.352
694.55	49.367
694.74	49.323
694.92	49.382
695.10	49.354
695.28	49.345
695.47	49.373
695.65	49.405
695.83	49.400
696.01	49.492
696.20	49.473
696.38	49.464
696.56	49.477
696.74	49.465
696.93	49.397
697.11	49.448
697.29	49.381
697.47	49.342
697.66	49.343
697.84	49.338
698.02	49.337
698.20	49.363
698.39	49.338
698.57	49.358
698.75	49.385
698.93	49.400
699.11	49.370
699.30	49.465
699.48	49.433
699.66	49.412
699.84	49.461
700.03	49.480
700.21	49.445
700.39	49.456
700.57	49.397
700.75	49.383
700.94	49.394
701.12	49.386
701.30	49.341
701.48	49.436
701.66	49.409
701.85	49.379
702.03	49.320
702.21	49.345
702.39	49.335
702.57	49.403
702.76	49.419
702.94	49.483
703.12	49.474
703.30	49.522
703.48	49.473
703.66	49.538
703.85	49.578
704.03	49.562
704.21	49.559
704.39	49.617
704.57	49.566
704.75	49.568
704.94	49.586
705.12	49.586
705.30	49.554
705.48	49.530
705.66	49.474
705.84	49.453
706.03	49.453
706.21	49.438
706.39	49.477
706.57	49.473
706.75	49.456
706.93	49.402
707.12	49.423
707.30	49.445
707.48	49.458
707.66	49.402
707.84	49.395
708.02	49.442
708.20	49.483
708.39	49.470
708.57	49.542
708.75	49.541
708.93	49.567
709.11	49.635
709.29	49.634
709.47	49.680
709.66	49.799
709.84	49.763
710.02	49.698
710.20	49.704
710.38	49.670
710.56	49.669
710.74	49.718
710.92	49.721
711.10	49.691
711.29	49.665
711.47	49.544
711.65	49.535
711.83	49.547
712.01	49.624
712.19	49.627
712.37	49.639
712.55	49.592
712.73	49.557
712.92	49.485
713.10	49.487
713.28	49.436
713.46	49.573
713.64	49.538
713.82	49.495
714.00	49.539
714.18	49.623
714.36	49.581
714.54	49.569
714.72	49.521
714.91	49.605
715.09	49.563
715.27	49.547
715.45	49.500
715.63	49.548
715.81	49.590
715.99	49.589
716.17	49.553
716.35	49.593
716.53	49.609
716.71	49.664
716.89	49.605
717.07	49.622
717.25	49.742
717.43	49.765
717.62	49.798
717.80	49.772
717.98	49.658
718.16	49.603
718.34	49.587
718.52	49.556
718.70	49.504
718.88	49.601
719.06	49.591
719.24	49.504
719.42	49.504
719.60	49.426
719.78	49.478
719.96	49.517
720.14	49.505
720.32	49.494
720.50	49.514
720.68	49.533
720.86	49.460
721.04	49.541
721.22	49.582
721.40	49.628
721.58	49.613
721.76	49.586
721.94	49.647
722.12	49.641
722.30	49.727
722.48	49.815
722.66	49.834
722.84	49.800
723.03	49.739
723.21	49.759
723.39	49.774
723.57	49.830
723.75	49.882
723.93	49.812
724.11	49.819
724.29	49.762
724.47	49.707
724.65	49.732
724.83	49.799
725.00	49.816
725.18	49.789
725.36	49.728
725.54	49.716
725.72	49.616
725.90	49.605
726.08	49.619
726.26	49.713
726.44	49.691
726.62	49.674
726.80	49.665
726.98	49.708
727.16	49.670
727.34	49.599
727.52	49.611
727.70	49.754
727.88	49.757
728.06	49.766
728.24	49.715
728.42	49.683
728.60	49.683
728.78	49.628
728.96	49.611
729.14	49.678
729.32	49.807
729.50	49.770
729.68	49.756
729.86	49.777
730.04	49.671
730.22	49.608
730.39	49.586
730.57	49.609
730.75	49.668
730.93	49.608
731.11	49.510
731.29	49.423
731.47	49.452
731.65	49.373
731.83	49.371
732.01	49.458
732.19	49.487
732.37	49.541
732.55	49.536
732.73	49.488
732.90	49.503
733.08	49.577
733.26	49.589
733.44	49.612
733.62	49.565
733.80	49.551
733.98	49.504
734.16	49.444
734.34	49.496
734.52	49.521
734.70	49.542
734.87	49.539
735.05	49.535
735.23	49.589
735.41	49.641
735.59	49.708
735.77	49.699
735.95	49.856
736.13	49.906
736.31	49.853
736.49	49.877
736.66	49.812
736.84	49.826
737.02	49.805
737.20	49.768
737.38	49.656
737.56	49.709
737.74	49.719
737.92	49.616
738.09	49.635
738.27	49.701
738.45	49.658
738.63	49.759
738.81	49.827
738.99	49.818
739.17	49.762
739.34	49.796
739.52	49.724
739.70	49.781
739.88	49.754
740.06	49.757
740.24	49.720
740.42	49.750
740.59	49.696
740.77	49.728
740.95	49.749
741.13	49.708
741.31	49.697
741.49	49.720
741.66	49.757
741.84	49.836
742.02	49.833
742.20	49.800
742.38	49.740
742.56	49.812
742.73	49.764
742.91	49.815
743.09	49.863
743.27	49.816
743.45	49.844
743.63	49.790
743.80	49.710
743.98	49.644
744.16	49.635
744.34	49.666
744.52	49.624
744.69	49.528
744.87	49.496
745.05	49.553
745.23	49.586
745.41	49.535
745.59	49.516
745.76	49.662
745.94	49.718
746.12	49.765
746.30	49.716
746.47	49.679
746.65	49.709
746.83	49.695
747.01	49.666
747.19	49.745
747.36	49.774
747.54	49.779
747.72	49.653
747.90	49.701
748.08	49.678
748.25	49.734
748.43	49.897
748.61	49.891
748.79	49.882
748.96	49.901
749.14	49.842
749.32	49.840
749.50	49.836
749.68	49.874
749.85	49.769
750.03	49.742
750.21	49.712
750.39	49.713
750.56	49.809
750.74	49.869
750.92	49.866
751.10	49.866
751.27	49.808
751.45	49.847
751.63	49.897
751.81	49.918
751.98	49.908
752.16	49.978
752.34	49.938
752.51	49.895
752.69	49.889
752.87	49.907
753.05	49.953
753.22	50.083
753.40	50.083
753.58	50.015
753.76	50.124
753.93	50.214
754.11	50.178
754.29	50.146
754.46	50.237
754.64	50.206
754.82	50.181
755.00	50.115
755.17	50.089
755.35	50.148
755.53	50.128
755.70	50.134
755.88	50.051
756.06	50.012
756.24	49.881
756.41	49.839
756.59	49.836
756.77	49.921
756.94	49.960
757.12	49.990
757.30	49.916
757.47	49.970
757.65	49.969
757.83	50.025
758.01	50.075
758.18	50.185
758.36	50.154
758.54	50.074
758.71	50.055
758.89	50.055
759.07	50.011
759.24	50.080
759.42	49.963
759.60	49.923
759.77	49.918
759.95	49.959
760.13	49.968
760.30	49.946
760.48	50.067
760.66	50.089
760.83	50.050
761.01	50.047
761.19	49.976
761.36	50.109
761.54	50.190
761.72	50.131
761.89	50.092
762.07	50.110
762.24	50.160
762.42	50.272
762.60	50.302
762.77	50.376
762.95	50.435
763.13	50.482
763.30	50.434
763.48	50.289
763.66	50.465
763.83	50.485
764.01	50.458
764.18	50.428
764.36	50.254
764.54	50.181
764.71	50.236
764.89	50.240
765.07	50.129
765.24	50.198
765.42	50.293
765.59	50.183
765.77	50.182
765.95	50.134
766.12	50.149
766.30	50.208
766.47	50.162
766.65	50.075
766.83	49.998
767.00	50.099
767.18	50.115
767.35	50.056
767.53	50.098
767.71	50.118
767.88	50.205
768.06	50.272
768.23	50.276
768.41	50.251
768.59	50.278
768.76	50.286
768.94	50.241
769.11	50.290
769.29	50.367
769.46	50.294
769.64	50.296
769.82	50.379
769.99	50.298
770.17	50.309
770.34	50.422
770.52	50.376
770.69	50.427
770.87	50.450
771.05	50.419
771.22	50.438
771.40	50.486
771.57	50.451
771.75	50.367
771.92	50.315
772.10	50.308
772.27	50.309
772.45	50.361
772.63	50.344
772.80	50.382
772.98	50.400
773.15	50.303
773.33	50.430
773.50	50.460
773.68	50.488
773.85	50.551
774.03	50.525
774.20	50.471
774.38	50.524
774.55	50.536
774.73	50.556
774.91	50.511
775.08	50.584
775.26	50.460
775.43	50.436
775.61	50.371
775.78	50.457
775.96	50.413
776.13	50.422
776.31	50.449
776.48	50.432
776.66	50.422
776.83	50.391
777.01	50.513
777.18	50.582
777.36	50.670
777.53	50.769
777.71	50.747
777.88	50.882
778.06	50.882
778.23	50.850
778.41	50.779
778.58	50.808
778.76	50.916
778.93	50.747
779.11	50.694
779.28	50.685
779.46	50.606
779.63	50.576
779.80	50.575
779.98	50.544
780.15	50.555
780.33	50.596
780.50	50.566
780.68	50.546
780.85	50.589
781.03	50.626
781.20	50.609
781.38	50.601
781.55	50.519
781.73	50.540
781.90	50.667
782.08	50.565
782.25	50.602
782.42	50.566
782.60	50.504
782.77	50.615
782.95	50.480
783.12	50.386
783.30	50.443
783.47	50.451
783.65	50.479
783.82	50.473
783.99	50.530
784.17	50.488
784.34	50.593
784.52	50.582
784.69	50.516
784.87	50.572
785.04	50.638
785.21	50.634
785.39	50.643
785.56	50.513
785.74	50.453
785.91	50.534
786.08	50.695
786.26	50.634
786.43	50.660
786.61	50.558
786.78	50.558
786.96	50.633
787.13	50.585
787.30	50.666
787.48	50.805
787.65	50.890
787.83	50.875
788.00	50.871
788.17	50.933
788.35	50.998
788.52	51.120
788.70	51.211
788.87	51.133
789.04	51.262
789.22	51.195
789.39	51.198
789.56	51.185
789.74	51.161
789.91	51.040
790.09	50.944
790.26	50.904
790.43	50.728
790.61	50.744
790.78	50.747
790.95	50.696
791.13	50.694
791.30	50.634
791.47	50.547
791.65	50.460
791.82	50.463
792.00	50.544
792.17	50.568
792.34	50.646
792.52	50.618
792.69	50.668
792.86	50.757
793.04	50.822
793.21	50.807
793.38	50.860
793.56	50.980
793.73	51.015
793.90	51.058
794.08	51.034
794.25	51.164
794.42	51.230
794.60	51.201
794.77	51.188
794.94	51.288
795.12	51.214
795.29	51.270
795.46	51.224
795.64	51.192
795.81	51.096
795.98	51.095
796.16	51.068
796.33	50.995
796.50	51.086
796.68	51.090
796.85	51.063
797.02	51.262
797.19	51.199
797.37	51.178
797.54	51.196
797.71	51.162
797.89	51.260
798.06	51.224
798.23	51.209
798.41	51.170
798.58	51.064
798.75	51.072
798.92	51.003
799.10	50.982
799.27	51.087
799.44	51.040
799.62	51.106
799.79	51.043
799.96	51.084
800.13	51.060
800.31	50.979
800.48	51.032
800.65	51.076
800.82	51.050
801.00	51.200
801.17	51.160
801.34	51.373
801.52	51.475
801.69	51.476
801.86	51.458
802.03	51.482
802.21	51.574
802.38	51.602
802.55	51.523
802.72	51.611
802.90	51.569
803.07	51.475
803.24	51.274
803.41	51.160
803.59	51.053
803.76	51.027
803.93	51.114
804.10	50.991
804.27	50.892
804.45	50.856
804.62	50.730
804.79	50.581
804.96	50.793
805.14	51.008
805.31	51.039
805.48	51.142
805.65	51.159
805.82	51.109
806.00	51.179
806.17	51.287
806.34	51.432
806.51	51.432
806.69	51.625
806.86	51.524
807.03	51.380
807.20	51.519
807.37	51.586
807.55	51.744
807.72	51.664
807.89	51.647
808.06	51.539
808.23	51.374
808.41	51.484
808.58	51.337
808.75	51.387
808.92	51.536
809.09	51.383
809.26	51.304
809.44	51.234
809.61	51.309
809.78	51.403
809.95	51.472
810.12	51.595
810.30	51.546
810.47	51.621
810.64	51.575
810.81	51.566
810.98	51.662
811.15	51.670
811.33	51.470
811.50	51.533
811.67	51.448
811.84	51.418
812.01	51.303
812.18	51.220
812.35	51.227
812.53	51.205
812.70	51.142
812.87	51.084
813.04	51.117
813.21	51.285
813.38	51.216
813.55	51.220
813.73	51.240
813.90	51.236
814.07	51.274
814.24	51.184
814.41	51.213
814.58	51.199
814.75	51.212
814.93	51.274
815.10	51.268
815.27	51.309
815.44	51.378
815.61	51.468
815.78	51.574
815.95	51.700
816.12	51.813
816.29	51.767
816.47	51.802
816.64	51.782
816.81	51.772
816.98	51.885
817.15	51.903
817.32	51.951
817.49	51.879
817.66	51.790
817.83	51.657
818.00	51.618
818.18	51.789
818.35	51.822
818.52	51.894
818.69	51.885
818.86	51.825
819.03	51.811
819.20	51.742
819.37	51.712
819.54	51.781
819.71	51.839
819.88	51.843
820.05	51.766
820.23	51.626
820.40	51.561
820.57	51.569
820.74	51.618
820.91	51.636
821.08	51.762
821.25	51.797
821.42	51.787
821.59	51.854
821.76	52.015
821.93	51.984
822.10	52.246
822.27	52.369
822.44	52.507
822.61	52.320
822.78	52.359
822.95	52.299
823.12	52.433
823.29	52.527
823.47	52.476
823.64	52.485
823.81	52.547
823.98	52.424
824.15	52.378
824.32	52.158
824.49	52.285
824.66	52.330
824.83	52.254
825.00	52.284
825.17	52.325
825.34	52.465
825.51	52.296
825.68	52.426
825.85	52.397
826.02	52.439
826.19	52.427
826.36	52.376
826.53	52.264
826.70	52.450
826.87	52.411
827.04	52.267
827.21	52.200
827.38	52.345
827.55	52.133
827.72	52.258
827.89	52.310
828.06	52.473
828.23	52.455
828.40	52.732
828.57	52.603
828.74	52.511
828.91	52.729
829.08	52.680
829.25	52.791
829.42	52.885
829.59	52.875
829.76	52.662
829.93	52.722
830.10	52.712
830.27	52.344
830.44	52.334
830.60	52.402
830.77	52.326
830.94	52.426
831.11	52.203
831.28	52.132
831.45	52.094
831.62	52.173
831.79	52.025
831.96	52.223
832.13	52.428
832.30	52.568
832.47	52.621
832.64	52.559
832.81	52.504
832.98	52.538
833.15	52.643
833.32	52.691
833.49	52.759
833.65	52.768
833.82	52.491
833.99	52.462
834.16	52.386
834.33	52.350
834.50	52.297
834.67	52.353
834.84	52.473
835.01	52.411
835.18	52.320
835.35	52.347
835.52	52.341
835.69	52.531
835.85	52.551
836.02	52.594
836.19	52.716
836.36	52.890
836.53	52.912
836.70	52.967
836.87	52.977
837.04	53.108
837.21	53.215
837.38	53.477
837.54	53.494
837.71	53.515
837.88	53.637
838.05	53.515
838.22	53.448
838.39	53.429
838.56	53.286
838.73	53.241
838.89	53.067
839.06	52.974
839.23	52.786
839.40	52.934
839.57	53.002
839.74	53.020
839.91	53.099
840.08	53.050
840.24	52.864
840.41	52.875
840.58	52.814
840.75	52.775
840.92	52.680
841.09	52.820
841.26	52.430
841.42	52.357
841.59	52.213
841.76	52.150
841.93	52.094
842.10	52.186
842.27	52.407
842.43	52.616
842.60	52.929
842.77	53.016
842.94	52.930
843.11	53.197
843.28	53.332
843.44	53.224
843.61	53.283
843.78	53.292
843.95	53.462
844.12	53.449
844.28	53.323
844.45	53.039
844.62	52.900
844.79	52.980
844.96	52.879
845.13	52.808
845.29	53.015
845.46	53.083
845.63	53.066
845.80	52.843
845.97	52.906
846.13	53.003
846.30	53.196
846.47	53.228
846.64	53.226
846.81	53.272
846.97	53.153
847.14	52.999
847.31	52.915
847.48	53.038
847.64	53.168
847.81	52.760
847.98	52.773
848.15	52.602
848.32	52.830
848.48	52.527
848.65	52.696
848.82	52.817
848.99	53.127
849.15	53.107
849.32	53.061
849.49	53.092
849.66	53.335
849.82	53.330
849.99	53.175
850.16	52.914
850.33	53.014
850.49	53.042
850.66	53.199
850.83	52.928
851.00	52.965
851.16	52.980
851.33	52.983
851.50	53.184
851.67	53.099
851.83	53.468
852.00	53.577
852.17	53.869
852.34	53.668
852.50	53.459
852.67	53.514
852.84	53.291
853.01	53.356
853.17	53.173
853.34	53.026
853.51	53.204
853.67	53.082
853.84	53.274
854.01	53.034
854.18	53.132
854.34	53.285
854.51	53.416
854.68	53.687
854.84	53.749
855.01	53.916
855.18	53.644
855.34	53.427
855.51	53.431
855.68	53.347
855.85	53.349
856.01	53.455
856.18	53.321
856.35	53.381
856.51	53.267
856.68	53.470
856.85	53.685
857.01	53.718
857.18	53.662
857.35	53.614
857.51	53.633
857.68	53.811
857.85	53.718
858.01	53.658
858.18	53.442
858.35	53.465
858.51	53.399
858.68	53.154
858.85	53.251
859.01	53.479
859.18	53.577
859.35	53.548
859.51	53.411
859.68	53.589
859.85	53.468
860.01	53.399
860.18	53.714
860.35	53.569
860.51	53.672
860.68	53.746
860.84	53.840
861.01	53.829
861.18	53.734
861.34	53.759
861.51	53.597
861.68	53.915
861.84	54.034
862.01	53.621
862.18	53.630
862.34	53.711
862.51	53.697
862.67	53.607
862.84	53.795
863.01	53.807
863.17	53.845
863.34	53.876
863.50	53.755
863.67	53.964
863.84	54.084
864.00	53.887
864.17	54.089
864.33	54.025
864.50	53.755
864.67	53.638
864.83	53.747
865.00	53.960
865.16	53.867
865.33	53.787
865.50	53.599
865.66	53.730
865.83	53.648
865.99	53.224
866.16	53.556
866.33	53.891
866.49	53.748
866.66	53.809
866.82	53.565
866.99	53.751
867.15	54.136
867.32	53.900
867.49	53.693
867.65	53.961
867.82	54.200
867.98	54.168
868.15	54.049
868.31	54.112
868.48	54.135
868.64	53.989
868.81	53.943
868.98	53.574
869.14	53.712
869.31	53.909
869.47	53.913
869.64	53.814
869.80	53.540
869.97	53.860
870.13	53.901
870.30	53.959
870.46	54.187
870.63	54.086
870.79	54.131
870.96	54.281
871.12	54.184
871.29	54.462
871.46	54.446
871.62	54.513
871.79	54.081
871.95	54.003
872.12	53.934
872.28	53.926
872.45	54.110
872.61	54.102
872.78	54.089
872.94	54.339
873.11	54.028
873.27	54.037
873.44	54.101
873.60	54.460
873.77	54.673
873.93	54.772
874.10	54.855
874.26	54.878
874.43	55.067
874.59	54.950
874.76	54.737
874.92	54.770
875.09	54.986
875.25	54.955
875.41	54.819
875.58	54.628
875.74	54.683
875.91	54.799
876.07	54.727
876.24	54.709
876.40	54.755
876.57	54.720
876.73	54.614
876.90	54.246
877.06	54.113
877.23	54.075
877.39	54.041
877.56	53.839
877.72	53.675
877.88	53.855
878.05	53.648
878.21	53.787
878.38	54.071
878.54	54.153
878.71	54.405
878.87	54.681
879.04	54.534
879.20	54.636
879.36	54.689
879.53	54.680
879.69	54.423
879.86	54.670
880.02	54.246
880.19	54.617
880.35	54.437
880.51	53.863
880.68	55.163
>>>>>End Processed Spectral Data<<<<<
