# Supplementary material for: Structure and pigment make the eyed elater’s eyespots black
Source: PeerJ. 2020 Jan 13;8:e8161. doi: 10.7717/peerj.8161 (PMC6964691; doi:10.7717/peerj.8161)
Supplement: Supplemental Information 3 — 42 text files with reflectance spectra and 1 R script text file [file peerj-08-8161-s003.zip › beetle/90_white_VTEC000005068_3.txt]

SpectraSuite Data File
++++++++++++++++++++++++++++++++++++
Date: Sun Feb 03 12:40:43 EST 2019
User: Paul
Dark Spectrum Present: Yes
Reference Spectrum Present: Yes
Number of Sampled Component Spectra: 1
Spectrometers: USB4C01401
Integration Time (usec): 40000 (USB4C01401)
Spectra Averaged: 5 (USB4C01401)
Boxcar Smoothing: 5 (USB4C01401)
Correct for Electrical Dark: No (USB4C01401)
Strobe/Lamp Enabled: No (USB4C01401)
Correct for Detector Non-linearity: No (USB4C01401)
Correct for Stray Light: No (USB4C01401)
Number of Pixels in Processed Spectrum: 3648
>>>>>Begin Processed Spectral Data<<<<<
179.04	61.053
179.26	61.053
179.47	61.053
179.69	-9.302
179.90	87.826
180.12	100.906
180.33	102.404
180.55	130.259
180.76	159.105
180.98	134.053
181.19	132.958
181.41	111.558
181.62	142.582
181.84	62.710
182.05	44.919
182.27	33.490
182.48	24.673
182.70	23.612
182.91	22.174
183.13	19.971
183.34	17.937
183.56	19.309
183.77	19.358
183.99	17.900
184.20	18.578
184.41	19.160
184.63	19.155
184.84	19.923
185.06	21.451
185.27	19.967
185.49	20.505
185.70	20.433
185.92	17.879
186.13	17.742
186.35	17.943
186.56	17.979
186.78	16.917
186.99	15.594
187.21	14.543
187.42	13.976
187.64	15.092
187.85	14.581
188.06	14.391
188.28	16.094
188.49	15.746
188.71	16.114
188.92	15.057
189.14	16.101
189.35	17.436
189.57	18.554
189.78	18.735
190.00	18.020
190.21	17.298
190.42	18.783
190.64	18.262
190.85	17.876
191.07	17.953
191.28	18.958
191.50	18.776
191.71	19.269
191.93	19.592
192.14	18.849
192.36	18.998
192.57	19.577
192.78	17.810
193.00	17.517
193.21	18.672
193.43	19.629
193.64	19.699
193.86	20.493
194.07	20.554
194.28	19.449
194.50	19.839
194.71	21.782
194.93	21.002
195.14	22.457
195.36	22.231
195.57	21.083
195.78	19.254
196.00	20.523
196.21	20.850
196.43	20.241
196.64	20.957
196.86	21.017
197.07	19.083
197.28	20.095
197.50	18.982
197.71	19.632
197.93	20.042
198.14	21.512
198.36	21.621
198.57	18.955
198.78	19.483
199.00	19.316
199.21	19.156
199.43	19.914
199.64	18.673
199.85	19.626
200.07	19.084
200.28	20.665
200.50	19.169
200.71	17.024
200.92	18.174
201.14	17.498
201.35	16.872
201.57	17.597
201.78	17.603
201.99	19.549
202.21	20.094
202.42	20.318
202.64	19.268
202.85	19.166
203.06	19.351
203.28	20.689
203.49	21.015
203.71	20.618
203.92	19.995
204.13	17.969
204.35	16.468
204.56	13.953
204.78	14.783
204.99	13.549
205.20	15.223
205.42	15.366
205.63	15.067
205.85	15.911
206.06	17.362
206.27	16.813
206.49	18.493
206.70	17.934
206.91	19.780
207.13	20.208
207.34	20.178
207.56	19.283
207.77	20.148
207.98	19.843
208.20	19.450
208.41	20.361
208.62	20.577
208.84	20.507
209.05	21.857
209.27	21.640
209.48	21.475
209.69	22.530
209.91	22.972
210.12	22.970
210.33	22.758
210.55	21.667
210.76	19.736
210.97	19.569
211.19	18.645
211.40	18.422
211.61	17.951
211.83	16.699
212.04	15.774
212.26	15.225
212.47	13.849
212.68	13.384
212.90	14.995
213.11	15.368
213.32	16.125
213.54	16.420
213.75	15.080
213.96	14.004
214.18	15.121
214.39	14.098
214.60	14.151
214.82	15.007
215.03	15.200
215.24	14.074
215.46	13.296
215.67	12.581
215.88	11.630
216.10	12.377
216.31	13.011
216.52	13.417
216.74	14.586
216.95	14.539
217.16	15.217
217.38	14.579
217.59	15.949
217.80	15.868
218.02	15.038
218.23	16.156
218.44	15.996
218.66	16.030
218.87	14.898
219.08	14.338
219.30	13.716
219.51	12.898
219.72	12.387
219.94	11.341
220.15	11.326
220.36	11.634
220.58	10.607
220.79	10.474
221.00	9.897
221.22	9.672
221.43	9.866
221.64	9.822
221.85	9.793
222.07	9.539
222.28	9.181
222.49	8.922
222.71	8.847
222.92	8.882
223.13	8.763
223.35	9.037
223.56	8.974
223.77	8.568
223.99	8.540
224.20	8.495
224.41	8.529
224.62	8.432
224.84	8.322
225.05	8.210
225.26	8.022
225.48	7.958
225.69	7.844
225.90	7.668
226.11	7.689
226.33	7.468
226.54	7.198
226.75	7.114
226.97	7.103
227.18	7.030
227.39	7.001
227.60	7.016
227.82	6.771
228.03	6.591
228.24	6.585
228.46	6.455
228.67	6.427
228.88	6.461
229.09	6.435
229.31	6.383
229.52	6.290
229.73	6.161
229.95	6.094
230.16	6.011
230.37	5.959
230.58	5.902
230.80	5.897
231.01	5.799
231.22	5.683
231.43	5.645
231.65	5.623
231.86	5.519
232.07	5.440
232.28	5.364
232.50	5.315
232.71	5.222
232.92	5.179
233.14	5.105
233.35	5.063
233.56	4.986
233.77	4.936
233.99	4.907
234.20	4.909
234.41	4.879
234.62	4.874
234.84	4.903
235.05	4.947
235.26	4.862
235.47	4.843
235.69	4.802
235.90	4.841
236.11	4.810
236.32	4.726
236.53	4.690
236.75	4.652
236.96	4.615
237.17	4.551
237.38	4.476
237.60	4.452
237.81	4.423
238.02	4.442
238.23	4.358
238.45	4.356
238.66	4.393
238.87	4.430
239.08	4.455
239.30	4.412
239.51	4.417
239.72	4.441
239.93	4.467
240.14	4.438
240.36	4.408
240.57	4.451
240.78	4.426
240.99	4.391
241.21	4.349
241.42	4.308
241.63	4.288
241.84	4.270
242.05	4.230
242.27	4.220
242.48	4.239
242.69	4.213
242.90	4.152
243.11	4.135
243.33	4.147
243.54	4.148
243.75	4.120
243.96	4.107
244.18	4.102
244.39	4.105
244.60	4.069
244.81	4.059
245.02	4.063
245.24	4.088
245.45	4.095
245.66	4.075
245.87	4.052
246.08	4.071
246.30	4.077
246.51	4.082
246.72	4.080
246.93	4.087
247.14	4.051
247.35	4.053
247.57	4.048
247.78	4.041
247.99	4.020
248.20	4.008
248.41	3.987
248.63	3.998
248.84	3.990
249.05	3.982
249.26	3.972
249.47	3.963
249.68	3.951
249.90	3.915
250.11	3.894
250.32	3.886
250.53	3.882
250.74	3.894
250.96	3.868
251.17	3.853
251.38	3.830
251.59	3.836
251.80	3.852
252.01	3.836
252.23	3.854
252.44	3.849
252.65	3.852
252.86	3.855
253.07	3.853
253.28	3.856
253.50	3.865
253.71	3.871
253.92	3.847
254.13	3.853
254.34	3.854
254.55	3.850
254.76	3.851
254.98	3.836
255.19	3.835
255.40	3.802
255.61	3.808
255.82	3.796
256.03	3.795
256.25	3.797
256.46	3.772
256.67	3.766
256.88	3.758
257.09	3.751
257.30	3.751
257.51	3.742
257.73	3.742
257.94	3.735
258.15	3.735
258.36	3.723
258.57	3.729
258.78	3.727
258.99	3.719
259.20	3.710
259.42	3.711
259.63	3.682
259.84	3.663
260.05	3.660
260.26	3.648
260.47	3.639
260.68	3.618
260.90	3.614
261.11	3.602
261.32	3.612
261.53	3.608
261.74	3.589
261.95	3.611
262.16	3.616
262.37	3.610
262.58	3.605
262.80	3.591
263.01	3.600
263.22	3.586
263.43	3.587
263.64	3.579
263.85	3.572
264.06	3.563
264.27	3.540
264.48	3.544
264.70	3.553
264.91	3.552
265.12	3.547
265.33	3.546
265.54	3.538
265.75	3.528
265.96	3.518
266.17	3.517
266.38	3.523
266.59	3.519
266.81	3.511
267.02	3.492
267.23	3.479
267.44	3.464
267.65	3.464
267.86	3.465
268.07	3.456
268.28	3.455
268.49	3.446
268.70	3.430
268.91	3.432
269.13	3.432
269.34	3.435
269.55	3.417
269.76	3.398
269.97	3.369
270.18	3.352
270.39	3.339
270.60	3.317
270.81	3.305
271.02	3.292
271.23	3.279
271.44	3.262
271.65	3.240
271.87	3.223
272.08	3.226
272.29	3.225
272.50	3.208
272.71	3.208
272.92	3.208
273.13	3.195
273.34	3.204
273.55	3.189
273.76	3.174
273.97	3.181
274.18	3.181
274.39	3.176
274.60	3.172
274.81	3.176
275.02	3.167
275.24	3.161
275.45	3.152
275.66	3.129
275.87	3.136
276.08	3.127
276.29	3.121
276.50	3.128
276.71	3.124
276.92	3.119
277.13	3.120
277.34	3.124
277.55	3.116
277.76	3.133
277.97	3.146
278.18	3.142
278.39	3.141
278.60	3.135
278.81	3.131
279.02	3.124
279.23	3.116
279.44	3.124
279.65	3.116
279.86	3.112
280.08	3.101
280.29	3.099
280.50	3.104
280.71	3.105
280.92	3.101
281.13	3.099
281.34	3.110
281.55	3.103
281.76	3.101
281.97	3.090
282.18	3.078
282.39	3.075
282.60	3.063
282.81	3.056
283.02	3.064
283.23	3.068
283.44	3.093
283.65	3.095
283.86	3.111
284.07	3.086
284.28	3.118
284.49	3.148
284.70	3.162
284.91	3.175
285.12	3.188
285.33	3.188
285.54	3.190
285.75	3.183
285.96	3.192
286.17	3.199
286.38	3.227
286.59	3.218
286.80	3.215
287.01	3.217
287.22	3.213
287.43	3.207
287.64	3.220
287.85	3.236
288.06	3.234
288.27	3.222
288.48	3.239
288.69	3.235
288.90	3.240
289.11	3.248
289.32	3.253
289.53	3.284
289.74	3.289
289.95	3.301
290.16	3.306
290.37	3.315
290.58	3.341
290.79	3.354
291.00	3.374
291.21	3.391
291.42	3.406
291.63	3.425
291.83	3.435
292.04	3.456
292.25	3.464
292.46	3.484
292.67	3.490
292.88	3.501
293.09	3.489
293.30	3.493
293.51	3.502
293.72	3.507
293.93	3.512
294.14	3.517
294.35	3.514
294.56	3.533
294.77	3.536
294.98	3.560
295.19	3.560
295.40	3.578
295.61	3.583
295.82	3.600
296.03	3.609
296.24	3.615
296.45	3.619
296.66	3.633
296.86	3.628
297.07	3.636
297.28	3.635
297.49	3.646
297.70	3.658
297.91	3.673
298.12	3.673
298.33	3.686
298.54	3.689
298.75	3.706
298.96	3.719
299.17	3.731
299.38	3.740
299.59	3.741
299.80	3.748
300.00	3.756
300.21	3.760
300.42	3.763
300.63	3.766
300.84	3.786
301.05	3.788
301.26	3.796
301.47	3.813
301.68	3.814
301.89	3.829
302.10	3.835
302.31	3.837
302.52	3.842
302.72	3.857
302.93	3.865
303.14	3.860
303.35	3.859
303.56	3.861
303.77	3.860
303.98	3.877
304.19	3.884
304.40	3.900
304.61	3.911
304.82	3.929
305.02	3.935
305.23	3.942
305.44	3.956
305.65	3.968
305.86	3.981
306.07	3.990
306.28	3.986
306.49	3.993
306.70	4.004
306.91	4.002
307.11	3.995
307.32	4.005
307.53	4.016
307.74	4.020
307.95	4.031
308.16	4.039
308.37	4.043
308.58	4.054
308.79	4.055
308.99	4.048
309.20	4.073
309.41	4.089
309.62	4.091
309.83	4.095
310.04	4.106
310.25	4.109
310.46	4.118
310.66	4.126
310.87	4.133
311.08	4.148
311.29	4.168
311.50	4.174
311.71	4.185
311.92	4.193
312.12	4.207
312.33	4.217
312.54	4.226
312.75	4.242
312.96	4.243
313.17	4.261
313.38	4.265
313.59	4.282
313.79	4.285
314.00	4.289
314.21	4.298
314.42	4.300
314.63	4.306
314.84	4.324
315.04	4.327
315.25	4.347
315.46	4.343
315.67	4.357
315.88	4.340
316.09	4.357
316.30	4.371
316.50	4.382
316.71	4.397
316.92	4.407
317.13	4.415
317.34	4.411
317.55	4.410
317.75	4.417
317.96	4.429
318.17	4.441
318.38	4.435
318.59	4.454
318.80	4.455
319.00	4.451
319.21	4.447
319.42	4.446
319.63	4.462
319.84	4.480
320.05	4.495
320.25	4.506
320.46	4.514
320.67	4.525
320.88	4.512
321.09	4.531
321.29	4.555
321.50	4.574
321.71	4.581
321.92	4.589
322.13	4.590
322.34	4.612
322.54	4.633
322.75	4.652
322.96	4.663
323.17	4.687
323.38	4.707
323.58	4.715
323.79	4.737
324.00	4.757
324.21	4.770
324.42	4.785
324.62	4.790
324.83	4.782
325.04	4.803
325.25	4.813
325.46	4.825
325.66	4.816
325.87	4.816
326.08	4.806
326.29	4.809
326.50	4.816
326.70	4.828
326.91	4.816
327.12	4.820
327.33	4.815
327.53	4.834
327.74	4.831
327.95	4.847
328.16	4.867
328.37	4.893
328.57	4.899
328.78	4.916
328.99	4.929
329.20	4.942
329.41	4.948
329.61	4.960
329.82	4.961
330.03	4.968
330.24	4.974
330.44	4.969
330.65	4.965
330.86	4.971
331.07	4.971
331.27	4.979
331.48	4.996
331.69	5.020
331.90	5.019
332.10	5.033
332.31	5.048
332.52	5.056
332.73	5.063
332.93	5.056
333.14	5.075
333.35	5.080
333.56	5.082
333.76	5.096
333.97	5.097
334.18	5.112
334.39	5.112
334.59	5.122
334.80	5.134
335.01	5.150
335.22	5.154
335.42	5.148
335.63	5.156
335.84	5.162
336.05	5.169
336.25	5.183
336.46	5.197
336.67	5.202
336.88	5.208
337.08	5.221
337.29	5.250
337.50	5.284
337.71	5.309
337.91	5.329
338.12	5.343
338.33	5.347
338.53	5.346
338.74	5.353
338.95	5.379
339.16	5.401
339.36	5.404
339.57	5.387
339.78	5.400
339.98	5.415
340.19	5.421
340.40	5.439
340.61	5.459
340.81	5.487
341.02	5.491
341.23	5.497
341.43	5.497
341.64	5.520
341.85	5.545
342.06	5.552
342.26	5.567
342.47	5.561
342.68	5.573
342.88	5.590
343.09	5.591
343.30	5.612
343.51	5.620
343.71	5.636
343.92	5.637
344.13	5.653
344.33	5.662
344.54	5.659
344.75	5.687
344.95	5.669
345.16	5.662
345.37	5.674
345.57	5.679
345.78	5.696
345.99	5.724
346.19	5.731
346.40	5.749
346.61	5.759
346.82	5.781
347.02	5.797
347.23	5.819
347.44	5.841
347.64	5.866
347.85	5.870
348.06	5.886
348.26	5.883
348.47	5.897
348.68	5.886
348.88	5.906
349.09	5.911
349.30	5.925
349.50	5.950
349.71	5.965
349.92	5.976
350.12	6.007
350.33	6.008
350.54	6.015
350.74	6.034
350.95	6.071
351.16	6.068
351.36	6.109
351.57	6.115
351.77	6.121
351.98	6.143
352.19	6.158
352.39	6.177
352.60	6.185
352.81	6.190
353.01	6.213
353.22	6.216
353.43	6.245
353.63	6.235
353.84	6.257
354.05	6.286
354.25	6.307
354.46	6.313
354.67	6.336
354.87	6.374
355.08	6.410
355.28	6.440
355.49	6.443
355.70	6.456
355.90	6.477
356.11	6.508
356.32	6.530
356.52	6.548
356.73	6.579
356.93	6.590
357.14	6.608
357.35	6.628
357.55	6.624
357.76	6.650
357.97	6.671
358.17	6.691
358.38	6.711
358.58	6.733
358.79	6.739
359.00	6.750
359.20	6.757
359.41	6.762
359.61	6.782
359.82	6.808
360.03	6.842
360.23	6.866
360.44	6.867
360.64	6.883
360.85	6.902
361.06	6.925
361.26	6.941
361.47	6.981
361.67	7.015
361.88	7.031
362.09	7.048
362.29	7.083
362.50	7.115
362.70	7.160
362.91	7.184
363.12	7.200
363.32	7.231
363.53	7.269
363.73	7.283
363.94	7.302
364.15	7.335
364.35	7.367
364.56	7.383
364.76	7.424
364.97	7.452
365.17	7.463
365.38	7.508
365.59	7.532
365.79	7.565
366.00	7.586
366.20	7.618
366.41	7.642
366.61	7.649
366.82	7.654
367.03	7.663
367.23	7.683
367.44	7.712
367.64	7.724
367.85	7.733
368.05	7.736
368.26	7.757
368.47	7.768
368.67	7.789
368.88	7.825
369.08	7.856
369.29	7.861
369.49	7.873
369.70	7.896
369.90	7.940
370.11	7.971
370.31	8.019
370.52	8.049
370.73	8.076
370.93	8.087
371.14	8.121
371.34	8.150
371.55	8.176
371.75	8.218
371.96	8.244
372.16	8.246
372.37	8.261
372.57	8.281
372.78	8.298
372.99	8.330
373.19	8.376
373.40	8.396
373.60	8.432
373.81	8.468
374.01	8.473
374.22	8.484
374.42	8.505
374.63	8.531
374.83	8.552
375.04	8.576
375.24	8.579
375.45	8.595
375.65	8.601
375.86	8.603
376.06	8.620
376.27	8.626
376.47	8.648
376.68	8.659
376.88	8.673
377.09	8.679
377.29	8.723
377.50	8.759
377.70	8.778
377.91	8.797
378.11	8.819
378.32	8.835
378.52	8.887
378.73	8.904
378.93	8.933
379.14	8.970
379.34	9.015
379.55	9.008
379.75	9.038
379.96	9.054
380.16	9.097
380.37	9.134
380.57	9.172
380.78	9.198
380.98	9.239
381.19	9.274
381.39	9.310
381.60	9.317
381.80	9.357
382.01	9.360
382.21	9.379
382.42	9.400
382.62	9.404
382.83	9.414
383.03	9.417
383.24	9.441
383.44	9.460
383.65	9.470
383.85	9.485
384.06	9.507
384.26	9.527
384.47	9.567
384.67	9.594
384.87	9.611
385.08	9.627
385.28	9.671
385.49	9.676
385.69	9.688
385.90	9.732
386.10	9.750
386.31	9.771
386.51	9.821
386.72	9.853
386.92	9.862
387.13	9.909
387.33	9.944
387.53	9.962
387.74	9.985
387.94	10.025
388.15	10.029
388.35	10.070
388.56	10.095
388.76	10.118
388.97	10.129
389.17	10.165
389.37	10.199
389.58	10.230
389.78	10.258
389.99	10.314
390.19	10.335
390.40	10.361
390.60	10.390
390.80	10.442
391.01	10.443
391.21	10.470
391.42	10.488
391.62	10.497
391.83	10.507
392.03	10.537
392.23	10.529
392.44	10.541
392.64	10.579
392.85	10.578
393.05	10.573
393.26	10.614
393.46	10.641
393.66	10.680
393.87	10.709
394.07	10.749
394.28	10.748
394.48	10.799
394.68	10.836
394.89	10.837
395.09	10.882
395.30	10.918
395.50	10.963
395.70	10.981
395.91	10.993
396.11	11.011
396.32	11.022
396.52	11.064
396.72	11.073
396.93	11.090
397.13	11.111
397.34	11.116
397.54	11.121
397.74	11.131
397.95	11.141
398.15	11.165
398.36	11.202
398.56	11.229
398.76	11.241
398.97	11.267
399.17	11.295
399.37	11.329
399.58	11.402
399.78	11.439
399.99	11.459
400.19	11.500
400.39	11.522
400.60	11.536
400.80	11.570
401.00	11.608
401.21	11.630
401.41	11.662
401.62	11.698
401.82	11.693
402.02	11.705
402.23	11.741
402.43	11.766
402.63	11.790
402.84	11.837
403.04	11.844
403.24	11.849
403.45	11.876
403.65	11.891
403.86	11.909
404.06	11.917
404.26	11.932
404.47	11.936
404.67	11.954
404.87	11.989
405.08	12.007
405.28	12.042
405.48	12.086
405.69	12.120
405.89	12.163
406.09	12.215
406.30	12.278
406.50	12.333
406.70	12.372
406.91	12.431
407.11	12.474
407.31	12.520
407.52	12.548
407.72	12.590
407.92	12.623
408.13	12.651
408.33	12.673
408.53	12.686
408.74	12.730
408.94	12.754
409.14	12.765
409.35	12.771
409.55	12.770
409.75	12.812
409.96	12.844
410.16	12.886
410.36	12.908
410.57	12.916
410.77	12.947
410.97	12.956
411.18	12.981
411.38	12.999
411.58	13.015
411.78	13.043
411.99	13.047
412.19	13.048
412.39	13.047
412.60	13.065
412.80	13.094
413.00	13.101
413.21	13.120
413.41	13.151
413.61	13.170
413.81	13.214
414.02	13.250
414.22	13.305
414.42	13.343
414.63	13.386
414.83	13.415
415.03	13.443
415.23	13.481
415.44	13.536
415.64	13.563
415.84	13.626
416.05	13.679
416.25	13.711
416.45	13.736
416.65	13.773
416.86	13.799
417.06	13.843
417.26	13.866
417.47	13.925
417.67	13.941
417.87	13.949
418.07	13.992
418.28	13.987
418.48	13.988
418.68	13.992
418.88	14.028
419.09	14.059
419.29	14.066
419.49	14.082
419.69	14.069
419.90	14.076
420.10	14.093
420.30	14.074
420.50	14.077
420.71	14.104
420.91	14.146
421.11	14.169
421.31	14.175
421.52	14.193
421.72	14.240
421.92	14.255
422.12	14.285
422.33	14.302
422.53	14.317
422.73	14.366
422.93	14.386
423.14	14.414
423.34	14.443
423.54	14.483
423.74	14.507
423.95	14.540
424.15	14.607
424.35	14.625
424.55	14.693
424.76	14.742
424.96	14.784
425.16	14.818
425.36	14.842
425.56	14.849
425.77	14.867
425.97	14.926
426.17	14.938
426.37	14.956
426.58	14.968
426.78	14.990
426.98	15.010
427.18	15.002
427.38	15.013
427.59	14.999
427.79	15.005
427.99	15.023
428.19	15.024
428.39	15.023
428.60	15.018
428.80	15.049
429.00	15.037
429.20	15.047
429.40	15.064
429.61	15.115
429.81	15.156
430.01	15.181
430.21	15.217
430.41	15.238
430.62	15.301
430.82	15.367
431.02	15.416
431.22	15.500
431.42	15.583
431.63	15.648
431.83	15.696
432.03	15.766
432.23	15.805
432.43	15.852
432.64	15.899
432.84	15.923
433.04	15.949
433.24	15.983
433.44	16.006
433.64	16.024
433.85	16.074
434.05	16.113
434.25	16.167
434.45	16.233
434.65	16.313
434.85	16.390
435.06	16.482
435.26	16.566
435.46	16.643
435.66	16.715
435.86	16.799
436.06	16.877
436.27	16.978
436.47	17.072
436.67	17.172
436.87	17.238
437.07	17.316
437.27	17.412
437.47	17.494
437.68	17.607
437.88	17.739
438.08	17.850
438.28	17.991
438.48	18.127
438.68	18.247
438.89	18.385
439.09	18.535
439.29	18.691
439.49	18.833
439.69	18.998
439.89	19.123
440.09	19.249
440.29	19.385
440.50	19.514
440.70	19.608
440.90	19.706
441.10	19.829
441.30	19.945
441.50	20.075
441.70	20.190
441.90	20.329
442.11	20.485
442.31	20.650
442.51	20.823
442.71	20.991
442.91	21.190
443.11	21.381
443.31	21.613
443.51	21.853
443.72	22.075
443.92	22.266
444.12	22.487
444.32	22.735
444.52	22.940
444.72	23.159
444.92	23.377
445.12	23.594
445.32	23.803
445.53	24.015
445.73	24.219
445.93	24.422
446.13	24.712
446.33	24.924
446.53	25.130
446.73	25.368
446.93	25.607
447.13	25.837
447.33	26.041
447.53	26.314
447.74	26.515
447.94	26.701
448.14	26.976
448.34	27.198
448.54	27.401
448.74	27.636
448.94	27.898
449.14	28.128
449.34	28.383
449.54	28.643
449.74	28.857
449.94	29.104
450.14	29.411
450.35	29.588
450.55	29.760
450.75	29.970
450.95	30.221
451.15	30.378
451.35	30.612
451.55	30.773
451.75	30.956
451.95	31.176
452.15	31.336
452.35	31.500
452.55	31.669
452.75	31.868
452.95	32.115
453.15	32.299
453.35	32.538
453.56	32.730
453.76	32.961
453.96	33.171
454.16	33.349
454.36	33.551
454.56	33.735
454.76	33.960
454.96	34.127
455.16	34.312
455.36	34.433
455.56	34.547
455.76	34.694
455.96	34.862
456.16	35.001
456.36	35.195
456.56	35.363
456.76	35.499
456.96	35.620
457.16	35.748
457.36	35.810
457.56	35.962
457.76	36.139
457.96	36.254
458.16	36.385
458.36	36.570
458.56	36.684
458.76	36.825
458.96	36.968
459.16	37.124
459.36	37.270
459.56	37.409
459.76	37.557
459.96	37.667
460.16	37.796
460.36	37.891
460.56	37.971
460.76	38.052
460.96	38.137
461.16	38.205
461.36	38.298
461.56	38.343
461.76	38.416
461.96	38.505
462.16	38.566
462.36	38.626
462.56	38.686
462.76	38.697
462.96	38.757
463.16	38.792
463.36	38.855
463.56	38.881
463.76	38.952
463.96	38.990
464.16	38.957
464.36	38.978
464.56	38.964
464.76	38.976
464.96	38.990
465.16	38.984
465.36	38.968
465.56	38.961
465.76	38.935
465.96	38.926
466.16	38.924
466.36	38.949
466.56	38.947
466.76	38.998
466.96	39.016
467.16	39.050
467.36	39.114
467.56	39.143
467.76	39.155
467.96	39.186
468.16	39.252
468.36	39.282
468.56	39.333
468.76	39.395
468.96	39.405
469.16	39.435
469.35	39.520
469.55	39.553
469.75	39.627
469.95	39.680
470.15	39.751
470.35	39.759
470.55	39.819
470.75	39.847
470.95	39.867
471.15	39.950
471.35	40.006
471.55	40.034
471.75	40.026
471.95	40.067
472.15	40.116
472.35	40.157
472.54	40.196
472.74	40.211
472.94	40.267
473.14	40.385
473.34	40.426
473.54	40.485
473.74	40.527
473.94	40.624
474.14	40.656
474.34	40.691
474.54	40.726
474.74	40.790
474.94	40.843
475.13	40.889
475.33	40.861
475.53	40.884
475.73	40.912
475.93	40.939
476.13	40.907
476.33	40.948
476.53	40.983
476.73	41.036
476.93	41.049
477.12	41.101
477.32	41.128
477.52	41.191
477.72	41.251
477.92	41.263
478.12	41.294
478.32	41.401
478.52	41.404
478.72	41.469
478.92	41.471
479.11	41.537
479.31	41.547
479.51	41.568
479.71	41.577
479.91	41.581
480.11	41.623
480.31	41.660
480.51	41.643
480.70	41.695
480.90	41.672
481.10	41.717
481.30	41.728
481.50	41.773
481.70	41.810
481.90	41.828
482.10	41.851
482.29	41.851
482.49	41.854
482.69	41.876
482.89	41.905
483.09	41.916
483.29	41.915
483.49	41.901
483.68	41.867
483.88	41.840
484.08	41.859
484.28	41.833
484.48	41.840
484.68	41.856
484.88	41.859
485.07	41.850
485.27	41.873
485.47	41.874
485.67	41.883
485.87	41.917
486.07	41.946
486.26	41.926
486.46	41.941
486.66	41.992
486.86	41.970
487.06	41.992
487.26	41.979
487.45	41.998
487.65	41.992
487.85	41.998
488.05	42.004
488.25	42.006
488.45	42.034
488.64	42.062
488.84	42.055
489.04	42.067
489.24	42.069
489.44	42.098
489.64	42.083
489.83	42.084
490.03	42.103
490.23	42.119
490.43	42.146
490.63	42.158
490.82	42.190
491.02	42.172
491.22	42.199
491.42	42.223
491.62	42.233
491.81	42.258
492.01	42.313
492.21	42.353
492.41	42.371
492.61	42.391
492.80	42.398
493.00	42.400
493.20	42.435
493.40	42.456
493.60	42.466
493.79	42.493
493.99	42.534
494.19	42.526
494.39	42.540
494.59	42.591
494.78	42.626
494.98	42.685
495.18	42.706
495.38	42.769
495.57	42.839
495.77	42.883
495.97	42.914
496.17	42.952
496.37	43.052
496.56	43.100
496.76	43.146
496.96	43.193
497.16	43.216
497.35	43.268
497.55	43.291
497.75	43.309
497.95	43.337
498.14	43.385
498.34	43.415
498.54	43.403
498.74	43.443
498.93	43.442
499.13	43.458
499.33	43.480
499.53	43.503
499.72	43.503
499.92	43.510
500.12	43.521
500.32	43.501
500.51	43.510
500.71	43.496
500.91	43.477
501.11	43.503
501.30	43.473
501.50	43.502
501.70	43.472
501.90	43.491
502.09	43.481
502.29	43.499
502.49	43.513
502.69	43.500
502.88	43.524
503.08	43.470
503.28	43.450
503.47	43.451
503.67	43.396
503.87	43.390
504.07	43.360
504.26	43.371
504.46	43.339
504.66	43.340
504.85	43.330
505.05	43.318
505.25	43.412
505.45	43.387
505.64	43.394
505.84	43.397
506.04	43.437
506.23	43.426
506.43	43.448
506.63	43.476
506.83	43.486
507.02	43.506
507.22	43.506
507.42	43.488
507.61	43.528
507.81	43.534
508.01	43.591
508.20	43.587
508.40	43.598
508.60	43.595
508.80	43.595
508.99	43.590
509.19	43.588
509.39	43.609
509.58	43.603
509.78	43.562
509.98	43.560
510.17	43.519
510.37	43.519
510.57	43.523
510.76	43.527
510.96	43.522
511.16	43.542
511.35	43.586
511.55	43.600
511.75	43.585
511.94	43.623
512.14	43.662
512.34	43.677
512.53	43.705
512.73	43.763
512.93	43.740
513.12	43.746
513.32	43.795
513.52	43.789
513.71	43.793
513.91	43.854
514.11	43.866
514.30	43.881
514.50	43.917
514.70	43.901
514.89	43.921
515.09	43.974
515.28	44.016
515.48	44.025
515.68	44.059
515.87	44.069
516.07	44.073
516.27	44.112
516.46	44.111
516.66	44.119
516.86	44.197
517.05	44.167
517.25	44.174
517.44	44.187
517.64	44.193
517.84	44.203
518.03	44.248
518.23	44.239
518.43	44.234
518.62	44.255
518.82	44.252
519.01	44.214
519.21	44.245
519.41	44.270
519.60	44.282
519.80	44.289
520.00	44.307
520.19	44.315
520.39	44.364
520.58	44.380
520.78	44.403
520.98	44.481
521.17	44.520
521.37	44.539
521.56	44.557
521.76	44.582
521.96	44.596
522.15	44.586
522.35	44.599
522.54	44.601
522.74	44.638
522.94	44.656
523.13	44.647
523.33	44.673
523.52	44.651
523.72	44.636
523.91	44.637
524.11	44.662
524.31	44.674
524.50	44.684
524.70	44.686
524.89	44.681
525.09	44.684
525.29	44.724
525.48	44.742
525.68	44.782
525.87	44.803
526.07	44.822
526.26	44.840
526.46	44.873
526.66	44.897
526.85	44.908
527.05	44.908
527.24	44.915
527.44	44.930
527.63	44.913
527.83	44.965
528.02	44.999
528.22	45.016
528.42	45.038
528.61	45.068
528.81	45.105
529.00	45.114
529.20	45.166
529.39	45.235
529.59	45.231
529.78	45.252
529.98	45.245
530.17	45.264
530.37	45.246
530.57	45.236
530.76	45.215
530.96	45.202
531.15	45.267
531.35	45.244
531.54	45.217
531.74	45.167
531.93	45.175
532.13	45.146
532.32	45.098
532.52	45.084
532.71	45.058
532.91	45.046
533.10	45.023
533.30	44.997
533.49	44.969
533.69	44.974
533.89	44.962
534.08	44.982
534.28	45.021
534.47	45.003
534.67	45.037
534.86	45.049
535.06	45.032
535.25	45.026
535.45	45.014
535.64	45.016
535.84	45.016
536.03	45.027
536.23	44.993
536.42	44.943
536.62	44.918
536.81	44.936
537.01	44.893
537.20	44.929
537.40	44.921
537.59	44.884
537.79	44.913
537.98	44.923
538.17	44.957
538.37	44.972
538.56	45.042
538.76	45.164
538.95	45.183
539.15	45.298
539.34	45.374
539.54	45.501
539.73	45.644
539.93	45.730
540.12	45.808
540.32	45.889
540.51	45.970
540.71	45.994
540.90	46.009
541.10	46.088
541.29	46.099
541.49	46.157
541.68	46.170
541.87	46.124
542.07	46.131
542.26	46.130
542.46	46.152
542.65	46.200
542.85	46.253
543.04	46.276
543.24	46.263
543.43	46.292
543.63	46.209
543.82	46.130
544.01	46.132
544.21	46.137
544.40	46.179
544.60	46.085
544.79	46.041
544.99	45.952
545.18	45.916
545.37	45.934
545.57	45.875
545.76	45.915
545.96	45.920
546.15	45.892
546.35	45.870
546.54	45.802
546.73	45.839
546.93	45.795
547.12	45.862
547.32	45.882
547.51	45.869
547.71	45.856
547.90	45.802
548.09	45.862
548.29	45.916
548.48	45.898
548.68	45.935
548.87	45.908
549.06	45.892
549.26	45.926
549.45	45.942
549.65	45.920
549.84	45.933
550.03	46.026
550.23	45.987
550.42	45.968
550.62	45.934
550.81	45.862
551.00	45.863
551.20	45.948
551.39	45.882
551.59	45.850
551.78	45.822
551.97	45.908
552.17	45.820
552.36	45.773
552.56	45.809
552.75	45.899
552.94	45.968
553.14	45.993
553.33	45.962
553.52	45.995
553.72	46.041
553.91	46.080
554.11	46.103
554.30	46.192
554.49	46.230
554.69	46.224
554.88	46.124
555.07	46.097
555.27	46.098
555.46	46.122
555.65	46.132
555.85	46.185
556.04	46.182
556.24	46.064
556.43	46.046
556.62	46.054
556.82	46.033
557.01	46.108
557.20	46.087
557.40	46.085
557.59	46.088
557.78	46.134
557.98	46.058
558.17	46.057
558.36	46.078
558.56	46.073
558.75	46.107
558.94	46.121
559.14	46.064
559.33	46.082
559.52	46.129
559.72	46.129
559.91	46.090
560.10	46.097
560.30	46.108
560.49	46.133
560.68	46.022
560.88	45.939
561.07	45.916
561.26	45.908
561.46	45.873
561.65	45.822
561.84	45.785
562.04	45.819
562.23	45.840
562.42	45.832
562.62	45.883
562.81	46.008
563.00	46.143
563.19	46.282
563.39	46.384
563.58	46.506
563.77	46.631
563.97	46.779
564.16	46.850
564.35	46.937
564.55	46.992
564.74	46.987
564.93	47.063
565.12	47.029
565.32	46.972
565.51	46.962
565.70	46.929
565.90	46.907
566.09	46.795
566.28	46.731
566.47	46.634
566.67	46.618
566.86	46.672
567.05	46.572
567.25	46.574
567.44	46.574
567.63	46.516
567.82	46.462
568.02	46.402
568.21	46.388
568.40	46.368
568.59	46.398
568.79	46.386
568.98	46.275
569.17	46.260
569.36	46.239
569.56	46.262
569.75	46.263
569.94	46.282
570.14	46.244
570.33	46.225
570.52	46.237
570.71	46.208
570.91	46.251
571.10	46.305
571.29	46.329
571.48	46.315
571.68	46.219
571.87	46.267
572.06	46.284
572.25	46.303
572.44	46.344
572.64	46.369
572.83	46.374
573.02	46.408
573.21	46.396
573.41	46.400
573.60	46.474
573.79	46.481
573.98	46.506
574.18	46.443
574.37	46.480
574.56	46.473
574.75	46.404
574.94	46.469
575.14	46.395
575.33	46.462
575.52	46.449
575.71	46.450
575.91	46.505
576.10	46.497
576.29	46.606
576.48	46.612
576.67	46.596
576.87	46.615
577.06	46.622
577.25	46.667
577.44	46.633
577.63	46.661
577.83	46.634
578.02	46.603
578.21	46.593
578.40	46.518
578.59	46.472
578.79	46.476
578.98	46.480
579.17	46.461
579.36	46.394
579.55	46.401
579.74	46.411
579.94	46.347
580.13	46.388
580.32	46.376
580.51	46.429
580.70	46.458
580.90	46.474
581.09	46.532
581.28	46.513
581.47	46.560
581.66	46.568
581.85	46.571
582.05	46.663
582.24	46.682
582.43	46.775
582.62	46.776
582.81	46.795
583.00	46.821
583.20	46.797
583.39	46.858
583.58	46.923
583.77	46.942
583.96	46.954
584.15	46.942
584.34	46.974
584.54	46.973
584.73	47.030
584.92	47.068
585.11	47.068
585.30	47.081
585.49	47.051
585.68	47.018
585.88	47.004
586.07	47.006
586.26	47.059
586.45	47.002
586.64	46.944
586.83	46.926
587.02	46.919
587.22	46.913
587.41	46.902
587.60	46.865
587.79	46.861
587.98	46.848
588.17	46.830
588.36	46.775
588.55	46.800
588.74	46.841
588.94	46.802
589.13	46.762
589.32	46.792
589.51	46.812
589.70	46.875
589.89	46.881
590.08	46.930
590.27	46.941
590.46	46.925
590.66	46.986
590.85	46.962
591.04	46.903
591.23	46.915
591.42	46.931
591.61	46.952
591.80	46.940
591.99	46.911
592.18	46.897
592.37	46.924
592.57	46.925
592.76	46.877
592.95	46.891
593.14	46.974
593.33	46.940
593.52	46.889
593.71	46.850
593.90	46.869
594.09	46.896
594.28	46.867
594.47	46.803
594.66	46.856
594.85	46.840
595.05	46.842
595.24	46.812
595.43	46.849
595.62	46.902
595.81	46.988
596.00	47.013
596.19	47.035
596.38	47.076
596.57	47.135
596.76	47.142
596.95	47.137
597.14	47.132
597.33	47.128
597.52	47.120
597.71	47.085
597.90	47.048
598.09	46.972
598.28	46.979
598.47	47.008
598.67	47.025
598.86	47.002
599.05	47.011
599.24	46.940
599.43	46.966
599.62	46.960
599.81	46.992
600.00	46.989
600.19	47.027
600.38	47.007
600.57	46.975
600.76	46.939
600.95	46.953
601.14	46.890
601.33	46.948
601.52	46.957
601.71	47.051
601.90	47.048
602.09	47.071
602.28	47.073
602.47	47.134
602.66	47.167
602.85	47.134
603.04	47.133
603.23	47.210
603.42	47.201
603.61	47.215
603.80	47.236
603.99	47.206
604.18	47.230
604.37	47.230
604.56	47.259
604.75	47.259
604.94	47.341
605.13	47.354
605.32	47.376
605.51	47.404
605.70	47.435
605.89	47.363
606.08	47.342
606.27	47.323
606.46	47.310
606.65	47.245
606.84	47.230
607.03	47.226
607.22	47.229
607.41	47.249
607.60	47.250
607.79	47.253
607.98	47.282
608.17	47.347
608.36	47.327
608.55	47.346
608.74	47.367
608.93	47.419
609.12	47.440
609.31	47.438
609.49	47.360
609.68	47.362
609.87	47.338
610.06	47.311
610.25	47.290
610.44	47.292
610.63	47.359
610.82	47.358
611.01	47.306
611.20	47.276
611.39	47.273
611.58	47.360
611.77	47.343
611.96	47.373
612.15	47.380
612.34	47.457
612.53	47.469
612.72	47.414
612.90	47.424
613.09	47.438
613.28	47.447
613.47	47.495
613.66	47.461
613.85	47.458
614.04	47.491
614.23	47.493
614.42	47.472
614.61	47.467
614.80	47.510
614.99	47.522
615.18	47.490
615.36	47.525
615.55	47.532
615.74	47.505
615.93	47.544
616.12	47.538
616.31	47.559
616.50	47.477
616.69	47.555
616.88	47.514
617.07	47.560
617.25	47.606
617.44	47.613
617.63	47.533
617.82	47.578
618.01	47.592
618.20	47.565
618.39	47.644
618.58	47.743
618.77	47.706
618.95	47.795
619.14	47.785
619.33	47.823
619.52	47.804
619.71	47.855
619.90	47.854
620.09	47.891
620.28	47.890
620.46	47.847
620.65	47.817
620.84	47.799
621.03	47.740
621.22	47.698
621.41	47.635
621.60	47.606
621.79	47.624
621.97	47.619
622.16	47.606
622.35	47.672
622.54	47.665
622.73	47.743
622.92	47.792
623.11	47.847
623.29	47.878
623.48	47.944
623.67	48.003
623.86	48.025
624.05	48.094
624.24	48.073
624.42	48.034
624.61	48.058
624.80	48.043
624.99	48.056
625.18	48.057
625.37	48.084
625.55	48.057
625.74	48.040
625.93	48.031
626.12	48.032
626.31	48.038
626.50	48.043
626.68	48.048
626.87	48.040
627.06	47.994
627.25	47.966
627.44	47.924
627.63	47.895
627.81	47.935
628.00	47.915
628.19	47.861
628.38	47.835
628.57	47.847
628.75	47.850
628.94	47.772
629.13	47.765
629.32	47.732
629.51	47.741
629.69	47.787
629.88	47.694
630.07	47.621
630.26	47.660
630.45	47.731
630.63	47.757
630.82	47.763
631.01	47.770
631.20	47.763
631.39	47.750
631.57	47.720
631.76	47.734
631.95	47.766
632.14	47.847
632.32	47.818
632.51	47.778
632.70	47.744
632.89	47.705
633.08	47.739
633.26	47.748
633.45	47.821
633.64	47.880
633.83	47.842
634.01	47.840
634.20	47.846
634.39	47.884
634.58	47.865
634.76	47.852
634.95	47.888
635.14	47.851
635.33	47.895
635.51	47.864
635.70	47.817
635.89	47.834
636.08	47.847
636.26	47.893
636.45	47.866
636.64	47.930
636.83	47.950
637.01	47.916
637.20	47.971
637.39	47.948
637.58	47.971
637.76	47.992
637.95	48.023
638.14	48.052
638.33	48.005
638.51	47.978
638.70	47.931
638.89	47.924
639.07	47.975
639.26	47.992
639.45	48.011
639.64	48.046
639.82	48.034
640.01	48.027
640.20	48.035
640.38	48.048
640.57	48.092
640.76	48.160
640.95	48.123
641.13	48.074
641.32	48.058
641.51	47.983
641.69	47.952
641.88	47.932
642.07	47.874
642.26	47.903
642.44	47.941
642.63	47.974
642.82	47.929
643.00	47.941
643.19	47.997
643.38	48.024
643.56	48.071
643.75	48.057
643.94	48.116
644.12	48.135
644.31	48.111
644.50	48.127
644.68	48.142
644.87	48.142
645.06	48.222
645.24	48.204
645.43	48.197
645.62	48.237
645.81	48.244
645.99	48.194
646.18	48.241
646.37	48.223
646.55	48.179
646.74	48.128
646.92	48.157
647.11	48.126
647.30	48.139
647.48	48.188
647.67	48.176
647.86	48.169
648.04	48.239
648.23	48.230
648.42	48.231
648.60	48.196
648.79	48.202
648.98	48.161
649.16	48.119
649.35	48.133
649.54	48.014
649.72	47.996
649.91	48.027
650.09	48.014
650.28	48.005
650.47	47.989
650.65	48.029
650.84	48.060
651.03	48.079
651.21	48.141
651.40	48.092
651.59	48.164
651.77	48.138
651.96	48.127
652.14	48.158
652.33	48.166
652.52	48.206
652.70	48.196
652.89	48.246
653.07	48.270
653.26	48.248
653.45	48.291
653.63	48.288
653.82	48.329
654.00	48.286
654.19	48.246
654.38	48.238
654.56	48.203
654.75	48.202
654.93	48.117
655.12	48.076
655.31	48.020
655.49	47.996
655.68	47.971
655.86	47.966
656.05	48.001
656.24	47.976
656.42	47.984
656.61	48.012
656.79	48.039
656.98	48.082
657.16	48.084
657.35	48.112
657.54	48.098
657.72	48.165
657.91	48.184
658.09	48.187
658.28	48.250
658.46	48.251
658.65	48.246
658.84	48.204
659.02	48.179
659.21	48.242
659.39	48.310
659.58	48.311
659.76	48.283
659.95	48.296
660.13	48.350
660.32	48.329
660.51	48.312
660.69	48.300
660.88	48.346
661.06	48.344
661.25	48.359
661.43	48.344
661.62	48.398
661.80	48.440
661.99	48.448
662.17	48.408
662.36	48.381
662.55	48.435
662.73	48.482
662.92	48.495
663.10	48.514
663.29	48.463
663.47	48.396
663.66	48.410
663.84	48.407
664.03	48.451
664.21	48.469
664.40	48.542
664.58	48.491
664.77	48.508
664.95	48.480
665.14	48.477
665.32	48.466
665.51	48.512
665.69	48.479
665.88	48.479
666.06	48.470
666.25	48.459
666.43	48.430
666.62	48.450
666.80	48.457
666.99	48.434
667.17	48.443
667.36	48.496
667.54	48.516
667.73	48.553
667.91	48.496
668.10	48.441
668.28	48.432
668.47	48.456
668.65	48.456
668.84	48.407
669.02	48.488
669.21	48.502
669.39	48.452
669.58	48.453
669.76	48.449
669.95	48.446
670.13	48.467
670.31	48.425
670.50	48.368
670.68	48.367
670.87	48.361
671.05	48.281
671.24	48.196
671.42	48.263
671.61	48.247
671.79	48.203
671.98	48.243
672.16	48.235
672.35	48.252
672.53	48.269
672.71	48.258
672.90	48.293
673.08	48.314
673.27	48.296
673.45	48.242
673.64	48.252
673.82	48.245
674.01	48.202
674.19	48.154
674.37	48.191
674.56	48.208
674.74	48.230
674.93	48.178
675.11	48.218
675.30	48.303
675.48	48.339
675.66	48.328
675.85	48.357
676.03	48.371
676.22	48.411
676.40	48.370
676.58	48.339
676.77	48.360
676.95	48.363
677.14	48.315
677.32	48.343
677.50	48.291
677.69	48.309
677.87	48.293
678.06	48.299
678.24	48.279
678.43	48.324
678.61	48.346
678.79	48.313
678.98	48.437
679.16	48.459
679.34	48.454
679.53	48.468
679.71	48.544
679.90	48.533
680.08	48.572
680.26	48.558
680.45	48.516
680.63	48.469
680.82	48.484
681.00	48.352
681.18	48.355
681.37	48.344
681.55	48.431
681.73	48.410
681.92	48.431
682.10	48.422
682.29	48.433
682.47	48.449
682.65	48.472
682.84	48.437
683.02	48.533
683.20	48.529
683.39	48.514
683.57	48.419
683.75	48.360
683.94	48.369
684.12	48.361
684.30	48.400
684.49	48.402
684.67	48.460
684.85	48.515
685.04	48.490
685.22	48.516
685.40	48.482
685.59	48.519
685.77	48.520
685.96	48.473
686.14	48.486
686.32	48.444
686.50	48.450
686.69	48.400
686.87	48.336
687.05	48.322
687.24	48.352
687.42	48.365
687.60	48.387
687.79	48.369
687.97	48.435
688.15	48.450
688.34	48.474
688.52	48.531
688.70	48.589
688.89	48.622
689.07	48.674
689.25	48.664
689.44	48.668
689.62	48.659
689.80	48.617
689.98	48.504
690.17	48.472
690.35	48.497
690.53	48.432
690.72	48.385
690.90	48.414
691.08	48.328
691.27	48.315
691.45	48.374
691.63	48.311
691.81	48.390
692.00	48.518
692.18	48.513
692.36	48.521
692.54	48.507
692.73	48.524
692.91	48.521
693.09	48.511
693.28	48.513
693.46	48.477
693.64	48.528
693.82	48.539
694.01	48.452
694.19	48.408
694.37	48.384
694.55	48.393
694.74	48.382
694.92	48.368
695.10	48.386
695.28	48.381
695.47	48.358
695.65	48.376
695.83	48.386
696.01	48.453
696.20	48.513
696.38	48.498
696.56	48.479
696.74	48.460
696.93	48.482
697.11	48.541
697.29	48.486
697.47	48.508
697.66	48.410
697.84	48.394
698.02	48.310
698.20	48.282
698.39	48.302
698.57	48.347
698.75	48.351
698.93	48.379
699.11	48.307
699.30	48.347
699.48	48.316
699.66	48.400
699.84	48.401
700.03	48.530
700.21	48.568
700.39	48.584
700.57	48.540
700.75	48.569
700.94	48.568
701.12	48.603
701.30	48.598
701.48	48.617
701.66	48.608
701.85	48.602
702.03	48.543
702.21	48.480
702.39	48.452
702.57	48.556
702.76	48.516
702.94	48.441
703.12	48.437
703.30	48.444
703.48	48.406
703.66	48.361
703.85	48.319
704.03	48.305
704.21	48.375
704.39	48.423
704.57	48.351
704.75	48.393
704.94	48.424
705.12	48.414
705.30	48.441
705.48	48.552
705.66	48.535
705.84	48.590
706.03	48.608
706.21	48.653
706.39	48.644
706.57	48.698
706.75	48.625
706.93	48.628
707.12	48.624
707.30	48.640
707.48	48.527
707.66	48.556
707.84	48.619
708.02	48.555
708.20	48.501
708.39	48.511
708.57	48.457
708.75	48.537
708.93	48.526
709.11	48.573
709.29	48.554
709.47	48.603
709.66	48.595
709.84	48.529
710.02	48.562
710.20	48.560
710.38	48.534
710.56	48.530
710.74	48.548
710.92	48.602
711.10	48.656
711.29	48.636
711.47	48.615
711.65	48.645
711.83	48.584
712.01	48.583
712.19	48.594
712.37	48.582
712.55	48.580
712.73	48.525
712.92	48.425
713.10	48.355
713.28	48.363
713.46	48.393
713.64	48.437
713.82	48.476
714.00	48.458
714.18	48.448
714.36	48.338
714.54	48.360
714.72	48.384
714.91	48.464
715.09	48.425
715.27	48.416
715.45	48.389
715.63	48.421
715.81	48.451
715.99	48.520
716.17	48.525
716.35	48.690
716.53	48.700
716.71	48.717
716.89	48.632
717.07	48.663
717.25	48.728
717.43	48.768
717.62	48.722
717.80	48.697
717.98	48.659
718.16	48.628
718.34	48.544
718.52	48.494
718.70	48.435
718.88	48.501
719.06	48.465
719.24	48.336
719.42	48.329
719.60	48.319
719.78	48.304
719.96	48.298
720.14	48.265
720.32	48.259
720.50	48.311
720.68	48.292
720.86	48.235
721.04	48.291
721.22	48.339
721.40	48.327
721.58	48.318
721.76	48.325
721.94	48.385
722.12	48.430
722.30	48.414
722.48	48.406
722.66	48.530
722.84	48.588
723.03	48.567
723.21	48.582
723.39	48.592
723.57	48.651
723.75	48.672
723.93	48.689
724.11	48.702
724.29	48.811
724.47	48.762
724.65	48.676
724.83	48.663
725.00	48.687
725.18	48.712
725.36	48.649
725.54	48.571
725.72	48.527
725.90	48.462
726.08	48.466
726.26	48.455
726.44	48.489
726.62	48.515
726.80	48.517
726.98	48.488
727.16	48.403
727.34	48.428
727.52	48.420
727.70	48.469
727.88	48.444
728.06	48.327
728.24	48.285
728.42	48.350
728.60	48.331
728.78	48.358
728.96	48.383
729.14	48.461
729.32	48.486
729.50	48.516
729.68	48.518
729.86	48.506
730.04	48.587
730.22	48.592
730.39	48.509
730.57	48.447
730.75	48.416
730.93	48.421
731.11	48.364
731.29	48.366
731.47	48.387
731.65	48.332
731.83	48.342
732.01	48.365
732.19	48.365
732.37	48.423
732.55	48.538
732.73	48.564
732.90	48.504
733.08	48.522
733.26	48.569
733.44	48.586
733.62	48.545
733.80	48.513
733.98	48.507
734.16	48.470
734.34	48.439
734.52	48.435
734.70	48.388
734.87	48.381
735.05	48.382
735.23	48.299
735.41	48.329
735.59	48.368
735.77	48.437
735.95	48.489
736.13	48.527
736.31	48.572
736.49	48.553
736.66	48.503
736.84	48.577
737.02	48.571
737.20	48.631
737.38	48.580
737.56	48.643
737.74	48.659
737.92	48.640
738.09	48.701
738.27	48.659
738.45	48.685
738.63	48.742
738.81	48.706
738.99	48.701
739.17	48.714
739.34	48.677
739.52	48.644
739.70	48.620
739.88	48.590
740.06	48.605
740.24	48.587
740.42	48.539
740.59	48.561
740.77	48.552
740.95	48.549
741.13	48.450
741.31	48.431
741.49	48.391
741.66	48.403
741.84	48.417
742.02	48.333
742.20	48.407
742.38	48.464
742.56	48.477
742.73	48.516
742.91	48.523
743.09	48.558
743.27	48.567
743.45	48.664
743.63	48.644
743.80	48.631
743.98	48.616
744.16	48.601
744.34	48.512
744.52	48.502
744.69	48.490
744.87	48.467
745.05	48.440
745.23	48.472
745.41	48.435
745.59	48.452
745.76	48.506
745.94	48.484
746.12	48.408
746.30	48.410
746.47	48.455
746.65	48.416
746.83	48.400
747.01	48.418
747.19	48.412
747.36	48.435
747.54	48.411
747.72	48.313
747.90	48.378
748.08	48.378
748.25	48.386
748.43	48.338
748.61	48.320
748.79	48.460
748.96	48.448
749.14	48.409
749.32	48.332
749.50	48.419
749.68	48.455
749.85	48.444
750.03	48.527
750.21	48.624
750.39	48.629
750.56	48.723
750.74	48.592
750.92	48.662
751.10	48.711
751.27	48.707
751.45	48.679
751.63	48.706
751.81	48.658
751.98	48.574
752.16	48.487
752.34	48.484
752.51	48.369
752.69	48.439
752.87	48.447
753.05	48.437
753.22	48.540
753.40	48.408
753.58	48.367
753.76	48.444
753.93	48.467
754.11	48.519
754.29	48.575
754.46	48.584
754.64	48.616
754.82	48.584
755.00	48.554
755.17	48.518
755.35	48.651
755.53	48.747
755.70	48.777
755.88	48.795
756.06	48.772
756.24	48.681
756.41	48.758
756.59	48.691
756.77	48.730
756.94	48.858
757.12	48.824
757.30	48.804
757.47	48.768
757.65	48.776
757.83	48.773
758.01	48.801
758.18	48.796
758.36	48.764
758.54	48.698
758.71	48.727
758.89	48.611
759.07	48.680
759.24	48.669
759.42	48.522
759.60	48.515
759.77	48.492
759.95	48.488
760.13	48.499
760.30	48.546
760.48	48.611
760.66	48.582
760.83	48.636
761.01	48.565
761.19	48.593
761.36	48.715
761.54	48.572
761.72	48.519
761.89	48.500
762.07	48.506
762.24	48.451
762.42	48.501
762.60	48.526
762.77	48.491
762.95	48.485
763.13	48.464
763.30	48.474
763.48	48.496
763.66	48.586
763.83	48.659
764.01	48.650
764.18	48.683
764.36	48.618
764.54	48.611
764.71	48.700
764.89	48.699
765.07	48.674
765.24	48.579
765.42	48.565
765.59	48.515
765.77	48.468
765.95	48.574
766.12	48.471
766.30	48.583
766.47	48.570
766.65	48.438
766.83	48.375
767.00	48.426
767.18	48.570
767.35	48.636
767.53	48.664
767.71	48.593
767.88	48.597
768.06	48.640
768.23	48.598
768.41	48.562
768.59	48.623
768.76	48.752
768.94	48.688
769.11	48.662
769.29	48.634
769.46	48.622
769.64	48.689
769.82	48.710
769.99	48.827
770.17	48.805
770.34	48.861
770.52	48.850
770.69	48.840
770.87	48.824
771.05	48.901
771.22	48.975
771.40	49.052
771.57	49.016
771.75	48.941
771.92	48.830
772.10	48.821
772.27	48.777
772.45	48.809
772.63	48.741
772.80	48.789
772.98	48.769
773.15	48.758
773.33	48.763
773.50	48.851
773.68	48.888
773.85	48.979
774.03	48.977
774.20	48.928
774.38	48.974
774.55	48.994
774.73	48.961
774.91	48.870
775.08	48.819
775.26	48.770
775.43	48.649
775.61	48.571
775.78	48.626
775.96	48.613
776.13	48.634
776.31	48.676
776.48	48.729
776.66	48.752
776.83	48.847
777.01	48.904
777.18	48.901
777.36	49.019
777.53	49.140
777.71	49.097
777.88	49.208
778.06	49.307
778.23	49.201
778.41	49.182
778.58	49.289
778.76	49.247
778.93	49.188
779.11	49.228
779.28	49.118
779.46	49.056
779.63	48.971
779.80	48.971
779.98	48.875
780.15	48.930
780.33	48.819
780.50	48.737
780.68	48.701
780.85	48.717
781.03	48.781
781.20	48.879
781.38	48.860
781.55	48.910
781.73	48.848
781.90	48.996
782.08	48.934
782.25	49.024
782.42	48.975
782.60	48.935
782.77	49.048
782.95	48.918
783.12	48.942
783.30	48.995
783.47	48.970
783.65	49.060
783.82	48.952
783.99	48.969
784.17	48.974
784.34	49.116
784.52	49.168
784.69	49.165
784.87	49.198
785.04	49.180
785.21	49.115
785.39	49.142
785.56	49.010
785.74	49.044
785.91	49.117
786.08	49.114
786.26	49.074
786.43	49.016
786.61	48.805
786.78	48.761
786.96	48.764
787.13	48.931
787.30	49.001
787.48	49.146
787.65	49.116
787.83	49.067
788.00	49.136
788.17	49.098
788.35	49.193
788.52	49.313
788.70	49.459
788.87	49.419
789.04	49.402
789.22	49.334
789.39	49.176
789.56	49.278
789.74	49.334
789.91	49.367
790.09	49.454
790.26	49.433
790.43	49.395
790.61	49.309
790.78	49.337
790.95	49.282
791.13	49.363
791.30	49.487
791.47	49.377
791.65	49.332
791.82	49.247
792.00	49.232
792.17	49.270
792.34	49.343
792.52	49.374
792.69	49.341
792.86	49.346
793.04	49.321
793.21	49.240
793.38	49.251
793.56	49.333
793.73	49.338
793.90	49.327
794.08	49.303
794.25	49.380
794.42	49.366
794.60	49.440
794.77	49.468
794.94	49.565
795.12	49.498
795.29	49.507
795.46	49.408
795.64	49.438
795.81	49.355
795.98	49.382
796.16	49.333
796.33	49.338
796.50	49.373
796.68	49.417
796.85	49.370
797.02	49.493
797.19	49.502
797.37	49.652
797.54	49.702
797.71	49.698
797.89	49.803
798.06	49.811
798.23	49.712
798.41	49.711
798.58	49.687
798.75	49.646
798.92	49.641
799.10	49.670
799.27	49.558
799.44	49.395
799.62	49.359
799.79	49.211
799.96	49.248
800.13	49.376
800.31	49.233
800.48	49.099
800.65	49.186
800.82	49.294
801.00	49.391
801.17	49.481
801.34	49.659
801.52	49.844
801.69	49.887
801.86	49.812
802.03	49.736
802.21	49.926
802.38	49.931
802.55	49.780
802.72	49.776
802.90	49.647
803.07	49.471
803.24	49.474
803.41	49.377
803.59	49.413
803.76	49.384
803.93	49.495
804.10	49.365
804.27	49.393
804.45	49.514
804.62	49.356
804.79	49.357
804.96	49.546
805.14	49.540
805.31	49.573
805.48	49.513
805.65	49.514
805.82	49.504
806.00	49.453
806.17	49.640
806.34	49.548
806.51	49.622
806.69	49.704
806.86	49.641
807.03	49.627
807.20	49.547
807.37	49.570
807.55	49.713
807.72	49.752
807.89	49.783
808.06	49.723
808.23	49.638
808.41	49.648
808.58	49.588
808.75	49.505
808.92	49.605
809.09	49.675
809.26	49.633
809.44	49.525
809.61	49.505
809.78	49.559
809.95	49.532
810.12	49.678
810.30	49.708
810.47	49.711
810.64	49.796
810.81	49.742
810.98	49.752
811.15	49.854
811.33	49.788
811.50	49.773
811.67	49.845
811.84	49.749
812.01	49.695
812.18	49.663
812.35	49.618
812.53	49.621
812.70	49.605
812.87	49.602
813.04	49.618
813.21	49.893
813.38	49.908
813.55	49.875
813.73	49.840
813.90	49.933
814.07	49.973
814.24	49.974
814.41	50.036
814.58	49.987
814.75	50.156
814.93	50.178
815.10	50.116
815.27	50.075
815.44	50.189
815.61	50.304
815.78	50.179
815.95	50.223
816.12	50.354
816.29	50.337
816.47	50.337
816.64	50.067
816.81	49.959
816.98	49.981
817.15	49.944
817.32	49.870
817.49	49.946
817.66	50.021
817.83	49.979
818.00	50.075
818.18	50.064
818.35	50.077
818.52	50.269
818.69	50.255
818.86	50.198
819.03	50.335
819.20	50.339
819.37	50.153
819.54	50.184
819.71	50.148
819.88	50.037
820.05	49.980
820.23	50.034
820.40	49.888
820.57	49.853
820.74	49.894
820.91	49.984
821.08	49.859
821.25	49.913
821.42	50.010
821.59	50.078
821.76	50.163
821.93	50.217
822.10	50.271
822.27	50.383
822.44	50.472
822.61	50.436
822.78	50.260
822.95	50.318
823.12	50.593
823.29	50.461
823.47	50.475
823.64	50.523
823.81	50.594
823.98	50.682
824.15	50.647
824.32	50.659
824.49	50.611
824.66	50.685
824.83	50.666
825.00	50.532
825.17	50.653
825.34	50.526
825.51	50.380
825.68	50.291
825.85	50.158
826.02	50.181
826.19	50.142
826.36	50.040
826.53	50.061
826.70	50.151
826.87	50.168
827.04	50.028
827.21	50.161
827.38	50.258
827.55	50.247
827.72	50.396
827.89	50.473
828.06	50.631
828.23	50.761
828.40	50.721
828.57	50.643
828.74	50.443
828.91	50.476
829.08	50.553
829.25	50.552
829.42	50.686
829.59	50.455
829.76	50.288
829.93	50.270
830.10	50.437
830.27	50.420
830.44	50.503
830.60	50.740
830.77	50.927
830.94	50.980
831.11	50.891
831.28	50.893
831.45	51.067
831.62	51.109
831.79	50.913
831.96	50.879
832.13	50.770
832.30	50.839
832.47	50.694
832.64	50.668
832.81	50.496
832.98	50.691
833.15	50.444
833.32	50.500
833.49	50.744
833.65	50.898
833.82	50.764
833.99	50.842
834.16	50.799
834.33	50.717
834.50	50.574
834.67	50.638
834.84	50.514
835.01	50.747
835.18	50.583
835.35	50.503
835.52	50.502
835.69	50.635
835.85	50.738
836.02	50.627
836.19	50.777
836.36	50.889
836.53	50.927
836.70	51.032
836.87	50.957
837.04	51.072
837.21	51.082
837.38	51.261
837.54	51.276
837.71	51.423
837.88	51.636
838.05	51.628
838.22	51.655
838.39	51.529
838.56	51.433
838.73	51.395
838.89	51.271
839.06	51.226
839.23	51.014
839.40	50.810
839.57	50.674
839.74	50.512
839.91	50.685
840.08	50.840
840.24	50.842
840.41	50.850
840.58	50.730
840.75	50.835
840.92	50.851
841.09	50.909
841.26	50.895
841.42	50.984
841.59	51.060
841.76	50.922
841.93	50.524
842.10	50.414
842.27	50.506
842.43	50.778
842.60	50.807
842.77	50.914
842.94	50.947
843.11	51.195
843.28	51.190
843.44	51.025
843.61	51.061
843.78	51.387
843.95	51.692
844.12	51.802
844.28	51.845
844.45	51.810
844.62	51.785
844.79	51.723
844.96	51.743
845.13	51.692
845.29	51.772
845.46	51.885
845.63	51.706
845.80	51.408
845.97	51.312
846.13	51.207
846.30	51.334
846.47	51.114
846.64	51.304
846.81	51.183
846.97	51.299
847.14	51.405
847.31	51.369
847.48	51.326
847.64	51.390
847.81	51.483
847.98	51.536
848.15	51.448
848.32	51.620
848.48	51.619
848.65	51.716
848.82	51.522
848.99	51.680
849.15	51.426
849.32	51.623
849.49	51.899
849.66	51.657
849.82	51.542
849.99	51.445
850.16	51.479
850.33	51.163
850.49	51.119
850.66	51.283
850.83	51.268
851.00	51.321
851.16	51.133
851.33	50.981
851.50	51.157
851.67	51.413
851.83	51.748
852.00	51.917
852.17	52.169
852.34	52.210
852.50	52.105
852.67	52.044
852.84	52.231
853.01	52.256
853.17	52.273
853.34	52.169
853.51	51.936
853.67	51.662
853.84	51.610
854.01	51.487
854.18	51.454
854.34	51.492
854.51	51.397
854.68	51.441
854.84	51.544
855.01	51.727
855.18	51.869
855.34	52.037
855.51	52.085
855.68	52.036
855.85	52.056
856.01	51.881
856.18	52.046
856.35	52.142
856.51	51.945
856.68	52.089
856.85	52.030
857.01	52.094
857.18	52.038
857.35	52.134
857.51	52.121
857.68	52.183
857.85	52.416
858.01	52.335
858.18	52.306
858.35	52.386
858.51	52.155
858.68	52.084
858.85	51.806
859.01	51.938
859.18	51.994
859.35	51.872
859.51	51.888
859.68	51.793
859.85	51.675
860.01	51.592
860.18	51.732
860.35	51.821
860.51	51.870
860.68	51.909
860.84	51.933
861.01	51.937
861.18	51.984
861.34	51.998
861.51	52.161
861.68	52.255
861.84	52.475
862.01	52.410
862.18	52.478
862.34	52.497
862.51	52.619
862.67	52.547
862.84	52.261
863.01	52.293
863.17	52.427
863.34	52.459
863.50	52.614
863.67	52.632
863.84	52.669
864.00	52.639
864.17	52.798
864.33	52.813
864.50	52.847
864.67	53.202
864.83	53.178
865.00	53.138
865.16	53.112
865.33	52.740
865.50	52.570
865.66	52.810
865.83	52.752
865.99	52.459
866.16	52.507
866.33	52.481
866.49	52.361
866.66	52.526
866.82	52.543
866.99	52.551
867.15	52.914
867.32	52.868
867.49	52.512
867.65	52.707
867.82	52.923
867.98	53.058
868.15	52.973
868.31	52.925
868.48	52.770
868.64	52.586
868.81	52.537
868.98	52.312
869.14	52.425
869.31	52.532
869.47	52.441
869.64	52.523
869.80	52.276
869.97	52.380
870.13	52.327
870.30	52.653
870.46	52.919
870.63	52.832
870.79	53.068
870.96	53.330
871.12	53.181
871.29	53.288
871.46	53.158
871.62	53.163
871.79	53.114
871.95	53.132
872.12	52.811
872.28	52.788
872.45	52.900
872.61	52.842
872.78	52.696
872.94	52.907
873.11	52.720
873.27	52.605
873.44	52.717
873.60	52.710
873.77	52.802
873.93	53.039
874.10	52.915
874.26	52.932
874.43	53.007
874.59	52.982
874.76	53.044
874.92	53.090
875.09	53.430
875.25	53.511
875.41	53.426
875.58	53.605
875.74	53.742
875.91	54.054
876.07	54.167
876.24	54.089
876.40	54.106
876.57	54.075
876.73	54.132
876.90	53.774
877.06	53.626
877.23	53.747
877.39	53.633
877.56	53.480
877.72	53.241
877.88	53.403
878.05	53.241
878.21	53.133
878.38	53.163
878.54	53.184
878.71	53.430
878.87	53.502
879.04	53.455
879.20	53.472
879.36	53.465
879.53	53.359
879.69	53.002
879.86	53.337
880.02	53.975
880.19	53.955
880.35	52.055
880.51	51.958
880.68	55.059
>>>>>End Processed Spectral Data<<<<<
