# Supplementary material for: Structure and pigment make the eyed elater’s eyespots black
Source: PeerJ. 2020 Jan 13;8:e8161. doi: 10.7717/peerj.8161 (PMC6964691; doi:10.7717/peerj.8161)
Supplement: Supplemental Information 3 — 42 text files with reflectance spectra and 1 R script text file [file peerj-08-8161-s003.zip › beetle/90_white_VTEC000005068_2.txt]

SpectraSuite Data File
++++++++++++++++++++++++++++++++++++
Date: Sun Feb 03 12:33:08 EST 2019
User: Paul
Dark Spectrum Present: Yes
Reference Spectrum Present: Yes
Number of Sampled Component Spectra: 1
Spectrometers: USB4C01401
Integration Time (usec): 40000 (USB4C01401)
Spectra Averaged: 5 (USB4C01401)
Boxcar Smoothing: 5 (USB4C01401)
Correct for Electrical Dark: No (USB4C01401)
Strobe/Lamp Enabled: No (USB4C01401)
Correct for Detector Non-linearity: No (USB4C01401)
Correct for Stray Light: No (USB4C01401)
Number of Pixels in Processed Spectrum: 3648
>>>>>Begin Processed Spectral Data<<<<<
179.04	70.526
179.26	70.526
179.47	70.526
179.69	90.698
179.90	126.087
180.12	94.022
180.33	110.096
180.55	125.648
180.76	137.380
180.98	109.113
181.19	105.915
181.41	114.322
181.62	154.945
181.84	68.516
182.05	44.330
182.27	35.316
182.48	30.747
182.70	29.365
182.91	25.915
183.13	23.379
183.34	23.596
183.56	23.453
183.77	20.559
183.99	20.103
184.20	21.560
184.41	21.496
184.63	20.241
184.84	21.059
185.06	19.876
185.27	20.618
185.49	20.650
185.70	20.375
185.92	18.158
186.13	18.078
186.35	16.076
186.56	15.413
186.78	15.164
186.99	13.155
187.21	12.470
187.42	13.886
187.64	13.070
187.85	12.498
188.06	12.090
188.28	11.541
188.49	12.747
188.71	14.273
188.92	15.057
189.14	15.058
189.35	16.696
189.57	17.232
189.78	17.835
190.00	17.660
190.21	17.113
190.42	17.875
190.64	20.346
190.85	19.204
191.07	19.329
191.28	19.969
191.50	18.917
191.71	18.707
191.93	18.358
192.14	16.692
192.36	17.780
192.57	18.285
192.78	18.079
193.00	16.597
193.21	18.726
193.43	19.182
193.64	16.617
193.86	17.132
194.07	18.693
194.28	20.022
194.50	20.561
194.71	20.427
194.93	21.029
195.14	21.843
195.36	21.987
195.57	19.726
195.78	18.551
196.00	20.337
196.21	20.811
196.43	20.424
196.64	19.826
196.86	19.387
197.07	17.373
197.28	17.109
197.50	16.660
197.71	17.648
197.93	18.661
198.14	18.341
198.36	18.642
198.57	17.573
198.78	17.265
199.00	16.110
199.21	16.589
199.43	18.188
199.64	18.086
199.85	16.223
200.07	16.324
200.28	16.304
200.50	16.905
200.71	16.415
200.92	17.557
201.14	18.307
201.35	19.095
201.57	18.665
201.78	19.883
201.99	20.822
202.21	22.709
202.42	21.069
202.64	21.471
202.85	22.029
203.06	20.920
203.28	21.024
203.49	19.904
203.71	19.238
203.92	20.166
204.13	17.303
204.35	16.570
204.56	15.607
204.78	18.084
204.99	17.347
205.20	17.938
205.42	18.173
205.63	17.382
205.85	17.229
206.06	17.903
206.27	17.937
206.49	19.812
206.70	19.707
206.91	19.318
207.13	19.074
207.34	18.815
207.56	17.826
207.77	19.646
207.98	20.057
208.20	20.972
208.41	20.798
208.62	19.874
208.84	18.521
209.05	18.518
209.27	20.122
209.48	20.508
209.69	21.693
209.91	21.444
210.12	20.286
210.33	20.635
210.55	20.120
210.76	20.330
210.97	20.871
211.19	22.259
211.40	22.391
211.61	21.674
211.83	20.317
212.04	20.019
212.26	20.178
212.47	20.434
212.68	20.239
212.90	21.137
213.11	20.018
213.32	20.002
213.54	19.632
213.75	18.371
213.96	17.694
214.18	17.992
214.39	16.264
214.60	15.863
214.82	15.729
215.03	15.293
215.24	14.692
215.46	13.715
215.67	12.550
215.88	11.753
216.10	12.699
216.31	12.661
216.52	13.004
216.74	14.317
216.95	14.746
217.16	14.675
217.38	14.025
217.59	13.691
217.80	13.705
218.02	14.746
218.23	14.964
218.44	14.862
218.66	15.576
218.87	15.039
219.08	14.287
219.30	13.807
219.51	13.866
219.72	13.572
219.94	13.334
220.15	13.339
220.36	12.698
220.58	12.656
220.79	12.550
221.00	12.159
221.22	11.726
221.43	11.607
221.64	11.464
221.85	11.200
222.07	11.278
222.28	11.067
222.49	11.087
222.71	11.085
222.92	10.732
223.13	10.622
223.35	10.326
223.56	10.378
223.77	10.057
223.99	9.843
224.20	9.631
224.41	9.581
224.62	9.506
224.84	9.465
225.05	9.293
225.26	9.070
225.48	8.947
225.69	8.909
225.90	8.641
226.11	8.572
226.33	8.655
226.54	8.561
226.75	8.349
226.97	8.251
227.18	8.211
227.39	8.043
227.60	8.091
227.82	7.867
228.03	7.755
228.24	7.725
228.46	7.655
228.67	7.469
228.88	7.390
229.09	7.292
229.31	7.245
229.52	6.956
229.73	6.940
229.95	6.820
230.16	6.826
230.37	6.712
230.58	6.645
230.80	6.559
231.01	6.482
231.22	6.447
231.43	6.434
231.65	6.319
231.86	6.377
232.07	6.327
232.28	6.290
232.50	6.226
232.71	6.156
232.92	6.129
233.14	6.133
233.35	6.117
233.56	6.012
233.77	5.978
233.99	5.997
234.20	5.970
234.41	5.891
234.62	5.857
234.84	5.807
235.05	5.840
235.26	5.772
235.47	5.718
235.69	5.667
235.90	5.693
236.11	5.645
236.32	5.578
236.53	5.525
236.75	5.528
236.96	5.519
237.17	5.453
237.38	5.401
237.60	5.396
237.81	5.389
238.02	5.405
238.23	5.399
238.45	5.388
238.66	5.403
238.87	5.404
239.08	5.357
239.30	5.319
239.51	5.368
239.72	5.372
239.93	5.368
240.14	5.371
240.36	5.348
240.57	5.322
240.78	5.343
240.99	5.327
241.21	5.331
241.42	5.352
241.63	5.366
241.84	5.351
242.05	5.323
242.27	5.341
242.48	5.353
242.69	5.342
242.90	5.352
243.11	5.323
243.33	5.330
243.54	5.305
243.75	5.291
243.96	5.291
244.18	5.287
244.39	5.330
244.60	5.305
244.81	5.288
245.02	5.287
245.24	5.287
245.45	5.311
245.66	5.313
245.87	5.337
246.08	5.347
246.30	5.341
246.51	5.340
246.72	5.336
246.93	5.347
247.14	5.331
247.35	5.325
247.57	5.310
247.78	5.279
247.99	5.260
248.20	5.246
248.41	5.244
248.63	5.218
248.84	5.207
249.05	5.162
249.26	5.134
249.47	5.155
249.68	5.167
249.90	5.144
250.11	5.162
250.32	5.152
250.53	5.128
250.74	5.121
250.96	5.123
251.17	5.124
251.38	5.134
251.59	5.146
251.80	5.144
252.01	5.128
252.23	5.124
252.44	5.106
252.65	5.104
252.86	5.134
253.07	5.118
253.28	5.116
253.50	5.110
253.71	5.111
253.92	5.089
254.13	5.081
254.34	5.074
254.55	5.086
254.76	5.071
254.98	5.058
255.19	5.041
255.40	5.040
255.61	5.031
255.82	5.028
256.03	5.030
256.25	5.038
256.46	5.011
256.67	5.003
256.88	5.000
257.09	5.021
257.30	5.020
257.51	4.994
257.73	4.986
257.94	4.981
258.15	4.982
258.36	4.977
258.57	4.983
258.78	4.998
258.99	5.008
259.20	4.994
259.42	4.986
259.63	4.987
259.84	4.997
260.05	5.011
260.26	5.014
260.47	4.991
260.68	4.964
260.90	4.961
261.11	4.950
261.32	4.946
261.53	4.957
261.74	4.943
261.95	4.929
262.16	4.923
262.37	4.911
262.58	4.914
262.80	4.924
263.01	4.935
263.22	4.920
263.43	4.913
263.64	4.918
263.85	4.899
264.06	4.883
264.27	4.873
264.48	4.864
264.70	4.845
264.91	4.825
265.12	4.810
265.33	4.794
265.54	4.771
265.75	4.771
265.96	4.754
266.17	4.750
266.38	4.756
266.59	4.758
266.81	4.759
267.02	4.769
267.23	4.768
267.44	4.762
267.65	4.754
267.86	4.759
268.07	4.742
268.28	4.722
268.49	4.720
268.70	4.705
268.91	4.707
269.13	4.685
269.34	4.679
269.55	4.667
269.76	4.667
269.97	4.663
270.18	4.668
270.39	4.654
270.60	4.644
270.81	4.623
271.02	4.601
271.23	4.580
271.44	4.575
271.65	4.557
271.87	4.536
272.08	4.516
272.29	4.512
272.50	4.487
272.71	4.478
272.92	4.475
273.13	4.478
273.34	4.482
273.55	4.469
273.76	4.468
273.97	4.461
274.18	4.459
274.39	4.461
274.60	4.456
274.81	4.445
275.02	4.440
275.24	4.441
275.45	4.431
275.66	4.412
275.87	4.428
276.08	4.421
276.29	4.421
276.50	4.439
276.71	4.422
276.92	4.412
277.13	4.408
277.34	4.422
277.55	4.410
277.76	4.403
277.97	4.424
278.18	4.413
278.39	4.404
278.60	4.409
278.81	4.400
279.02	4.405
279.23	4.407
279.44	4.418
279.65	4.403
279.86	4.396
280.08	4.406
280.29	4.400
280.50	4.410
280.71	4.428
280.92	4.403
281.13	4.399
281.34	4.413
281.55	4.415
281.76	4.424
281.97	4.416
282.18	4.419
282.39	4.411
282.60	4.411
282.81	4.389
283.02	4.379
283.23	4.396
283.44	4.407
283.65	4.399
283.86	4.384
284.07	4.369
284.28	4.403
284.49	4.415
284.70	4.418
284.91	4.420
285.12	4.445
285.33	4.457
285.54	4.463
285.75	4.475
285.96	4.497
286.17	4.524
286.38	4.541
286.59	4.543
286.80	4.558
287.01	4.571
287.22	4.581
287.43	4.588
287.64	4.597
287.85	4.615
288.06	4.624
288.27	4.633
288.48	4.647
288.69	4.676
288.90	4.679
289.11	4.689
289.32	4.718
289.53	4.762
289.74	4.770
289.95	4.789
290.16	4.804
290.37	4.817
290.58	4.832
290.79	4.863
291.00	4.864
291.21	4.895
291.42	4.929
291.63	4.950
291.83	4.946
292.04	4.964
292.25	4.984
292.46	5.001
292.67	5.018
292.88	5.034
293.09	5.038
293.30	5.055
293.51	5.051
293.72	5.051
293.93	5.060
294.14	5.077
294.35	5.092
294.56	5.108
294.77	5.114
294.98	5.130
295.19	5.142
295.40	5.155
295.61	5.166
295.82	5.191
296.03	5.212
296.24	5.213
296.45	5.224
296.66	5.236
296.86	5.240
297.07	5.253
297.28	5.261
297.49	5.273
297.70	5.293
297.91	5.313
298.12	5.313
298.33	5.322
298.54	5.339
298.75	5.351
298.96	5.360
299.17	5.373
299.38	5.393
299.59	5.403
299.80	5.413
300.00	5.411
300.21	5.421
300.42	5.430
300.63	5.429
300.84	5.437
301.05	5.432
301.26	5.439
301.47	5.443
301.68	5.446
301.89	5.454
302.10	5.468
302.31	5.475
302.52	5.477
302.72	5.496
302.93	5.515
303.14	5.523
303.35	5.547
303.56	5.556
303.77	5.567
303.98	5.582
304.19	5.587
304.40	5.585
304.61	5.594
304.82	5.609
305.02	5.622
305.23	5.636
305.44	5.658
305.65	5.668
305.86	5.685
306.07	5.700
306.28	5.707
306.49	5.727
306.70	5.752
306.91	5.757
307.11	5.768
307.32	5.776
307.53	5.771
307.74	5.782
307.95	5.790
308.16	5.794
308.37	5.800
308.58	5.796
308.79	5.806
308.99	5.804
309.20	5.820
309.41	5.830
309.62	5.828
309.83	5.850
310.04	5.852
310.25	5.858
310.46	5.873
310.66	5.880
310.87	5.898
311.08	5.898
311.29	5.907
311.50	5.943
311.71	5.959
311.92	5.984
312.12	5.989
312.33	6.002
312.54	6.019
312.75	6.028
312.96	6.038
313.17	6.054
313.38	6.079
313.59	6.090
313.79	6.089
314.00	6.085
314.21	6.088
314.42	6.109
314.63	6.109
314.84	6.124
315.04	6.145
315.25	6.163
315.46	6.172
315.67	6.183
315.88	6.200
316.09	6.213
316.30	6.224
316.50	6.240
316.71	6.244
316.92	6.253
317.13	6.268
317.34	6.285
317.55	6.289
317.75	6.303
317.96	6.294
318.17	6.294
318.38	6.301
318.59	6.319
318.80	6.323
319.00	6.328
319.21	6.350
319.42	6.357
319.63	6.353
319.84	6.372
320.05	6.383
320.25	6.412
320.46	6.447
320.67	6.464
320.88	6.461
321.09	6.479
321.29	6.501
321.50	6.518
321.71	6.530
321.92	6.548
322.13	6.563
322.34	6.579
322.54	6.611
322.75	6.626
322.96	6.631
323.17	6.665
323.38	6.673
323.58	6.691
323.79	6.719
324.00	6.734
324.21	6.750
324.42	6.766
324.62	6.779
324.83	6.767
325.04	6.778
325.25	6.775
325.46	6.781
325.66	6.795
325.87	6.805
326.08	6.794
326.29	6.796
326.50	6.794
326.70	6.803
326.91	6.819
327.12	6.826
327.33	6.836
327.53	6.866
327.74	6.872
327.95	6.896
328.16	6.893
328.37	6.913
328.57	6.929
328.78	6.951
328.99	6.955
329.20	6.956
329.41	6.977
329.61	6.966
329.82	6.968
330.03	6.977
330.24	6.978
330.44	6.991
330.65	6.995
330.86	7.007
331.07	7.012
331.27	7.021
331.48	7.021
331.69	7.025
331.90	7.040
332.10	7.058
332.31	7.081
332.52	7.096
332.73	7.107
332.93	7.109
333.14	7.107
333.35	7.123
333.56	7.119
333.76	7.146
333.97	7.152
334.18	7.168
334.39	7.176
334.59	7.186
334.80	7.182
335.01	7.188
335.22	7.208
335.42	7.232
335.63	7.229
335.84	7.255
336.05	7.273
336.25	7.291
336.46	7.315
336.67	7.323
336.88	7.333
337.08	7.355
337.29	7.388
337.50	7.413
337.71	7.426
337.91	7.464
338.12	7.480
338.33	7.481
338.53	7.501
338.74	7.498
338.95	7.526
339.16	7.554
339.36	7.568
339.57	7.569
339.78	7.569
339.98	7.573
340.19	7.583
340.40	7.600
340.61	7.631
340.81	7.628
341.02	7.642
341.23	7.643
341.43	7.633
341.64	7.648
341.85	7.676
342.06	7.695
342.26	7.707
342.47	7.709
342.68	7.710
342.88	7.716
343.09	7.752
343.30	7.765
343.51	7.775
343.71	7.798
343.92	7.810
344.13	7.808
344.33	7.822
344.54	7.845
344.75	7.870
344.95	7.888
345.16	7.886
345.37	7.866
345.57	7.890
345.78	7.902
345.99	7.921
346.19	7.935
346.40	7.958
346.61	7.965
346.82	7.976
347.02	7.989
347.23	7.997
347.44	8.029
347.64	8.066
347.85	8.081
348.06	8.104
348.26	8.115
348.47	8.141
348.68	8.148
348.88	8.163
349.09	8.192
349.30	8.214
349.50	8.245
349.71	8.256
349.92	8.275
350.12	8.282
350.33	8.311
350.54	8.333
350.74	8.341
350.95	8.364
351.16	8.384
351.36	8.396
351.57	8.415
351.77	8.422
351.98	8.436
352.19	8.444
352.39	8.468
352.60	8.474
352.81	8.494
353.01	8.531
353.22	8.556
353.43	8.580
353.63	8.601
353.84	8.630
354.05	8.660
354.25	8.711
354.46	8.755
354.67	8.799
354.87	8.842
355.08	8.870
355.28	8.887
355.49	8.898
355.70	8.924
355.90	8.954
356.11	8.961
356.32	9.002
356.52	9.006
356.73	9.019
356.93	9.044
357.14	9.062
357.35	9.071
357.55	9.083
357.76	9.116
357.97	9.149
358.17	9.172
358.38	9.200
358.58	9.216
358.79	9.238
359.00	9.285
359.20	9.285
359.41	9.291
359.61	9.305
359.82	9.321
360.03	9.337
360.23	9.351
360.44	9.384
360.64	9.414
360.85	9.435
361.06	9.461
361.26	9.470
361.47	9.512
361.67	9.545
361.88	9.584
362.09	9.618
362.29	9.660
362.50	9.688
362.70	9.704
362.91	9.730
363.12	9.765
363.32	9.805
363.53	9.836
363.73	9.862
363.94	9.911
364.15	9.941
364.35	9.995
364.56	10.012
364.76	10.054
364.97	10.087
365.17	10.119
365.38	10.156
365.59	10.171
365.79	10.229
366.00	10.255
366.20	10.267
366.41	10.324
366.61	10.343
366.82	10.386
367.03	10.401
367.23	10.418
367.44	10.442
367.64	10.461
367.85	10.504
368.05	10.500
368.26	10.536
368.47	10.576
368.67	10.594
368.88	10.614
369.08	10.636
369.29	10.673
369.49	10.705
369.70	10.718
369.90	10.757
370.11	10.768
370.31	10.814
370.52	10.833
370.73	10.852
370.93	10.872
371.14	10.918
371.34	10.963
371.55	10.996
371.75	11.027
371.96	11.072
372.16	11.079
372.37	11.109
372.57	11.132
372.78	11.159
372.99	11.194
373.19	11.215
373.40	11.239
373.60	11.259
373.81	11.290
374.01	11.319
374.22	11.347
374.42	11.400
374.63	11.435
374.83	11.463
375.04	11.484
375.24	11.504
375.45	11.544
375.65	11.557
375.86	11.579
376.06	11.591
376.27	11.612
376.47	11.634
376.68	11.638
376.88	11.665
377.09	11.688
377.29	11.727
377.50	11.756
377.70	11.772
377.91	11.788
378.11	11.821
378.32	11.855
378.52	11.906
378.73	11.921
378.93	11.964
379.14	11.990
379.34	12.032
379.55	12.054
379.75	12.085
379.96	12.121
380.16	12.181
380.37	12.221
380.57	12.260
380.78	12.293
380.98	12.347
381.19	12.396
381.39	12.443
381.60	12.452
381.80	12.486
382.01	12.510
382.21	12.535
382.42	12.563
382.62	12.582
382.83	12.596
383.03	12.606
383.24	12.622
383.44	12.626
383.65	12.646
383.85	12.666
384.06	12.707
384.26	12.719
384.47	12.750
384.67	12.768
384.87	12.798
385.08	12.822
385.28	12.851
385.49	12.876
385.69	12.895
385.90	12.914
386.10	12.949
386.31	12.959
386.51	13.022
386.72	13.060
386.92	13.090
387.13	13.106
387.33	13.143
387.53	13.155
387.74	13.193
387.94	13.231
388.15	13.268
388.35	13.316
388.56	13.364
388.76	13.420
388.97	13.454
389.17	13.506
389.37	13.563
389.58	13.616
389.78	13.675
389.99	13.720
390.19	13.759
390.40	13.800
390.60	13.838
390.80	13.865
391.01	13.865
391.21	13.872
391.42	13.890
391.62	13.914
391.83	13.945
392.03	13.962
392.23	13.976
392.44	14.012
392.64	14.037
392.85	14.029
393.05	14.074
393.26	14.103
393.46	14.163
393.66	14.198
393.87	14.234
394.07	14.249
394.28	14.288
394.48	14.339
394.68	14.379
394.89	14.425
395.09	14.493
395.30	14.502
395.50	14.539
395.70	14.562
395.91	14.570
396.11	14.578
396.32	14.618
396.52	14.643
396.72	14.649
396.93	14.653
397.13	14.658
397.34	14.661
397.54	14.675
397.74	14.692
397.95	14.721
398.15	14.755
398.36	14.791
398.56	14.824
398.76	14.857
398.97	14.913
399.17	14.957
399.37	15.003
399.58	15.056
399.78	15.098
399.99	15.129
400.19	15.141
400.39	15.190
400.60	15.221
400.80	15.248
401.00	15.290
401.21	15.312
401.41	15.335
401.62	15.357
401.82	15.394
402.02	15.437
402.23	15.475
402.43	15.506
402.63	15.522
402.84	15.548
403.04	15.557
403.24	15.554
403.45	15.598
403.65	15.619
403.86	15.648
404.06	15.672
404.26	15.676
404.47	15.712
404.67	15.754
404.87	15.779
405.08	15.783
405.28	15.806
405.48	15.877
405.69	15.900
405.89	15.956
406.09	15.993
406.30	16.015
406.50	16.085
406.70	16.095
406.91	16.121
407.11	16.183
407.31	16.252
407.52	16.322
407.72	16.335
407.92	16.336
408.13	16.357
408.33	16.365
408.53	16.410
408.74	16.463
408.94	16.554
409.14	16.597
409.35	16.632
409.55	16.671
409.75	16.704
409.96	16.744
410.16	16.814
410.36	16.844
410.57	16.908
410.77	16.944
410.97	16.972
411.18	16.947
411.38	16.980
411.58	17.002
411.78	17.026
411.99	17.061
412.19	17.084
412.39	17.085
412.60	17.106
412.80	17.125
413.00	17.135
413.21	17.159
413.41	17.196
413.61	17.231
413.81	17.248
414.02	17.274
414.22	17.277
414.42	17.325
414.63	17.387
414.83	17.432
415.03	17.465
415.23	17.489
415.44	17.512
415.64	17.539
415.84	17.572
416.05	17.639
416.25	17.654
416.45	17.712
416.65	17.745
416.86	17.793
417.06	17.848
417.26	17.868
417.47	17.912
417.67	17.947
417.87	18.019
418.07	18.055
418.28	18.059
418.48	18.103
418.68	18.112
418.88	18.139
419.09	18.143
419.29	18.155
419.49	18.185
419.69	18.204
419.90	18.203
420.10	18.171
420.30	18.156
420.50	18.157
420.71	18.164
420.91	18.194
421.11	18.195
421.31	18.180
421.52	18.169
421.72	18.180
421.92	18.204
422.12	18.196
422.33	18.241
422.53	18.259
422.73	18.321
422.93	18.351
423.14	18.379
423.34	18.423
423.54	18.493
423.74	18.551
423.95	18.596
424.15	18.656
424.35	18.714
424.55	18.762
424.76	18.806
424.96	18.823
425.16	18.846
425.36	18.877
425.56	18.869
425.77	18.885
425.97	18.926
426.17	18.954
426.37	19.000
426.58	19.070
426.78	19.110
426.98	19.133
427.18	19.142
427.38	19.189
427.59	19.187
427.79	19.239
427.99	19.281
428.19	19.272
428.39	19.303
428.60	19.266
428.80	19.239
429.00	19.236
429.20	19.269
429.40	19.297
429.61	19.342
429.81	19.412
430.01	19.415
430.21	19.433
430.41	19.502
430.62	19.539
430.82	19.601
431.02	19.679
431.22	19.758
431.42	19.812
431.63	19.873
431.83	19.915
432.03	19.973
432.23	20.081
432.43	20.140
432.64	20.179
432.84	20.232
433.04	20.293
433.24	20.347
433.44	20.344
433.64	20.402
433.85	20.471
434.05	20.512
434.25	20.543
434.45	20.582
434.65	20.646
434.85	20.694
435.06	20.778
435.26	20.830
435.46	20.880
435.66	20.986
435.86	21.088
436.06	21.167
436.27	21.270
436.47	21.362
436.67	21.470
436.87	21.551
437.07	21.664
437.27	21.780
437.47	21.920
437.68	22.043
437.88	22.134
438.08	22.212
438.28	22.318
438.48	22.461
438.68	22.567
438.89	22.672
439.09	22.791
439.29	22.916
439.49	22.995
439.69	23.089
439.89	23.170
440.09	23.264
440.29	23.364
440.50	23.477
440.70	23.556
440.90	23.680
441.10	23.807
441.30	23.917
441.50	24.016
441.70	24.103
441.90	24.215
442.11	24.375
442.31	24.536
442.51	24.704
442.71	24.865
442.91	25.014
443.11	25.129
443.31	25.280
443.51	25.444
443.72	25.657
443.92	25.849
444.12	26.024
444.32	26.183
444.52	26.355
444.72	26.535
444.92	26.685
445.12	26.888
445.32	27.089
445.53	27.235
445.73	27.457
445.93	27.611
446.13	27.832
446.33	28.019
446.53	28.197
446.73	28.362
446.93	28.517
447.13	28.694
447.33	28.836
447.53	29.020
447.74	29.216
447.94	29.335
448.14	29.514
448.34	29.672
448.54	29.830
448.74	30.029
448.94	30.208
449.14	30.387
449.34	30.521
449.54	30.689
449.74	30.840
449.94	30.999
450.14	31.149
450.35	31.308
450.55	31.431
450.75	31.591
450.95	31.760
451.15	31.953
451.35	32.109
451.55	32.318
451.75	32.453
451.95	32.616
452.15	32.709
452.35	32.908
452.55	33.015
452.75	33.166
452.95	33.321
453.15	33.419
453.35	33.589
453.56	33.766
453.76	33.888
453.96	34.063
454.16	34.208
454.36	34.398
454.56	34.542
454.76	34.673
454.96	34.744
455.16	34.866
455.36	35.020
455.56	35.073
455.76	35.172
455.96	35.342
456.16	35.494
456.36	35.615
456.56	35.707
456.76	35.830
456.96	35.973
457.16	36.166
457.36	36.280
457.56	36.420
457.76	36.561
457.96	36.700
458.16	36.781
458.36	36.934
458.56	37.131
458.76	37.292
458.96	37.406
459.16	37.531
459.36	37.639
459.56	37.779
459.76	37.881
459.96	37.969
460.16	38.060
460.36	38.144
460.56	38.186
460.76	38.245
460.96	38.314
461.16	38.366
461.36	38.417
461.56	38.446
461.76	38.443
461.96	38.498
462.16	38.557
462.36	38.604
462.56	38.653
462.76	38.670
462.96	38.627
463.16	38.632
463.36	38.644
463.56	38.662
463.76	38.706
463.96	38.744
464.16	38.729
464.36	38.746
464.56	38.750
464.76	38.737
464.96	38.754
465.16	38.807
465.36	38.836
465.56	38.833
465.76	38.817
465.96	38.828
466.16	38.825
466.36	38.863
466.56	38.890
466.76	38.888
466.96	38.915
467.16	38.959
467.36	38.949
467.56	38.979
467.76	39.035
467.96	39.062
468.16	39.088
468.36	39.151
468.56	39.205
468.76	39.261
468.96	39.328
469.16	39.396
469.35	39.434
469.55	39.491
469.75	39.542
469.95	39.572
470.15	39.677
470.35	39.703
470.55	39.762
470.75	39.769
470.95	39.789
471.15	39.863
471.35	39.900
471.55	39.934
471.75	39.982
471.95	40.020
472.15	40.052
472.35	40.067
472.54	40.099
472.74	40.113
472.94	40.153
473.14	40.212
473.34	40.222
473.54	40.246
473.74	40.266
473.94	40.292
474.14	40.301
474.34	40.336
474.54	40.355
474.74	40.387
474.94	40.428
475.13	40.448
475.33	40.476
475.53	40.493
475.73	40.526
475.93	40.556
476.13	40.565
476.33	40.603
476.53	40.653
476.73	40.684
476.93	40.758
477.12	40.771
477.32	40.833
477.52	40.852
477.72	40.892
477.92	40.934
478.12	41.006
478.32	41.062
478.52	41.073
478.72	41.105
478.92	41.154
479.11	41.170
479.31	41.217
479.51	41.245
479.71	41.271
479.91	41.269
480.11	41.294
480.31	41.288
480.51	41.292
480.70	41.360
480.90	41.403
481.10	41.446
481.30	41.474
481.50	41.480
481.70	41.499
481.90	41.532
482.10	41.558
482.29	41.539
482.49	41.546
482.69	41.598
482.89	41.618
483.09	41.618
483.29	41.604
483.49	41.601
483.68	41.602
483.88	41.590
484.08	41.590
484.28	41.622
484.48	41.656
484.68	41.688
484.88	41.696
485.07	41.701
485.27	41.709
485.47	41.701
485.67	41.720
485.87	41.781
486.07	41.812
486.26	41.825
486.46	41.812
486.66	41.817
486.86	41.823
487.06	41.828
487.26	41.834
487.45	41.855
487.65	41.871
487.85	41.879
488.05	41.864
488.25	41.869
488.45	41.893
488.64	41.942
488.84	41.986
489.04	42.012
489.24	42.028
489.44	42.053
489.64	42.051
489.83	42.066
490.03	42.093
490.23	42.111
490.43	42.143
490.63	42.164
490.82	42.173
491.02	42.186
491.22	42.184
491.42	42.180
491.62	42.177
491.81	42.215
492.01	42.245
492.21	42.257
492.41	42.269
492.61	42.311
492.80	42.293
493.00	42.295
493.20	42.333
493.40	42.359
493.60	42.398
493.79	42.433
493.99	42.450
494.19	42.479
494.39	42.521
494.59	42.560
494.78	42.601
494.98	42.663
495.18	42.698
495.38	42.710
495.57	42.747
495.77	42.786
495.97	42.817
496.17	42.865
496.37	42.919
496.56	42.959
496.76	42.993
496.96	43.001
497.16	43.014
497.35	43.081
497.55	43.089
497.75	43.133
497.95	43.155
498.14	43.161
498.34	43.164
498.54	43.180
498.74	43.193
498.93	43.213
499.13	43.223
499.33	43.226
499.53	43.228
499.72	43.256
499.92	43.243
500.12	43.246
500.32	43.262
500.51	43.268
500.71	43.269
500.91	43.263
501.11	43.278
501.30	43.297
501.50	43.330
501.70	43.306
501.90	43.306
502.09	43.312
502.29	43.330
502.49	43.349
502.69	43.378
502.88	43.401
503.08	43.386
503.28	43.399
503.47	43.384
503.67	43.370
503.87	43.395
504.07	43.418
504.26	43.442
504.46	43.434
504.66	43.430
504.85	43.398
505.05	43.367
505.25	43.391
505.45	43.370
505.64	43.393
505.84	43.418
506.04	43.446
506.23	43.463
506.43	43.504
506.63	43.566
506.83	43.578
507.02	43.600
507.22	43.608
507.42	43.639
507.61	43.685
507.81	43.708
508.01	43.759
508.20	43.740
508.40	43.733
508.60	43.730
508.80	43.713
508.99	43.768
509.19	43.787
509.39	43.834
509.58	43.864
509.78	43.835
509.98	43.813
510.17	43.808
510.37	43.850
510.57	43.868
510.76	43.882
510.96	43.914
511.16	43.886
511.35	43.922
511.55	43.944
511.75	43.942
511.94	43.976
512.14	43.998
512.34	44.001
512.53	43.987
512.73	44.032
512.93	44.041
513.12	44.024
513.32	44.097
513.52	44.093
513.71	44.116
513.91	44.182
514.11	44.212
514.30	44.228
514.50	44.260
514.70	44.300
514.89	44.309
515.09	44.301
515.28	44.285
515.48	44.253
515.68	44.309
515.87	44.249
516.07	44.218
516.27	44.208
516.46	44.183
516.66	44.169
516.86	44.182
517.05	44.197
517.25	44.238
517.44	44.310
517.64	44.339
517.84	44.328
518.03	44.336
518.23	44.325
518.43	44.327
518.62	44.403
518.82	44.415
519.01	44.415
519.21	44.383
519.41	44.373
519.60	44.359
519.80	44.402
520.00	44.410
520.19	44.472
520.39	44.496
520.58	44.539
520.78	44.523
520.98	44.564
521.17	44.591
521.37	44.625
521.56	44.669
521.76	44.670
521.96	44.664
522.15	44.694
522.35	44.685
522.54	44.713
522.74	44.706
522.94	44.735
523.13	44.730
523.33	44.739
523.52	44.749
523.72	44.738
523.91	44.783
524.11	44.782
524.31	44.768
524.50	44.802
524.70	44.805
524.89	44.837
525.09	44.818
525.29	44.878
525.48	44.927
525.68	44.958
525.87	44.983
526.07	44.962
526.26	45.000
526.46	45.049
526.66	45.066
526.85	45.093
527.05	45.133
527.24	45.169
527.44	45.155
527.63	45.119
527.83	45.178
528.02	45.167
528.22	45.228
528.42	45.241
528.61	45.265
528.81	45.283
529.00	45.342
529.20	45.333
529.39	45.387
529.59	45.441
529.78	45.486
529.98	45.485
530.17	45.536
530.37	45.553
530.57	45.535
530.76	45.545
530.96	45.543
531.15	45.523
531.35	45.542
531.54	45.525
531.74	45.531
531.93	45.541
532.13	45.504
532.32	45.534
532.52	45.510
532.71	45.529
532.91	45.510
533.10	45.541
533.30	45.543
533.49	45.516
533.69	45.558
533.89	45.514
534.08	45.541
534.28	45.584
534.47	45.531
534.67	45.510
534.86	45.498
535.06	45.496
535.25	45.500
535.45	45.486
535.64	45.480
535.84	45.471
536.03	45.463
536.23	45.400
536.42	45.345
536.62	45.337
536.81	45.382
537.01	45.374
537.20	45.384
537.40	45.373
537.59	45.376
537.79	45.386
537.98	45.387
538.17	45.390
538.37	45.373
538.56	45.413
538.76	45.460
538.95	45.476
539.15	45.549
539.34	45.622
539.54	45.683
539.73	45.762
539.93	45.815
540.12	45.853
540.32	45.934
540.51	46.018
540.71	46.077
540.90	46.105
541.10	46.158
541.29	46.164
541.49	46.133
541.68	46.149
541.87	46.108
542.07	46.161
542.26	46.178
542.46	46.155
542.65	46.202
542.85	46.202
543.04	46.226
543.24	46.231
543.43	46.259
543.63	46.289
543.82	46.280
544.01	46.271
544.21	46.223
544.40	46.206
544.60	46.199
544.79	46.200
544.99	46.149
545.18	46.108
545.37	46.115
545.57	46.104
545.76	46.075
545.96	46.119
546.15	46.124
546.35	46.159
546.54	46.157
546.73	46.192
546.93	46.193
547.12	46.275
547.32	46.345
547.51	46.375
547.71	46.382
547.90	46.445
548.09	46.518
548.29	46.618
548.48	46.563
548.68	46.620
548.87	46.666
549.06	46.650
549.26	46.651
549.45	46.682
549.65	46.698
549.84	46.735
550.03	46.721
550.23	46.571
550.42	46.559
550.62	46.620
550.81	46.583
551.00	46.562
551.20	46.650
551.39	46.639
551.59	46.573
551.78	46.502
551.97	46.474
552.17	46.422
552.36	46.467
552.56	46.457
552.75	46.479
552.94	46.509
553.14	46.550
553.33	46.496
553.52	46.542
553.72	46.594
553.91	46.672
554.11	46.742
554.30	46.815
554.49	46.816
554.69	46.833
554.88	46.818
555.07	46.877
555.27	46.796
555.46	46.791
555.65	46.750
555.85	46.788
556.04	46.761
556.24	46.665
556.43	46.680
556.62	46.638
556.82	46.581
557.01	46.658
557.20	46.578
557.40	46.644
557.59	46.658
557.78	46.659
557.98	46.635
558.17	46.636
558.36	46.635
558.56	46.683
558.75	46.774
558.94	46.863
559.14	46.760
559.33	46.776
559.52	46.759
559.72	46.738
559.91	46.753
560.10	46.729
560.30	46.697
560.49	46.707
560.68	46.539
560.88	46.464
561.07	46.368
561.26	46.298
561.46	46.285
561.65	46.245
561.84	46.233
562.04	46.223
562.23	46.286
562.42	46.290
562.62	46.315
562.81	46.377
563.00	46.505
563.19	46.618
563.39	46.719
563.58	46.809
563.77	46.895
563.97	46.958
564.16	46.993
564.35	46.988
564.55	47.058
564.74	47.117
564.93	47.164
565.12	47.094
565.32	47.070
565.51	47.081
565.70	47.020
565.90	46.964
566.09	46.956
566.28	46.944
566.47	46.935
566.67	46.904
566.86	46.889
567.05	46.892
567.25	46.988
567.44	47.029
567.63	46.995
567.82	47.025
568.02	47.052
568.21	47.028
568.40	47.097
568.59	47.095
568.79	47.108
568.98	47.072
569.17	47.109
569.36	46.971
569.56	46.943
569.75	46.949
569.94	46.900
570.14	46.860
570.33	46.847
570.52	46.816
570.71	46.856
570.91	46.909
571.10	46.959
571.29	46.963
571.48	47.015
571.68	46.964
571.87	46.957
572.06	46.985
572.25	47.013
572.44	46.993
572.64	47.021
572.83	46.999
573.02	46.998
573.21	46.956
573.41	46.950
573.60	46.935
573.79	47.001
573.98	47.010
574.18	47.006
574.37	47.081
574.56	47.168
574.75	47.102
574.94	47.125
575.14	47.078
575.33	47.093
575.52	47.086
575.71	47.125
575.91	47.106
576.10	47.144
576.29	47.166
576.48	47.127
576.67	47.107
576.87	47.176
577.06	47.122
577.25	47.167
577.44	47.191
577.63	47.200
577.83	47.156
578.02	47.157
578.21	47.132
578.40	47.184
578.59	47.172
578.79	47.206
578.98	47.173
579.17	47.254
579.36	47.243
579.55	47.244
579.74	47.270
579.94	47.279
580.13	47.292
580.32	47.331
580.51	47.341
580.70	47.394
580.90	47.408
581.09	47.439
581.28	47.410
581.47	47.457
581.66	47.469
581.85	47.442
582.05	47.505
582.24	47.577
582.43	47.628
582.62	47.565
582.81	47.566
583.00	47.564
583.20	47.564
583.39	47.569
583.58	47.535
583.77	47.530
583.96	47.610
584.15	47.641
584.34	47.631
584.54	47.575
584.73	47.628
584.92	47.631
585.11	47.583
585.30	47.630
585.49	47.611
585.68	47.644
585.88	47.688
586.07	47.647
586.26	47.662
586.45	47.647
586.64	47.683
586.83	47.709
587.02	47.719
587.22	47.761
587.41	47.690
587.60	47.706
587.79	47.638
587.98	47.634
588.17	47.598
588.36	47.500
588.55	47.487
588.74	47.500
588.94	47.514
589.13	47.458
589.32	47.494
589.51	47.538
589.70	47.563
589.89	47.571
590.08	47.597
590.27	47.647
590.46	47.685
590.66	47.727
590.85	47.693
591.04	47.620
591.23	47.645
591.42	47.637
591.61	47.654
591.80	47.684
591.99	47.732
592.18	47.683
592.37	47.643
592.57	47.649
592.76	47.632
592.95	47.604
593.14	47.660
593.33	47.695
593.52	47.698
593.71	47.652
593.90	47.583
594.09	47.598
594.28	47.576
594.47	47.640
594.66	47.686
594.85	47.683
595.05	47.729
595.24	47.701
595.43	47.657
595.62	47.637
595.81	47.689
596.00	47.779
596.19	47.751
596.38	47.857
596.57	47.885
596.76	47.811
596.95	47.808
597.14	47.852
597.33	47.865
597.52	47.888
597.71	47.841
597.90	47.829
598.09	47.766
598.28	47.800
598.47	47.807
598.67	47.828
598.86	47.908
599.05	47.902
599.24	47.897
599.43	47.938
599.62	47.939
599.81	48.048
600.00	48.044
600.19	48.054
600.38	48.014
600.57	47.966
600.76	47.881
600.95	47.888
601.14	47.921
601.33	47.919
601.52	47.929
601.71	47.960
601.90	47.935
602.09	48.001
602.28	48.092
602.47	48.141
602.66	48.154
602.85	48.139
603.04	48.088
603.23	48.088
603.42	48.083
603.61	48.088
603.80	48.104
603.99	48.071
604.18	48.024
604.37	47.923
604.56	47.969
604.75	47.983
604.94	48.057
605.13	48.139
605.32	48.156
605.51	48.175
605.70	48.087
605.89	48.095
606.08	48.119
606.27	48.146
606.46	48.171
606.65	48.108
606.84	48.095
607.03	48.084
607.22	48.038
607.41	47.979
607.60	47.965
607.79	48.046
607.98	48.057
608.17	48.108
608.36	48.111
608.55	48.123
608.74	48.153
608.93	48.184
609.12	48.163
609.31	48.154
609.49	48.171
609.68	48.210
609.87	48.160
610.06	48.177
610.25	48.152
610.44	48.173
610.63	48.222
610.82	48.192
611.01	48.154
611.20	48.231
611.39	48.254
611.58	48.332
611.77	48.347
611.96	48.476
612.15	48.458
612.34	48.520
612.53	48.552
612.72	48.591
612.90	48.603
613.09	48.658
613.28	48.579
613.47	48.583
613.66	48.566
613.85	48.473
614.04	48.418
614.23	48.443
614.42	48.408
614.61	48.378
614.80	48.373
614.99	48.399
615.18	48.329
615.36	48.402
615.55	48.454
615.74	48.442
615.93	48.478
616.12	48.442
616.31	48.410
616.50	48.378
616.69	48.400
616.88	48.355
617.07	48.363
617.25	48.421
617.44	48.473
617.63	48.446
617.82	48.435
618.01	48.521
618.20	48.537
618.39	48.570
618.58	48.566
618.77	48.548
618.95	48.592
619.14	48.633
619.33	48.659
619.52	48.620
619.71	48.659
619.90	48.677
620.09	48.647
620.28	48.650
620.46	48.619
620.65	48.659
620.84	48.700
621.03	48.697
621.22	48.708
621.41	48.658
621.60	48.605
621.79	48.570
621.97	48.572
622.16	48.579
622.35	48.584
622.54	48.609
622.73	48.631
622.92	48.644
623.11	48.652
623.29	48.633
623.48	48.687
623.67	48.745
623.86	48.757
624.05	48.808
624.24	48.784
624.42	48.839
624.61	48.919
624.80	48.943
624.99	48.883
625.18	48.875
625.37	48.864
625.55	48.862
625.74	48.881
625.93	48.873
626.12	48.828
626.31	48.833
626.50	48.819
626.68	48.752
626.87	48.708
627.06	48.732
627.25	48.729
627.44	48.756
627.63	48.716
627.81	48.712
628.00	48.788
628.19	48.782
628.38	48.784
628.57	48.838
628.75	48.854
628.94	48.849
629.13	48.819
629.32	48.803
629.51	48.768
629.69	48.809
629.88	48.780
630.07	48.710
630.26	48.728
630.45	48.787
630.63	48.771
630.82	48.795
631.01	48.802
631.20	48.820
631.39	48.825
631.57	48.853
631.76	48.874
631.95	48.865
632.14	48.886
632.32	48.901
632.51	48.818
632.70	48.804
632.89	48.786
633.08	48.806
633.26	48.848
633.45	48.911
633.64	48.901
633.83	48.849
634.01	48.855
634.20	48.876
634.39	48.892
634.58	48.977
634.76	48.965
634.95	48.943
635.14	48.930
635.33	48.886
635.51	48.825
635.70	48.849
635.89	48.895
636.08	48.864
636.26	48.804
636.45	48.781
636.64	48.759
636.83	48.736
637.01	48.763
637.20	48.769
637.39	48.800
637.58	48.842
637.76	48.854
637.95	48.858
638.14	48.941
638.33	49.034
638.51	49.063
638.70	48.987
638.89	48.983
639.07	49.030
639.26	49.041
639.45	49.079
639.64	49.088
639.82	49.076
640.01	49.079
640.20	49.084
640.38	49.054
640.57	49.070
640.76	49.147
640.95	49.113
641.13	49.043
641.32	49.025
641.51	48.996
641.69	48.994
641.88	48.916
642.07	48.868
642.26	48.865
642.44	48.852
642.63	48.833
642.82	48.841
643.00	48.918
643.19	48.981
643.38	49.009
643.56	48.980
643.75	48.945
643.94	49.033
644.12	49.119
644.31	49.097
644.50	49.145
644.68	49.115
644.87	49.130
645.06	49.128
645.24	49.085
645.43	49.111
645.62	49.133
645.81	49.198
645.99	49.173
646.18	49.096
646.37	49.087
646.55	49.070
646.74	49.049
646.92	49.038
647.11	49.007
647.30	49.053
647.48	49.059
647.67	49.033
647.86	48.967
648.04	49.002
648.23	49.061
648.42	49.053
648.60	49.050
648.79	49.111
648.98	49.092
649.16	49.079
649.35	49.141
649.54	49.134
649.72	49.150
649.91	49.148
650.09	49.107
650.28	49.103
650.47	49.110
650.65	49.105
650.84	49.105
651.03	49.140
651.21	49.206
651.40	49.083
651.59	49.053
651.77	49.100
651.96	49.153
652.14	49.186
652.33	49.187
652.52	49.204
652.70	49.232
652.89	49.256
653.07	49.258
653.26	49.235
653.45	49.280
653.63	49.329
653.82	49.312
654.00	49.288
654.19	49.258
654.38	49.224
654.56	49.213
654.75	49.152
654.93	49.073
655.12	49.056
655.31	48.991
655.49	48.952
655.68	48.906
655.86	48.889
656.05	48.840
656.24	48.894
656.42	48.968
656.61	48.958
656.79	48.998
656.98	49.053
657.16	49.049
657.35	49.057
657.54	49.127
657.72	49.178
657.91	49.178
658.09	49.275
658.28	49.302
658.46	49.280
658.65	49.351
658.84	49.291
659.02	49.330
659.21	49.382
659.39	49.456
659.58	49.457
659.76	49.456
659.95	49.543
660.13	49.517
660.32	49.529
660.51	49.507
660.69	49.441
660.88	49.530
661.06	49.509
661.25	49.519
661.43	49.546
661.62	49.533
661.80	49.565
661.99	49.547
662.17	49.565
662.36	49.578
662.55	49.628
662.73	49.722
662.92	49.711
663.10	49.742
663.29	49.767
663.47	49.736
663.66	49.729
663.84	49.669
664.03	49.717
664.21	49.739
664.40	49.736
664.58	49.811
664.77	49.784
664.95	49.819
665.14	49.799
665.32	49.715
665.51	49.717
665.69	49.722
665.88	49.771
666.06	49.717
666.25	49.686
666.43	49.592
666.62	49.519
666.80	49.573
666.99	49.519
667.17	49.510
667.36	49.566
667.54	49.547
667.73	49.575
667.91	49.570
668.10	49.575
668.28	49.562
668.47	49.641
668.65	49.649
668.84	49.607
669.02	49.654
669.21	49.682
669.39	49.652
669.58	49.665
669.76	49.631
669.95	49.610
670.13	49.589
670.31	49.596
670.50	49.579
670.68	49.518
670.87	49.437
671.05	49.365
671.24	49.332
671.42	49.377
671.61	49.389
671.79	49.386
671.98	49.397
672.16	49.432
672.35	49.447
672.53	49.452
672.71	49.489
672.90	49.547
673.08	49.589
673.27	49.514
673.45	49.454
673.64	49.449
673.82	49.466
674.01	49.416
674.19	49.338
674.37	49.383
674.56	49.327
674.74	49.323
674.93	49.279
675.11	49.342
675.30	49.403
675.48	49.431
675.66	49.433
675.85	49.444
676.03	49.507
676.22	49.565
676.40	49.527
676.58	49.604
676.77	49.622
676.95	49.710
677.14	49.628
677.32	49.691
677.50	49.663
677.69	49.652
677.87	49.653
678.06	49.621
678.24	49.636
678.43	49.680
678.61	49.649
678.79	49.643
678.98	49.683
679.16	49.725
679.34	49.727
679.53	49.811
679.71	49.858
679.90	49.840
680.08	49.881
680.26	49.845
680.45	49.774
680.63	49.767
680.82	49.731
681.00	49.648
681.18	49.662
681.37	49.630
681.55	49.572
681.73	49.583
681.92	49.566
682.10	49.530
682.29	49.570
682.47	49.551
682.65	49.534
682.84	49.531
683.02	49.557
683.20	49.578
683.39	49.544
683.57	49.606
683.75	49.575
683.94	49.632
684.12	49.645
684.30	49.600
684.49	49.654
684.67	49.712
684.85	49.751
685.04	49.725
685.22	49.622
685.40	49.642
685.59	49.585
685.77	49.572
685.96	49.551
686.14	49.578
686.32	49.629
686.50	49.623
686.69	49.566
686.87	49.588
687.05	49.661
687.24	49.685
687.42	49.756
687.60	49.817
687.79	49.862
687.97	49.843
688.15	49.888
688.34	49.862
688.52	49.858
688.70	49.897
688.89	49.861
689.07	49.846
689.25	49.868
689.44	49.839
689.62	49.834
689.80	49.788
689.98	49.840
690.17	49.766
690.35	49.796
690.53	49.770
690.72	49.741
690.90	49.746
691.08	49.698
691.27	49.745
691.45	49.749
691.63	49.685
691.81	49.707
692.00	49.721
692.18	49.736
692.36	49.729
692.54	49.785
692.73	49.867
692.91	49.810
693.09	49.780
693.28	49.780
693.46	49.784
693.64	49.773
693.82	49.800
694.01	49.755
694.19	49.744
694.37	49.776
694.55	49.761
694.74	49.738
694.92	49.837
695.10	49.889
695.28	49.900
695.47	49.868
695.65	49.955
695.83	49.951
696.01	49.960
696.20	49.936
696.38	49.922
696.56	49.952
696.74	49.869
696.93	49.802
697.11	49.833
697.29	49.777
697.47	49.752
697.66	49.699
697.84	49.664
698.02	49.617
698.20	49.603
698.39	49.577
698.57	49.554
698.75	49.581
698.93	49.646
699.11	49.583
699.30	49.643
699.48	49.648
699.66	49.672
699.84	49.696
700.03	49.732
700.21	49.757
700.39	49.773
700.57	49.770
700.75	49.782
700.94	49.733
701.12	49.731
701.30	49.694
701.48	49.773
701.66	49.764
701.85	49.781
702.03	49.800
702.21	49.793
702.39	49.810
702.57	49.859
702.76	49.890
702.94	49.894
703.12	49.919
703.30	49.903
703.48	49.900
703.66	49.921
703.85	49.895
704.03	49.878
704.21	49.910
704.39	49.880
704.57	49.801
704.75	49.815
704.94	49.870
705.12	49.822
705.30	49.872
705.48	49.851
705.66	49.825
705.84	49.848
706.03	49.799
706.21	49.823
706.39	49.862
706.57	49.938
706.75	49.906
706.93	49.849
707.12	49.893
707.30	49.883
707.48	49.806
707.66	49.789
707.84	49.805
708.02	49.966
708.20	49.970
708.39	50.033
708.57	49.973
708.75	49.951
708.93	50.043
709.11	50.043
709.29	50.032
709.47	50.129
709.66	50.116
709.84	50.071
710.02	49.936
710.20	49.914
710.38	49.791
710.56	49.827
710.74	49.875
710.92	49.813
711.10	49.843
711.29	49.837
711.47	49.801
711.65	49.786
711.83	49.785
712.01	49.799
712.19	49.769
712.37	49.821
712.55	49.776
712.73	49.776
712.92	49.720
713.10	49.665
713.28	49.719
713.46	49.762
713.64	49.837
713.82	49.849
714.00	49.894
714.18	49.944
714.36	49.900
714.54	49.915
714.72	49.887
714.91	49.979
715.09	49.952
715.27	49.860
715.45	49.897
715.63	49.945
715.81	49.951
715.99	49.951
716.17	49.873
716.35	49.853
716.53	49.870
716.71	49.891
716.89	49.827
717.07	49.948
717.25	50.018
717.43	49.965
717.62	49.940
717.80	49.892
717.98	49.871
718.16	49.947
718.34	49.979
718.52	49.954
718.70	49.957
718.88	50.045
719.06	49.977
719.24	49.922
719.42	49.955
719.60	49.911
719.78	50.008
719.96	50.042
720.14	50.067
720.32	50.117
720.50	50.203
720.68	50.149
720.86	50.024
721.04	50.037
721.22	50.192
721.40	50.181
721.58	50.226
721.76	50.168
721.94	50.132
722.12	50.117
722.30	50.070
722.48	50.034
722.66	50.110
722.84	50.228
723.03	50.238
723.21	50.106
723.39	50.082
723.57	50.044
723.75	50.100
723.93	50.189
724.11	50.175
724.29	50.266
724.47	50.221
724.65	50.283
724.83	50.281
725.00	50.291
725.18	50.377
725.36	50.350
725.54	50.400
725.72	50.350
725.90	50.284
726.08	50.301
726.26	50.280
726.44	50.376
726.62	50.353
726.80	50.335
726.98	50.370
727.16	50.293
727.34	50.256
727.52	50.153
727.70	50.234
727.88	50.286
728.06	50.230
728.24	50.216
728.42	50.180
728.60	50.130
728.78	50.116
728.96	50.121
729.14	50.190
729.32	50.198
729.50	50.286
729.68	50.238
729.86	50.215
730.04	50.207
730.22	50.198
730.39	50.140
730.57	50.172
730.75	50.260
730.93	50.242
731.11	50.155
731.29	50.214
731.47	50.166
731.65	50.200
731.83	50.159
732.01	50.208
732.19	50.243
732.37	50.265
732.55	50.233
732.73	50.179
732.90	50.202
733.08	50.266
733.26	50.297
733.44	50.395
733.62	50.360
733.80	50.505
733.98	50.531
734.16	50.477
734.34	50.521
734.52	50.549
734.70	50.520
734.87	50.544
735.05	50.565
735.23	50.501
735.41	50.502
735.59	50.481
735.77	50.426
735.95	50.420
736.13	50.414
736.31	50.418
736.49	50.468
736.66	50.446
736.84	50.414
737.02	50.365
737.20	50.347
737.38	50.302
737.56	50.374
737.74	50.330
737.92	50.404
738.09	50.424
738.27	50.392
738.45	50.335
738.63	50.414
738.81	50.443
738.99	50.403
739.17	50.441
739.34	50.358
739.52	50.358
739.70	50.357
739.88	50.223
740.06	50.286
740.24	50.278
740.42	50.373
740.59	50.298
740.77	50.292
740.95	50.352
741.13	50.367
741.31	50.410
741.49	50.433
741.66	50.445
741.84	50.628
742.02	50.632
742.20	50.686
742.38	50.645
742.56	50.816
742.73	50.877
742.91	50.899
743.09	50.864
743.27	50.819
743.45	50.831
743.63	50.846
743.80	50.667
743.98	50.583
744.16	50.508
744.34	50.532
744.52	50.375
744.69	50.284
744.87	50.248
745.05	50.304
745.23	50.352
745.41	50.278
745.59	50.281
745.76	50.433
745.94	50.502
746.12	50.599
746.30	50.520
746.47	50.585
746.65	50.603
746.83	50.625
747.01	50.572
747.19	50.611
747.36	50.723
747.54	50.725
747.72	50.623
747.90	50.606
748.08	50.603
748.25	50.632
748.43	50.651
748.61	50.625
748.79	50.633
748.96	50.640
749.14	50.637
749.32	50.526
749.50	50.448
749.68	50.461
749.85	50.418
750.03	50.315
750.21	50.355
750.39	50.312
750.56	50.338
750.74	50.280
750.92	50.394
751.10	50.420
751.27	50.448
751.45	50.580
751.63	50.573
751.81	50.542
751.98	50.595
752.16	50.555
752.34	50.587
752.51	50.567
752.69	50.626
752.87	50.598
753.05	50.677
753.22	50.676
753.40	50.604
753.58	50.586
753.76	50.704
753.93	50.743
754.11	50.733
754.29	50.704
754.46	50.667
754.64	50.669
754.82	50.625
755.00	50.504
755.17	50.566
755.35	50.559
755.53	50.625
755.70	50.617
755.88	50.580
756.06	50.557
756.24	50.471
756.41	50.544
756.59	50.514
756.77	50.614
756.94	50.629
757.12	50.628
757.30	50.577
757.47	50.647
757.65	50.678
757.83	50.723
758.01	50.783
758.18	50.909
758.36	50.932
758.54	50.997
758.71	51.008
758.89	51.011
759.07	50.993
759.24	51.033
759.42	50.921
759.60	50.865
759.77	50.849
759.95	50.813
760.13	50.685
760.30	50.662
760.48	50.633
760.66	50.624
760.83	50.654
761.01	50.604
761.19	50.656
761.36	50.710
761.54	50.700
761.72	50.696
761.89	50.678
762.07	50.888
762.24	50.829
762.42	50.880
762.60	50.846
762.77	50.883
762.95	50.965
763.13	50.926
763.30	50.874
763.48	50.932
763.66	51.012
763.83	51.137
764.01	51.006
764.18	51.123
764.36	51.052
764.54	51.079
764.71	51.127
764.89	51.133
765.07	51.058
765.24	51.086
765.42	51.034
765.59	50.969
765.77	50.917
765.95	50.948
766.12	50.807
766.30	50.900
766.47	50.820
766.65	50.811
766.83	50.779
767.00	50.882
767.18	50.997
767.35	51.112
767.53	51.104
767.71	51.104
767.88	51.150
768.06	51.323
768.23	51.283
768.41	51.278
768.59	51.253
768.76	51.194
768.94	51.219
769.11	51.138
769.29	51.070
769.46	51.130
769.64	51.076
769.82	51.075
769.99	51.009
770.17	51.025
770.34	51.032
770.52	50.966
770.69	51.060
770.87	51.084
771.05	51.102
771.22	51.102
771.40	51.072
771.57	51.142
771.75	51.083
771.92	50.999
772.10	50.930
772.27	51.013
772.45	51.030
772.63	51.013
772.80	50.965
772.98	51.013
773.15	50.993
773.33	51.050
773.50	51.094
773.68	51.213
773.85	51.299
774.03	51.368
774.20	51.292
774.38	51.332
774.55	51.307
774.73	51.438
774.91	51.387
775.08	51.401
775.26	51.346
775.43	51.213
775.61	51.228
775.78	51.244
775.96	51.217
776.13	51.304
776.31	51.292
776.48	51.283
776.66	51.203
776.83	51.155
777.01	51.266
777.18	51.281
777.36	51.392
777.53	51.417
777.71	51.298
777.88	51.336
778.06	51.233
778.23	51.312
778.41	51.359
778.58	51.351
778.76	51.499
778.93	51.340
779.11	51.391
779.28	51.348
779.46	51.291
779.63	51.418
779.80	51.514
779.98	51.511
780.15	51.461
780.33	51.393
780.50	51.456
780.68	51.403
780.85	51.447
781.03	51.447
781.20	51.542
781.38	51.499
781.55	51.452
781.73	51.468
781.90	51.675
782.08	51.633
782.25	51.702
782.42	51.651
782.60	51.570
782.77	51.650
782.95	51.546
783.12	51.575
783.30	51.620
783.47	51.687
783.65	51.679
783.82	51.609
783.99	51.628
784.17	51.595
784.34	51.612
784.52	51.696
784.69	51.793
784.87	51.882
785.04	51.823
785.21	51.868
785.39	51.834
785.56	51.734
785.74	51.754
785.91	51.856
786.08	51.885
786.26	51.875
786.43	51.827
786.61	51.555
786.78	51.507
786.96	51.470
787.13	51.436
787.30	51.539
787.48	51.667
787.65	51.692
787.83	51.637
788.00	51.705
788.17	51.695
788.35	51.690
788.52	51.779
788.70	51.806
788.87	51.833
789.04	51.828
789.22	51.762
789.39	51.747
789.56	51.695
789.74	51.699
789.91	51.649
790.09	51.735
790.26	51.887
790.43	52.029
790.61	52.088
790.78	52.072
790.95	52.075
791.13	52.143
791.30	52.061
791.47	52.062
791.65	52.026
791.82	52.015
792.00	52.000
792.17	51.860
792.34	51.752
792.52	51.761
792.69	51.846
792.86	51.788
793.04	51.823
793.21	51.776
793.38	51.830
793.56	51.926
793.73	52.017
793.90	52.024
794.08	52.103
794.25	52.254
794.42	52.222
794.60	52.164
794.77	52.354
794.94	52.351
795.12	52.266
795.29	52.273
795.46	52.303
795.64	52.252
795.81	52.254
795.98	52.220
796.16	52.050
796.33	52.178
796.50	52.270
796.68	52.196
796.85	52.181
797.02	52.427
797.19	52.334
797.37	52.293
797.54	52.297
797.71	52.213
797.89	52.404
798.06	52.575
798.23	52.408
798.41	52.389
798.58	52.405
798.75	52.417
798.92	52.280
799.10	52.343
799.27	52.417
799.44	52.434
799.62	52.397
799.79	52.239
799.96	52.261
800.13	52.411
800.31	52.253
800.48	52.283
800.65	52.324
800.82	52.483
801.00	52.588
801.17	52.511
801.34	52.603
801.52	52.805
801.69	52.711
801.86	52.593
802.03	52.497
802.21	52.632
802.38	52.533
802.55	52.492
802.72	52.305
802.90	52.213
803.07	52.152
803.24	52.146
803.41	52.061
803.59	52.153
803.76	52.077
803.93	52.154
804.10	52.014
804.27	52.036
804.45	52.140
804.62	52.290
804.79	52.319
804.96	52.545
805.14	52.597
805.31	52.572
805.48	52.614
805.65	52.720
805.82	52.658
806.00	52.786
806.17	52.746
806.34	52.688
806.51	52.660
806.69	52.637
806.86	52.448
807.03	52.346
807.20	52.418
807.37	52.349
807.55	52.460
807.72	52.529
807.89	52.377
808.06	52.466
808.23	52.412
808.41	52.439
808.58	52.476
808.75	52.578
808.92	52.700
809.09	52.637
809.26	52.545
809.44	52.418
809.61	52.366
809.78	52.605
809.95	52.734
810.12	52.721
810.30	52.744
810.47	52.666
810.64	52.610
810.81	52.476
810.98	52.456
811.15	52.685
811.33	52.701
811.50	52.874
811.67	52.836
811.84	52.661
812.01	52.620
812.18	52.601
812.35	52.646
812.53	52.684
812.70	52.804
812.87	52.824
813.04	52.682
813.21	52.779
813.38	52.601
813.55	52.513
813.73	52.502
813.90	52.648
814.07	52.636
814.24	52.650
814.41	52.671
814.58	52.659
814.75	52.748
814.93	52.861
815.10	52.731
815.27	52.796
815.44	52.926
815.61	53.081
815.78	52.872
815.95	52.928
816.12	52.928
816.29	52.937
816.47	52.920
816.64	52.858
816.81	52.870
816.98	53.027
817.15	53.021
817.32	53.005
817.49	52.818
817.66	52.854
817.83	52.795
818.00	52.948
818.18	52.989
818.35	52.873
818.52	52.924
818.69	52.890
818.86	52.820
819.03	52.844
819.20	52.816
819.37	52.913
819.54	53.040
819.71	52.936
819.88	52.664
820.05	52.548
820.23	52.585
820.40	52.676
820.57	52.667
820.74	52.680
820.91	52.744
821.08	52.762
821.25	52.717
821.42	52.737
821.59	52.955
821.76	53.123
821.93	53.335
822.10	53.547
822.27	53.548
822.44	53.521
822.61	53.609
822.78	53.457
822.95	53.377
823.12	53.454
823.29	53.520
823.47	53.446
823.64	53.588
823.81	53.473
823.98	53.320
824.15	53.155
824.32	53.197
824.49	53.068
824.66	53.194
824.83	53.369
825.00	53.429
825.17	53.272
825.34	53.319
825.51	53.304
825.68	53.390
825.85	53.400
826.02	53.473
826.19	53.471
826.36	53.637
826.53	53.709
826.70	53.668
826.87	53.568
827.04	53.766
827.21	53.860
827.38	53.925
827.55	53.901
827.72	53.974
827.89	54.024
828.06	54.025
828.23	53.925
828.40	53.972
828.57	53.894
828.74	54.019
828.91	53.885
829.08	53.688
829.25	53.645
829.42	53.762
829.59	53.757
829.76	53.673
829.93	53.795
830.10	53.718
830.27	53.578
830.44	53.570
830.60	53.657
830.77	53.731
830.94	53.842
831.11	53.623
831.28	53.487
831.45	53.476
831.62	53.339
831.79	53.161
831.96	53.464
832.13	53.570
832.30	53.712
832.47	53.493
832.64	53.474
832.81	53.374
832.98	53.663
833.15	53.647
833.32	53.623
833.49	53.887
833.65	53.874
833.82	53.599
833.99	53.527
834.16	53.378
834.33	53.471
834.50	53.574
834.67	53.818
834.84	53.590
835.01	53.587
835.18	53.429
835.35	53.298
835.52	53.467
835.69	53.468
835.85	53.404
836.02	53.398
836.19	53.421
836.36	53.391
836.53	53.264
836.70	53.414
836.87	53.386
837.04	53.464
837.21	53.735
837.38	53.667
837.54	53.723
837.71	53.973
837.88	54.144
838.05	54.044
838.22	53.939
838.39	54.027
838.56	53.814
838.73	53.875
838.89	53.974
839.06	53.889
839.23	54.033
839.40	54.086
839.57	54.066
839.74	54.071
839.91	54.171
840.08	54.246
840.24	54.159
840.41	54.123
840.58	54.004
840.75	54.108
840.92	54.094
841.09	54.057
841.26	54.016
841.42	53.700
841.59	53.707
841.76	53.701
841.93	53.593
842.10	53.541
842.27	53.748
842.43	53.893
842.60	53.966
842.77	53.978
842.94	53.868
843.11	53.950
843.28	54.150
843.44	54.104
843.61	54.170
843.78	54.270
843.95	54.251
844.12	54.334
844.28	54.353
844.45	54.190
844.62	53.874
844.79	54.027
844.96	54.200
845.13	54.384
845.29	54.317
845.46	54.493
845.63	54.364
845.80	54.473
845.97	54.357
846.13	54.340
846.30	54.393
846.47	54.737
846.64	54.678
846.81	54.547
846.97	54.432
847.14	54.663
847.31	54.524
847.48	54.429
847.64	54.294
847.81	54.216
847.98	54.191
848.15	54.231
848.32	54.344
848.48	54.382
848.65	54.241
848.82	54.109
848.99	54.006
849.15	53.811
849.32	53.931
849.49	54.161
849.66	54.311
849.82	54.195
849.99	53.942
850.16	53.711
850.33	53.760
850.49	53.881
850.66	53.914
850.83	53.931
851.00	53.973
851.16	53.968
851.33	53.921
851.50	54.107
851.67	53.960
851.83	54.259
852.00	54.207
852.17	54.097
852.34	54.065
852.50	53.991
852.67	53.846
852.84	53.795
853.01	53.935
853.17	53.700
853.34	53.545
853.51	53.919
853.67	53.678
853.84	53.961
854.01	54.157
854.18	54.193
854.34	54.283
854.51	54.313
854.68	54.728
854.84	54.704
855.01	54.916
855.18	54.732
855.34	54.555
855.51	54.758
855.68	54.831
855.85	54.586
856.01	54.505
856.18	54.781
856.35	54.880
856.51	54.783
856.68	54.847
856.85	54.932
857.01	55.137
857.18	55.094
857.35	55.183
857.51	54.795
857.68	54.924
857.85	55.030
858.01	54.700
858.18	54.575
858.35	54.304
858.51	54.243
858.68	54.193
858.85	54.121
859.01	54.515
859.18	54.319
859.35	54.489
859.51	54.241
859.68	54.202
859.85	54.143
860.01	54.255
860.18	54.451
860.35	54.533
860.51	54.435
860.68	54.563
860.84	54.314
861.01	54.485
861.18	54.418
861.34	54.619
861.51	54.684
861.68	54.608
861.84	54.543
862.01	54.481
862.18	54.638
862.34	54.736
862.51	54.484
862.67	54.581
862.84	54.505
863.01	54.556
863.17	54.645
863.34	54.660
863.50	54.764
863.67	54.996
863.84	55.307
864.00	55.313
864.17	55.628
864.33	55.808
864.50	55.704
864.67	55.774
864.83	55.940
865.00	56.122
865.16	56.199
865.33	56.208
865.50	56.041
865.66	55.856
865.83	55.561
865.99	55.117
866.16	55.307
866.33	55.474
866.49	55.417
866.66	55.397
866.82	55.242
866.99	54.936
867.15	55.078
867.32	55.002
867.49	54.935
867.65	55.118
867.82	55.359
867.98	55.183
868.15	55.008
868.31	55.080
868.48	55.068
868.64	54.913
868.81	55.257
868.98	55.023
869.14	54.971
869.31	55.004
869.47	55.219
869.64	55.119
869.80	55.171
869.97	55.272
870.13	55.022
870.30	55.023
870.46	55.285
870.63	55.409
870.79	55.718
870.96	56.092
871.12	55.933
871.29	55.758
871.46	55.837
871.62	55.578
871.79	55.434
871.95	55.453
872.12	55.440
872.28	55.513
872.45	55.206
872.61	55.069
872.78	54.848
872.94	54.892
873.11	54.879
873.27	54.764
873.44	54.967
873.60	55.145
873.77	55.342
873.93	55.430
874.10	55.201
874.26	55.295
874.43	55.351
874.59	55.479
874.76	55.590
874.92	55.366
875.09	55.640
875.25	55.827
875.41	55.664
875.58	55.819
875.74	55.867
875.91	56.054
876.07	56.119
876.24	56.318
876.40	56.242
876.57	56.220
876.73	56.351
876.90	56.188
877.06	55.855
877.23	55.911
877.39	55.697
877.56	55.589
877.72	55.419
877.88	55.616
878.05	55.397
878.21	55.350
878.38	55.420
878.54	55.560
878.71	55.478
878.87	55.635
879.04	55.679
879.20	55.755
879.36	55.702
879.53	55.774
879.69	55.470
879.86	55.584
880.02	55.958
880.19	55.470
880.35	55.922
880.51	55.024
880.68	56.050
>>>>>End Processed Spectral Data<<<<<
