# Supplementary material for: Structure and pigment make the eyed elater’s eyespots black
Source: PeerJ. 2020 Jan 13;8:e8161. doi: 10.7717/peerj.8161 (PMC6964691; doi:10.7717/peerj.8161)
Supplement: Supplemental Information 3 — 42 text files with reflectance spectra and 1 R script text file [file peerj-08-8161-s003.zip › beetle/90_cuticle_VTEC000005068_2.txt]

SpectraSuite Data File
++++++++++++++++++++++++++++++++++++
Date: Sun Feb 03 12:50:21 EST 2019
User: Paul
Dark Spectrum Present: Yes
Reference Spectrum Present: Yes
Number of Sampled Component Spectra: 1
Spectrometers: USB4C01401
Integration Time (usec): 40000 (USB4C01401)
Spectra Averaged: 5 (USB4C01401)
Boxcar Smoothing: 5 (USB4C01401)
Correct for Electrical Dark: No (USB4C01401)
Strobe/Lamp Enabled: No (USB4C01401)
Correct for Detector Non-linearity: No (USB4C01401)
Correct for Stray Light: No (USB4C01401)
Number of Pixels in Processed Spectrum: 3648
>>>>>Begin Processed Spectral Data<<<<<
179.04	58.947
179.26	58.947
179.47	58.947
179.69	-9.302
179.90	96.522
180.12	99.275
180.33	125.240
180.55	152.450
180.76	181.150
180.98	150.120
181.19	165.634
181.41	179.899
181.62	197.802
181.84	124.903
182.05	90.869
182.27	82.212
182.48	76.930
182.70	72.431
182.91	69.989
183.13	69.590
183.34	70.681
183.56	71.620
183.77	69.126
183.99	68.075
184.20	68.072
184.41	69.604
184.63	70.323
184.84	71.804
185.06	73.371
185.27	72.702
185.49	72.036
185.70	70.462
185.92	69.727
186.13	70.050
186.35	70.751
186.56	69.985
186.78	70.144
186.99	69.006
187.21	68.795
187.42	68.765
187.64	70.435
187.85	69.789
188.06	69.485
188.28	67.373
188.49	67.605
188.71	67.605
188.92	68.284
189.14	68.201
189.35	67.814
189.57	67.261
189.78	67.143
190.00	66.830
190.21	66.914
190.42	68.208
190.64	69.105
190.85	68.413
191.07	67.617
191.28	67.476
191.50	66.662
191.71	67.814
191.93	68.220
192.14	67.211
192.36	65.959
192.57	66.026
192.78	64.691
193.00	64.236
193.21	65.164
193.43	66.811
193.64	67.364
193.86	67.281
194.07	67.613
194.28	66.907
194.50	66.630
194.71	66.823
194.93	67.678
195.14	68.846
195.36	69.883
195.57	69.000
195.78	67.675
196.00	66.171
196.21	67.314
196.43	66.776
196.64	65.523
196.86	66.675
197.07	67.807
197.28	67.451
197.50	66.442
197.71	64.849
197.93	65.295
198.14	64.496
198.36	65.775
198.57	63.525
198.78	64.097
199.00	66.698
199.21	66.279
199.43	66.462
199.64	65.432
199.85	64.943
200.07	66.709
200.28	66.752
200.50	67.455
200.71	66.130
200.92	65.995
201.14	64.611
201.35	63.706
201.57	63.115
201.78	64.005
201.99	65.139
202.21	65.929
202.42	65.331
202.64	65.765
202.85	66.152
203.06	67.477
203.28	69.925
203.49	70.265
203.71	69.603
203.92	69.310
204.13	65.917
204.35	63.802
204.56	64.096
204.78	62.741
204.99	62.035
205.20	61.408
205.42	61.697
205.63	60.800
205.85	61.746
206.06	61.909
206.27	62.183
206.49	64.202
206.70	64.334
206.91	65.625
207.13	66.686
207.34	67.002
207.56	67.715
207.77	67.964
207.98	68.114
208.20	68.401
208.41	69.429
208.62	69.868
208.84	69.801
209.05	71.490
209.27	70.358
209.48	71.534
209.69	73.057
209.91	71.949
210.12	70.966
210.33	71.112
210.55	69.880
210.76	69.966
210.97	69.563
211.19	69.901
211.40	69.098
211.61	68.413
211.83	68.295
212.04	66.659
212.26	67.379
212.47	66.312
212.68	66.713
212.90	66.967
213.11	67.154
213.32	66.076
213.54	65.786
213.75	64.984
213.96	64.885
214.18	64.649
214.39	64.629
214.60	65.145
214.82	65.431
215.03	64.224
215.24	64.378
215.46	63.730
215.67	65.440
215.88	65.757
216.10	66.881
216.31	66.693
216.52	66.093
216.74	66.660
216.95	66.000
217.16	67.451
217.38	68.015
217.59	68.675
217.80	67.241
218.02	65.614
218.23	65.885
218.44	65.865
218.66	66.179
218.87	65.203
219.08	64.594
219.30	63.538
219.51	63.039
219.72	62.310
219.94	61.333
220.15	61.618
220.36	61.901
220.58	60.151
220.79	59.608
221.00	58.883
221.22	58.780
221.43	57.885
221.64	58.047
221.85	57.630
222.07	57.366
222.28	56.711
222.49	56.199
222.71	55.556
222.92	55.784
223.13	55.669
223.35	55.324
223.56	55.137
223.77	55.320
223.99	55.222
224.20	54.952
224.41	54.769
224.62	54.797
224.84	54.679
225.05	54.677
225.26	54.358
225.48	54.269
225.69	54.279
225.90	54.186
226.11	54.050
226.33	53.874
226.54	53.732
226.75	53.565
226.97	53.686
227.18	53.614
227.39	53.590
227.60	53.737
227.82	53.540
228.03	53.659
228.24	53.639
228.46	53.568
228.67	53.577
228.88	53.501
229.09	53.603
229.31	53.458
229.52	53.439
229.73	53.379
229.95	53.323
230.16	53.208
230.37	53.070
230.58	53.017
230.80	53.059
231.01	53.119
231.22	53.157
231.43	53.041
231.65	53.071
231.86	53.032
232.07	53.047
232.28	53.081
232.50	53.124
232.71	53.066
232.92	53.046
233.14	53.085
233.35	53.106
233.56	53.060
233.77	53.103
233.99	53.105
234.20	53.108
234.41	53.110
234.62	53.151
234.84	53.192
235.05	53.298
235.26	53.311
235.47	53.334
235.69	53.315
235.90	53.421
236.11	53.473
236.32	53.453
236.53	53.545
236.75	53.614
236.96	53.643
237.17	53.709
237.38	53.729
237.60	53.822
237.81	53.879
238.02	53.832
238.23	53.800
238.45	53.795
238.66	53.800
238.87	53.839
239.08	53.821
239.30	53.755
239.51	53.834
239.72	53.879
239.93	53.925
240.14	53.876
240.36	53.974
240.57	54.004
240.78	54.036
240.99	54.040
241.21	54.060
241.42	54.072
241.63	54.107
241.84	54.100
242.05	54.075
242.27	54.051
242.48	54.035
242.69	54.014
242.90	54.044
243.11	54.053
243.33	54.139
243.54	54.100
243.75	54.099
243.96	54.080
244.18	54.095
244.39	54.115
244.60	54.075
244.81	54.084
245.02	54.043
245.24	54.033
245.45	54.086
245.66	54.049
245.87	54.081
246.08	54.030
246.30	54.036
246.51	54.005
246.72	53.904
246.93	53.962
247.14	53.987
247.35	53.991
247.57	54.046
247.78	53.984
247.99	54.000
248.20	53.950
248.41	53.982
248.63	53.994
248.84	53.994
249.05	53.956
249.26	53.907
249.47	53.901
249.68	53.900
249.90	53.822
250.11	53.851
250.32	53.828
250.53	53.844
250.74	53.835
250.96	53.757
251.17	53.714
251.38	53.732
251.59	53.730
251.80	53.684
252.01	53.633
252.23	53.620
252.44	53.509
252.65	53.478
252.86	53.429
253.07	53.409
253.28	53.335
253.50	53.263
253.71	53.227
253.92	53.117
254.13	53.105
254.34	53.101
254.55	53.041
254.76	53.061
254.98	52.975
255.19	52.965
255.40	52.909
255.61	52.926
255.82	52.909
256.03	52.877
256.25	52.873
256.46	52.797
256.67	52.740
256.88	52.752
257.09	52.739
257.30	52.769
257.51	52.730
257.73	52.730
257.94	52.790
258.15	52.846
258.36	52.855
258.57	52.872
258.78	52.876
258.99	52.928
259.20	52.901
259.42	52.819
259.63	52.788
259.84	52.792
260.05	52.791
260.26	52.730
260.47	52.661
260.68	52.653
260.90	52.619
261.11	52.611
261.32	52.529
261.53	52.512
261.74	52.522
261.95	52.472
262.16	52.429
262.37	52.389
262.58	52.376
262.80	52.362
263.01	52.382
263.22	52.423
263.43	52.449
263.64	52.524
263.85	52.592
264.06	52.673
264.27	52.785
264.48	52.886
264.70	53.013
264.91	53.198
265.12	53.337
265.33	53.464
265.54	53.583
265.75	53.648
265.96	53.681
266.17	53.732
266.38	53.773
266.59	53.864
266.81	53.909
267.02	53.879
267.23	53.850
267.44	53.836
267.65	53.762
267.86	53.711
268.07	53.697
268.28	53.681
268.49	53.604
268.70	53.575
268.91	53.489
269.13	53.422
269.34	53.425
269.55	53.348
269.76	53.308
269.97	53.272
270.18	53.241
270.39	53.209
270.60	53.178
270.81	53.182
271.02	53.200
271.23	53.202
271.44	53.208
271.65	53.166
271.87	53.170
272.08	53.121
272.29	53.169
272.50	53.197
272.71	53.217
272.92	53.205
273.13	53.162
273.34	53.121
273.55	53.086
273.76	53.023
273.97	53.008
274.18	52.924
274.39	52.892
274.60	52.873
274.81	52.788
275.02	52.737
275.24	52.723
275.45	52.715
275.66	52.652
275.87	52.605
276.08	52.584
276.29	52.507
276.50	52.527
276.71	52.507
276.92	52.378
277.13	52.348
277.34	52.272
277.55	52.240
277.76	52.212
277.97	52.205
278.18	52.159
278.39	52.116
278.60	52.083
278.81	52.058
279.02	52.013
279.23	52.018
279.44	51.981
279.65	52.001
279.86	51.961
280.08	51.933
280.29	51.929
280.50	51.976
280.71	52.020
280.92	52.091
281.13	52.101
281.34	52.162
281.55	52.220
281.76	52.305
281.97	52.328
282.18	52.362
282.39	52.418
282.60	52.430
282.81	52.450
283.02	52.419
283.23	52.369
283.44	52.417
283.65	52.392
283.86	52.365
284.07	52.290
284.28	52.285
284.49	52.291
284.70	52.267
284.91	52.241
285.12	52.204
285.33	52.220
285.54	52.257
285.75	52.240
285.96	52.342
286.17	52.435
286.38	52.542
286.59	52.634
286.80	52.773
287.01	52.900
287.22	53.071
287.43	53.229
287.64	53.382
287.85	53.546
288.06	53.646
288.27	53.733
288.48	53.875
288.69	53.953
288.90	54.022
289.11	54.037
289.32	54.101
289.53	54.134
289.74	54.124
289.95	54.135
290.16	54.108
290.37	54.142
290.58	54.104
290.79	54.088
291.00	54.095
291.21	54.122
291.42	54.156
291.63	54.129
291.83	54.148
292.04	54.173
292.25	54.195
292.46	54.218
292.67	54.212
292.88	54.242
293.09	54.184
293.30	54.196
293.51	54.174
293.72	54.177
293.93	54.182
294.14	54.118
294.35	54.094
294.56	54.083
294.77	54.086
294.98	54.065
295.19	54.025
295.40	54.037
295.61	54.012
295.82	53.995
296.03	53.963
296.24	53.943
296.45	53.954
296.66	53.968
296.86	53.953
297.07	53.927
297.28	53.945
297.49	53.972
297.70	53.950
297.91	53.921
298.12	53.914
298.33	53.896
298.54	53.879
298.75	53.888
298.96	53.862
299.17	53.859
299.38	53.825
299.59	53.796
299.80	53.769
300.00	53.755
300.21	53.759
300.42	53.721
300.63	53.703
300.84	53.660
301.05	53.598
301.26	53.572
301.47	53.529
301.68	53.525
301.89	53.477
302.10	53.429
302.31	53.362
302.52	53.320
302.72	53.293
302.93	53.241
303.14	53.230
303.35	53.191
303.56	53.121
303.77	53.063
303.98	53.004
304.19	52.949
304.40	52.891
304.61	52.847
304.82	52.792
305.02	52.757
305.23	52.670
305.44	52.607
305.65	52.561
305.86	52.514
306.07	52.468
306.28	52.450
306.49	52.415
306.70	52.408
306.91	52.418
307.11	52.376
307.32	52.318
307.53	52.360
307.74	52.362
307.95	52.381
308.16	52.411
308.37	52.429
308.58	52.446
308.79	52.471
308.99	52.469
309.20	52.527
309.41	52.578
309.62	52.616
309.83	52.659
310.04	52.691
310.25	52.709
310.46	52.701
310.66	52.683
310.87	52.660
311.08	52.629
311.29	52.664
311.50	52.632
311.71	52.634
311.92	52.649
312.12	52.612
312.33	52.604
312.54	52.577
312.75	52.583
312.96	52.567
313.17	52.549
313.38	52.564
313.59	52.514
313.79	52.479
314.00	52.457
314.21	52.436
314.42	52.410
314.63	52.369
314.84	52.378
315.04	52.408
315.25	52.455
315.46	52.475
315.67	52.510
315.88	52.578
316.09	52.612
316.30	52.618
316.50	52.652
316.71	52.682
316.92	52.723
317.13	52.718
317.34	52.762
317.55	52.792
317.75	52.813
317.96	52.845
318.17	52.834
318.38	52.863
318.59	52.903
318.80	52.923
319.00	52.963
319.21	52.992
319.42	53.048
319.63	53.011
319.84	53.029
320.05	53.027
320.25	53.001
320.46	52.990
320.67	52.969
320.88	52.944
321.09	52.909
321.29	52.875
321.50	52.857
321.71	52.785
321.92	52.697
322.13	52.611
322.34	52.534
322.54	52.483
322.75	52.399
322.96	52.305
323.17	52.219
323.38	52.149
323.58	52.071
323.79	52.001
324.00	51.957
324.21	51.969
324.42	51.964
324.62	52.001
324.83	51.974
325.04	51.990
325.25	51.988
325.46	52.028
325.66	52.031
325.87	52.047
326.08	52.032
326.29	52.029
326.50	52.048
326.70	52.058
326.91	52.053
327.12	52.043
327.33	52.017
327.53	52.034
327.74	51.961
327.95	51.940
328.16	51.927
328.37	51.906
328.57	51.848
328.78	51.782
328.99	51.754
329.20	51.723
329.41	51.694
329.61	51.718
329.82	51.711
330.03	51.774
330.24	51.784
330.44	51.776
330.65	51.817
330.86	51.905
331.07	51.980
331.27	51.977
331.48	52.027
331.69	52.088
331.90	52.126
332.10	52.172
332.31	52.199
332.52	52.250
332.73	52.321
332.93	52.333
333.14	52.371
333.35	52.384
333.56	52.448
333.76	52.444
333.97	52.450
334.18	52.448
334.39	52.486
334.59	52.477
334.80	52.488
335.01	52.472
335.22	52.508
335.42	52.510
335.63	52.502
335.84	52.499
336.05	52.505
336.25	52.523
336.46	52.541
336.67	52.528
336.88	52.541
337.08	52.554
337.29	52.589
337.50	52.579
337.71	52.585
337.91	52.608
338.12	52.604
338.33	52.569
338.53	52.553
338.74	52.544
338.95	52.489
339.16	52.477
339.36	52.423
339.57	52.358
339.78	52.348
339.98	52.321
340.19	52.267
340.40	52.254
340.61	52.291
340.81	52.280
341.02	52.240
341.23	52.240
341.43	52.228
341.64	52.251
341.85	52.243
342.06	52.218
342.26	52.217
342.47	52.211
342.68	52.209
342.88	52.181
343.09	52.241
343.30	52.305
343.51	52.334
343.71	52.368
343.92	52.393
344.13	52.465
344.33	52.552
344.54	52.603
344.75	52.668
344.95	52.680
345.16	52.714
345.37	52.659
345.57	52.638
345.78	52.654
345.99	52.658
346.19	52.672
346.40	52.666
346.61	52.620
346.82	52.563
347.02	52.535
347.23	52.468
347.44	52.440
347.64	52.437
347.85	52.406
348.06	52.365
348.26	52.333
348.47	52.261
348.68	52.175
348.88	52.103
349.09	52.089
349.30	52.066
349.50	52.072
349.71	52.054
349.92	52.026
350.12	51.948
350.33	51.946
350.54	51.938
350.74	51.896
350.95	51.894
351.16	51.857
351.36	51.807
351.57	51.767
351.77	51.732
351.98	51.688
352.19	51.648
352.39	51.637
352.60	51.574
352.81	51.509
353.01	51.506
353.22	51.455
353.43	51.421
353.63	51.382
353.84	51.322
354.05	51.298
354.25	51.271
354.46	51.235
354.67	51.216
354.87	51.197
355.08	51.193
355.28	51.202
355.49	51.202
355.70	51.201
355.90	51.206
356.11	51.224
356.32	51.265
356.52	51.293
356.73	51.327
356.93	51.385
357.14	51.432
357.35	51.457
357.55	51.504
357.76	51.535
357.97	51.601
358.17	51.742
358.38	51.852
358.58	51.931
358.79	52.030
359.00	52.174
359.20	52.299
359.41	52.444
359.61	52.596
359.82	52.675
360.03	52.856
360.23	52.996
360.44	53.109
360.64	53.232
360.85	53.312
361.06	53.402
361.26	53.445
361.47	53.465
361.67	53.481
361.88	53.498
362.09	53.546
362.29	53.536
362.50	53.529
362.70	53.498
362.91	53.442
363.12	53.430
363.32	53.379
363.53	53.310
363.73	53.272
363.94	53.207
364.15	53.118
364.35	53.039
364.56	52.944
364.76	52.893
364.97	52.807
365.17	52.744
365.38	52.685
365.59	52.607
365.79	52.613
366.00	52.559
366.20	52.540
366.41	52.560
366.61	52.553
366.82	52.621
367.03	52.655
367.23	52.690
367.44	52.711
367.64	52.739
367.85	52.791
368.05	52.849
368.26	52.952
368.47	53.013
368.67	53.023
368.88	53.119
369.08	53.176
369.29	53.193
369.49	53.195
369.70	53.277
369.90	53.352
370.11	53.383
370.31	53.381
370.52	53.366
370.73	53.361
370.93	53.355
371.14	53.339
371.34	53.301
371.55	53.286
371.75	53.252
371.96	53.174
372.16	53.091
372.37	53.065
372.57	53.005
372.78	52.944
372.99	52.926
373.19	52.886
373.40	52.839
373.60	52.798
373.81	52.779
374.01	52.772
374.22	52.813
374.42	52.811
374.63	52.779
374.83	52.820
375.04	52.835
375.24	52.858
375.45	52.927
375.65	52.942
375.86	52.948
376.06	52.971
376.27	53.021
376.47	53.029
376.68	53.041
376.88	53.097
377.09	53.086
377.29	53.141
377.50	53.148
377.70	53.166
377.91	53.170
378.11	53.177
378.32	53.152
378.52	53.110
378.73	53.090
378.93	53.106
379.14	53.061
379.34	53.058
379.55	53.008
379.75	52.954
379.96	52.906
380.16	52.898
380.37	52.871
380.57	52.881
380.78	52.919
380.98	52.891
381.19	52.868
381.39	52.883
381.60	52.842
381.80	52.813
382.01	52.837
382.21	52.828
382.42	52.823
382.62	52.857
382.83	52.842
383.03	52.886
383.24	52.911
383.44	52.937
383.65	52.966
383.85	53.050
384.06	53.118
384.26	53.181
384.47	53.269
384.67	53.363
384.87	53.394
385.08	53.456
385.28	53.506
385.49	53.555
385.69	53.623
385.90	53.718
386.10	53.745
386.31	53.812
386.51	53.884
386.72	53.913
386.92	53.911
387.13	53.922
387.33	53.946
387.53	53.860
387.74	53.879
387.94	53.842
388.15	53.785
388.35	53.764
388.56	53.720
388.76	53.630
388.97	53.587
389.17	53.548
389.37	53.538
389.58	53.501
389.78	53.498
389.99	53.467
390.19	53.433
390.40	53.365
390.60	53.337
390.80	53.319
391.01	53.311
391.21	53.258
391.42	53.238
391.62	53.221
391.83	53.214
392.03	53.227
392.23	53.188
392.44	53.207
392.64	53.235
392.85	53.194
393.05	53.220
393.26	53.200
393.46	53.215
393.66	53.174
393.87	53.132
394.07	53.098
394.28	53.048
394.48	53.060
394.68	53.016
394.89	52.987
395.09	52.978
395.30	52.913
395.50	52.909
395.70	52.892
395.91	52.882
396.11	52.867
396.32	52.824
396.52	52.836
396.72	52.833
396.93	52.853
397.13	52.858
397.34	52.900
397.54	52.932
397.74	52.934
397.95	52.965
398.15	52.973
398.36	53.031
398.56	53.092
398.76	53.121
398.97	53.146
399.17	53.147
399.37	53.209
399.58	53.217
399.78	53.205
399.99	53.223
400.19	53.247
400.39	53.318
400.60	53.326
400.80	53.362
401.00	53.414
401.21	53.450
401.41	53.545
401.62	53.574
401.82	53.654
402.02	53.728
402.23	53.767
402.43	53.809
402.63	53.849
402.84	53.922
403.04	53.973
403.24	54.017
403.45	54.079
403.65	54.094
403.86	54.113
404.06	54.137
404.26	54.166
404.47	54.214
404.67	54.200
404.87	54.230
405.08	54.208
405.28	54.173
405.48	54.166
405.69	54.147
405.89	54.147
406.09	54.113
406.30	54.072
406.50	54.068
406.70	54.006
406.91	54.029
407.11	53.950
407.31	53.927
407.52	53.919
407.72	53.858
407.92	53.821
408.13	53.815
408.33	53.827
408.53	53.814
408.74	53.743
408.94	53.723
409.14	53.638
409.35	53.618
409.55	53.587
409.75	53.578
409.96	53.539
410.16	53.481
410.36	53.370
410.57	53.364
410.77	53.310
410.97	53.333
411.18	53.311
411.38	53.354
411.58	53.342
411.78	53.361
411.99	53.356
412.19	53.350
412.39	53.368
412.60	53.425
412.80	53.356
413.00	53.354
413.21	53.325
413.41	53.321
413.61	53.273
413.81	53.287
414.02	53.191
414.22	53.128
414.42	53.118
414.63	53.103
414.83	53.047
415.03	53.006
415.23	52.958
415.44	52.936
415.64	52.890
415.84	52.890
416.05	52.860
416.25	52.941
416.45	52.937
416.65	52.944
416.86	52.923
417.06	52.927
417.26	52.952
417.47	52.977
417.67	53.030
417.87	53.077
418.07	53.058
418.28	53.059
418.48	53.048
418.68	53.063
418.88	53.086
419.09	53.102
419.29	53.165
419.49	53.180
419.69	53.255
419.90	53.279
420.10	53.331
420.30	53.414
420.50	53.515
420.71	53.564
420.91	53.663
421.11	53.716
421.31	53.789
421.52	53.834
421.72	53.974
421.92	54.003
422.12	54.043
422.33	54.110
422.53	54.169
422.73	54.181
422.93	54.285
423.14	54.330
423.34	54.399
423.54	54.440
423.74	54.492
423.95	54.509
424.15	54.610
424.35	54.628
424.55	54.663
424.76	54.687
424.96	54.735
425.16	54.694
425.36	54.699
425.56	54.667
425.77	54.700
425.97	54.681
426.17	54.667
426.37	54.651
426.58	54.662
426.78	54.661
426.98	54.666
427.18	54.633
427.38	54.625
427.59	54.614
427.79	54.606
427.99	54.608
428.19	54.579
428.39	54.533
428.60	54.508
428.80	54.508
429.00	54.503
429.20	54.483
429.40	54.510
429.61	54.491
429.81	54.514
430.01	54.498
430.21	54.429
430.41	54.395
430.62	54.399
430.82	54.316
431.02	54.258
431.22	54.203
431.42	54.167
431.63	54.104
431.83	54.044
432.03	53.982
432.23	53.957
432.43	53.914
432.64	53.924
432.84	53.819
433.04	53.802
433.24	53.758
433.44	53.704
433.64	53.636
433.85	53.588
434.05	53.562
434.25	53.504
434.45	53.489
434.65	53.458
434.85	53.412
435.06	53.462
435.26	53.441
435.46	53.382
435.66	53.355
435.86	53.328
436.06	53.307
436.27	53.251
436.47	53.185
436.67	53.125
436.87	53.067
437.07	52.985
437.27	52.919
437.47	52.905
437.68	52.869
437.88	52.781
438.08	52.698
438.28	52.568
438.48	52.514
438.68	52.460
438.89	52.345
439.09	52.232
439.29	52.140
439.49	52.012
439.69	51.828
439.89	51.727
440.09	51.615
440.29	51.471
440.50	51.380
440.70	51.336
440.90	51.195
441.10	51.119
441.30	51.050
441.50	50.973
441.70	50.857
441.90	50.755
442.11	50.653
442.31	50.532
442.51	50.468
442.71	50.385
442.91	50.201
443.11	50.131
443.31	50.029
443.51	49.954
443.72	49.850
443.92	49.761
444.12	49.695
444.32	49.604
444.52	49.527
444.72	49.433
444.92	49.360
445.12	49.318
445.32	49.251
445.53	49.144
445.73	49.114
445.93	49.055
446.13	49.045
446.33	48.974
446.53	48.920
446.73	48.891
446.93	48.837
447.13	48.792
447.33	48.684
447.53	48.657
447.74	48.644
447.94	48.577
448.14	48.524
448.34	48.480
448.54	48.486
448.74	48.508
448.94	48.498
449.14	48.478
449.34	48.505
449.54	48.580
449.74	48.552
449.94	48.554
450.14	48.545
450.35	48.566
450.55	48.580
450.75	48.605
450.95	48.554
451.15	48.628
451.35	48.680
451.55	48.663
451.75	48.688
451.95	48.726
452.15	48.827
452.35	48.916
452.55	48.967
452.75	49.009
452.95	49.030
453.15	49.095
453.35	49.165
453.56	49.253
453.76	49.312
453.96	49.415
454.16	49.458
454.36	49.443
454.56	49.526
454.76	49.520
454.96	49.501
455.16	49.584
455.36	49.606
455.56	49.499
455.76	49.390
455.96	49.334
456.16	49.153
456.36	49.081
456.56	48.990
456.76	48.814
456.96	48.721
457.16	48.604
457.36	48.445
457.56	48.283
457.76	48.151
457.96	48.067
458.16	47.921
458.36	47.875
458.56	47.750
458.76	47.632
458.96	47.480
459.16	47.357
459.36	47.258
459.56	47.161
459.76	47.078
459.96	46.965
460.16	46.879
460.36	46.821
460.56	46.737
460.76	46.701
460.96	46.616
461.16	46.569
461.36	46.525
461.56	46.516
461.76	46.467
461.96	46.440
462.16	46.492
462.36	46.478
462.56	46.509
462.76	46.531
462.96	46.537
463.16	46.595
463.36	46.662
463.56	46.770
463.76	46.867
463.96	46.931
464.16	47.001
464.36	47.060
464.56	47.147
464.76	47.226
464.96	47.236
465.16	47.314
465.36	47.387
465.56	47.464
465.76	47.463
465.96	47.462
466.16	47.473
466.36	47.517
466.56	47.593
466.76	47.604
466.96	47.570
467.16	47.666
467.36	47.696
467.56	47.696
467.76	47.673
467.96	47.685
468.16	47.695
468.36	47.739
468.56	47.796
468.76	47.786
468.96	47.803
469.16	47.859
469.35	47.873
469.55	47.853
469.75	47.944
469.95	47.991
470.15	48.020
470.35	48.014
470.55	48.016
470.75	47.973
470.95	47.941
471.15	47.935
471.35	47.911
471.55	47.860
471.75	47.849
471.95	47.770
472.15	47.747
472.35	47.726
472.54	47.689
472.74	47.658
472.94	47.681
473.14	47.700
473.34	47.697
473.54	47.697
473.74	47.705
473.94	47.746
474.14	47.762
474.34	47.781
474.54	47.760
474.74	47.820
474.94	47.845
475.13	47.861
475.33	47.856
475.53	47.871
475.73	47.921
475.93	47.944
476.13	47.907
476.33	47.903
476.53	47.919
476.73	47.961
476.93	47.967
477.12	47.984
477.32	47.994
477.52	48.029
477.72	48.083
477.92	48.060
478.12	48.087
478.32	48.149
478.52	48.140
478.72	48.169
478.92	48.199
479.11	48.216
479.31	48.273
479.51	48.291
479.71	48.285
479.91	48.293
480.11	48.341
480.31	48.368
480.51	48.381
480.70	48.444
480.90	48.454
481.10	48.495
481.30	48.518
481.50	48.493
481.70	48.495
481.90	48.532
482.10	48.514
482.29	48.483
482.49	48.483
482.69	48.505
482.89	48.522
483.09	48.518
483.29	48.481
483.49	48.471
483.68	48.452
483.88	48.450
484.08	48.475
484.28	48.484
484.48	48.524
484.68	48.545
484.88	48.522
485.07	48.531
485.27	48.550
485.47	48.558
485.67	48.591
485.87	48.644
486.07	48.659
486.26	48.654
486.46	48.674
486.66	48.669
486.86	48.649
487.06	48.676
487.26	48.697
487.45	48.696
487.65	48.735
487.85	48.723
488.05	48.769
488.25	48.781
488.45	48.812
488.64	48.864
488.84	48.915
489.04	48.970
489.24	48.993
489.44	49.014
489.64	49.051
489.83	49.083
490.03	49.137
490.23	49.158
490.43	49.217
490.63	49.250
490.82	49.277
491.02	49.298
491.22	49.327
491.42	49.377
491.62	49.407
491.81	49.459
492.01	49.479
492.21	49.561
492.41	49.581
492.61	49.641
492.80	49.660
493.00	49.670
493.20	49.719
493.40	49.774
493.60	49.803
493.79	49.822
493.99	49.834
494.19	49.875
494.39	49.881
494.59	49.927
494.78	49.951
494.98	49.991
495.18	50.057
495.38	50.074
495.57	50.081
495.77	50.129
495.97	50.178
496.17	50.230
496.37	50.281
496.56	50.298
496.76	50.300
496.96	50.316
497.16	50.299
497.35	50.257
497.55	50.236
497.75	50.235
497.95	50.193
498.14	50.147
498.34	50.110
498.54	50.055
498.74	50.013
498.93	49.973
499.13	49.914
499.33	49.897
499.53	49.879
499.72	49.868
499.92	49.805
500.12	49.799
500.32	49.784
500.51	49.746
500.71	49.722
500.91	49.670
501.11	49.656
501.30	49.624
501.50	49.571
501.70	49.553
501.90	49.531
502.09	49.541
502.29	49.511
502.49	49.514
502.69	49.488
502.88	49.466
503.08	49.483
503.28	49.493
503.47	49.507
503.67	49.510
503.87	49.522
504.07	49.529
504.26	49.518
504.46	49.499
504.66	49.494
504.85	49.527
505.05	49.567
505.25	49.604
505.45	49.612
505.64	49.626
505.84	49.676
506.04	49.766
506.23	49.794
506.43	49.844
506.63	49.906
506.83	49.937
507.02	49.953
507.22	49.964
507.42	49.981
507.61	50.043
507.81	50.130
508.01	50.223
508.20	50.137
508.40	50.162
508.60	50.166
508.80	50.187
508.99	50.257
509.19	50.316
509.39	50.357
509.58	50.410
509.78	50.380
509.98	50.349
510.17	50.318
510.37	50.418
510.57	50.439
510.76	50.530
510.96	50.544
511.16	50.528
511.35	50.605
511.55	50.629
511.75	50.651
511.94	50.732
512.14	50.775
512.34	50.826
512.53	50.840
512.73	50.884
512.93	50.880
513.12	50.920
513.32	50.955
513.52	50.930
513.71	50.960
513.91	50.959
514.11	50.984
514.30	51.061
514.50	51.084
514.70	51.107
514.89	51.137
515.09	51.130
515.28	51.150
515.48	51.163
515.68	51.205
515.87	51.221
516.07	51.239
516.27	51.217
516.46	51.155
516.66	51.155
516.86	51.190
517.05	51.183
517.25	51.186
517.44	51.215
517.64	51.210
517.84	51.216
518.03	51.235
518.23	51.252
518.43	51.257
518.62	51.306
518.82	51.328
519.01	51.337
519.21	51.320
519.41	51.381
519.60	51.372
519.80	51.441
520.00	51.461
520.19	51.443
520.39	51.410
520.58	51.458
520.78	51.429
520.98	51.448
521.17	51.441
521.37	51.466
521.56	51.471
521.76	51.499
521.96	51.489
522.15	51.489
522.35	51.505
522.54	51.583
522.74	51.595
522.94	51.625
523.13	51.647
523.33	51.665
523.52	51.657
523.72	51.601
523.91	51.617
524.11	51.595
524.31	51.591
524.50	51.662
524.70	51.632
524.89	51.600
525.09	51.585
525.29	51.574
525.48	51.574
525.68	51.620
525.87	51.640
526.07	51.621
526.26	51.626
526.46	51.638
526.66	51.562
526.85	51.594
527.05	51.622
527.24	51.624
527.44	51.614
527.63	51.621
527.83	51.622
528.02	51.618
528.22	51.584
528.42	51.613
528.61	51.624
528.81	51.659
529.00	51.663
529.20	51.672
529.39	51.728
529.59	51.785
529.78	51.789
529.98	51.784
530.17	51.844
530.37	51.863
530.57	51.843
530.76	51.872
530.96	51.899
531.15	51.926
531.35	51.947
531.54	51.946
531.74	51.977
531.93	52.007
532.13	52.006
532.32	52.082
532.52	52.090
532.71	52.164
532.91	52.106
533.10	52.160
533.30	52.161
533.49	52.176
533.69	52.261
533.89	52.231
534.08	52.263
534.28	52.373
534.47	52.321
534.67	52.433
534.86	52.510
535.06	52.645
535.25	52.692
535.45	52.802
535.64	52.888
535.84	52.889
536.03	52.978
536.23	53.014
536.42	53.016
536.62	53.081
536.81	53.143
537.01	53.131
537.20	53.175
537.40	53.208
537.59	53.195
537.79	53.213
537.98	53.251
538.17	53.240
538.37	53.235
538.56	53.211
538.76	53.213
538.95	53.147
539.15	53.125
539.34	53.067
539.54	52.983
539.73	52.923
539.93	52.799
540.12	52.702
540.32	52.607
540.51	52.479
540.71	52.391
540.90	52.246
541.10	52.160
541.29	52.054
541.49	51.927
541.68	51.843
541.87	51.781
542.07	51.774
542.26	51.726
542.46	51.747
542.65	51.757
542.85	51.801
543.04	51.895
543.24	51.944
543.43	52.000
543.63	52.119
543.82	52.195
544.01	52.249
544.21	52.342
544.40	52.460
544.60	52.496
544.79	52.628
544.99	52.681
545.18	52.758
545.37	52.862
545.57	52.946
545.76	53.008
545.96	53.144
546.15	53.204
546.35	53.179
546.54	53.220
546.73	53.276
546.93	53.364
547.12	53.395
547.32	53.449
547.51	53.449
547.71	53.462
547.90	53.478
548.09	53.469
548.29	53.565
548.48	53.604
548.68	53.625
548.87	53.632
549.06	53.606
549.26	53.616
549.45	53.629
549.65	53.679
549.84	53.763
550.03	53.818
550.23	53.788
550.42	53.770
550.62	53.792
550.81	53.746
551.00	53.712
551.20	53.796
551.39	53.813
551.59	53.793
551.78	53.767
551.97	53.723
552.17	53.653
552.36	53.651
552.56	53.657
552.75	53.708
552.94	53.770
553.14	53.867
553.33	53.846
553.52	53.883
553.72	53.935
553.91	53.948
554.11	54.029
554.30	54.071
554.49	54.063
554.69	54.064
554.88	54.085
555.07	54.162
555.27	54.141
555.46	54.116
555.65	54.113
555.85	54.067
556.04	54.096
556.24	54.007
556.43	54.007
556.62	54.031
556.82	54.035
557.01	54.053
557.20	54.002
557.40	53.973
557.59	53.991
557.78	54.050
557.98	54.107
558.17	54.091
558.36	54.114
558.56	54.186
558.75	54.272
558.94	54.342
559.14	54.354
559.33	54.401
559.52	54.534
559.72	54.588
559.91	54.614
560.10	54.704
560.30	54.795
560.49	54.870
560.68	54.900
560.88	54.956
561.07	54.959
561.26	54.984
561.46	55.063
561.65	55.085
561.84	55.148
562.04	55.162
562.23	55.167
562.42	55.196
562.62	55.181
562.81	55.081
563.00	55.056
563.19	54.959
563.39	54.859
563.58	54.676
563.77	54.523
563.97	54.397
564.16	54.230
564.35	54.067
564.55	53.886
564.74	53.752
564.93	53.750
565.12	53.617
565.32	53.559
565.51	53.577
565.70	53.641
565.90	53.648
566.09	53.656
566.28	53.736
566.47	53.801
566.67	53.887
566.86	54.025
567.05	54.058
567.25	54.244
567.44	54.437
567.63	54.490
567.82	54.583
568.02	54.699
568.21	54.746
568.40	54.832
568.59	54.932
568.79	54.950
568.98	54.923
569.17	54.975
569.36	54.883
569.56	54.860
569.75	54.869
569.94	54.835
570.14	54.851
570.33	54.850
570.52	54.857
570.71	54.837
570.91	54.884
571.10	54.952
571.29	54.946
571.48	54.958
571.68	54.962
571.87	55.007
572.06	54.985
572.25	54.987
572.44	54.978
572.64	55.023
572.83	55.013
573.02	55.074
573.21	55.104
573.41	55.117
573.60	55.171
573.79	55.162
573.98	55.178
574.18	55.187
574.37	55.192
574.56	55.226
574.75	55.152
574.94	55.215
575.14	55.198
575.33	55.115
575.52	55.121
575.71	55.081
575.91	55.097
576.10	55.114
576.29	55.173
576.48	55.146
576.67	55.160
576.87	55.229
577.06	55.253
577.25	55.246
577.44	55.315
577.63	55.288
577.83	55.329
578.02	55.280
578.21	55.240
578.40	55.288
578.59	55.305
578.79	55.313
578.98	55.317
579.17	55.268
579.36	55.198
579.55	55.181
579.74	55.241
579.94	55.174
580.13	55.197
580.32	55.209
580.51	55.118
580.70	55.110
580.90	55.151
581.09	55.112
581.28	55.134
581.47	55.200
581.66	55.188
581.85	55.125
582.05	55.180
582.24	55.267
582.43	55.274
582.62	55.325
582.81	55.363
583.00	55.312
583.20	55.328
583.39	55.306
583.58	55.254
583.77	55.272
583.96	55.336
584.15	55.334
584.34	55.272
584.54	55.347
584.73	55.415
584.92	55.468
585.11	55.478
585.30	55.464
585.49	55.446
585.68	55.514
585.88	55.556
586.07	55.569
586.26	55.578
586.45	55.622
586.64	55.590
586.83	55.554
587.02	55.532
587.22	55.576
587.41	55.615
587.60	55.648
587.79	55.669
587.98	55.648
588.17	55.652
588.36	55.669
588.55	55.685
588.74	55.702
588.94	55.740
589.13	55.732
589.32	55.732
589.51	55.779
589.70	55.857
589.89	55.861
590.08	55.876
590.27	55.880
590.46	55.896
590.66	55.919
590.85	55.937
591.04	55.870
591.23	55.930
591.42	55.954
591.61	56.010
591.80	56.007
591.99	56.021
592.18	56.076
592.37	56.132
592.57	56.206
592.76	56.182
592.95	56.177
593.14	56.273
593.33	56.209
593.52	56.195
593.71	56.193
593.90	56.213
594.09	56.246
594.28	56.234
594.47	56.276
594.66	56.238
594.85	56.242
595.05	56.273
595.24	56.244
595.43	56.253
595.62	56.299
595.81	56.255
596.00	56.311
596.19	56.296
596.38	56.361
596.57	56.342
596.76	56.401
596.95	56.436
597.14	56.456
597.33	56.451
597.52	56.510
597.71	56.435
597.90	56.499
598.09	56.436
598.28	56.459
598.47	56.429
598.67	56.435
598.86	56.463
599.05	56.514
599.24	56.456
599.43	56.509
599.62	56.431
599.81	56.550
600.00	56.517
600.19	56.508
600.38	56.464
600.57	56.500
600.76	56.477
600.95	56.445
601.14	56.403
601.33	56.465
601.52	56.454
601.71	56.624
601.90	56.642
602.09	56.719
602.28	56.759
602.47	56.836
602.66	56.829
602.85	56.845
603.04	56.839
603.23	56.873
603.42	56.864
603.61	56.873
603.80	56.846
603.99	56.817
604.18	56.793
604.37	56.770
604.56	56.853
604.75	56.819
604.94	56.839
605.13	56.816
605.32	56.844
605.51	56.870
605.70	56.883
605.89	56.853
606.08	56.850
606.27	56.816
606.46	56.807
606.65	56.772
606.84	56.799
607.03	56.861
607.22	56.930
607.41	56.884
607.60	56.942
607.79	56.956
607.98	56.941
608.17	56.938
608.36	56.996
608.55	57.074
608.74	57.047
608.93	57.077
609.12	57.049
609.31	57.028
609.49	56.990
609.68	56.949
609.87	56.928
610.06	56.946
610.25	56.965
610.44	56.971
610.63	56.982
610.82	56.965
611.01	56.981
611.20	57.001
611.39	57.061
611.58	57.117
611.77	57.151
611.96	57.285
612.15	57.326
612.34	57.406
612.53	57.431
612.72	57.437
612.90	57.436
613.09	57.477
613.28	57.477
613.47	57.447
613.66	57.555
613.85	57.578
614.04	57.537
614.23	57.547
614.42	57.526
614.61	57.522
614.80	57.512
614.99	57.613
615.18	57.571
615.36	57.586
615.55	57.654
615.74	57.556
615.93	57.548
616.12	57.544
616.31	57.546
616.50	57.544
616.69	57.576
616.88	57.517
617.07	57.496
617.25	57.521
617.44	57.513
617.63	57.409
617.82	57.417
618.01	57.412
618.20	57.349
618.39	57.399
618.58	57.343
618.77	57.333
618.95	57.426
619.14	57.385
619.33	57.391
619.52	57.401
619.71	57.486
619.90	57.566
620.09	57.576
620.28	57.653
620.46	57.611
620.65	57.679
620.84	57.628
621.03	57.648
621.22	57.691
621.41	57.654
621.60	57.617
621.79	57.633
621.97	57.583
622.16	57.604
622.35	57.609
622.54	57.623
622.73	57.595
622.92	57.659
623.11	57.641
623.29	57.649
623.48	57.670
623.67	57.767
623.86	57.760
624.05	57.828
624.24	57.829
624.42	57.809
624.61	57.869
624.80	57.971
624.99	57.993
625.18	58.089
625.37	58.100
625.55	58.113
625.74	58.089
625.93	58.071
626.12	58.034
626.31	57.964
626.50	58.006
626.68	57.995
626.87	57.965
627.06	57.969
627.25	57.939
627.44	57.949
627.63	57.979
627.81	57.981
628.00	57.950
628.19	57.981
628.38	58.045
628.57	58.069
628.75	58.036
628.94	58.042
629.13	58.016
629.32	57.962
629.51	57.973
629.69	57.954
629.88	57.946
630.07	57.979
630.26	57.981
630.45	58.091
630.63	58.116
630.82	58.238
631.01	58.196
631.20	58.220
631.39	58.266
631.57	58.290
631.76	58.383
631.95	58.434
632.14	58.500
632.32	58.564
632.51	58.525
632.70	58.486
632.89	58.395
633.08	58.463
633.26	58.442
633.45	58.466
633.64	58.484
633.83	58.469
634.01	58.477
634.20	58.481
634.39	58.491
634.58	58.509
634.76	58.545
634.95	58.608
635.14	58.578
635.33	58.670
635.51	58.644
635.70	58.623
635.89	58.657
636.08	58.611
636.26	58.651
636.45	58.628
636.64	58.641
636.83	58.631
637.01	58.630
637.20	58.677
637.39	58.665
637.58	58.718
637.76	58.774
637.95	58.690
638.14	58.766
638.33	58.754
638.51	58.739
638.70	58.729
638.89	58.731
639.07	58.755
639.26	58.750
639.45	58.782
639.64	58.777
639.82	58.751
640.01	58.815
640.20	58.807
640.38	58.788
640.57	58.811
640.76	58.822
640.95	58.840
641.13	58.840
641.32	58.814
641.51	58.758
641.69	58.765
641.88	58.688
642.07	58.694
642.26	58.665
642.44	58.663
642.63	58.693
642.82	58.647
643.00	58.641
643.19	58.659
643.38	58.731
643.56	58.707
643.75	58.695
643.94	58.774
644.12	58.784
644.31	58.800
644.50	58.885
644.68	58.902
644.87	58.915
645.06	58.983
645.24	58.980
645.43	58.965
645.62	59.036
645.81	59.029
645.99	58.999
646.18	58.954
646.37	58.931
646.55	58.885
646.74	58.861
646.92	58.917
647.11	58.900
647.30	58.912
647.48	58.933
647.67	58.944
647.86	58.966
648.04	59.010
648.23	59.135
648.42	59.250
648.60	59.185
648.79	59.185
648.98	59.136
649.16	59.082
649.35	59.078
649.54	59.094
649.72	59.055
649.91	59.065
650.09	59.084
650.28	59.031
650.47	58.957
650.65	59.013
650.84	59.050
651.03	59.033
651.21	59.096
651.40	59.044
651.59	59.035
651.77	59.117
651.96	59.138
652.14	59.134
652.33	59.114
652.52	59.142
652.70	59.125
652.89	59.182
653.07	59.197
653.26	59.132
653.45	59.153
653.63	59.143
653.82	59.093
654.00	59.108
654.19	59.089
654.38	59.073
654.56	58.983
654.75	58.991
654.93	58.862
655.12	58.897
655.31	58.866
655.49	58.871
655.68	58.802
655.86	58.818
656.05	58.743
656.24	58.779
656.42	58.774
656.61	58.830
656.79	58.851
656.98	58.915
657.16	58.980
657.35	59.053
657.54	59.124
657.72	59.208
657.91	59.201
658.09	59.322
658.28	59.308
658.46	59.335
658.65	59.398
658.84	59.388
659.02	59.403
659.21	59.386
659.39	59.385
659.58	59.398
659.76	59.397
659.95	59.410
660.13	59.328
660.32	59.388
660.51	59.356
660.69	59.285
660.88	59.350
661.06	59.353
661.25	59.320
661.43	59.382
661.62	59.356
661.80	59.404
661.99	59.341
662.17	59.381
662.36	59.384
662.55	59.441
662.73	59.552
662.92	59.546
663.10	59.535
663.29	59.541
663.47	59.460
663.66	59.430
663.84	59.414
664.03	59.507
664.21	59.469
664.40	59.420
664.58	59.471
664.77	59.458
664.95	59.472
665.14	59.417
665.32	59.414
665.51	59.429
665.69	59.394
665.88	59.404
666.06	59.428
666.25	59.476
666.43	59.472
666.62	59.502
666.80	59.472
666.99	59.409
667.17	59.456
667.36	59.554
667.54	59.658
667.73	59.767
667.91	59.749
668.10	59.736
668.28	59.710
668.47	59.782
668.65	59.738
668.84	59.796
669.02	59.947
669.21	59.984
669.39	59.930
669.58	59.878
669.76	59.838
669.95	59.830
670.13	59.807
670.31	59.792
670.50	59.780
670.68	59.730
670.87	59.675
671.05	59.598
671.24	59.539
671.42	59.541
671.61	59.522
671.79	59.569
671.98	59.571
672.16	59.606
672.35	59.708
672.53	59.731
672.71	59.790
672.90	59.859
673.08	59.853
673.27	59.933
673.45	59.956
673.64	60.002
673.82	59.961
674.01	59.977
674.19	59.966
674.37	59.929
674.56	59.921
674.74	59.956
674.93	59.976
675.11	60.057
675.30	60.085
675.48	60.032
675.66	60.056
675.85	60.123
676.03	60.198
676.22	60.225
676.40	60.245
676.58	60.268
676.77	60.236
676.95	60.209
677.14	60.119
677.32	60.141
677.50	60.139
677.69	60.125
677.87	60.049
678.06	60.017
678.24	60.002
678.43	59.977
678.61	59.952
678.79	59.952
678.98	60.009
679.16	60.053
679.34	60.005
679.53	60.116
679.71	60.196
679.90	60.269
680.08	60.274
680.26	60.293
680.45	60.323
680.63	60.334
680.82	60.379
681.00	60.314
681.18	60.358
681.37	60.412
681.55	60.367
681.73	60.329
681.92	60.280
682.10	60.300
682.29	60.300
682.47	60.268
682.65	60.272
682.84	60.246
683.02	60.279
683.20	60.255
683.39	60.251
683.57	60.307
683.75	60.298
683.94	60.293
684.12	60.277
684.30	60.253
684.49	60.239
684.67	60.362
684.85	60.363
685.04	60.361
685.22	60.326
685.40	60.336
685.59	60.268
685.77	60.278
685.96	60.291
686.14	60.261
686.32	60.259
686.50	60.330
686.69	60.199
686.87	60.198
687.05	60.191
687.24	60.251
687.42	60.235
687.60	60.364
687.79	60.332
687.97	60.395
688.15	60.452
688.34	60.504
688.52	60.516
688.70	60.544
688.89	60.568
689.07	60.653
689.25	60.656
689.44	60.757
689.62	60.663
689.80	60.683
689.98	60.663
690.17	60.666
690.35	60.684
690.53	60.655
690.72	60.608
690.90	60.592
691.08	60.526
691.27	60.529
691.45	60.451
691.63	60.471
691.81	60.493
692.00	60.545
692.18	60.519
692.36	60.600
692.54	60.630
692.73	60.750
692.91	60.736
693.09	60.687
693.28	60.685
693.46	60.755
693.64	60.742
693.82	60.821
694.01	60.741
694.19	60.711
694.37	60.707
694.55	60.694
694.74	60.654
694.92	60.703
695.10	60.774
695.28	60.817
695.47	60.749
695.65	60.788
695.83	60.705
696.01	60.743
696.20	60.784
696.38	60.723
696.56	60.820
696.74	60.829
696.93	60.811
697.11	60.834
697.29	60.815
697.47	60.873
697.66	60.823
697.84	60.870
698.02	60.840
698.20	60.886
698.39	60.889
698.57	60.851
698.75	60.804
698.93	60.868
699.11	60.806
699.30	60.876
699.48	60.848
699.66	60.913
699.84	60.906
700.03	60.960
700.21	60.921
700.39	60.974
700.57	60.908
700.75	60.956
700.94	60.940
701.12	60.999
701.30	60.942
701.48	60.916
701.66	60.857
701.85	60.881
702.03	60.872
702.21	60.900
702.39	60.855
702.57	60.937
702.76	60.906
702.94	60.936
703.12	60.934
703.30	60.950
703.48	60.966
703.66	61.068
703.85	61.033
704.03	61.070
704.21	61.096
704.39	61.127
704.57	61.121
704.75	61.161
704.94	61.142
705.12	61.137
705.30	61.141
705.48	61.182
705.66	61.053
705.84	61.043
706.03	60.955
706.21	60.909
706.39	60.939
706.57	60.957
706.75	60.895
706.93	60.908
707.12	60.867
707.30	60.874
707.48	60.812
707.66	60.857
707.84	60.885
708.02	60.995
708.20	61.067
708.39	61.020
708.57	61.083
708.75	61.114
708.93	61.149
709.11	61.252
709.29	61.292
709.47	61.372
709.66	61.405
709.84	61.433
710.02	61.355
710.20	61.339
710.38	61.414
710.56	61.424
710.74	61.519
710.92	61.487
711.10	61.471
711.29	61.449
711.47	61.446
711.65	61.553
711.83	61.491
712.01	61.542
712.19	61.550
712.37	61.527
712.55	61.471
712.73	61.456
712.92	61.428
713.10	61.458
713.28	61.436
713.46	61.439
713.64	61.352
713.82	61.366
714.00	61.417
714.18	61.490
714.36	61.462
714.54	61.469
714.72	61.447
714.91	61.540
715.09	61.485
715.27	61.505
715.45	61.518
715.63	61.598
715.81	61.702
715.99	61.751
716.17	61.734
716.35	61.743
716.53	61.771
716.71	61.831
716.89	61.735
717.07	61.740
717.25	61.719
717.43	61.752
717.62	61.803
717.80	61.777
717.98	61.658
718.16	61.661
718.34	61.663
718.52	61.649
718.70	61.655
718.88	61.739
719.06	61.783
719.24	61.796
719.42	61.823
719.60	61.734
719.78	61.793
719.96	61.880
720.14	61.863
720.32	61.956
720.50	62.040
720.68	62.037
720.86	62.019
721.04	62.091
721.22	62.118
721.40	62.110
721.58	62.130
721.76	62.093
721.94	62.154
722.12	62.176
722.30	62.145
722.48	62.139
722.66	62.225
722.84	62.273
723.03	62.206
723.21	62.281
723.39	62.316
723.57	62.368
723.75	62.480
723.93	62.520
724.11	62.582
724.29	62.639
724.47	62.541
724.65	62.505
724.83	62.478
725.00	62.448
725.18	62.385
725.36	62.387
725.54	62.381
725.72	62.288
725.90	62.215
726.08	62.221
726.26	62.264
726.44	62.415
726.62	62.442
726.80	62.563
726.98	62.706
727.16	62.714
727.34	62.692
727.52	62.721
727.70	62.778
727.88	62.851
728.06	62.829
728.24	62.818
728.42	62.816
728.60	62.792
728.78	62.696
728.96	62.661
729.14	62.782
729.32	62.791
729.50	62.794
729.68	62.844
729.86	62.785
730.04	62.834
730.22	62.816
730.39	62.784
730.57	62.793
730.75	62.943
730.93	62.992
731.11	62.913
731.29	63.034
731.47	63.035
731.65	63.056
731.83	63.053
732.01	63.092
732.19	63.080
732.37	63.117
732.55	63.209
732.73	63.170
732.90	63.168
733.08	63.237
733.26	63.162
733.44	63.210
733.62	63.137
733.80	63.226
733.98	63.165
734.16	63.229
734.34	63.213
734.52	63.158
734.70	63.164
734.87	63.175
735.05	63.179
735.23	63.188
735.41	63.211
735.59	63.313
735.77	63.293
735.95	63.398
736.13	63.397
736.31	63.387
736.49	63.468
736.66	63.322
736.84	63.325
737.02	63.301
737.20	63.361
737.38	63.348
737.56	63.337
737.74	63.333
737.92	63.298
738.09	63.339
738.27	63.331
738.45	63.338
738.63	63.459
738.81	63.500
738.99	63.542
739.17	63.536
739.34	63.525
739.52	63.396
739.70	63.429
739.88	63.350
740.06	63.369
740.24	63.362
740.42	63.318
740.59	63.324
740.77	63.322
740.95	63.319
741.13	63.303
741.31	63.315
741.49	63.479
741.66	63.545
741.84	63.639
742.02	63.688
742.20	63.783
742.38	63.797
742.56	63.843
742.73	63.896
742.91	63.906
743.09	63.855
743.27	63.823
743.45	63.856
743.63	63.805
743.80	63.730
743.98	63.619
744.16	63.582
744.34	63.566
744.52	63.592
744.69	63.540
744.87	63.568
745.05	63.717
745.23	63.740
745.41	63.740
745.59	63.784
745.76	63.951
745.94	63.990
746.12	64.062
746.30	64.083
746.47	64.041
746.65	64.050
746.83	64.053
747.01	63.934
747.19	64.063
747.36	64.108
747.54	64.097
747.72	64.034
747.90	64.057
748.08	64.017
748.25	64.062
748.43	64.178
748.61	64.180
748.79	64.239
748.96	64.332
749.14	64.283
749.32	64.185
749.50	64.253
749.68	64.312
749.85	64.208
750.03	64.260
750.21	64.214
750.39	64.215
750.56	64.307
750.74	64.259
750.92	64.334
751.10	64.338
751.27	64.364
751.45	64.468
751.63	64.442
751.81	64.544
751.98	64.459
752.16	64.540
752.34	64.538
752.51	64.528
752.69	64.507
752.87	64.479
753.05	64.465
753.22	64.596
753.40	64.489
753.58	64.503
753.76	64.599
753.93	64.751
754.11	64.720
754.29	64.776
754.46	64.830
754.64	64.911
754.82	64.946
755.00	64.979
755.17	64.952
755.35	65.002
755.53	65.019
755.70	65.092
755.88	65.125
756.06	65.227
756.24	65.215
756.41	65.186
756.59	65.176
756.77	65.156
756.94	65.178
757.12	65.176
757.30	65.270
757.47	65.349
757.65	65.407
757.83	65.346
758.01	65.315
758.18	65.320
758.36	65.292
758.54	65.269
758.71	65.321
758.89	65.305
759.07	65.330
759.24	65.226
759.42	65.057
759.60	65.009
759.77	65.069
759.95	65.088
760.13	65.061
760.30	65.161
760.48	65.261
760.66	65.296
760.83	65.341
761.01	65.320
761.19	65.401
761.36	65.603
761.54	65.556
761.72	65.526
761.89	65.533
762.07	65.630
762.24	65.601
762.42	65.650
762.60	65.583
762.77	65.656
762.95	65.672
763.13	65.615
763.30	65.575
763.48	65.544
763.66	65.630
763.83	65.612
764.01	65.489
764.18	65.480
764.36	65.430
764.54	65.548
764.71	65.571
764.89	65.746
765.07	65.738
765.24	65.796
765.42	65.884
765.59	65.891
765.77	66.041
765.95	66.124
766.12	66.096
766.30	66.255
766.47	66.223
766.65	66.080
766.83	65.919
767.00	65.936
767.18	65.983
767.35	66.023
767.53	65.954
767.71	65.912
767.88	65.981
768.06	66.114
768.23	65.986
768.41	65.958
768.59	66.159
768.76	66.312
768.94	66.383
769.11	66.421
769.29	66.375
769.46	66.508
769.64	66.488
769.82	66.519
769.99	66.495
770.17	66.567
770.34	66.589
770.52	66.554
770.69	66.544
770.87	66.621
771.05	66.546
771.22	66.593
771.40	66.567
771.57	66.590
771.75	66.564
771.92	66.596
772.10	66.576
772.27	66.692
772.45	66.717
772.63	66.673
772.80	66.642
772.98	66.688
773.15	66.689
773.33	66.775
773.50	66.809
773.68	66.762
773.85	66.756
774.03	66.793
774.20	66.679
774.38	66.689
774.55	66.690
774.73	66.730
774.91	66.796
775.08	66.831
775.26	66.750
775.43	66.759
775.61	66.855
775.78	66.915
775.96	66.848
776.13	66.984
776.31	66.990
776.48	66.882
776.66	66.905
776.83	66.944
777.01	67.043
777.18	67.103
777.36	67.138
777.53	67.267
777.71	67.167
777.88	67.328
778.06	67.294
778.23	67.308
778.41	67.398
778.58	67.386
778.76	67.392
778.93	67.407
779.11	67.388
779.28	67.325
779.46	67.222
779.63	67.332
779.80	67.334
779.98	67.259
780.15	67.262
780.33	67.273
780.50	67.223
780.68	67.198
780.85	67.111
781.03	67.167
781.20	67.276
781.38	67.260
781.55	67.299
781.73	67.298
781.90	67.453
782.08	67.413
782.25	67.460
782.42	67.554
782.60	67.498
782.77	67.572
782.95	67.460
783.12	67.485
783.30	67.568
783.47	67.476
783.65	67.522
783.82	67.459
783.99	67.553
784.17	67.565
784.34	67.596
784.52	67.580
784.69	67.608
784.87	67.675
785.04	67.706
785.21	67.799
785.39	67.822
785.56	67.727
785.74	67.793
785.91	67.821
786.08	67.917
786.26	67.912
786.43	67.937
786.61	67.840
786.78	67.774
786.96	67.707
787.13	67.636
787.30	67.706
787.48	67.935
787.65	67.977
787.83	67.995
788.00	67.996
788.17	68.020
788.35	68.046
788.52	68.073
788.70	68.225
788.87	68.248
789.04	68.390
789.22	68.429
789.39	68.297
789.56	68.193
789.74	68.212
789.91	68.171
790.09	68.185
790.26	68.257
790.43	68.413
790.61	68.405
790.78	68.399
790.95	68.195
791.13	68.231
791.30	68.227
791.47	68.285
791.65	68.268
791.82	68.290
792.00	68.353
792.17	68.375
792.34	68.313
792.52	68.359
792.69	68.464
792.86	68.557
793.04	68.576
793.21	68.618
793.38	68.632
793.56	68.745
793.73	68.742
793.90	68.756
794.08	68.652
794.25	68.669
794.42	68.782
794.60	68.746
794.77	68.786
794.94	68.799
795.12	68.625
795.29	68.684
795.46	68.564
795.64	68.664
795.81	68.618
795.98	68.828
796.16	68.806
796.33	68.642
796.50	68.746
796.68	68.804
796.85	68.833
797.02	69.115
797.19	69.155
797.37	69.345
797.54	69.294
797.71	69.230
797.89	69.290
798.06	69.357
798.23	69.405
798.41	69.369
798.58	69.387
798.75	69.468
798.92	69.357
799.10	69.232
799.27	69.157
799.44	69.149
799.62	69.163
799.79	69.115
799.96	69.143
800.13	69.163
800.31	69.192
800.48	69.156
800.65	69.182
800.82	69.235
801.00	69.520
801.17	69.558
801.34	69.669
801.52	69.814
801.69	69.732
801.86	69.723
802.03	69.756
802.21	69.797
802.38	69.628
802.55	69.523
802.72	69.632
802.90	69.522
803.07	69.416
803.24	69.453
803.41	69.426
803.59	69.522
803.76	69.335
803.93	69.349
804.10	69.195
804.27	69.248
804.45	69.357
804.62	69.268
804.79	69.170
804.96	69.340
805.14	69.393
805.31	69.317
805.48	69.281
805.65	69.385
805.82	69.458
806.00	69.586
806.17	69.725
806.34	69.658
806.51	69.626
806.69	69.798
806.86	69.705
807.03	69.531
807.20	69.587
807.37	69.552
807.55	69.766
807.72	69.835
807.89	69.861
808.06	69.930
808.23	69.891
808.41	70.027
808.58	69.907
808.75	69.921
808.92	70.039
809.09	70.086
809.26	70.118
809.44	70.078
809.61	70.095
809.78	70.198
809.95	70.219
810.12	70.269
810.30	70.254
810.47	70.370
810.64	70.294
810.81	70.264
810.98	70.376
811.15	70.400
811.33	70.263
811.50	70.237
811.67	70.295
811.84	70.190
812.01	70.165
812.18	70.068
812.35	70.125
812.53	70.133
812.70	70.311
812.87	70.317
813.04	70.211
813.21	70.450
813.38	70.284
813.55	70.047
813.73	70.168
813.90	70.234
814.07	70.169
814.24	70.043
814.41	70.282
814.58	70.038
814.75	70.017
814.93	70.275
815.10	70.219
815.27	70.463
815.44	70.611
815.61	70.609
815.78	70.675
815.95	70.983
816.12	70.926
816.29	70.946
816.47	71.166
816.64	71.079
816.81	71.088
816.98	71.143
817.15	71.085
817.32	71.241
817.49	71.312
817.66	71.190
817.83	71.030
818.00	71.135
818.18	71.072
818.35	71.026
818.52	71.148
818.69	71.045
818.86	71.083
819.03	71.058
819.20	70.769
819.37	70.690
819.54	70.879
819.71	70.807
819.88	70.882
820.05	70.882
820.23	70.793
820.40	70.854
820.57	70.846
820.74	70.698
820.91	70.704
821.08	70.842
821.25	70.749
821.42	70.674
821.59	70.965
821.76	70.948
821.93	70.885
822.10	71.153
822.27	71.074
822.44	71.185
822.61	71.262
822.78	71.266
822.95	71.230
823.12	71.491
823.29	71.408
823.47	71.489
823.64	71.677
823.81	71.632
823.98	71.553
824.15	71.537
824.32	71.546
824.49	71.519
824.66	71.613
824.83	71.828
825.00	71.673
825.17	72.017
825.34	71.679
825.51	71.654
825.68	71.946
825.85	72.040
826.02	72.137
826.19	71.976
826.36	72.024
826.53	72.065
826.70	72.071
826.87	72.224
827.04	72.137
827.21	72.275
827.38	72.250
827.55	72.084
827.72	71.888
827.89	72.051
828.06	72.364
828.23	72.453
828.40	72.575
828.57	72.432
828.74	72.381
828.91	72.271
829.08	72.343
829.25	72.365
829.42	72.669
829.59	72.823
829.76	72.642
829.93	72.511
830.10	72.400
830.27	72.244
830.44	72.322
830.60	72.375
830.77	72.611
830.94	72.522
831.11	72.273
831.28	72.121
831.45	72.048
831.62	72.019
831.79	71.827
831.96	71.985
832.13	71.882
832.30	71.880
832.47	71.988
832.64	71.979
832.81	72.162
832.98	72.350
833.15	72.325
833.32	72.556
833.49	72.692
833.65	72.916
833.82	72.749
833.99	72.956
834.16	72.979
834.33	72.861
834.50	72.689
834.67	72.870
834.84	73.106
835.01	73.256
835.18	73.139
835.35	73.169
835.52	73.279
835.69	73.547
835.85	73.523
836.02	73.475
836.19	73.644
836.36	73.676
836.53	73.552
836.70	73.532
836.87	73.517
837.04	73.525
837.21	73.622
837.38	73.639
837.54	73.749
837.71	73.888
837.88	74.084
838.05	74.042
838.22	74.020
838.39	74.022
838.56	73.916
838.73	73.826
838.89	73.726
839.06	73.589
839.23	73.621
839.40	73.373
839.57	73.347
839.74	73.405
839.91	73.444
840.08	73.670
840.24	73.649
840.41	73.440
840.58	73.403
840.75	73.474
840.92	73.650
841.09	73.562
841.26	73.633
841.42	73.532
841.59	73.468
841.76	73.469
841.93	73.233
842.10	72.940
842.27	73.253
842.43	73.514
842.60	73.477
842.77	73.528
842.94	73.573
843.11	73.445
843.28	73.730
843.44	73.620
843.61	73.533
843.78	73.619
843.95	73.936
844.12	73.953
844.28	73.638
844.45	73.716
844.62	73.716
844.79	73.670
844.96	73.774
845.13	73.682
845.29	73.883
845.46	74.035
845.63	74.072
845.80	74.203
845.97	74.318
846.13	74.491
846.30	74.432
846.47	74.151
846.64	74.296
846.81	74.345
846.97	74.249
847.14	74.084
847.31	73.909
847.48	73.842
847.64	73.696
847.81	73.410
847.98	73.399
848.15	73.438
848.32	73.697
848.48	73.702
848.65	73.864
848.82	73.821
848.99	74.164
849.15	74.227
849.32	74.487
849.49	74.698
849.66	74.858
849.82	74.743
849.99	74.564
850.16	74.375
850.33	74.271
850.49	74.117
850.66	74.333
850.83	74.114
851.00	74.073
851.16	73.886
851.33	73.722
851.50	73.849
851.67	73.898
851.83	74.385
852.00	74.459
852.17	74.491
852.34	74.613
852.50	74.386
852.67	74.312
852.84	74.374
853.01	74.379
853.17	74.304
853.34	74.183
853.51	74.253
853.67	74.076
853.84	74.258
854.01	74.531
854.18	74.345
854.34	74.366
854.51	74.481
854.68	74.707
854.84	74.788
855.01	74.829
855.18	74.790
855.34	74.793
855.51	74.929
855.68	74.892
855.85	74.463
856.01	74.623
856.18	74.810
856.35	74.922
856.51	74.820
856.68	74.927
856.85	75.163
857.01	75.471
857.18	75.368
857.35	75.135
857.51	75.047
857.68	75.359
857.85	75.615
858.01	75.296
858.18	75.038
858.35	75.020
858.51	74.812
858.68	74.571
858.85	74.271
859.01	74.547
859.18	74.631
859.35	74.796
859.51	74.597
859.68	74.185
859.85	74.202
860.01	74.269
860.18	74.396
860.35	74.316
860.51	74.634
860.68	74.597
860.84	74.476
861.01	74.388
861.18	74.307
861.34	74.407
861.51	74.680
861.68	74.739
861.84	74.763
862.01	74.558
862.18	74.903
862.34	74.715
862.51	74.788
862.67	74.955
862.84	74.995
863.01	74.934
863.17	74.966
863.34	74.948
863.50	75.012
863.67	75.124
863.84	75.333
864.00	75.267
864.17	75.405
864.33	75.355
864.50	74.987
864.67	75.220
864.83	75.143
865.00	75.421
865.16	75.425
865.33	75.204
865.50	75.202
865.66	75.295
865.83	75.078
865.99	74.897
866.16	75.081
866.33	75.452
866.49	75.435
866.66	75.491
866.82	75.272
866.99	75.234
867.15	75.584
867.32	75.247
867.49	74.979
867.65	75.239
867.82	75.455
867.98	75.351
868.15	75.248
868.31	75.242
868.48	75.301
868.64	75.276
868.81	75.275
868.98	75.120
869.14	75.583
869.31	75.501
869.47	75.303
869.64	75.171
869.80	75.136
869.97	74.951
870.13	74.889
870.30	75.138
870.46	75.302
870.63	75.410
870.79	75.524
870.96	75.301
871.12	75.331
871.29	75.542
871.46	75.551
871.62	75.399
871.79	75.508
871.95	75.368
872.12	75.269
872.28	75.079
872.45	74.963
872.61	74.895
872.78	74.784
872.94	74.943
873.11	74.747
873.27	74.513
873.44	74.665
873.60	74.754
873.77	74.968
873.93	74.800
874.10	74.859
874.26	74.655
874.43	74.784
874.59	74.747
874.76	74.572
874.92	74.480
875.09	75.050
875.25	75.187
875.41	75.196
875.58	75.066
875.74	75.252
875.91	75.428
876.07	75.646
876.24	75.653
876.40	75.791
876.57	75.853
876.73	75.919
876.90	75.593
877.06	75.481
877.23	75.449
877.39	75.613
877.56	75.317
877.72	75.288
877.88	75.352
878.05	75.241
878.21	75.102
878.38	75.122
878.54	75.264
878.71	75.371
878.87	75.494
879.04	75.391
879.20	75.252
879.36	75.323
879.53	75.172
879.69	74.941
879.86	75.241
880.02	75.590
880.19	74.303
880.35	75.190
880.51	73.649
880.68	77.747
>>>>>End Processed Spectral Data<<<<<
