# Supplementary material for: Structure and pigment make the eyed elater’s eyespots black
Source: PeerJ. 2020 Jan 13;8:e8161. doi: 10.7717/peerj.8161 (PMC6964691; doi:10.7717/peerj.8161)
Supplement: Supplemental Information 3 — 42 text files with reflectance spectra and 1 R script text file [file peerj-08-8161-s003.zip › beetle/90_cuticle_VTEC000005068_3.txt]

SpectraSuite Data File
++++++++++++++++++++++++++++++++++++
Date: Sun Feb 03 12:51:53 EST 2019
User: Paul
Dark Spectrum Present: Yes
Reference Spectrum Present: Yes
Number of Sampled Component Spectra: 1
Spectrometers: USB4C01401
Integration Time (usec): 40000 (USB4C01401)
Spectra Averaged: 5 (USB4C01401)
Boxcar Smoothing: 5 (USB4C01401)
Correct for Electrical Dark: No (USB4C01401)
Strobe/Lamp Enabled: No (USB4C01401)
Correct for Detector Non-linearity: No (USB4C01401)
Correct for Stray Light: No (USB4C01401)
Number of Pixels in Processed Spectrum: 3648
>>>>>Begin Processed Spectral Data<<<<<
179.04	128.421
179.26	128.421
179.47	128.421
179.69	4.651
179.90	100.000
180.12	137.862
180.33	156.250
180.55	189.625
180.76	207.668
180.98	156.835
181.19	180.563
181.41	152.261
181.62	155.769
181.84	105.935
182.05	91.532
182.27	79.604
182.48	73.555
182.70	73.495
182.91	68.569
183.13	66.897
183.34	68.290
183.56	66.616
183.77	65.385
183.99	64.261
184.20	63.842
184.41	64.163
184.63	64.057
184.84	63.707
185.06	61.674
185.27	61.499
185.49	60.833
185.70	59.977
185.92	59.079
186.13	60.514
186.35	61.817
186.56	60.811
186.78	59.991
186.99	60.132
187.21	60.427
187.42	60.060
187.64	61.259
187.85	59.636
188.06	59.696
188.28	59.779
188.49	58.761
188.71	58.414
188.92	58.866
189.14	58.758
189.35	57.811
189.57	55.691
189.78	56.590
190.00	54.437
190.21	55.742
190.42	55.753
190.64	56.926
190.85	55.634
191.07	55.685
191.28	56.986
191.50	57.260
191.71	58.763
191.93	60.968
192.14	61.444
192.36	61.908
192.57	61.602
192.78	59.504
193.00	57.311
193.21	58.806
193.43	58.467
193.64	57.670
193.86	57.888
194.07	57.030
194.28	56.753
194.50	55.403
194.71	55.657
194.93	55.559
195.14	58.321
195.36	59.704
195.57	59.368
195.78	57.988
196.00	57.814
196.21	57.696
196.43	57.623
196.64	57.553
196.86	57.497
197.07	58.386
197.28	59.206
197.50	57.328
197.71	57.070
197.93	56.453
198.14	57.382
198.36	58.454
198.57	58.155
198.78	58.448
199.00	58.229
199.21	59.201
199.43	58.473
199.64	57.517
199.85	58.683
200.07	59.754
200.28	59.271
200.50	60.179
200.71	59.787
200.92	60.756
201.14	60.935
201.35	60.603
201.57	60.254
201.78	61.865
201.99	62.976
202.21	62.732
202.42	61.641
202.64	63.730
202.85	62.604
203.06	62.865
203.28	62.818
203.49	62.403
203.71	62.478
203.92	62.184
204.13	58.926
204.35	56.750
204.56	56.344
204.78	56.512
204.99	54.542
205.20	55.228
205.42	54.359
205.63	54.109
205.85	54.758
206.06	54.683
206.27	55.079
206.49	56.092
206.70	57.658
206.91	57.966
207.13	58.863
207.34	61.398
207.56	61.361
207.77	62.229
207.98	61.448
208.20	61.205
208.41	60.765
208.62	60.634
208.84	60.888
209.05	61.211
209.27	61.744
209.48	62.563
209.69	62.569
209.91	62.956
210.12	63.506
210.33	64.897
210.55	64.329
210.76	64.277
210.97	64.513
211.19	65.515
211.40	65.068
211.61	64.431
211.83	61.620
212.04	60.871
212.26	59.866
212.47	57.964
212.68	57.848
212.90	58.033
213.11	58.637
213.32	58.597
213.54	58.263
213.75	57.966
213.96	57.862
214.18	59.509
214.39	57.882
214.60	58.043
214.82	58.613
215.03	57.020
215.24	57.119
215.46	57.455
215.67	58.145
215.88	58.220
216.10	58.496
216.31	58.789
216.52	58.637
216.74	59.343
216.95	60.008
217.16	60.601
217.38	61.089
217.59	61.503
217.80	59.831
218.02	58.732
218.23	58.956
218.44	58.020
218.66	57.827
218.87	56.601
219.08	56.282
219.30	55.072
219.51	54.704
219.72	54.233
219.94	53.797
220.15	54.622
220.36	54.427
220.58	53.229
220.79	53.175
221.00	52.474
221.22	52.374
221.43	51.952
221.64	51.751
221.85	51.514
222.07	51.136
222.28	50.379
222.49	49.872
222.71	49.974
222.92	49.748
223.13	49.532
223.35	49.484
223.56	49.515
223.77	49.491
223.99	49.386
224.20	49.156
224.41	49.095
224.62	49.228
224.84	48.921
225.05	48.468
225.26	48.404
225.48	48.359
225.69	48.100
225.90	47.837
226.11	47.595
226.33	47.626
226.54	47.497
226.75	47.423
226.97	47.211
227.18	47.193
227.39	47.360
227.60	47.312
227.82	47.198
228.03	47.314
228.24	47.288
228.46	47.418
228.67	47.370
228.88	47.157
229.09	47.086
229.31	47.310
229.52	47.248
229.73	47.124
229.95	47.204
230.16	47.043
230.37	47.086
230.58	47.002
230.80	46.872
231.01	46.848
231.22	46.901
231.43	47.007
231.65	46.859
231.86	46.982
232.07	46.918
232.28	46.894
232.50	46.987
232.71	46.796
232.92	46.795
233.14	46.816
233.35	46.885
233.56	46.829
233.77	46.784
233.99	46.817
234.20	46.727
234.41	46.625
234.62	46.639
234.84	46.623
235.05	46.771
235.26	46.846
235.47	46.912
235.69	46.858
235.90	46.964
236.11	46.956
236.32	46.873
236.53	46.869
236.75	46.963
236.96	46.962
237.17	46.985
237.38	46.884
237.60	46.845
237.81	46.861
238.02	46.860
238.23	46.749
238.45	46.747
238.66	46.712
238.87	46.709
239.08	46.722
239.30	46.722
239.51	46.770
239.72	46.829
239.93	46.896
240.14	46.854
240.36	46.877
240.57	46.985
240.78	46.973
240.99	46.989
241.21	46.976
241.42	47.010
241.63	46.939
241.84	46.873
242.05	46.838
242.27	46.784
242.48	46.736
242.69	46.697
242.90	46.660
243.11	46.675
243.33	46.715
243.54	46.721
243.75	46.654
243.96	46.642
244.18	46.645
244.39	46.705
244.60	46.683
244.81	46.699
245.02	46.680
245.24	46.700
245.45	46.704
245.66	46.678
245.87	46.720
246.08	46.634
246.30	46.657
246.51	46.643
246.72	46.573
246.93	46.559
247.14	46.531
247.35	46.545
247.57	46.489
247.78	46.438
247.99	46.467
248.20	46.399
248.41	46.416
248.63	46.375
248.84	46.365
249.05	46.276
249.26	46.220
249.47	46.164
249.68	46.100
249.90	46.079
250.11	46.080
250.32	46.000
250.53	45.987
250.74	46.006
250.96	45.939
251.17	45.871
251.38	45.881
251.59	45.854
251.80	45.866
252.01	45.859
252.23	45.794
252.44	45.708
252.65	45.692
252.86	45.640
253.07	45.609
253.28	45.593
253.50	45.577
253.71	45.536
253.92	45.518
254.13	45.437
254.34	45.416
254.55	45.416
254.76	45.382
254.98	45.294
255.19	45.232
255.40	45.171
255.61	45.119
255.82	45.086
256.03	45.093
256.25	45.040
256.46	45.029
256.67	44.961
256.88	44.898
257.09	44.894
257.30	44.912
257.51	44.920
257.73	44.911
257.94	44.956
258.15	45.002
258.36	44.956
258.57	44.981
258.78	44.971
258.99	44.985
259.20	45.012
259.42	44.989
259.63	44.987
259.84	44.971
260.05	44.952
260.26	44.940
260.47	44.838
260.68	44.807
260.90	44.775
261.11	44.737
261.32	44.673
261.53	44.631
261.74	44.630
261.95	44.606
262.16	44.574
262.37	44.567
262.58	44.524
262.80	44.587
263.01	44.596
263.22	44.619
263.43	44.650
263.64	44.734
263.85	44.764
264.06	44.793
264.27	44.811
264.48	44.921
264.70	44.980
264.91	45.083
265.12	45.077
265.33	45.118
265.54	45.144
265.75	45.186
265.96	45.201
266.17	45.276
266.38	45.329
266.59	45.360
266.81	45.348
267.02	45.325
267.23	45.282
267.44	45.276
267.65	45.266
267.86	45.254
268.07	45.212
268.28	45.191
268.49	45.145
268.70	45.075
268.91	45.050
269.13	45.011
269.34	44.983
269.55	44.950
269.76	44.944
269.97	44.911
270.18	44.869
270.39	44.877
270.60	44.818
270.81	44.791
271.02	44.787
271.23	44.760
271.44	44.762
271.65	44.776
271.87	44.770
272.08	44.742
272.29	44.744
272.50	44.774
272.71	44.743
272.92	44.761
273.13	44.721
273.34	44.697
273.55	44.699
273.76	44.654
273.97	44.642
274.18	44.618
274.39	44.621
274.60	44.632
274.81	44.580
275.02	44.557
275.24	44.545
275.45	44.520
275.66	44.498
275.87	44.471
276.08	44.448
276.29	44.397
276.50	44.380
276.71	44.293
276.92	44.201
277.13	44.179
277.34	44.149
277.55	44.084
277.76	44.063
277.97	44.020
278.18	43.978
278.39	43.919
278.60	43.894
278.81	43.872
279.02	43.881
279.23	43.900
279.44	43.883
279.65	43.883
279.86	43.878
280.08	43.867
280.29	43.869
280.50	43.874
280.71	43.906
280.92	43.900
281.13	43.885
281.34	43.942
281.55	43.954
281.76	43.985
281.97	43.987
282.18	44.022
282.39	44.066
282.60	44.077
282.81	44.108
283.02	44.100
283.23	44.128
283.44	44.172
283.65	44.137
283.86	44.112
284.07	44.047
284.28	44.048
284.49	44.032
284.70	43.990
284.91	43.960
285.12	43.950
285.33	43.984
285.54	43.976
285.75	43.945
285.96	44.014
286.17	44.091
286.38	44.227
286.59	44.323
286.80	44.443
287.01	44.573
287.22	44.727
287.43	44.840
287.64	44.964
287.85	45.138
288.06	45.280
288.27	45.390
288.48	45.526
288.69	45.600
288.90	45.677
289.11	45.689
289.32	45.764
289.53	45.808
289.74	45.802
289.95	45.835
290.16	45.821
290.37	45.846
290.58	45.873
290.79	45.867
291.00	45.856
291.21	45.881
291.42	45.913
291.63	45.909
291.83	45.914
292.04	45.934
292.25	45.932
292.46	45.931
292.67	45.930
292.88	45.899
293.09	45.894
293.30	45.875
293.51	45.838
293.72	45.837
293.93	45.812
294.14	45.762
294.35	45.779
294.56	45.772
294.77	45.767
294.98	45.750
295.19	45.709
295.40	45.704
295.61	45.705
295.82	45.689
296.03	45.682
296.24	45.668
296.45	45.680
296.66	45.648
296.86	45.639
297.07	45.641
297.28	45.632
297.49	45.633
297.70	45.598
297.91	45.590
298.12	45.570
298.33	45.527
298.54	45.528
298.75	45.511
298.96	45.505
299.17	45.470
299.38	45.407
299.59	45.405
299.80	45.376
300.00	45.380
300.21	45.369
300.42	45.362
300.63	45.375
300.84	45.337
301.05	45.329
301.26	45.310
301.47	45.286
301.68	45.293
301.89	45.245
302.10	45.230
302.31	45.176
302.52	45.143
302.72	45.136
302.93	45.092
303.14	45.065
303.35	45.015
303.56	44.972
303.77	44.930
303.98	44.880
304.19	44.848
304.40	44.809
304.61	44.750
304.82	44.711
305.02	44.654
305.23	44.624
305.44	44.585
305.65	44.573
305.86	44.549
306.07	44.509
306.28	44.523
306.49	44.493
306.70	44.522
306.91	44.530
307.11	44.526
307.32	44.514
307.53	44.507
307.74	44.559
307.95	44.583
308.16	44.597
308.37	44.654
308.58	44.652
308.79	44.689
308.99	44.651
309.20	44.712
309.41	44.757
309.62	44.775
309.83	44.834
310.04	44.829
310.25	44.838
310.46	44.858
310.66	44.851
310.87	44.857
311.08	44.837
311.29	44.891
311.50	44.904
311.71	44.893
311.92	44.913
312.12	44.873
312.33	44.860
312.54	44.846
312.75	44.827
312.96	44.809
313.17	44.789
313.38	44.829
313.59	44.806
313.79	44.756
314.00	44.725
314.21	44.679
314.42	44.684
314.63	44.687
314.84	44.692
315.04	44.717
315.25	44.773
315.46	44.766
315.67	44.763
315.88	44.797
316.09	44.858
316.30	44.923
316.50	44.989
316.71	45.047
316.92	45.078
317.13	45.122
317.34	45.167
317.55	45.180
317.75	45.264
317.96	45.300
318.17	45.311
318.38	45.334
318.59	45.343
318.80	45.379
319.00	45.422
319.21	45.441
319.42	45.458
319.63	45.430
319.84	45.456
320.05	45.474
320.25	45.479
320.46	45.492
320.67	45.479
320.88	45.497
321.09	45.498
321.29	45.451
321.50	45.460
321.71	45.447
321.92	45.436
322.13	45.402
322.34	45.335
322.54	45.296
322.75	45.221
322.96	45.084
323.17	44.993
323.38	44.900
323.58	44.784
323.79	44.692
324.00	44.598
324.21	44.546
324.42	44.482
324.62	44.429
324.83	44.385
325.04	44.389
325.25	44.461
325.46	44.471
325.66	44.493
325.87	44.560
326.08	44.581
326.29	44.613
326.50	44.655
326.70	44.701
326.91	44.739
327.12	44.716
327.33	44.700
327.53	44.697
327.74	44.667
327.95	44.654
328.16	44.604
328.37	44.615
328.57	44.593
328.78	44.557
328.99	44.553
329.20	44.546
329.41	44.575
329.61	44.583
329.82	44.618
330.03	44.670
330.24	44.693
330.44	44.763
330.65	44.797
330.86	44.870
331.07	44.944
331.27	44.954
331.48	45.002
331.69	45.090
331.90	45.168
332.10	45.192
332.31	45.211
332.52	45.299
332.73	45.332
332.93	45.349
333.14	45.383
333.35	45.404
333.56	45.447
333.76	45.481
333.97	45.504
334.18	45.530
334.39	45.542
334.59	45.585
334.80	45.561
335.01	45.593
335.22	45.641
335.42	45.654
335.63	45.685
335.84	45.726
336.05	45.722
336.25	45.743
336.46	45.750
336.67	45.773
336.88	45.794
337.08	45.795
337.29	45.812
337.50	45.790
337.71	45.810
337.91	45.791
338.12	45.759
338.33	45.732
338.53	45.699
338.74	45.671
338.95	45.638
339.16	45.594
339.36	45.601
339.57	45.565
339.78	45.550
339.98	45.494
340.19	45.491
340.40	45.494
340.61	45.495
340.81	45.486
341.02	45.468
341.23	45.477
341.43	45.482
341.64	45.497
341.85	45.487
342.06	45.451
342.26	45.462
342.47	45.439
342.68	45.458
342.88	45.498
343.09	45.524
343.30	45.554
343.51	45.567
343.71	45.551
343.92	45.552
344.13	45.586
344.33	45.635
344.54	45.684
344.75	45.734
344.95	45.698
345.16	45.709
345.37	45.687
345.57	45.687
345.78	45.658
345.99	45.692
346.19	45.657
346.40	45.617
346.61	45.614
346.82	45.567
347.02	45.482
347.23	45.449
347.44	45.358
347.64	45.294
347.85	45.253
348.06	45.192
348.26	45.134
348.47	45.071
348.68	45.011
348.88	44.921
349.09	44.842
349.30	44.790
349.50	44.765
349.71	44.770
349.92	44.744
350.12	44.690
350.33	44.731
350.54	44.698
350.74	44.707
350.95	44.719
351.16	44.758
351.36	44.778
351.57	44.809
351.77	44.785
351.98	44.780
352.19	44.813
352.39	44.842
352.60	44.816
352.81	44.839
353.01	44.839
353.22	44.831
353.43	44.826
353.63	44.826
353.84	44.832
354.05	44.873
354.25	44.852
354.46	44.802
354.67	44.794
354.87	44.815
355.08	44.822
355.28	44.829
355.49	44.822
355.70	44.808
355.90	44.836
356.11	44.882
356.32	44.915
356.52	44.979
356.73	45.054
356.93	45.121
357.14	45.201
357.35	45.263
357.55	45.357
357.76	45.484
357.97	45.589
358.17	45.705
358.38	45.834
358.58	45.944
358.79	46.053
359.00	46.211
359.20	46.343
359.41	46.445
359.61	46.607
359.82	46.736
360.03	46.854
360.23	46.945
360.44	47.036
360.64	47.083
360.85	47.120
361.06	47.208
361.26	47.232
361.47	47.225
361.67	47.284
361.88	47.257
362.09	47.229
362.29	47.210
362.50	47.180
362.70	47.155
362.91	47.126
363.12	47.126
363.32	47.067
363.53	47.028
363.73	46.983
363.94	46.861
364.15	46.779
364.35	46.723
364.56	46.640
364.76	46.622
364.97	46.542
365.17	46.498
365.38	46.442
365.59	46.373
365.79	46.377
366.00	46.388
366.20	46.419
366.41	46.469
366.61	46.507
366.82	46.557
367.03	46.612
367.23	46.699
367.44	46.762
367.64	46.866
367.85	46.964
368.05	47.032
368.26	47.112
368.47	47.218
368.67	47.257
368.88	47.298
369.08	47.331
369.29	47.338
369.49	47.349
369.70	47.387
369.90	47.424
370.11	47.405
370.31	47.386
370.52	47.345
370.73	47.248
370.93	47.209
371.14	47.192
371.34	47.173
371.55	47.147
371.75	47.072
371.96	46.991
372.16	46.885
372.37	46.827
372.57	46.744
372.78	46.708
372.99	46.687
373.19	46.661
373.40	46.648
373.60	46.635
373.81	46.625
374.01	46.624
374.22	46.664
374.42	46.688
374.63	46.742
374.83	46.791
375.04	46.821
375.24	46.858
375.45	46.923
375.65	46.939
375.86	46.951
376.06	47.022
376.27	47.088
376.47	47.107
376.68	47.112
376.88	47.132
377.09	47.183
377.29	47.211
377.50	47.235
377.70	47.244
377.91	47.255
378.11	47.244
378.32	47.217
378.52	47.169
378.73	47.140
378.93	47.143
379.14	47.123
379.34	47.066
379.55	47.019
379.75	46.960
379.96	46.915
380.16	46.864
380.37	46.842
380.57	46.810
380.78	46.842
380.98	46.813
381.19	46.800
381.39	46.772
381.60	46.779
381.80	46.788
382.01	46.849
382.21	46.861
382.42	46.921
382.62	46.962
382.83	47.020
383.03	47.072
383.24	47.152
383.44	47.221
383.65	47.319
383.85	47.397
384.06	47.512
384.26	47.606
384.47	47.727
384.67	47.801
384.87	47.885
385.08	47.950
385.28	48.008
385.49	48.055
385.69	48.113
385.90	48.173
386.10	48.174
386.31	48.198
386.51	48.205
386.72	48.204
386.92	48.204
387.13	48.191
387.33	48.184
387.53	48.127
387.74	48.109
387.94	48.076
388.15	48.008
388.35	48.007
388.56	47.950
388.76	47.883
388.97	47.823
389.17	47.794
389.37	47.779
389.58	47.763
389.78	47.726
389.99	47.696
390.19	47.645
390.40	47.672
390.60	47.664
390.80	47.663
391.01	47.664
391.21	47.643
391.42	47.615
391.62	47.608
391.83	47.554
392.03	47.605
392.23	47.582
392.44	47.596
392.64	47.565
392.85	47.526
393.05	47.489
393.26	47.478
393.46	47.520
393.66	47.472
393.87	47.442
394.07	47.452
394.28	47.401
394.48	47.433
394.68	47.435
394.89	47.435
395.09	47.462
395.30	47.470
395.50	47.450
395.70	47.391
395.91	47.412
396.11	47.408
396.32	47.399
396.52	47.396
396.72	47.369
396.93	47.352
397.13	47.312
397.34	47.274
397.54	47.266
397.74	47.260
397.95	47.287
398.15	47.306
398.36	47.322
398.56	47.338
398.76	47.379
398.97	47.407
399.17	47.422
399.37	47.509
399.58	47.567
399.78	47.592
399.99	47.699
400.19	47.770
400.39	47.818
400.60	47.901
400.80	47.984
401.00	48.056
401.21	48.128
401.41	48.252
401.62	48.294
401.82	48.364
402.02	48.466
402.23	48.506
402.43	48.521
402.63	48.595
402.84	48.632
403.04	48.664
403.24	48.709
403.45	48.781
403.65	48.770
403.86	48.783
404.06	48.795
404.26	48.822
404.47	48.866
404.67	48.911
404.87	48.915
405.08	48.955
405.28	48.948
405.48	48.910
405.69	48.885
405.89	48.899
406.09	48.894
406.30	48.890
406.50	48.892
406.70	48.816
406.91	48.777
407.11	48.729
407.31	48.687
407.52	48.653
407.72	48.632
407.92	48.601
408.13	48.588
408.33	48.564
408.53	48.584
408.74	48.554
408.94	48.576
409.14	48.495
409.35	48.487
409.55	48.452
409.75	48.418
409.96	48.393
410.16	48.377
410.36	48.307
410.57	48.288
410.77	48.201
410.97	48.205
411.18	48.137
411.38	48.165
411.58	48.154
411.78	48.158
411.99	48.187
412.19	48.160
412.39	48.136
412.60	48.163
412.80	48.101
413.00	48.090
413.21	48.009
413.41	47.987
413.61	47.960
413.81	47.894
414.02	47.834
414.22	47.768
414.42	47.785
414.63	47.737
414.83	47.679
415.03	47.709
415.23	47.684
415.44	47.680
415.64	47.686
415.84	47.666
416.05	47.722
416.25	47.768
416.45	47.764
416.65	47.760
416.86	47.778
417.06	47.812
417.26	47.821
417.47	47.844
417.67	47.878
417.87	47.898
418.07	47.959
418.28	47.946
418.48	47.937
418.68	47.942
418.88	47.968
419.09	48.004
419.29	48.044
419.49	48.098
419.69	48.166
419.90	48.248
420.10	48.337
420.30	48.394
420.50	48.486
420.71	48.525
420.91	48.637
421.11	48.710
421.31	48.762
421.52	48.804
421.72	48.887
421.92	48.952
422.12	48.966
422.33	48.969
422.53	49.026
422.73	49.069
422.93	49.151
423.14	49.204
423.34	49.283
423.54	49.398
423.74	49.402
423.95	49.429
424.15	49.454
424.35	49.478
424.55	49.548
424.76	49.541
424.96	49.573
425.16	49.553
425.36	49.549
425.56	49.481
425.77	49.412
425.97	49.452
426.17	49.446
426.37	49.451
426.58	49.468
426.78	49.454
426.98	49.466
427.18	49.428
427.38	49.437
427.59	49.393
427.79	49.425
427.99	49.441
428.19	49.423
428.39	49.429
428.60	49.394
428.80	49.375
429.00	49.366
429.20	49.373
429.40	49.367
429.61	49.362
429.81	49.367
430.01	49.288
430.21	49.223
430.41	49.157
430.62	49.103
430.82	49.076
431.02	49.032
431.22	48.984
431.42	48.893
431.63	48.839
431.83	48.777
432.03	48.741
432.23	48.742
432.43	48.715
432.64	48.693
432.84	48.616
433.04	48.573
433.24	48.499
433.44	48.393
433.64	48.336
433.85	48.275
434.05	48.180
434.25	48.088
434.45	48.000
434.65	47.941
434.85	47.882
435.06	47.831
435.26	47.691
435.46	47.603
435.66	47.572
435.86	47.492
436.06	47.418
436.27	47.329
436.47	47.215
436.67	47.117
436.87	46.971
437.07	46.860
437.27	46.730
437.47	46.666
437.68	46.522
437.88	46.351
438.08	46.188
438.28	46.032
438.48	45.883
438.68	45.688
438.89	45.530
439.09	45.403
439.29	45.262
439.49	45.108
439.69	44.951
439.89	44.868
440.09	44.768
440.29	44.637
440.50	44.473
440.70	44.395
440.90	44.317
441.10	44.216
441.30	44.100
441.50	44.003
441.70	43.864
441.90	43.741
442.11	43.628
442.31	43.457
442.51	43.400
442.71	43.354
442.91	43.219
443.11	43.108
443.31	43.020
443.51	42.937
443.72	42.783
443.92	42.690
444.12	42.583
444.32	42.489
444.52	42.435
444.72	42.341
444.92	42.229
445.12	42.221
445.32	42.175
445.53	42.066
445.73	42.007
445.93	41.980
446.13	41.981
446.33	41.951
446.53	41.885
446.73	41.829
446.93	41.718
447.13	41.733
447.33	41.657
447.53	41.665
447.74	41.662
447.94	41.617
448.14	41.602
448.34	41.583
448.54	41.539
448.74	41.508
448.94	41.536
449.14	41.552
449.34	41.476
449.54	41.453
449.74	41.384
449.94	41.345
450.14	41.327
450.35	41.318
450.55	41.236
450.75	41.168
450.95	41.124
451.15	41.049
451.35	41.070
451.55	41.028
451.75	41.029
451.95	41.040
452.15	41.050
452.35	41.033
452.55	40.965
452.75	40.997
452.95	41.050
453.15	41.107
453.35	41.109
453.56	41.146
453.76	41.180
453.96	41.157
454.16	41.056
454.36	41.023
454.56	41.009
454.76	40.988
454.96	40.897
455.16	40.906
455.36	40.783
455.56	40.719
455.76	40.590
455.96	40.520
456.16	40.431
456.36	40.413
456.56	40.347
456.76	40.253
456.96	40.179
457.16	40.103
457.36	39.996
457.56	39.925
457.76	39.844
457.96	39.815
458.16	39.730
458.36	39.666
458.56	39.608
458.76	39.567
458.96	39.509
459.16	39.463
459.36	39.428
459.56	39.388
459.76	39.397
459.96	39.399
460.16	39.322
460.36	39.318
460.56	39.346
460.76	39.348
460.96	39.333
461.16	39.300
461.36	39.285
461.56	39.312
461.76	39.323
461.96	39.338
462.16	39.348
462.36	39.405
462.56	39.413
462.76	39.398
462.96	39.437
463.16	39.483
463.36	39.585
463.56	39.675
463.76	39.701
463.96	39.740
464.16	39.757
464.36	39.799
464.56	39.862
464.76	39.922
464.96	39.975
465.16	40.033
465.36	40.048
465.56	40.077
465.76	40.052
465.96	40.062
466.16	40.082
466.36	40.123
466.56	40.164
466.76	40.166
466.96	40.168
467.16	40.165
467.36	40.116
467.56	40.126
467.76	40.092
467.96	40.110
468.16	40.131
468.36	40.120
468.56	40.123
468.76	40.112
468.96	40.145
469.16	40.166
469.35	40.187
469.55	40.217
469.75	40.255
469.95	40.279
470.15	40.285
470.35	40.288
470.55	40.307
470.75	40.282
470.95	40.291
471.15	40.256
471.35	40.248
471.55	40.245
471.75	40.251
471.95	40.216
472.15	40.204
472.35	40.202
472.54	40.193
472.74	40.188
472.94	40.215
473.14	40.212
473.34	40.239
473.54	40.220
473.74	40.221
473.94	40.220
474.14	40.233
474.34	40.277
474.54	40.315
474.74	40.335
474.94	40.352
475.13	40.347
475.33	40.365
475.53	40.349
475.73	40.422
475.93	40.428
476.13	40.412
476.33	40.408
476.53	40.408
476.73	40.401
476.93	40.441
477.12	40.436
477.32	40.466
477.52	40.476
477.72	40.523
477.92	40.510
478.12	40.532
478.32	40.577
478.52	40.602
478.72	40.618
478.92	40.653
479.11	40.672
479.31	40.702
479.51	40.705
479.71	40.713
479.91	40.725
480.11	40.723
480.31	40.746
480.51	40.751
480.70	40.791
480.90	40.807
481.10	40.835
481.30	40.837
481.50	40.852
481.70	40.868
481.90	40.893
482.10	40.887
482.29	40.890
482.49	40.903
482.69	40.898
482.89	40.914
483.09	40.903
483.29	40.887
483.49	40.898
483.68	40.916
483.88	40.952
484.08	40.965
484.28	40.943
484.48	40.975
484.68	40.987
484.88	41.014
485.07	41.019
485.27	41.052
485.47	41.041
485.67	41.027
485.87	41.041
486.07	41.026
486.26	41.028
486.46	41.059
486.66	41.049
486.86	41.038
487.06	41.065
487.26	41.074
487.45	41.068
487.65	41.108
487.85	41.131
488.05	41.123
488.25	41.160
488.45	41.165
488.64	41.216
488.84	41.272
489.04	41.293
489.24	41.313
489.44	41.297
489.64	41.330
489.83	41.335
490.03	41.328
490.23	41.368
490.43	41.396
490.63	41.442
490.82	41.468
491.02	41.481
491.22	41.505
491.42	41.519
491.62	41.556
491.81	41.565
492.01	41.592
492.21	41.642
492.41	41.671
492.61	41.711
492.80	41.693
493.00	41.683
493.20	41.728
493.40	41.769
493.60	41.791
493.79	41.826
493.99	41.850
494.19	41.852
494.39	41.869
494.59	41.876
494.78	41.901
494.98	41.940
495.18	41.967
495.38	41.971
495.57	41.986
495.77	42.022
495.97	42.050
496.17	42.083
496.37	42.135
496.56	42.159
496.76	42.186
496.96	42.178
497.16	42.190
497.35	42.174
497.55	42.162
497.75	42.159
497.95	42.123
498.14	42.106
498.34	42.061
498.54	42.021
498.74	42.007
498.93	41.966
499.13	41.935
499.33	41.899
499.53	41.903
499.72	41.859
499.92	41.822
500.12	41.802
500.32	41.762
500.51	41.756
500.71	41.740
500.91	41.726
501.11	41.692
501.30	41.647
501.50	41.646
501.70	41.612
501.90	41.621
502.09	41.616
502.29	41.616
502.49	41.613
502.69	41.629
502.88	41.621
503.08	41.580
503.28	41.621
503.47	41.664
503.67	41.689
503.87	41.713
504.07	41.710
504.26	41.735
504.46	41.750
504.66	41.769
504.85	41.738
505.05	41.780
505.25	41.850
505.45	41.867
505.64	41.904
505.84	41.874
506.04	41.931
506.23	41.968
506.43	41.982
506.63	41.989
506.83	42.009
507.02	42.081
507.22	42.097
507.42	42.140
507.61	42.182
507.81	42.160
508.01	42.226
508.20	42.189
508.40	42.202
508.60	42.213
508.80	42.260
508.99	42.339
509.19	42.363
509.39	42.362
509.58	42.311
509.78	42.325
509.98	42.326
510.17	42.322
510.37	42.349
510.57	42.372
510.76	42.387
510.96	42.426
511.16	42.399
511.35	42.400
511.55	42.456
511.75	42.508
511.94	42.489
512.14	42.536
512.34	42.571
512.53	42.617
512.73	42.635
512.93	42.648
513.12	42.649
513.32	42.667
513.52	42.699
513.71	42.693
513.91	42.712
514.11	42.720
514.30	42.752
514.50	42.766
514.70	42.750
514.89	42.815
515.09	42.827
515.28	42.846
515.48	42.841
515.68	42.886
515.87	42.933
516.07	42.942
516.27	43.005
516.46	42.950
516.66	42.955
516.86	42.969
517.05	42.933
517.25	42.985
517.44	42.997
517.64	43.020
517.84	42.986
518.03	42.951
518.23	42.960
518.43	42.958
518.62	43.037
518.82	43.036
519.01	43.065
519.21	43.055
519.41	43.052
519.60	43.084
519.80	43.105
520.00	43.124
520.19	43.171
520.39	43.136
520.58	43.141
520.78	43.147
520.98	43.173
521.17	43.154
521.37	43.153
521.56	43.133
521.76	43.123
521.96	43.116
522.15	43.107
522.35	43.061
522.54	43.104
522.74	43.099
522.94	43.071
523.13	43.054
523.33	43.090
523.52	43.113
523.72	43.074
523.91	43.075
524.11	43.048
524.31	43.047
524.50	43.098
524.70	43.080
524.89	43.094
525.09	43.093
525.29	43.095
525.48	43.107
525.68	43.102
525.87	43.159
526.07	43.113
526.26	43.170
526.46	43.211
526.66	43.156
526.85	43.155
527.05	43.137
527.24	43.133
527.44	43.133
527.63	43.085
527.83	43.084
528.02	43.108
528.22	43.163
528.42	43.139
528.61	43.111
528.81	43.181
529.00	43.222
529.20	43.222
529.39	43.244
529.59	43.274
529.78	43.301
529.98	43.336
530.17	43.327
530.37	43.327
530.57	43.302
530.76	43.293
530.96	43.260
531.15	43.287
531.35	43.342
531.54	43.349
531.74	43.371
531.93	43.405
532.13	43.415
532.32	43.435
532.52	43.410
532.71	43.488
532.91	43.516
533.10	43.560
533.30	43.548
533.49	43.527
533.69	43.593
533.89	43.612
534.08	43.641
534.28	43.724
534.47	43.729
534.67	43.824
534.86	43.852
535.06	43.894
535.25	43.893
535.45	43.950
535.64	44.005
535.84	44.037
536.03	44.071
536.23	44.073
536.42	44.047
536.62	44.064
536.81	44.064
537.01	44.058
537.20	44.077
537.40	44.114
537.59	44.121
537.79	44.106
537.98	44.123
538.17	44.114
538.37	44.112
538.56	44.090
538.76	44.073
538.95	44.041
539.15	44.026
539.34	43.994
539.54	43.951
539.73	43.899
539.93	43.828
540.12	43.703
540.32	43.636
540.51	43.561
540.71	43.492
540.90	43.414
541.10	43.374
541.29	43.287
541.49	43.253
541.68	43.208
541.87	43.182
542.07	43.197
542.26	43.256
542.46	43.294
542.65	43.314
542.85	43.397
543.04	43.458
543.24	43.494
543.43	43.562
543.63	43.606
543.82	43.659
544.01	43.688
544.21	43.741
544.40	43.748
544.60	43.763
544.79	43.869
544.99	43.835
545.18	43.880
545.37	43.895
545.57	43.989
545.76	43.999
545.96	44.059
546.15	44.024
546.35	44.081
546.54	44.198
546.73	44.241
546.93	44.230
547.12	44.309
547.32	44.362
547.51	44.442
547.71	44.435
547.90	44.505
548.09	44.526
548.29	44.633
548.48	44.685
548.68	44.627
548.87	44.607
549.06	44.612
549.26	44.636
549.45	44.698
549.65	44.711
549.84	44.737
550.03	44.699
550.23	44.680
550.42	44.688
550.62	44.635
550.81	44.629
551.00	44.627
551.20	44.728
551.39	44.703
551.59	44.650
551.78	44.569
551.97	44.607
552.17	44.586
552.36	44.631
552.56	44.658
552.75	44.725
552.94	44.810
553.14	44.858
553.33	44.802
553.52	44.805
553.72	44.807
553.91	44.859
554.11	44.866
554.30	44.932
554.49	44.896
554.69	44.918
554.88	44.896
555.07	44.846
555.27	44.848
555.46	44.846
555.65	44.924
555.85	44.972
556.04	44.963
556.24	44.908
556.43	44.884
556.62	44.904
556.82	44.815
557.01	44.856
557.20	44.876
557.40	44.883
557.59	44.909
557.78	44.930
557.98	44.902
558.17	44.924
558.36	44.891
558.56	44.956
558.75	45.036
558.94	45.093
559.14	45.071
559.33	45.069
559.52	45.115
559.72	45.138
559.91	45.078
560.10	45.147
560.30	45.214
560.49	45.346
560.68	45.351
560.88	45.350
561.07	45.421
561.26	45.457
561.46	45.524
561.65	45.543
561.84	45.536
562.04	45.571
562.23	45.557
562.42	45.529
562.62	45.435
562.81	45.367
563.00	45.301
563.19	45.222
563.39	45.115
563.58	44.997
563.77	44.850
563.97	44.757
564.16	44.649
564.35	44.541
564.55	44.440
564.74	44.382
564.93	44.343
565.12	44.308
565.32	44.285
565.51	44.338
565.70	44.350
565.90	44.405
566.09	44.453
566.28	44.494
566.47	44.570
566.67	44.698
566.86	44.778
567.05	44.839
567.25	44.924
567.44	44.994
567.63	45.067
567.82	45.122
568.02	45.201
568.21	45.236
568.40	45.339
568.59	45.399
568.79	45.385
568.98	45.399
569.17	45.448
569.36	45.443
569.56	45.489
569.75	45.455
569.94	45.492
570.14	45.465
570.33	45.457
570.52	45.465
570.71	45.434
570.91	45.485
571.10	45.558
571.29	45.580
571.48	45.577
571.68	45.496
571.87	45.486
572.06	45.465
572.25	45.504
572.44	45.513
572.64	45.528
572.83	45.538
573.02	45.540
573.21	45.500
573.41	45.503
573.60	45.603
573.79	45.633
573.98	45.661
574.18	45.627
574.37	45.615
574.56	45.688
574.75	45.658
574.94	45.717
575.14	45.761
575.33	45.807
575.52	45.734
575.71	45.629
575.91	45.640
576.10	45.630
576.29	45.678
576.48	45.713
576.67	45.667
576.87	45.682
577.06	45.646
577.25	45.612
577.44	45.606
577.63	45.666
577.83	45.711
578.02	45.705
578.21	45.753
578.40	45.818
578.59	45.792
578.79	45.828
578.98	45.806
579.17	45.756
579.36	45.684
579.55	45.628
579.74	45.602
579.94	45.540
580.13	45.568
580.32	45.553
580.51	45.469
580.70	45.476
580.90	45.491
581.09	45.460
581.28	45.458
581.47	45.482
581.66	45.528
581.85	45.542
582.05	45.607
582.24	45.644
582.43	45.630
582.62	45.618
582.81	45.624
583.00	45.572
583.20	45.607
583.39	45.621
583.58	45.617
583.77	45.616
583.96	45.588
584.15	45.603
584.34	45.603
584.54	45.595
584.73	45.650
584.92	45.701
585.11	45.715
585.30	45.713
585.49	45.745
585.68	45.756
585.88	45.746
586.07	45.811
586.26	45.804
586.45	45.807
586.64	45.845
586.83	45.851
587.02	45.889
587.22	45.893
587.41	45.885
587.60	45.864
587.79	45.898
587.98	45.904
588.17	45.875
588.36	45.832
588.55	45.795
588.74	45.793
588.94	45.845
589.13	45.773
589.32	45.892
589.51	45.960
589.70	46.042
589.89	46.023
590.08	46.082
590.27	46.128
590.46	46.203
590.66	46.297
590.85	46.304
591.04	46.245
591.23	46.305
591.42	46.248
591.61	46.278
591.80	46.284
591.99	46.344
592.18	46.298
592.37	46.345
592.57	46.317
592.76	46.279
592.95	46.278
593.14	46.361
593.33	46.348
593.52	46.279
593.71	46.266
593.90	46.230
594.09	46.209
594.28	46.249
594.47	46.231
594.66	46.225
594.85	46.191
595.05	46.241
595.24	46.206
595.43	46.177
595.62	46.239
595.81	46.220
596.00	46.283
596.19	46.292
596.38	46.294
596.57	46.328
596.76	46.415
596.95	46.472
597.14	46.451
597.33	46.446
597.52	46.465
597.71	46.443
597.90	46.495
598.09	46.455
598.28	46.473
598.47	46.510
598.67	46.485
598.86	46.489
599.05	46.492
599.24	46.506
599.43	46.535
599.62	46.535
599.81	46.581
600.00	46.548
600.19	46.550
600.38	46.522
600.57	46.488
600.76	46.452
600.95	46.430
601.14	46.439
601.33	46.466
601.52	46.489
601.71	46.575
601.90	46.560
602.09	46.594
602.28	46.572
602.47	46.637
602.66	46.652
602.85	46.702
603.04	46.702
603.23	46.696
603.42	46.684
603.61	46.649
603.80	46.619
603.99	46.610
604.18	46.594
604.37	46.662
604.56	46.684
604.75	46.687
604.94	46.687
605.13	46.658
605.32	46.714
605.51	46.732
605.70	46.738
605.89	46.735
606.08	46.742
606.27	46.737
606.46	46.718
606.65	46.716
606.84	46.720
607.03	46.727
607.22	46.804
607.41	46.749
607.60	46.747
607.79	46.779
607.98	46.821
608.17	46.873
608.36	46.877
608.55	46.904
608.74	46.845
608.93	46.882
609.12	46.869
609.31	46.829
609.49	46.779
609.68	46.788
609.87	46.761
610.06	46.713
610.25	46.699
610.44	46.757
610.63	46.767
610.82	46.785
611.01	46.761
611.20	46.793
611.39	46.845
611.58	46.899
611.77	46.886
611.96	46.972
612.15	47.010
612.34	47.044
612.53	47.066
612.72	47.018
612.90	47.031
613.09	47.042
613.28	46.958
613.47	46.917
613.66	46.969
613.85	46.958
614.04	46.947
614.23	46.920
614.42	46.891
614.61	46.872
614.80	46.912
614.99	46.919
615.18	46.912
615.36	47.005
615.55	47.038
615.74	47.004
615.93	47.020
616.12	46.995
616.31	46.977
616.50	46.961
616.69	46.987
616.88	46.982
617.07	47.037
617.25	47.056
617.44	46.983
617.63	46.960
617.82	46.936
618.01	46.949
618.20	46.954
618.39	47.018
618.58	47.044
618.77	46.975
618.95	47.038
619.14	46.960
619.33	47.010
619.52	47.122
619.71	47.093
619.90	47.107
620.09	47.128
620.28	47.122
620.46	47.083
620.65	47.123
620.84	47.150
621.03	47.108
621.22	47.163
621.41	47.084
621.60	47.036
621.79	47.029
621.97	46.977
622.16	46.943
622.35	46.958
622.54	46.999
622.73	46.995
622.92	46.984
623.11	47.059
623.29	47.063
623.48	47.103
623.67	47.104
623.86	47.156
624.05	47.269
624.24	47.244
624.42	47.287
624.61	47.310
624.80	47.318
624.99	47.335
625.18	47.275
625.37	47.308
625.55	47.291
625.74	47.291
625.93	47.285
626.12	47.221
626.31	47.252
626.50	47.253
626.68	47.211
626.87	47.227
627.06	47.224
627.25	47.258
627.44	47.220
627.63	47.221
627.81	47.238
628.00	47.260
628.19	47.296
628.38	47.313
628.57	47.317
628.75	47.358
628.94	47.346
629.13	47.370
629.32	47.330
629.51	47.343
629.69	47.364
629.88	47.364
630.07	47.379
630.26	47.415
630.45	47.480
630.63	47.525
630.82	47.506
631.01	47.469
631.20	47.477
631.39	47.465
631.57	47.449
631.76	47.486
631.95	47.444
632.14	47.405
632.32	47.388
632.51	47.338
632.70	47.256
632.89	47.263
633.08	47.277
633.26	47.335
633.45	47.420
633.64	47.426
633.83	47.382
634.01	47.461
634.20	47.505
634.39	47.598
634.58	47.600
634.76	47.650
634.95	47.667
635.14	47.659
635.33	47.627
635.51	47.566
635.70	47.597
635.89	47.645
636.08	47.596
636.26	47.589
636.45	47.461
636.64	47.512
636.83	47.523
637.01	47.527
637.20	47.581
637.39	47.594
637.58	47.692
637.76	47.765
637.95	47.759
638.14	47.792
638.33	47.854
638.51	47.916
638.70	47.926
638.89	47.911
639.07	47.930
639.26	47.980
639.45	48.025
639.64	47.992
639.82	47.892
640.01	47.887
640.20	47.866
640.38	47.856
640.57	47.809
640.76	47.801
640.95	47.817
641.13	47.812
641.32	47.719
641.51	47.643
641.69	47.600
641.88	47.626
642.07	47.636
642.26	47.726
642.44	47.653
642.63	47.759
642.82	47.767
643.00	47.760
643.19	47.798
643.38	47.877
643.56	47.923
643.75	47.914
643.94	47.921
644.12	47.881
644.31	47.849
644.50	47.892
644.68	47.899
644.87	47.864
645.06	47.914
645.24	47.868
645.43	47.795
645.62	47.772
645.81	47.759
645.99	47.744
646.18	47.744
646.37	47.758
646.55	47.802
646.74	47.760
646.92	47.787
647.11	47.710
647.30	47.714
647.48	47.847
647.67	47.855
647.86	47.912
648.04	47.972
648.23	48.022
648.42	48.019
648.60	47.962
648.79	47.938
648.98	47.933
649.16	47.954
649.35	47.998
649.54	47.917
649.72	47.897
649.91	47.864
650.09	47.837
650.28	47.877
650.47	47.884
650.65	47.889
650.84	47.929
651.03	47.938
651.21	47.961
651.40	47.903
651.59	47.882
651.77	47.946
651.96	47.955
652.14	47.984
652.33	47.993
652.52	47.970
652.70	48.003
652.89	48.016
653.07	48.027
653.26	47.997
653.45	48.075
653.63	48.088
653.82	48.024
654.00	48.046
654.19	47.987
654.38	47.985
654.56	48.028
654.75	48.031
654.93	47.974
655.12	47.920
655.31	47.950
655.49	47.869
655.68	47.898
655.86	47.935
656.05	47.891
656.24	47.944
656.42	47.912
656.61	47.904
656.79	47.885
656.98	47.896
657.16	47.975
657.35	47.950
657.54	48.041
657.72	48.030
657.91	47.997
658.09	48.067
658.28	48.135
658.46	48.130
658.65	48.075
658.84	48.074
659.02	48.120
659.21	48.101
659.39	48.121
659.58	48.053
659.76	48.072
659.95	48.048
660.13	48.042
660.32	47.955
660.51	47.931
660.69	47.945
660.88	47.912
661.06	47.880
661.25	47.876
661.43	47.932
661.62	47.885
661.80	47.922
661.99	48.004
662.17	48.031
662.36	48.051
662.55	48.112
662.73	48.189
662.92	48.232
663.10	48.242
663.29	48.269
663.47	48.109
663.66	48.183
663.84	48.146
664.03	48.149
664.21	48.121
664.40	48.107
664.58	48.133
664.77	48.180
664.95	48.183
665.14	48.188
665.32	48.172
665.51	48.300
665.69	48.261
665.88	48.279
666.06	48.317
666.25	48.312
666.43	48.269
666.62	48.275
666.80	48.236
666.99	48.189
667.17	48.206
667.36	48.303
667.54	48.226
667.73	48.263
667.91	48.281
668.10	48.217
668.28	48.235
668.47	48.323
668.65	48.284
668.84	48.242
669.02	48.322
669.21	48.369
669.39	48.252
669.58	48.337
669.76	48.372
669.95	48.298
670.13	48.355
670.31	48.306
670.50	48.282
670.68	48.275
670.87	48.264
671.05	48.214
671.24	48.193
671.42	48.199
671.61	48.186
671.79	48.152
671.98	48.206
672.16	48.160
672.35	48.190
672.53	48.200
672.71	48.205
672.90	48.230
673.08	48.229
673.27	48.167
673.45	48.199
673.64	48.260
673.82	48.279
674.01	48.254
674.19	48.263
674.37	48.303
674.56	48.297
674.74	48.311
674.93	48.308
675.11	48.417
675.30	48.490
675.48	48.479
675.66	48.487
675.85	48.531
676.03	48.609
676.22	48.559
676.40	48.582
676.58	48.633
676.77	48.618
676.95	48.657
677.14	48.604
677.32	48.666
677.50	48.642
677.69	48.576
677.87	48.597
678.06	48.536
678.24	48.585
678.43	48.606
678.61	48.622
678.79	48.622
678.98	48.691
679.16	48.730
679.34	48.667
679.53	48.762
679.71	48.800
679.90	48.786
680.08	48.816
680.26	48.832
680.45	48.811
680.63	48.781
680.82	48.780
681.00	48.667
681.18	48.663
681.37	48.699
681.55	48.656
681.73	48.688
681.92	48.649
682.10	48.698
682.29	48.685
682.47	48.648
682.65	48.641
682.84	48.682
683.02	48.781
683.20	48.815
683.39	48.780
683.57	48.754
683.75	48.697
683.94	48.719
684.12	48.629
684.30	48.677
684.49	48.732
684.67	48.796
684.85	48.773
685.04	48.686
685.22	48.627
685.40	48.627
685.59	48.652
685.77	48.716
685.96	48.665
686.14	48.710
686.32	48.748
686.50	48.699
686.69	48.647
686.87	48.654
687.05	48.717
687.24	48.721
687.42	48.762
687.60	48.818
687.79	48.792
687.97	48.879
688.15	48.960
688.34	48.932
688.52	49.001
688.70	48.975
688.89	48.986
689.07	49.036
689.25	49.012
689.44	49.024
689.62	48.996
689.80	48.969
689.98	48.963
690.17	48.847
690.35	48.841
690.53	48.776
690.72	48.793
690.90	48.771
691.08	48.678
691.27	48.735
691.45	48.735
691.63	48.702
691.81	48.751
692.00	48.835
692.18	48.865
692.36	48.907
692.54	48.915
692.73	48.959
692.91	49.010
693.09	49.028
693.28	48.979
693.46	48.976
693.64	49.061
693.82	49.042
694.01	48.938
694.19	48.946
694.37	48.934
694.55	49.002
694.74	49.020
694.92	48.943
695.10	48.943
695.28	49.016
695.47	48.978
695.65	48.936
695.83	48.959
696.01	48.967
696.20	48.966
696.38	48.950
696.56	48.888
696.74	48.860
696.93	48.954
697.11	49.024
697.29	48.999
697.47	48.960
697.66	48.891
697.84	48.908
698.02	48.896
698.20	48.928
698.39	48.888
698.57	48.926
698.75	48.891
698.93	48.898
699.11	48.871
699.30	48.900
699.48	48.898
699.66	48.951
699.84	48.918
700.03	48.965
700.21	48.903
700.39	48.914
700.57	48.854
700.75	48.870
700.94	48.852
701.12	48.830
701.30	48.790
701.48	48.895
701.66	48.868
701.85	48.897
702.03	48.858
702.21	48.869
702.39	48.904
702.57	48.960
702.76	48.986
702.94	49.005
703.12	49.012
703.30	49.042
703.48	48.989
703.66	49.037
703.85	49.044
704.03	49.056
704.21	49.126
704.39	49.156
704.57	49.137
704.75	49.214
704.94	49.223
705.12	49.249
705.30	49.261
705.48	49.314
705.66	49.245
705.84	49.264
706.03	49.277
706.21	49.220
706.39	49.231
706.57	49.315
706.75	49.235
706.93	49.203
707.12	49.148
707.30	49.144
707.48	49.083
707.66	49.079
707.84	49.050
708.02	49.060
708.20	49.118
708.39	49.113
708.57	49.089
708.75	49.119
708.93	49.164
709.11	49.212
709.29	49.228
709.47	49.219
709.66	49.280
709.84	49.297
710.02	49.241
710.20	49.212
710.38	49.160
710.56	49.135
710.74	49.137
710.92	49.120
711.10	49.178
711.29	49.151
711.47	49.207
711.65	49.241
711.83	49.223
712.01	49.210
712.19	49.261
712.37	49.288
712.55	49.284
712.73	49.273
712.92	49.209
713.10	49.170
713.28	49.201
713.46	49.234
713.64	49.240
713.82	49.181
714.00	49.196
714.18	49.200
714.36	49.156
714.54	49.171
714.72	49.211
714.91	49.340
715.09	49.359
715.27	49.320
715.45	49.310
715.63	49.354
715.81	49.461
715.99	49.531
716.17	49.535
716.35	49.618
716.53	49.632
716.71	49.583
716.89	49.511
717.07	49.490
717.25	49.509
717.43	49.458
717.62	49.472
717.80	49.432
717.98	49.403
718.16	49.413
718.34	49.389
718.52	49.374
718.70	49.385
718.88	49.444
719.06	49.448
719.24	49.431
719.42	49.414
719.60	49.346
719.78	49.406
719.96	49.448
720.14	49.384
720.32	49.429
720.50	49.495
720.68	49.566
720.86	49.502
721.04	49.487
721.22	49.574
721.40	49.630
721.58	49.608
721.76	49.503
721.94	49.516
722.12	49.597
722.30	49.586
722.48	49.575
722.66	49.536
722.84	49.585
723.03	49.567
723.21	49.587
723.39	49.616
723.57	49.672
723.75	49.829
723.93	49.841
724.11	49.770
724.29	49.873
724.47	49.831
724.65	49.902
724.83	49.924
725.00	49.973
725.18	49.975
725.36	49.923
725.54	49.932
725.72	49.818
725.90	49.790
726.08	49.855
726.26	49.788
726.44	49.822
726.62	49.815
726.80	49.857
726.98	49.914
727.16	49.860
727.34	49.917
727.52	49.935
727.70	50.067
727.88	50.087
728.06	50.045
728.24	50.011
728.42	50.022
728.60	49.990
728.78	49.924
728.96	49.930
729.14	49.959
729.32	49.985
729.50	50.023
729.68	49.960
729.86	49.946
730.04	49.935
730.22	49.975
730.39	49.964
730.57	49.964
730.75	50.007
730.93	49.994
731.11	50.059
731.29	50.152
731.47	50.062
731.65	50.107
731.83	50.159
732.01	50.216
732.19	50.238
732.37	50.264
732.55	50.254
732.73	50.314
732.90	50.378
733.08	50.242
733.26	50.130
733.44	50.219
733.62	50.127
733.80	50.150
733.98	50.124
734.16	50.131
734.34	50.135
734.52	50.186
734.70	50.078
734.87	49.968
735.05	50.049
735.23	50.058
735.41	50.041
735.59	50.058
735.77	50.071
735.95	50.187
736.13	50.183
736.31	50.179
736.49	50.160
736.66	50.154
736.84	50.249
737.02	50.262
737.20	50.308
737.38	50.267
737.56	50.377
737.74	50.348
737.92	50.322
738.09	50.290
738.27	50.243
738.45	50.279
738.63	50.362
738.81	50.389
738.99	50.331
739.17	50.298
739.34	50.336
739.52	50.325
739.70	50.312
739.88	50.280
740.06	50.264
740.24	50.316
740.42	50.274
740.59	50.310
740.77	50.211
740.95	50.297
741.13	50.318
741.31	50.304
741.49	50.314
741.66	50.310
741.84	50.359
742.02	50.408
742.20	50.479
742.38	50.490
742.56	50.541
742.73	50.567
742.91	50.547
743.09	50.518
743.27	50.485
743.45	50.463
743.63	50.541
743.80	50.439
743.98	50.467
744.16	50.363
744.34	50.370
744.52	50.236
744.69	50.259
744.87	50.270
745.05	50.215
745.23	50.317
745.41	50.341
745.59	50.360
745.76	50.568
745.94	50.554
746.12	50.709
746.30	50.756
746.47	50.809
746.65	50.810
746.83	50.792
747.01	50.908
747.19	50.961
747.36	51.034
747.54	51.007
747.72	50.949
747.90	50.970
748.08	50.877
748.25	50.871
748.43	50.926
748.61	50.947
748.79	51.006
748.96	50.962
749.14	51.025
749.32	50.917
749.50	50.914
749.68	50.858
749.85	50.815
750.03	50.770
750.21	50.855
750.39	50.902
750.56	50.904
750.74	50.905
750.92	51.023
751.10	50.926
751.27	51.001
751.45	51.046
751.63	51.129
751.81	51.158
751.98	51.238
752.16	51.179
752.34	51.130
752.51	51.137
752.69	51.186
752.87	51.177
753.05	51.151
753.22	51.192
753.40	51.127
753.58	51.056
753.76	51.088
753.93	51.079
754.11	51.058
754.29	51.189
754.46	51.245
754.64	51.276
754.82	51.203
755.00	51.152
755.17	51.148
755.35	51.196
755.53	51.175
755.70	51.204
755.88	51.260
756.06	51.259
756.24	51.105
756.41	51.115
756.59	51.053
756.77	51.184
756.94	51.236
757.12	51.224
757.30	51.295
757.47	51.410
757.65	51.442
757.83	51.407
758.01	51.468
758.18	51.552
758.36	51.615
758.54	51.599
758.71	51.627
758.89	51.649
759.07	51.624
759.24	51.643
759.42	51.563
759.60	51.560
759.77	51.588
759.95	51.620
760.13	51.605
760.30	51.543
760.48	51.589
760.66	51.548
760.83	51.608
761.01	51.657
761.19	51.622
761.36	51.712
761.54	51.648
761.72	51.573
761.89	51.519
762.07	51.457
762.24	51.535
762.42	51.641
762.60	51.656
762.77	51.676
762.95	51.637
763.13	51.687
763.30	51.706
763.48	51.782
763.66	51.877
763.83	51.931
764.01	52.000
764.18	51.953
764.36	51.941
764.54	51.914
764.71	52.033
764.89	52.052
765.07	52.025
765.24	51.999
765.42	51.956
765.59	51.966
765.77	51.996
765.95	51.997
766.12	51.949
766.30	51.990
766.47	52.076
766.65	51.921
766.83	51.963
767.00	51.947
767.18	52.051
767.35	52.138
767.53	52.172
767.71	52.135
767.88	52.259
768.06	52.375
768.23	52.277
768.41	52.230
768.59	52.376
768.76	52.387
768.94	52.418
769.11	52.328
769.29	52.290
769.46	52.237
769.64	52.262
769.82	52.279
769.99	52.221
770.17	52.284
770.34	52.301
770.52	52.169
770.69	52.221
770.87	52.184
771.05	52.241
771.22	52.333
771.40	52.418
771.57	52.501
771.75	52.446
771.92	52.522
772.10	52.483
772.27	52.518
772.45	52.537
772.63	52.527
772.80	52.584
772.98	52.673
773.15	52.659
773.33	52.673
773.50	52.641
773.68	52.570
773.85	52.515
774.03	52.597
774.20	52.548
774.38	52.655
774.55	52.643
774.73	52.662
774.91	52.572
775.08	52.556
775.26	52.533
775.43	52.553
775.61	52.651
775.78	52.749
775.96	52.658
776.13	52.697
776.31	52.745
776.48	52.680
776.66	52.758
776.83	52.777
777.01	52.820
777.18	52.794
777.36	52.835
777.53	52.862
777.71	52.825
777.88	52.937
778.06	52.907
778.23	52.874
778.41	52.906
778.58	52.873
778.76	52.944
778.93	52.937
779.11	52.980
779.28	52.963
779.46	52.935
779.63	52.924
779.80	52.996
779.98	52.980
780.15	52.975
780.33	52.999
780.50	52.951
780.68	52.967
780.85	52.949
781.03	53.069
781.20	53.152
781.38	53.165
781.55	53.172
781.73	53.162
781.90	53.302
782.08	53.280
782.25	53.332
782.42	53.367
782.60	53.303
782.77	53.404
782.95	53.284
783.12	53.275
783.30	53.259
783.47	53.338
783.65	53.321
783.82	53.303
783.99	53.255
784.17	53.220
784.34	53.307
784.52	53.371
784.69	53.402
784.87	53.495
785.04	53.427
785.21	53.492
785.39	53.381
785.56	53.377
785.74	53.405
785.91	53.586
786.08	53.720
786.26	53.753
786.43	53.765
786.61	53.590
786.78	53.527
786.96	53.621
787.13	53.677
787.30	53.823
787.48	53.892
787.65	53.916
787.83	53.814
788.00	53.852
788.17	53.820
788.35	53.833
788.52	53.964
788.70	54.091
788.87	54.027
789.04	54.094
789.22	54.076
789.39	54.111
789.56	54.093
789.74	54.214
789.91	54.144
790.09	54.165
790.26	54.178
790.43	54.207
790.61	54.146
790.78	54.238
790.95	54.173
791.13	54.173
791.30	54.101
791.47	54.111
791.65	54.063
791.82	54.030
792.00	54.118
792.17	54.104
792.34	54.170
792.52	54.268
792.69	54.220
792.86	54.134
793.04	54.164
793.21	54.233
793.38	54.309
793.56	54.279
793.73	54.376
793.90	54.355
794.08	54.389
794.25	54.426
794.42	54.471
794.60	54.438
794.77	54.621
794.94	54.638
795.12	54.519
795.29	54.448
795.46	54.476
795.64	54.445
795.81	54.390
795.98	54.497
796.16	54.471
796.33	54.355
796.50	54.503
796.68	54.492
796.85	54.540
797.02	54.733
797.19	54.725
797.37	54.847
797.54	54.889
797.71	54.872
797.89	54.909
798.06	54.934
798.23	55.045
798.41	55.007
798.58	55.006
798.75	55.089
798.92	55.052
799.10	55.181
799.27	55.145
799.44	55.065
799.62	55.120
799.79	55.051
799.96	55.137
800.13	55.166
800.31	55.034
800.48	54.966
800.65	54.887
800.82	54.905
801.00	54.924
801.17	55.033
801.34	55.170
801.52	55.190
801.69	55.218
801.86	55.069
802.03	54.981
802.21	55.189
802.38	55.213
802.55	55.343
802.72	55.305
802.90	55.270
803.07	55.143
803.24	55.111
803.41	55.130
803.59	55.042
803.76	55.139
803.93	55.281
804.10	55.268
804.27	55.318
804.45	55.205
804.62	55.195
804.79	55.181
804.96	55.243
805.14	55.329
805.31	55.295
805.48	55.277
805.65	55.229
805.82	55.125
806.00	55.134
806.17	55.216
806.34	55.280
806.51	55.271
806.69	55.329
806.86	55.330
807.03	55.294
807.20	55.399
807.37	55.458
807.55	55.583
807.72	55.550
807.89	55.513
808.06	55.506
808.23	55.542
808.41	55.713
808.58	55.682
808.75	55.652
808.92	55.880
809.09	55.828
809.26	55.920
809.44	55.868
809.61	56.035
809.78	55.999
809.95	56.128
810.12	56.151
810.30	56.048
810.47	56.153
810.64	56.156
810.81	55.976
810.98	56.123
811.15	56.050
811.33	55.836
811.50	55.992
811.67	56.112
811.84	55.947
812.01	55.783
812.18	55.722
812.35	55.755
812.53	55.836
812.70	55.794
812.87	55.818
813.04	55.956
813.21	56.240
813.38	55.984
813.55	55.910
813.73	55.861
813.90	55.806
814.07	55.872
814.24	55.783
814.41	55.784
814.58	55.840
814.75	55.749
814.93	55.727
815.10	55.711
815.27	55.848
815.44	55.862
815.61	55.968
815.78	56.154
815.95	56.299
816.12	56.271
816.29	56.225
816.47	56.257
816.64	56.214
816.81	56.151
816.98	56.321
817.15	56.302
817.32	56.360
817.49	56.342
817.66	56.297
817.83	56.237
818.00	56.405
818.18	56.534
818.35	56.464
818.52	56.568
818.69	56.742
818.86	56.590
819.03	56.613
819.20	56.604
819.37	56.622
819.54	56.697
819.71	56.754
819.88	56.750
820.05	56.617
820.23	56.726
820.40	56.823
820.57	56.674
820.74	56.817
820.91	56.957
821.08	56.979
821.25	57.080
821.42	57.110
821.59	57.175
821.76	57.222
821.93	57.298
822.10	57.447
822.27	57.479
822.44	57.491
822.61	57.457
822.78	57.242
822.95	57.217
823.12	57.347
823.29	57.305
823.47	57.287
823.64	57.322
823.81	57.465
823.98	57.346
824.15	57.107
824.32	57.112
824.49	57.174
824.66	57.418
824.83	57.518
825.00	57.592
825.17	57.677
825.34	57.602
825.51	57.456
825.68	57.407
825.85	57.474
826.02	57.716
826.19	57.787
826.36	57.627
826.53	57.596
826.70	57.648
826.87	57.393
827.04	57.402
827.21	57.388
827.38	57.495
827.55	57.439
827.72	57.627
827.89	57.640
828.06	57.677
828.23	57.696
828.40	57.686
828.57	57.511
828.74	57.646
828.91	57.797
829.08	57.783
829.25	57.870
829.42	58.155
829.59	58.001
829.76	57.841
829.93	57.881
830.10	57.865
830.27	57.708
830.44	57.960
830.60	57.982
830.77	57.967
830.94	58.262
831.11	58.098
831.28	57.919
831.45	57.948
831.62	58.043
831.79	58.028
831.96	58.293
832.13	58.415
832.30	58.347
832.47	58.251
832.64	58.392
832.81	58.248
832.98	58.266
833.15	58.140
833.32	58.099
833.49	58.203
833.65	58.093
833.82	57.868
833.99	57.949
834.16	57.927
834.33	58.077
834.50	57.724
834.67	57.775
834.84	57.992
835.01	58.244
835.18	58.083
835.35	58.084
835.52	58.198
835.69	58.269
835.85	58.186
836.02	58.363
836.19	58.375
836.36	58.618
836.53	58.769
836.70	58.701
836.87	58.618
837.04	58.900
837.21	59.010
837.38	59.091
837.54	59.269
837.71	59.462
837.88	59.349
838.05	59.286
838.22	59.186
838.39	59.025
838.56	59.049
838.73	58.963
838.89	59.008
839.06	58.910
839.23	58.932
839.40	58.722
839.57	58.742
839.74	58.965
839.91	59.070
840.08	59.190
840.24	59.235
840.41	58.985
840.58	59.104
840.75	59.132
840.92	59.131
841.09	59.211
841.26	59.026
841.42	58.973
841.59	58.841
841.76	58.831
841.93	58.861
842.10	58.736
842.27	59.138
842.43	59.326
842.60	59.226
842.77	59.207
842.94	58.989
843.11	59.324
843.28	59.431
843.44	59.219
843.61	59.181
843.78	59.141
843.95	59.380
844.12	59.357
844.28	59.170
844.45	59.131
844.62	59.177
844.79	59.468
844.96	59.555
845.13	59.526
845.29	59.778
845.46	59.959
845.63	59.939
845.80	59.731
845.97	59.728
846.13	59.731
846.30	59.763
846.47	59.627
846.64	59.518
846.81	59.456
846.97	59.419
847.14	59.512
847.31	59.329
847.48	59.117
847.64	59.124
847.81	58.873
847.98	59.136
848.15	59.256
848.32	59.418
848.48	59.440
848.65	59.528
848.82	59.399
848.99	59.466
849.15	59.443
849.32	59.811
849.49	60.043
849.66	60.364
849.82	60.075
849.99	60.083
850.16	60.225
850.33	60.223
850.49	60.199
850.66	60.490
850.83	60.364
851.00	60.383
851.16	60.403
851.33	60.412
851.50	60.409
851.67	60.734
851.83	60.578
852.00	60.335
852.17	60.435
852.34	60.493
852.50	60.187
852.67	60.104
852.84	60.269
853.01	60.245
853.17	60.101
853.34	59.973
853.51	59.734
853.67	59.757
853.84	60.054
854.01	60.091
854.18	60.004
854.34	60.348
854.51	60.564
854.68	60.610
854.84	60.652
855.01	60.828
855.18	60.948
855.34	60.901
855.51	61.067
855.68	61.018
855.85	60.634
856.01	60.765
856.18	60.676
856.35	60.814
856.51	60.903
856.68	61.069
856.85	61.165
857.01	61.269
857.18	61.524
857.35	61.529
857.51	61.359
857.68	61.839
857.85	61.852
858.01	61.695
858.18	61.519
858.35	61.228
858.51	61.048
858.68	60.864
858.85	60.714
859.01	60.741
859.18	60.717
859.35	60.961
859.51	60.689
859.68	60.778
859.85	60.762
860.01	60.734
860.18	60.983
860.35	61.004
860.51	61.201
860.68	61.361
860.84	61.254
861.01	61.342
861.18	61.334
861.34	61.563
861.51	61.422
861.68	61.648
861.84	61.665
862.01	61.633
862.18	61.531
862.34	61.540
862.51	61.600
862.67	61.672
862.84	61.619
863.01	61.530
863.17	61.643
863.34	61.730
863.50	61.715
863.67	61.830
863.84	61.842
864.00	61.884
864.17	61.916
864.33	61.870
864.50	61.942
864.67	62.131
864.83	62.194
865.00	62.142
865.16	62.160
865.33	61.940
865.50	62.001
865.66	62.271
865.83	62.155
865.99	61.819
866.16	62.052
866.33	62.091
866.49	61.974
866.66	62.045
866.82	61.914
866.99	61.977
867.15	62.271
867.32	61.998
867.49	61.809
867.65	62.223
867.82	62.417
867.98	62.009
868.15	61.841
868.31	61.944
868.48	61.850
868.64	61.704
868.81	61.347
868.98	61.242
869.14	61.527
869.31	61.675
869.47	61.345
869.64	61.294
869.80	61.593
869.97	61.677
870.13	61.476
870.30	61.721
870.46	61.895
870.63	62.217
870.79	62.105
870.96	62.284
871.12	61.869
871.29	62.001
871.46	62.218
871.62	61.979
871.79	61.835
871.95	61.972
872.12	61.849
872.28	62.010
872.45	61.924
872.61	61.923
872.78	61.583
872.94	61.920
873.11	61.964
873.27	61.853
873.44	62.136
873.60	62.284
873.77	62.367
873.93	62.354
874.10	62.381
874.26	62.515
874.43	62.648
874.59	62.732
874.76	62.646
874.92	62.533
875.09	62.941
875.25	62.734
875.41	62.707
875.58	62.660
875.74	62.689
875.91	62.872
876.07	62.945
876.24	63.131
876.40	63.077
876.57	63.037
876.73	63.174
876.90	62.737
877.06	62.761
877.23	62.868
877.39	62.774
877.56	62.645
877.72	62.610
877.88	62.835
878.05	62.618
878.21	62.687
878.38	62.764
878.54	62.710
878.71	62.845
878.87	62.933
879.04	62.874
879.20	62.886
879.36	62.873
879.53	62.654
879.69	62.378
879.86	62.481
880.02	61.727
880.19	61.603
880.35	62.500
880.51	62.821
880.68	62.743
>>>>>End Processed Spectral Data<<<<<
