# Supplementary material for: Structure and pigment make the eyed elater’s eyespots black
Source: PeerJ. 2020 Jan 13;8:e8161. doi: 10.7717/peerj.8161 (PMC6964691; doi:10.7717/peerj.8161)
Supplement: Supplemental Information 3 — 42 text files with reflectance spectra and 1 R script text file [file peerj-08-8161-s003.zip › beetle/90_cuticle_VTEC000005068_1.txt]

SpectraSuite Data File
++++++++++++++++++++++++++++++++++++
Date: Sun Feb 03 12:49:14 EST 2019
User: Paul
Dark Spectrum Present: Yes
Reference Spectrum Present: Yes
Number of Sampled Component Spectra: 1
Spectrometers: USB4C01401
Integration Time (usec): 40000 (USB4C01401)
Spectra Averaged: 5 (USB4C01401)
Boxcar Smoothing: 5 (USB4C01401)
Correct for Electrical Dark: No (USB4C01401)
Strobe/Lamp Enabled: No (USB4C01401)
Correct for Detector Non-linearity: No (USB4C01401)
Correct for Stray Light: No (USB4C01401)
Number of Pixels in Processed Spectrum: 3648
>>>>>Begin Processed Spectral Data<<<<<
179.04	20.000
179.26	20.000
179.47	20.000
179.69	86.047
179.90	124.348
180.12	57.790
180.33	48.798
180.55	95.965
180.76	152.716
180.98	136.451
181.19	140.563
181.41	121.106
181.62	136.538
181.84	89.161
182.05	81.517
182.27	79.134
182.48	75.664
182.70	75.856
182.91	72.146
183.13	70.472
183.34	69.827
183.56	69.347
183.77	67.479
183.99	65.552
184.20	65.443
184.41	65.671
184.63	64.399
184.84	64.872
185.06	65.558
185.27	64.026
185.49	61.776
185.70	62.997
185.92	61.646
186.13	63.347
186.35	64.958
186.56	66.032
186.78	65.709
186.99	67.644
187.21	68.780
187.42	68.735
187.64	71.235
187.85	72.504
188.06	70.558
188.28	71.638
188.49	71.370
188.71	72.276
188.92	71.534
189.14	73.101
189.35	70.674
189.57	68.583
189.78	67.757
190.00	65.965
190.21	65.831
190.42	66.563
190.64	68.184
190.85	67.580
191.07	65.286
191.28	64.387
191.50	62.039
191.71	62.656
191.93	64.199
192.14	64.625
192.36	64.536
192.57	63.347
192.78	62.118
193.00	60.179
193.21	60.617
193.43	62.111
193.64	62.286
193.86	62.917
194.07	63.551
194.28	62.791
194.50	61.016
194.71	60.448
194.93	61.869
195.14	63.222
195.36	62.378
195.57	61.810
195.78	60.443
196.00	61.170
196.21	61.737
196.43	61.232
196.64	61.700
196.86	63.533
197.07	64.453
197.28	64.847
197.50	65.189
197.71	65.926
197.93	65.568
198.14	66.697
198.36	68.330
198.57	66.862
198.78	66.935
199.00	66.230
199.21	66.543
199.43	66.383
199.64	66.267
199.85	65.307
200.07	65.593
200.28	65.946
200.50	65.870
200.71	63.605
200.92	63.829
201.14	64.473
201.35	65.905
201.57	65.302
201.78	67.011
201.99	66.794
202.21	67.648
202.42	67.570
202.64	69.101
202.85	69.490
203.06	70.680
203.28	72.875
203.49	70.988
203.71	69.391
203.92	69.652
204.13	67.303
204.35	66.975
204.56	66.714
204.78	67.724
204.99	66.936
205.20	65.635
205.42	66.400
205.63	64.921
205.85	66.340
206.06	66.346
206.27	65.889
206.49	66.745
206.70	66.631
206.91	65.578
207.13	64.583
207.34	65.237
207.56	66.822
207.77	66.156
207.98	66.814
208.20	67.669
208.41	67.965
208.62	67.961
208.84	68.067
209.05	68.644
209.27	68.793
209.48	70.472
209.69	70.426
209.91	70.080
210.12	70.706
210.33	71.529
210.55	70.156
210.76	70.779
210.97	71.705
211.19	71.297
211.40	70.157
211.61	71.039
211.83	69.086
212.04	68.321
212.26	67.320
212.47	66.242
212.68	64.494
212.90	64.095
213.11	64.410
213.32	63.388
213.54	62.906
213.75	62.929
213.96	62.725
214.18	63.457
214.39	62.818
214.60	63.443
214.82	62.991
215.03	62.610
215.24	62.398
215.46	61.267
215.67	62.628
215.88	63.532
216.10	63.684
216.31	63.855
216.52	64.027
216.74	64.836
216.95	65.032
217.16	65.861
217.38	66.388
217.59	67.899
217.80	67.114
218.02	65.525
218.23	65.722
218.44	65.970
218.66	65.363
218.87	63.869
219.08	63.441
219.30	62.399
219.51	62.458
219.72	61.584
219.94	60.632
220.15	60.572
220.36	60.762
220.58	59.024
220.79	58.258
221.00	57.545
221.22	57.574
221.43	56.755
221.64	56.749
221.85	56.094
222.07	55.657
222.28	55.228
222.49	54.677
222.71	54.054
222.92	54.235
223.13	54.135
223.35	54.207
223.56	54.078
223.77	54.146
223.99	53.810
224.20	53.711
224.41	53.931
224.62	53.723
224.84	53.649
225.05	53.587
225.26	53.257
225.48	53.131
225.69	53.033
225.90	52.750
226.11	52.656
226.33	52.651
226.54	52.585
226.75	52.451
226.97	52.291
227.18	52.222
227.39	52.313
227.60	52.231
227.82	52.150
228.03	52.106
228.24	52.111
228.46	51.972
228.67	51.889
228.88	51.826
229.09	51.698
229.31	51.800
229.52	51.894
229.73	51.839
229.95	51.959
230.16	51.729
230.37	51.733
230.58	51.661
230.80	51.573
231.01	51.653
231.22	51.544
231.43	51.620
231.65	51.669
231.86	51.657
232.07	51.571
232.28	51.484
232.50	51.550
232.71	51.546
232.92	51.656
233.14	51.789
233.35	51.736
233.56	51.712
233.77	51.677
233.99	51.599
234.20	51.637
234.41	51.606
234.62	51.730
234.84	51.848
235.05	51.849
235.26	51.823
235.47	51.898
235.69	51.913
235.90	52.060
236.11	52.008
236.32	51.986
236.53	51.943
236.75	52.068
236.96	52.053
237.17	52.066
237.38	52.101
237.60	52.123
237.81	52.146
238.02	52.173
238.23	52.177
238.45	52.236
238.66	52.260
238.87	52.325
239.08	52.339
239.30	52.400
239.51	52.489
239.72	52.449
239.93	52.403
240.14	52.340
240.36	52.390
240.57	52.349
240.78	52.352
240.99	52.356
241.21	52.329
241.42	52.311
241.63	52.276
241.84	52.211
242.05	52.290
242.27	52.373
242.48	52.416
242.69	52.407
242.90	52.457
243.11	52.537
243.33	52.658
243.54	52.651
243.75	52.601
243.96	52.652
244.18	52.679
244.39	52.691
244.60	52.617
244.81	52.560
245.02	52.550
245.24	52.574
245.45	52.538
245.66	52.507
245.87	52.559
246.08	52.560
246.30	52.526
246.51	52.469
246.72	52.410
246.93	52.480
247.14	52.528
247.35	52.491
247.57	52.427
247.78	52.361
247.99	52.346
248.20	52.315
248.41	52.342
248.63	52.308
248.84	52.325
249.05	52.227
249.26	52.175
249.47	52.110
249.68	52.107
249.90	52.075
250.11	52.081
250.32	52.019
250.53	51.983
250.74	51.921
250.96	51.862
251.17	51.833
251.38	51.816
251.59	51.805
251.80	51.813
252.01	51.738
252.23	51.713
252.44	51.671
252.65	51.658
252.86	51.624
253.07	51.603
253.28	51.564
253.50	51.520
253.71	51.525
253.92	51.438
254.13	51.367
254.34	51.339
254.55	51.307
254.76	51.281
254.98	51.181
255.19	51.109
255.40	51.103
255.61	51.098
255.82	51.012
256.03	51.000
256.25	50.963
256.46	50.941
256.67	50.934
256.88	50.878
257.09	50.860
257.30	50.899
257.51	50.940
257.73	50.905
257.94	50.880
258.15	50.958
258.36	50.941
258.57	50.970
258.78	50.924
258.99	50.937
259.20	50.973
259.42	50.934
259.63	50.901
259.84	50.837
260.05	50.798
260.26	50.779
260.47	50.653
260.68	50.628
260.90	50.594
261.11	50.560
261.32	50.506
261.53	50.453
261.74	50.429
261.95	50.362
262.16	50.340
262.37	50.363
262.58	50.371
262.80	50.427
263.01	50.431
263.22	50.413
263.43	50.468
263.64	50.560
263.85	50.621
264.06	50.693
264.27	50.804
264.48	50.918
264.70	50.965
264.91	51.095
265.12	51.177
265.33	51.276
265.54	51.416
265.75	51.521
265.96	51.532
266.17	51.612
266.38	51.687
266.59	51.774
266.81	51.804
267.02	51.844
267.23	51.822
267.44	51.829
267.65	51.800
267.86	51.754
268.07	51.706
268.28	51.653
268.49	51.641
268.70	51.585
268.91	51.523
269.13	51.456
269.34	51.415
269.55	51.341
269.76	51.281
269.97	51.264
270.18	51.249
270.39	51.221
270.60	51.223
270.81	51.159
271.02	51.157
271.23	51.124
271.44	51.112
271.65	51.088
271.87	51.074
272.08	51.055
272.29	51.046
272.50	51.039
272.71	51.044
272.92	51.024
273.13	50.982
273.34	50.934
273.55	50.876
273.76	50.831
273.97	50.790
274.18	50.775
274.39	50.771
274.60	50.739
274.81	50.690
275.02	50.656
275.24	50.639
275.45	50.620
275.66	50.612
275.87	50.618
276.08	50.576
276.29	50.537
276.50	50.468
276.71	50.406
276.92	50.356
277.13	50.287
277.34	50.223
277.55	50.153
277.76	50.105
277.97	50.047
278.18	49.985
278.39	49.934
278.60	49.897
278.81	49.912
279.02	49.870
279.23	49.828
279.44	49.817
279.65	49.814
279.86	49.803
280.08	49.803
280.29	49.798
280.50	49.779
280.71	49.833
280.92	49.853
281.13	49.836
281.34	49.880
281.55	49.881
281.76	49.933
281.97	49.956
282.18	49.954
282.39	50.003
282.60	50.028
282.81	50.087
283.02	50.053
283.23	50.062
283.44	50.074
283.65	50.069
283.86	50.092
284.07	50.047
284.28	50.066
284.49	50.096
284.70	50.080
284.91	50.061
285.12	50.041
285.33	50.101
285.54	50.088
285.75	50.144
285.96	50.222
286.17	50.307
286.38	50.388
286.59	50.445
286.80	50.562
287.01	50.650
287.22	50.770
287.43	50.884
287.64	50.976
287.85	51.123
288.06	51.208
288.27	51.255
288.48	51.352
288.69	51.443
288.90	51.484
289.11	51.492
289.32	51.567
289.53	51.598
289.74	51.596
289.95	51.608
290.16	51.623
290.37	51.608
290.58	51.646
290.79	51.637
291.00	51.658
291.21	51.692
291.42	51.716
291.63	51.683
291.83	51.687
292.04	51.707
292.25	51.717
292.46	51.736
292.67	51.775
292.88	51.778
293.09	51.781
293.30	51.773
293.51	51.762
293.72	51.781
293.93	51.808
294.14	51.795
294.35	51.785
294.56	51.808
294.77	51.795
294.98	51.770
295.19	51.721
295.40	51.717
295.61	51.694
295.82	51.652
296.03	51.623
296.24	51.565
296.45	51.555
296.66	51.546
296.86	51.491
297.07	51.458
297.28	51.440
297.49	51.448
297.70	51.375
297.91	51.336
298.12	51.338
298.33	51.336
298.54	51.351
298.75	51.337
298.96	51.318
299.17	51.332
299.38	51.303
299.59	51.274
299.80	51.254
300.00	51.267
300.21	51.291
300.42	51.253
300.63	51.224
300.84	51.196
301.05	51.157
301.26	51.128
301.47	51.080
301.68	51.068
301.89	51.046
302.10	51.011
302.31	50.953
302.52	50.907
302.72	50.898
302.93	50.843
303.14	50.798
303.35	50.765
303.56	50.727
303.77	50.679
303.98	50.614
304.19	50.566
304.40	50.530
304.61	50.502
304.82	50.447
305.02	50.381
305.23	50.343
305.44	50.291
305.65	50.257
305.86	50.206
306.07	50.176
306.28	50.177
306.49	50.159
306.70	50.131
306.91	50.080
307.11	50.061
307.32	50.043
307.53	50.025
307.74	50.029
307.95	50.045
308.16	50.039
308.37	50.022
308.58	50.024
308.79	50.042
308.99	50.052
309.20	50.106
309.41	50.102
309.62	50.128
309.83	50.159
310.04	50.161
310.25	50.149
310.46	50.165
310.66	50.202
310.87	50.193
311.08	50.159
311.29	50.148
311.50	50.168
311.71	50.206
311.92	50.215
312.12	50.174
312.33	50.156
312.54	50.146
312.75	50.137
312.96	50.122
313.17	50.109
313.38	50.156
313.59	50.152
313.79	50.095
314.00	50.051
314.21	49.983
314.42	49.994
314.63	49.999
314.84	50.009
315.04	50.047
315.25	50.049
315.46	50.064
315.67	50.047
315.88	50.067
316.09	50.115
316.30	50.121
316.50	50.182
316.71	50.224
316.92	50.229
317.13	50.251
317.34	50.313
317.55	50.323
317.75	50.356
317.96	50.376
318.17	50.386
318.38	50.407
318.59	50.446
318.80	50.483
319.00	50.501
319.21	50.541
319.42	50.562
319.63	50.530
319.84	50.594
320.05	50.571
320.25	50.567
320.46	50.594
320.67	50.607
320.88	50.591
321.09	50.576
321.29	50.550
321.50	50.556
321.71	50.501
321.92	50.456
322.13	50.349
322.34	50.298
322.54	50.288
322.75	50.169
322.96	50.029
323.17	49.941
323.38	49.878
323.58	49.788
323.79	49.716
324.00	49.694
324.21	49.687
324.42	49.684
324.62	49.676
324.83	49.599
325.04	49.628
325.25	49.682
325.46	49.705
325.66	49.713
325.87	49.763
326.08	49.743
326.29	49.741
326.50	49.738
326.70	49.751
326.91	49.754
327.12	49.769
327.33	49.743
327.53	49.713
327.74	49.692
327.95	49.628
328.16	49.570
328.37	49.558
328.57	49.508
328.78	49.414
328.99	49.374
329.20	49.346
329.41	49.324
329.61	49.342
329.82	49.349
330.03	49.348
330.24	49.386
330.44	49.394
330.65	49.422
330.86	49.472
331.07	49.547
331.27	49.563
331.48	49.602
331.69	49.640
331.90	49.690
332.10	49.718
332.31	49.790
332.52	49.813
332.73	49.892
332.93	49.904
333.14	49.957
333.35	50.012
333.56	50.033
333.76	50.038
333.97	50.064
334.18	50.055
334.39	50.079
334.59	50.092
334.80	50.142
335.01	50.135
335.22	50.191
335.42	50.163
335.63	50.181
335.84	50.216
336.05	50.247
336.25	50.265
336.46	50.316
336.67	50.314
336.88	50.309
337.08	50.310
337.29	50.308
337.50	50.336
337.71	50.384
337.91	50.328
338.12	50.322
338.33	50.297
338.53	50.280
338.74	50.213
338.95	50.200
339.16	50.194
339.36	50.165
339.57	50.116
339.78	50.041
339.98	50.016
340.19	50.023
340.40	50.005
340.61	50.022
340.81	50.021
341.02	50.025
341.23	50.018
341.43	49.988
341.64	49.994
341.85	50.045
342.06	50.085
342.26	50.051
342.47	50.042
342.68	50.068
342.88	50.075
343.09	50.100
343.30	50.135
343.51	50.188
343.71	50.223
343.92	50.260
344.13	50.272
344.33	50.316
344.54	50.413
344.75	50.442
344.95	50.437
345.16	50.472
345.37	50.463
345.57	50.469
345.78	50.441
345.99	50.494
346.19	50.483
346.40	50.502
346.61	50.443
346.82	50.391
347.02	50.400
347.23	50.386
347.44	50.366
347.64	50.377
347.85	50.367
348.06	50.352
348.26	50.299
348.47	50.276
348.68	50.212
348.88	50.181
349.09	50.131
349.30	50.113
349.50	50.137
349.71	50.123
349.92	50.072
350.12	50.007
350.33	50.041
350.54	49.991
350.74	49.936
350.95	49.942
351.16	49.911
351.36	49.889
351.57	49.856
351.77	49.796
351.98	49.742
352.19	49.720
352.39	49.715
352.60	49.624
352.81	49.569
353.01	49.557
353.22	49.469
353.43	49.411
353.63	49.367
353.84	49.322
354.05	49.253
354.25	49.192
354.46	49.136
354.67	49.081
354.87	49.046
355.08	49.046
355.28	49.034
355.49	49.065
355.70	49.070
355.90	49.052
356.11	49.021
356.32	49.030
356.52	49.064
356.73	49.074
356.93	49.124
357.14	49.203
357.35	49.200
357.55	49.239
357.76	49.235
357.97	49.306
358.17	49.420
358.38	49.513
358.58	49.630
358.79	49.743
359.00	49.906
359.20	50.009
359.41	50.074
359.61	50.254
359.82	50.357
360.03	50.538
360.23	50.690
360.44	50.778
360.64	50.901
360.85	50.991
361.06	51.078
361.26	51.122
361.47	51.158
361.67	51.230
361.88	51.274
362.09	51.334
362.29	51.326
362.50	51.321
362.70	51.321
362.91	51.289
363.12	51.277
363.32	51.253
363.53	51.199
363.73	51.170
363.94	51.122
364.15	51.049
364.35	50.959
364.56	50.897
364.76	50.810
364.97	50.726
365.17	50.694
365.38	50.657
365.59	50.581
365.79	50.578
366.00	50.566
366.20	50.549
366.41	50.555
366.61	50.561
366.82	50.587
367.03	50.641
367.23	50.671
367.44	50.697
367.64	50.702
367.85	50.731
368.05	50.759
368.26	50.791
368.47	50.883
368.67	50.937
368.88	50.999
369.08	51.042
369.29	51.090
369.49	51.155
369.70	51.209
369.90	51.291
370.11	51.318
370.31	51.313
370.52	51.316
370.73	51.287
370.93	51.257
371.14	51.254
371.34	51.222
371.55	51.180
371.75	51.156
371.96	51.076
372.16	51.010
372.37	51.013
372.57	50.977
372.78	50.953
372.99	50.912
373.19	50.892
373.40	50.858
373.60	50.840
373.81	50.842
374.01	50.811
374.22	50.820
374.42	50.836
374.63	50.827
374.83	50.847
375.04	50.872
375.24	50.854
375.45	50.887
375.65	50.895
375.86	50.930
376.06	50.942
376.27	50.973
376.47	50.994
376.68	51.024
376.88	51.062
377.09	51.106
377.29	51.129
377.50	51.197
377.70	51.169
377.91	51.193
378.11	51.202
378.32	51.230
378.52	51.242
378.73	51.272
378.93	51.255
379.14	51.218
379.34	51.221
379.55	51.187
379.75	51.140
379.96	51.156
380.16	51.124
380.37	51.062
380.57	51.015
380.78	51.016
380.98	50.971
381.19	50.949
381.39	50.932
381.60	50.901
381.80	50.897
382.01	50.896
382.21	50.888
382.42	50.903
382.62	50.945
382.83	50.980
383.03	51.001
383.24	51.011
383.44	51.037
383.65	51.067
383.85	51.087
384.06	51.137
384.26	51.196
384.47	51.295
384.67	51.371
384.87	51.457
385.08	51.493
385.28	51.549
385.49	51.591
385.69	51.644
385.90	51.767
386.10	51.816
386.31	51.867
386.51	51.950
386.72	51.969
386.92	51.998
387.13	51.997
387.33	52.002
387.53	51.948
387.74	51.989
387.94	51.976
388.15	51.901
388.35	51.884
388.56	51.857
388.76	51.812
388.97	51.745
389.17	51.729
389.37	51.677
389.58	51.673
389.78	51.698
389.99	51.651
390.19	51.618
390.40	51.599
390.60	51.579
390.80	51.548
391.01	51.509
391.21	51.532
391.42	51.498
391.62	51.479
391.83	51.468
392.03	51.457
392.23	51.478
392.44	51.497
392.64	51.504
392.85	51.452
393.05	51.463
393.26	51.456
393.46	51.441
393.66	51.401
393.87	51.408
394.07	51.361
394.28	51.310
394.48	51.273
394.68	51.231
394.89	51.223
395.09	51.246
395.30	51.236
395.50	51.223
395.70	51.210
395.91	51.231
396.11	51.234
396.32	51.224
396.52	51.250
396.72	51.293
396.93	51.304
397.13	51.281
397.34	51.300
397.54	51.300
397.74	51.304
397.95	51.270
398.15	51.261
398.36	51.283
398.56	51.318
398.76	51.333
398.97	51.280
399.17	51.293
399.37	51.337
399.58	51.320
399.78	51.303
399.99	51.348
400.19	51.398
400.39	51.423
400.60	51.456
400.80	51.462
401.00	51.480
401.21	51.532
401.41	51.602
401.62	51.647
401.82	51.753
402.02	51.816
402.23	51.828
402.43	51.886
402.63	51.981
402.84	52.043
403.04	52.097
403.24	52.158
403.45	52.230
403.65	52.242
403.86	52.275
404.06	52.266
404.26	52.291
404.47	52.359
404.67	52.366
404.87	52.369
405.08	52.355
405.28	52.363
405.48	52.352
405.69	52.354
405.89	52.378
406.09	52.378
406.30	52.371
406.50	52.388
406.70	52.348
406.91	52.388
407.11	52.353
407.31	52.408
407.52	52.404
407.72	52.368
407.92	52.340
408.13	52.332
408.33	52.335
408.53	52.372
408.74	52.356
408.94	52.339
409.14	52.265
409.35	52.217
409.55	52.119
409.75	52.090
409.96	52.095
410.16	52.057
410.36	51.995
410.57	51.933
410.77	51.879
410.97	51.878
411.18	51.821
411.38	51.836
411.58	51.877
411.78	51.876
411.99	51.866
412.19	51.859
412.39	51.856
412.60	51.861
412.80	51.842
413.00	51.840
413.21	51.804
413.41	51.802
413.61	51.750
413.81	51.696
414.02	51.681
414.22	51.679
414.42	51.649
414.63	51.659
414.83	51.649
415.03	51.634
415.23	51.588
415.44	51.605
415.64	51.607
415.84	51.659
416.05	51.691
416.25	51.721
416.45	51.732
416.65	51.742
416.86	51.727
417.06	51.723
417.26	51.752
417.47	51.786
417.67	51.781
417.87	51.806
418.07	51.771
418.28	51.773
418.48	51.761
418.68	51.765
418.88	51.798
419.09	51.833
419.29	51.822
419.49	51.812
419.69	51.882
419.90	51.904
420.10	51.946
420.30	51.970
420.50	52.003
420.71	52.037
420.91	52.104
421.11	52.180
421.31	52.214
421.52	52.284
421.72	52.403
421.92	52.432
422.12	52.500
422.33	52.545
422.53	52.635
422.73	52.722
422.93	52.784
423.14	52.799
423.34	52.858
423.54	52.977
423.74	53.039
423.95	53.064
424.15	53.077
424.35	53.101
424.55	53.175
424.76	53.217
424.96	53.215
425.16	53.209
425.36	53.245
425.56	53.236
425.77	53.172
425.97	53.233
426.17	53.281
426.37	53.341
426.58	53.395
426.78	53.370
426.98	53.358
427.18	53.330
427.38	53.363
427.59	53.331
427.79	53.310
427.99	53.336
428.19	53.330
428.39	53.265
428.60	53.249
428.80	53.207
429.00	53.247
429.20	53.226
429.40	53.246
429.61	53.305
429.81	53.319
430.01	53.294
430.21	53.267
430.41	53.207
430.62	53.190
430.82	53.162
431.02	53.155
431.22	53.095
431.42	53.088
431.63	53.065
431.83	52.938
432.03	52.920
432.23	52.923
432.43	52.909
432.64	52.899
432.84	52.878
433.04	52.867
433.24	52.815
433.44	52.783
433.64	52.757
433.85	52.775
434.05	52.783
434.25	52.793
434.45	52.778
434.65	52.761
434.85	52.771
435.06	52.798
435.26	52.737
435.46	52.745
435.66	52.739
435.86	52.743
436.06	52.719
436.27	52.709
436.47	52.683
436.67	52.684
436.87	52.668
437.07	52.639
437.27	52.589
437.47	52.635
437.68	52.642
437.88	52.650
438.08	52.630
438.28	52.568
438.48	52.537
438.68	52.484
438.89	52.452
439.09	52.447
439.29	52.414
439.49	52.426
439.69	52.352
439.89	52.277
440.09	52.238
440.29	52.224
440.50	52.201
440.70	52.179
440.90	52.160
441.10	52.115
441.30	52.039
441.50	52.000
441.70	51.887
441.90	51.844
442.11	51.832
442.31	51.737
442.51	51.630
442.71	51.555
442.91	51.504
443.11	51.453
443.31	51.400
443.51	51.399
443.72	51.394
443.92	51.384
444.12	51.333
444.32	51.275
444.52	51.240
444.72	51.194
444.92	51.195
445.12	51.171
445.32	51.119
445.53	51.043
445.73	51.015
445.93	50.894
446.13	50.910
446.33	50.914
446.53	50.871
446.73	50.835
446.93	50.847
447.13	50.850
447.33	50.803
447.53	50.826
447.74	50.899
447.94	50.877
448.14	50.951
448.34	50.965
448.54	50.970
448.74	51.036
448.94	51.142
449.14	51.173
449.34	51.182
449.54	51.284
449.74	51.334
449.94	51.319
450.14	51.385
450.35	51.434
450.55	51.461
450.75	51.577
450.95	51.632
451.15	51.694
451.35	51.853
451.55	51.895
451.75	51.933
451.95	52.027
452.15	52.145
452.35	52.273
452.55	52.364
452.75	52.492
452.95	52.544
453.15	52.629
453.35	52.744
453.56	52.812
453.76	53.004
453.96	53.138
454.16	53.195
454.36	53.295
454.56	53.353
454.76	53.441
454.96	53.424
455.16	53.550
455.36	53.580
455.56	53.553
455.76	53.527
455.96	53.499
456.16	53.484
456.36	53.477
456.56	53.419
456.76	53.296
456.96	53.179
457.16	53.136
457.36	53.044
457.56	52.936
457.76	52.845
457.96	52.714
458.16	52.569
458.36	52.461
458.56	52.390
458.76	52.260
458.96	52.172
459.16	52.093
459.36	51.967
459.56	51.823
459.76	51.745
459.96	51.655
460.16	51.580
460.36	51.522
460.56	51.454
460.76	51.343
460.96	51.332
461.16	51.277
461.36	51.241
461.56	51.247
461.76	51.227
461.96	51.248
462.16	51.252
462.36	51.269
462.56	51.289
462.76	51.301
462.96	51.334
463.16	51.366
463.36	51.390
463.56	51.461
463.76	51.532
463.96	51.571
464.16	51.610
464.36	51.632
464.56	51.717
464.76	51.785
464.96	51.831
465.16	51.906
465.36	51.919
465.56	52.008
465.76	51.984
465.96	51.996
466.16	52.037
466.36	52.068
466.56	52.148
466.76	52.169
466.96	52.182
467.16	52.208
467.36	52.227
467.56	52.260
467.76	52.281
467.96	52.345
468.16	52.384
468.36	52.450
468.56	52.495
468.76	52.512
468.96	52.505
469.16	52.545
469.35	52.578
469.55	52.624
469.75	52.699
469.95	52.693
470.15	52.697
470.35	52.707
470.55	52.696
470.75	52.689
470.95	52.669
471.15	52.720
471.35	52.692
471.55	52.666
471.75	52.654
471.95	52.621
472.15	52.648
472.35	52.620
472.54	52.576
472.74	52.589
472.94	52.590
473.14	52.643
473.34	52.632
473.54	52.633
473.74	52.636
473.94	52.638
474.14	52.625
474.34	52.612
474.54	52.646
474.74	52.675
474.94	52.653
475.13	52.645
475.33	52.638
475.53	52.650
475.73	52.678
475.93	52.689
476.13	52.698
476.33	52.721
476.53	52.749
476.73	52.763
476.93	52.812
477.12	52.839
477.32	52.896
477.52	52.902
477.72	52.919
477.92	52.937
478.12	52.989
478.32	53.015
478.52	53.010
478.72	53.047
478.92	53.075
479.11	53.089
479.31	53.099
479.51	53.097
479.71	53.099
479.91	53.087
480.11	53.113
480.31	53.145
480.51	53.117
480.70	53.152
480.90	53.154
481.10	53.154
481.30	53.134
481.50	53.142
481.70	53.131
481.90	53.166
482.10	53.166
482.29	53.118
482.49	53.107
482.69	53.148
482.89	53.188
483.09	53.198
483.29	53.210
483.49	53.236
483.68	53.267
483.88	53.299
484.08	53.279
484.28	53.305
484.48	53.363
484.68	53.383
484.88	53.397
485.07	53.384
485.27	53.406
485.47	53.412
485.67	53.409
485.87	53.417
486.07	53.419
486.26	53.449
486.46	53.468
486.66	53.496
486.86	53.493
487.06	53.498
487.26	53.535
487.45	53.517
487.65	53.549
487.85	53.569
488.05	53.602
488.25	53.613
488.45	53.643
488.64	53.701
488.84	53.757
489.04	53.795
489.24	53.835
489.44	53.837
489.64	53.868
489.83	53.864
490.03	53.877
490.23	53.891
490.43	53.935
490.63	53.975
490.82	54.046
491.02	54.032
491.22	54.051
491.42	54.126
491.62	54.137
491.81	54.174
492.01	54.251
492.21	54.334
492.41	54.364
492.61	54.442
492.80	54.486
493.00	54.449
493.20	54.489
493.40	54.532
493.60	54.515
493.79	54.568
493.99	54.590
494.19	54.594
494.39	54.628
494.59	54.642
494.78	54.675
494.98	54.705
495.18	54.762
495.38	54.798
495.57	54.837
495.77	54.863
495.97	54.889
496.17	54.939
496.37	54.969
496.56	54.981
496.76	55.035
496.96	55.018
497.16	55.023
497.35	55.017
497.55	55.012
497.75	54.992
497.95	54.991
498.14	54.965
498.34	54.934
498.54	54.884
498.74	54.854
498.93	54.815
499.13	54.783
499.33	54.739
499.53	54.691
499.72	54.632
499.92	54.559
500.12	54.507
500.32	54.452
500.51	54.373
500.71	54.366
500.91	54.321
501.11	54.277
501.30	54.227
501.50	54.156
501.70	54.130
501.90	54.104
502.09	54.097
502.29	54.099
502.49	54.117
502.69	54.128
502.88	54.135
503.08	54.115
503.28	54.104
503.47	54.108
503.67	54.125
503.87	54.130
504.07	54.158
504.26	54.192
504.46	54.197
504.66	54.211
504.85	54.244
505.05	54.240
505.25	54.287
505.45	54.311
505.64	54.361
505.84	54.419
506.04	54.503
506.23	54.546
506.43	54.624
506.63	54.661
506.83	54.694
507.02	54.757
507.22	54.834
507.42	54.874
507.61	54.961
507.81	54.942
508.01	55.031
508.20	54.951
508.40	54.972
508.60	54.958
508.80	55.005
508.99	55.091
509.19	55.073
509.39	55.105
509.58	55.101
509.78	55.102
509.98	55.116
510.17	55.048
510.37	55.140
510.57	55.215
510.76	55.275
510.96	55.295
511.16	55.282
511.35	55.361
511.55	55.359
511.75	55.430
511.94	55.464
512.14	55.553
512.34	55.611
512.53	55.621
512.73	55.588
512.93	55.597
513.12	55.632
513.32	55.674
513.52	55.670
513.71	55.665
513.91	55.682
514.11	55.707
514.30	55.711
514.50	55.740
514.70	55.760
514.89	55.800
515.09	55.837
515.28	55.855
515.48	55.878
515.68	55.956
515.87	55.999
516.07	55.976
516.27	55.978
516.46	55.995
516.66	56.053
516.86	56.131
517.05	56.080
517.25	56.060
517.44	56.075
517.64	56.056
517.84	56.010
518.03	56.024
518.23	56.036
518.43	56.026
518.62	56.049
518.82	56.066
519.01	56.060
519.21	56.136
519.41	56.195
519.60	56.253
519.80	56.297
520.00	56.336
520.19	56.319
520.39	56.339
520.58	56.340
520.78	56.343
520.98	56.346
521.17	56.350
521.37	56.395
521.56	56.352
521.76	56.288
521.96	56.295
522.15	56.320
522.35	56.383
522.54	56.457
522.74	56.469
522.94	56.467
523.13	56.445
523.33	56.431
523.52	56.401
523.72	56.383
523.91	56.420
524.11	56.405
524.31	56.378
524.50	56.368
524.70	56.326
524.89	56.338
525.09	56.325
525.29	56.341
525.48	56.379
525.68	56.354
525.87	56.360
526.07	56.354
526.26	56.364
526.46	56.377
526.66	56.369
526.85	56.333
527.05	56.324
527.24	56.364
527.44	56.349
527.63	56.301
527.83	56.344
528.02	56.344
528.22	56.338
528.42	56.332
528.61	56.352
528.81	56.417
529.00	56.489
529.20	56.502
529.39	56.525
529.59	56.584
529.78	56.594
529.98	56.608
530.17	56.686
530.37	56.706
530.57	56.722
530.76	56.732
530.96	56.684
531.15	56.697
531.35	56.789
531.54	56.827
531.74	56.825
531.93	56.954
532.13	56.958
532.32	56.953
532.52	56.982
532.71	57.053
532.91	57.044
533.10	57.115
533.30	57.122
533.49	57.134
533.69	57.170
533.89	57.184
534.08	57.180
534.28	57.280
534.47	57.308
534.67	57.375
534.86	57.440
535.06	57.564
535.25	57.593
535.45	57.721
535.64	57.801
535.84	57.877
536.03	57.971
536.23	57.982
536.42	57.959
536.62	58.022
536.81	58.042
537.01	58.042
537.20	58.053
537.40	58.095
537.59	58.094
537.79	58.075
537.98	58.066
538.17	58.059
538.37	58.049
538.56	58.047
538.76	58.016
538.95	58.003
539.15	58.016
539.34	57.960
539.54	57.863
539.73	57.792
539.93	57.700
540.12	57.568
540.32	57.458
540.51	57.347
540.71	57.250
540.90	57.127
541.10	57.024
541.29	56.836
541.49	56.701
541.68	56.627
541.87	56.504
542.07	56.474
542.26	56.465
542.46	56.465
542.65	56.522
542.85	56.522
543.04	56.631
543.24	56.673
543.43	56.751
543.63	56.880
543.82	56.991
544.01	57.086
544.21	57.222
544.40	57.338
544.60	57.380
544.79	57.424
544.99	57.525
545.18	57.585
545.37	57.647
545.57	57.735
545.76	57.842
545.96	57.906
546.15	57.961
546.35	57.909
546.54	57.980
546.73	58.079
546.93	58.147
547.12	58.189
547.32	58.262
547.51	58.298
547.71	58.338
547.90	58.309
548.09	58.325
548.29	58.381
548.48	58.402
548.68	58.425
548.87	58.400
549.06	58.399
549.26	58.460
549.45	58.433
549.65	58.473
549.84	58.526
550.03	58.578
550.23	58.576
550.42	58.630
550.62	58.679
550.81	58.605
551.00	58.616
551.20	58.673
551.39	58.626
551.59	58.647
551.78	58.624
551.97	58.669
552.17	58.680
552.36	58.741
552.56	58.777
552.75	58.790
552.94	58.930
553.14	59.028
553.33	59.071
553.52	59.136
553.72	59.143
553.91	59.223
554.11	59.229
554.30	59.284
554.49	59.241
554.69	59.237
554.88	59.252
555.07	59.221
555.27	59.124
555.46	59.121
555.65	59.096
555.85	59.096
556.04	59.097
556.24	59.044
556.43	59.055
556.62	59.126
556.82	59.077
557.01	59.135
557.20	59.134
557.40	59.179
557.59	59.179
557.78	59.278
557.98	59.334
558.17	59.297
558.36	59.364
558.56	59.414
558.75	59.460
558.94	59.578
559.14	59.569
559.33	59.586
559.52	59.666
559.72	59.707
559.91	59.708
560.10	59.802
560.30	59.904
560.49	59.976
560.68	59.937
560.88	59.992
561.07	59.972
561.26	60.001
561.46	60.032
561.65	60.073
561.84	60.085
562.04	60.115
562.23	60.053
562.42	59.973
562.62	59.902
562.81	59.865
563.00	59.793
563.19	59.749
563.39	59.640
563.58	59.535
563.77	59.393
563.97	59.259
564.16	59.082
564.35	58.974
564.55	58.869
564.74	58.781
564.93	58.688
565.12	58.588
565.32	58.501
565.51	58.498
565.70	58.535
565.90	58.571
566.09	58.579
566.28	58.659
566.47	58.746
566.67	58.826
566.86	58.931
567.05	58.998
567.25	59.118
567.44	59.200
567.63	59.277
567.82	59.320
568.02	59.409
568.21	59.501
568.40	59.598
568.59	59.644
568.79	59.679
568.98	59.588
569.17	59.675
569.36	59.646
569.56	59.667
569.75	59.692
569.94	59.681
570.14	59.654
570.33	59.673
570.52	59.641
570.71	59.683
570.91	59.798
571.10	59.954
571.29	60.006
571.48	60.044
571.68	60.064
571.87	60.076
572.06	60.135
572.25	60.166
572.44	60.119
572.64	60.152
572.83	60.064
573.02	60.042
573.21	60.002
573.41	59.942
573.60	59.969
573.79	60.008
573.98	60.071
574.18	60.068
574.37	60.094
574.56	60.190
574.75	60.168
574.94	60.225
575.14	60.249
575.33	60.222
575.52	60.263
575.71	60.252
575.91	60.221
576.10	60.185
576.29	60.205
576.48	60.198
576.67	60.155
576.87	60.193
577.06	60.199
577.25	60.186
577.44	60.234
577.63	60.202
577.83	60.185
578.02	60.172
578.21	60.159
578.40	60.137
578.59	60.135
578.79	60.197
578.98	60.192
579.17	60.184
579.36	60.100
579.55	60.064
579.74	60.101
579.94	60.083
580.13	60.144
580.32	60.203
580.51	60.186
580.70	60.161
580.90	60.122
581.09	60.126
581.28	60.107
581.47	60.185
581.66	60.179
581.85	60.138
582.05	60.148
582.24	60.190
582.43	60.156
582.62	60.159
582.81	60.185
583.00	60.215
583.20	60.218
583.39	60.281
583.58	60.274
583.77	60.333
583.96	60.389
584.15	60.407
584.34	60.345
584.54	60.411
584.73	60.417
584.92	60.484
585.11	60.558
585.30	60.540
585.49	60.527
585.68	60.539
585.88	60.589
586.07	60.612
586.26	60.717
586.45	60.827
586.64	60.801
586.83	60.848
587.02	60.822
587.22	60.743
587.41	60.755
587.60	60.750
587.79	60.796
587.98	60.737
588.17	60.739
588.36	60.663
588.55	60.617
588.74	60.639
588.94	60.716
589.13	60.703
589.32	60.792
589.51	60.927
589.70	60.971
589.89	60.950
590.08	60.982
590.27	60.993
590.46	61.029
590.66	61.088
590.85	61.102
591.04	61.022
591.23	61.144
591.42	61.157
591.61	61.131
591.80	61.194
591.99	61.263
592.18	61.286
592.37	61.361
592.57	61.489
592.76	61.456
592.95	61.458
593.14	61.548
593.33	61.503
593.52	61.457
593.71	61.456
593.90	61.414
594.09	61.491
594.28	61.566
594.47	61.527
594.66	61.410
594.85	61.382
595.05	61.428
595.24	61.451
595.43	61.383
595.62	61.409
595.81	61.428
596.00	61.454
596.19	61.365
596.38	61.294
596.57	61.263
596.76	61.388
596.95	61.448
597.14	61.433
597.33	61.365
597.52	61.415
597.71	61.394
597.90	61.414
598.09	61.394
598.28	61.435
598.47	61.513
598.67	61.539
598.86	61.471
599.05	61.491
599.24	61.529
599.43	61.568
599.62	61.562
599.81	61.650
600.00	61.618
600.19	61.576
600.38	61.521
600.57	61.525
600.76	61.500
600.95	61.503
601.14	61.502
601.33	61.482
601.52	61.459
601.71	61.553
601.90	61.497
602.09	61.479
602.28	61.605
602.47	61.670
602.66	61.687
602.85	61.713
603.04	61.739
603.23	61.713
603.42	61.752
603.61	61.827
603.80	61.814
603.99	61.777
604.18	61.836
604.37	61.808
604.56	61.791
604.75	61.783
604.94	61.843
605.13	61.816
605.32	61.870
605.51	61.899
605.70	61.907
605.89	61.974
606.08	62.075
606.27	62.074
606.46	62.065
606.65	62.117
606.84	62.125
607.03	62.109
607.22	62.136
607.41	62.105
607.60	62.048
607.79	62.004
607.98	61.990
608.17	62.007
608.36	62.029
608.55	62.100
608.74	62.098
608.93	62.133
609.12	62.169
609.31	62.211
609.49	62.210
609.68	62.263
609.87	62.256
610.06	62.236
610.25	62.164
610.44	62.189
610.63	62.137
610.82	62.176
611.01	62.109
611.20	62.152
611.39	62.169
611.58	62.217
611.77	62.216
611.96	62.291
612.15	62.280
612.34	62.363
612.53	62.458
612.72	62.504
612.90	62.474
613.09	62.540
613.28	62.540
613.47	62.575
613.66	62.578
613.85	62.568
614.04	62.577
614.23	62.568
614.42	62.632
614.61	62.575
614.80	62.554
614.99	62.613
615.18	62.629
615.36	62.636
615.55	62.583
615.74	62.595
615.93	62.626
616.12	62.635
616.31	62.648
616.50	62.580
616.69	62.520
616.88	62.521
617.07	62.539
617.25	62.558
617.44	62.541
617.63	62.490
617.82	62.477
618.01	62.463
618.20	62.445
618.39	62.512
618.58	62.459
618.77	62.462
618.95	62.494
619.14	62.436
619.33	62.501
619.52	62.518
619.71	62.619
619.90	62.658
620.09	62.734
620.28	62.755
620.46	62.778
620.65	62.883
620.84	62.965
621.03	62.937
621.22	62.997
621.41	62.913
621.60	62.918
621.79	62.918
621.97	62.916
622.16	62.871
622.35	62.839
622.54	62.779
622.73	62.756
622.92	62.751
623.11	62.828
623.29	62.812
623.48	62.852
623.67	62.900
623.86	62.926
624.05	62.947
624.24	62.980
624.42	63.055
624.61	63.141
624.80	63.164
624.99	63.211
625.18	63.198
625.37	63.264
625.55	63.216
625.74	63.187
625.93	63.207
626.12	63.200
626.31	63.175
626.50	63.202
626.68	63.149
626.87	63.140
627.06	63.110
627.25	63.169
627.44	63.133
627.63	63.172
627.81	63.205
628.00	63.164
628.19	63.227
628.38	63.216
628.57	63.235
628.75	63.276
628.94	63.323
629.13	63.302
629.32	63.260
629.51	63.299
629.69	63.304
629.88	63.327
630.07	63.379
630.26	63.411
630.45	63.501
630.63	63.535
630.82	63.569
631.01	63.597
631.20	63.643
631.39	63.638
631.57	63.563
631.76	63.570
631.95	63.561
632.14	63.538
632.32	63.504
632.51	63.530
632.70	63.504
632.89	63.503
633.08	63.501
633.26	63.505
633.45	63.559
633.64	63.652
633.83	63.666
634.01	63.658
634.20	63.731
634.39	63.790
634.58	63.767
634.76	63.807
634.95	63.828
635.14	63.795
635.33	63.787
635.51	63.754
635.70	63.718
635.89	63.736
636.08	63.734
636.26	63.738
636.45	63.719
636.64	63.769
636.83	63.702
637.01	63.670
637.20	63.725
637.39	63.762
637.58	63.782
637.76	63.861
637.95	63.911
638.14	63.938
638.33	63.938
638.51	63.946
638.70	63.908
638.89	63.961
639.07	64.029
639.26	64.026
639.45	64.042
639.64	64.070
639.82	64.024
640.01	63.998
640.20	64.021
640.38	64.036
640.57	64.023
640.76	64.055
640.95	64.033
641.13	63.985
641.32	63.959
641.51	63.901
641.69	63.878
641.88	63.842
642.07	63.838
642.26	63.861
642.44	63.830
642.63	63.836
642.82	63.831
643.00	63.803
643.19	63.842
643.38	63.892
643.56	63.943
643.75	63.995
643.94	64.011
644.12	64.030
644.31	64.055
644.50	64.086
644.68	64.045
644.87	64.024
645.06	64.066
645.24	64.062
645.43	64.089
645.62	64.141
645.81	64.152
645.99	64.159
646.18	64.120
646.37	64.133
646.55	64.168
646.74	64.248
646.92	64.259
647.11	64.254
647.30	64.239
647.48	64.231
647.67	64.192
647.86	64.167
648.04	64.222
648.23	64.294
648.42	64.226
648.60	64.196
648.79	64.204
648.98	64.174
649.16	64.182
649.35	64.248
649.54	64.248
649.72	64.232
649.91	64.268
650.09	64.278
650.28	64.259
650.47	64.287
650.65	64.310
650.84	64.317
651.03	64.341
651.21	64.376
651.40	64.314
651.59	64.381
651.77	64.429
651.96	64.414
652.14	64.474
652.33	64.520
652.52	64.579
652.70	64.565
652.89	64.646
653.07	64.674
653.26	64.662
653.45	64.721
653.63	64.628
653.82	64.593
654.00	64.577
654.19	64.453
654.38	64.416
654.56	64.346
654.75	64.303
654.93	64.108
655.12	64.044
655.31	63.956
655.49	63.864
655.68	63.811
655.86	63.802
656.05	63.767
656.24	63.788
656.42	63.766
656.61	63.761
656.79	63.763
656.98	63.816
657.16	63.899
657.35	63.944
657.54	64.012
657.72	64.113
657.91	64.143
658.09	64.242
658.28	64.357
658.46	64.410
658.65	64.474
658.84	64.503
659.02	64.556
659.21	64.583
659.39	64.681
659.58	64.717
659.76	64.770
659.95	64.780
660.13	64.760
660.32	64.746
660.51	64.731
660.69	64.702
660.88	64.733
661.06	64.769
661.25	64.782
661.43	64.784
661.62	64.768
661.80	64.728
661.99	64.786
662.17	64.808
662.36	64.789
662.55	64.829
662.73	64.919
662.92	64.973
663.10	64.969
663.29	64.877
663.47	64.846
663.66	64.770
663.84	64.807
664.03	64.744
664.21	64.734
664.40	64.683
664.58	64.737
664.77	64.733
664.95	64.724
665.14	64.674
665.32	64.755
665.51	64.768
665.69	64.838
665.88	64.811
666.06	64.876
666.25	64.915
666.43	64.921
666.62	64.891
666.80	64.907
666.99	64.858
667.17	64.811
667.36	64.838
667.54	64.883
667.73	64.909
667.91	64.911
668.10	64.891
668.28	64.843
668.47	64.944
668.65	64.913
668.84	64.862
669.02	64.942
669.21	65.113
669.39	65.033
669.58	65.055
669.76	65.040
669.95	65.022
670.13	65.019
670.31	65.024
670.50	64.959
670.68	65.036
670.87	65.062
671.05	65.039
671.24	64.928
671.42	65.038
671.61	65.006
671.79	64.936
671.98	65.061
672.16	65.113
672.35	65.179
672.53	65.189
672.71	65.153
672.90	65.057
673.08	65.038
673.27	65.071
673.45	65.049
673.64	65.054
673.82	65.182
674.01	65.078
674.19	65.108
674.37	65.151
674.56	65.179
674.74	65.169
674.93	65.263
675.11	65.335
675.30	65.390
675.48	65.406
675.66	65.460
675.85	65.504
676.03	65.535
676.22	65.546
676.40	65.503
676.58	65.599
676.77	65.605
676.95	65.619
677.14	65.565
677.32	65.609
677.50	65.567
677.69	65.512
677.87	65.470
678.06	65.465
678.24	65.410
678.43	65.457
678.61	65.415
678.79	65.400
678.98	65.451
679.16	65.461
679.34	65.399
679.53	65.470
679.71	65.568
679.90	65.613
680.08	65.618
680.26	65.645
680.45	65.585
680.63	65.522
680.82	65.533
681.00	65.527
681.18	65.620
681.37	65.678
681.55	65.658
681.73	65.584
681.92	65.548
682.10	65.514
682.29	65.485
682.47	65.567
682.65	65.594
682.84	65.625
683.02	65.662
683.20	65.629
683.39	65.592
683.57	65.628
683.75	65.630
683.94	65.670
684.12	65.779
684.30	65.828
684.49	65.717
684.67	65.773
684.85	65.756
685.04	65.732
685.22	65.669
685.40	65.685
685.59	65.613
685.77	65.746
685.96	65.669
686.14	65.643
686.32	65.673
686.50	65.743
686.69	65.741
686.87	65.814
687.05	65.751
687.24	65.821
687.42	65.870
687.60	65.936
687.79	65.799
687.97	65.778
688.15	65.776
688.34	65.764
688.52	65.722
688.70	65.667
688.89	65.683
689.07	65.773
689.25	65.756
689.44	65.709
689.62	65.727
689.80	65.777
689.98	65.786
690.17	65.778
690.35	65.750
690.53	65.782
690.72	65.884
690.90	65.858
691.08	65.817
691.27	65.841
691.45	65.878
691.63	65.833
691.81	65.871
692.00	65.969
692.18	66.006
692.36	66.114
692.54	66.109
692.73	66.024
692.91	66.023
693.09	65.993
693.28	65.983
693.46	65.997
693.64	66.067
693.82	66.051
694.01	66.022
694.19	65.975
694.37	65.887
694.55	65.957
694.74	66.022
694.92	66.058
695.10	66.089
695.28	66.181
695.47	66.166
695.65	66.119
695.83	66.129
696.01	66.142
696.20	66.156
696.38	66.170
696.56	66.133
696.74	66.107
696.93	66.142
697.11	66.221
697.29	66.139
697.47	66.085
697.66	66.084
697.84	66.044
698.02	66.058
698.20	66.078
698.39	66.113
698.57	66.078
698.75	66.081
698.93	66.057
699.11	66.010
699.30	66.073
699.48	66.139
699.66	66.196
699.84	66.237
700.03	66.339
700.21	66.383
700.39	66.368
700.57	66.412
700.75	66.480
700.94	66.455
701.12	66.454
701.30	66.407
701.48	66.393
701.66	66.357
701.85	66.357
702.03	66.263
702.21	66.217
702.39	66.197
702.57	66.217
702.76	66.204
702.94	66.249
703.12	66.248
703.30	66.312
703.48	66.315
703.66	66.353
703.85	66.384
704.03	66.364
704.21	66.428
704.39	66.499
704.57	66.543
704.75	66.536
704.94	66.526
705.12	66.509
705.30	66.466
705.48	66.538
705.66	66.486
705.84	66.493
706.03	66.478
706.21	66.489
706.39	66.475
706.57	66.490
706.75	66.456
706.93	66.451
707.12	66.458
707.30	66.498
707.48	66.440
707.66	66.481
707.84	66.456
708.02	66.589
708.20	66.586
708.39	66.532
708.57	66.516
708.75	66.565
708.93	66.591
709.11	66.674
709.29	66.693
709.47	66.776
709.66	66.802
709.84	66.826
710.02	66.710
710.20	66.736
710.38	66.860
710.56	66.860
710.74	66.883
710.92	66.900
711.10	66.867
711.29	66.911
711.47	66.848
711.65	66.834
711.83	66.758
712.01	66.854
712.19	66.857
712.37	66.890
712.55	66.879
712.73	66.805
712.92	66.710
713.10	66.760
713.28	66.686
713.46	66.789
713.64	66.808
713.82	66.924
714.00	66.923
714.18	66.938
714.36	66.830
714.54	66.839
714.72	66.912
714.91	67.026
715.09	67.022
715.27	67.051
715.45	67.058
715.63	67.216
715.81	67.271
715.99	67.291
716.17	67.282
716.35	67.273
716.53	67.324
716.71	67.410
716.89	67.344
717.07	67.365
717.25	67.462
717.43	67.448
717.62	67.410
717.80	67.385
717.98	67.361
718.16	67.366
718.34	67.491
718.52	67.536
718.70	67.449
718.88	67.580
719.06	67.529
719.24	67.454
719.42	67.468
719.60	67.409
719.78	67.403
719.96	67.394
720.14	67.404
720.32	67.295
720.50	67.368
720.68	67.416
720.86	67.382
721.04	67.509
721.22	67.552
721.40	67.548
721.58	67.588
721.76	67.650
721.94	67.749
722.12	67.723
722.30	67.866
722.48	67.747
722.66	67.726
722.84	67.713
723.03	67.653
723.21	67.678
723.39	67.683
723.57	67.642
723.75	67.685
723.93	67.719
724.11	67.775
724.29	67.761
724.47	67.805
724.65	67.824
724.83	67.853
725.00	67.906
725.18	67.901
725.36	67.897
725.54	67.981
725.72	67.951
725.90	67.982
726.08	68.042
726.26	68.052
726.44	68.113
726.62	68.178
726.80	68.250
726.98	68.313
727.16	68.284
727.34	68.302
727.52	68.305
727.70	68.343
727.88	68.297
728.06	68.248
728.24	68.315
728.42	68.325
728.60	68.298
728.78	68.284
728.96	68.281
729.14	68.322
729.32	68.412
729.50	68.432
729.68	68.490
729.86	68.511
730.04	68.597
730.22	68.591
730.39	68.537
730.57	68.587
730.75	68.707
730.93	68.704
731.11	68.711
731.29	68.705
731.47	68.744
731.65	68.643
731.83	68.593
732.01	68.586
732.19	68.498
732.37	68.576
732.55	68.583
732.73	68.484
732.90	68.525
733.08	68.577
733.26	68.585
733.44	68.554
733.62	68.577
733.80	68.685
733.98	68.716
734.16	68.809
734.34	68.789
734.52	68.821
734.70	68.779
734.87	68.846
735.05	68.841
735.23	68.782
735.41	68.895
735.59	68.974
735.77	69.018
735.95	69.078
736.13	69.052
736.31	69.056
736.49	69.145
736.66	69.182
736.84	69.026
737.02	69.067
737.20	69.134
737.38	69.030
737.56	69.078
737.74	69.073
737.92	69.048
738.09	69.082
738.27	69.132
738.45	69.047
738.63	69.053
738.81	69.234
738.99	69.214
739.17	69.243
739.34	69.295
739.52	69.283
739.70	69.307
739.88	69.202
740.06	69.283
740.24	69.285
740.42	69.335
740.59	69.486
740.77	69.439
740.95	69.420
741.13	69.398
741.31	69.374
741.49	69.362
741.66	69.365
741.84	69.496
742.02	69.398
742.20	69.449
742.38	69.477
742.56	69.396
742.73	69.337
742.91	69.472
743.09	69.475
743.27	69.467
743.45	69.536
743.63	69.556
743.80	69.524
743.98	69.611
744.16	69.514
744.34	69.553
744.52	69.593
744.69	69.658
744.87	69.551
745.05	69.592
745.23	69.519
745.41	69.520
745.59	69.453
745.76	69.598
745.94	69.609
746.12	69.861
746.30	69.859
746.47	69.795
746.65	69.824
746.83	69.892
747.01	69.844
747.19	70.125
747.36	70.161
747.54	70.241
747.72	70.171
747.90	70.180
748.08	70.026
748.25	70.038
748.43	70.090
748.61	69.984
748.79	70.023
748.96	70.089
749.14	70.006
749.32	69.902
749.50	69.943
749.68	69.900
749.85	69.858
750.03	69.883
750.21	69.858
750.39	69.848
750.56	69.905
750.74	69.803
750.92	69.871
751.10	69.931
751.27	70.019
751.45	70.021
751.63	70.042
751.81	69.978
751.98	69.982
752.16	69.985
752.34	70.068
752.51	70.152
752.69	70.155
752.87	70.136
753.05	70.074
753.22	70.107
753.40	70.129
753.58	70.128
753.76	70.326
753.93	70.378
754.11	70.376
754.29	70.478
754.46	70.488
754.64	70.643
754.82	70.681
755.00	70.730
755.17	70.789
755.35	70.853
755.53	71.033
755.70	71.088
755.88	71.050
756.06	71.165
756.24	70.963
756.41	71.040
756.59	71.011
756.77	71.078
756.94	71.107
757.12	71.041
757.30	70.975
757.47	70.923
757.65	70.975
757.83	71.054
758.01	71.087
758.18	71.296
758.36	71.221
758.54	71.188
758.71	71.195
758.89	71.193
759.07	71.304
759.24	71.347
759.42	71.308
759.60	71.328
759.77	71.370
759.95	71.367
760.13	71.302
760.30	71.325
760.48	71.381
760.66	71.390
760.83	71.445
761.01	71.518
761.19	71.532
761.36	71.637
761.54	71.632
761.72	71.605
761.89	71.584
762.07	71.587
762.24	71.604
762.42	71.624
762.60	71.596
762.77	71.586
762.95	71.492
763.13	71.508
763.30	71.495
763.48	71.408
763.66	71.525
763.83	71.618
764.01	71.720
764.18	71.844
764.36	71.910
764.54	71.952
764.71	72.060
764.89	72.135
765.07	71.985
765.24	72.035
765.42	72.068
765.59	72.005
765.77	71.979
765.95	71.998
766.12	71.918
766.30	71.986
766.47	71.997
766.65	71.929
766.83	71.823
767.00	72.015
767.18	72.068
767.35	72.182
767.53	72.273
767.71	72.366
767.88	72.391
768.06	72.460
768.23	72.379
768.41	72.461
768.59	72.522
768.76	72.699
768.94	72.633
769.11	72.639
769.29	72.628
769.46	72.538
769.64	72.433
769.82	72.555
769.99	72.565
770.17	72.598
770.34	72.577
770.52	72.524
770.69	72.496
770.87	72.695
771.05	72.732
771.22	72.768
771.40	72.898
771.57	73.031
771.75	72.903
771.92	72.944
772.10	73.053
772.27	73.122
772.45	73.257
772.63	73.305
772.80	73.262
772.98	73.203
773.15	73.154
773.33	73.140
773.50	73.070
773.68	73.086
773.85	73.089
774.03	73.081
774.20	73.010
774.38	73.001
774.55	72.951
774.73	73.038
774.91	73.086
775.08	73.062
775.26	72.993
775.43	73.022
775.61	73.009
775.78	73.074
775.96	73.016
776.13	73.111
776.31	73.087
776.48	73.069
776.66	72.957
776.83	72.951
777.01	73.114
777.18	73.205
777.36	73.334
777.53	73.471
777.71	73.459
777.88	73.465
778.06	73.354
778.23	73.349
778.41	73.300
778.58	73.526
778.76	73.682
778.93	73.564
779.11	73.599
779.28	73.378
779.46	73.386
779.63	73.449
779.80	73.689
779.98	73.806
780.15	73.864
780.33	74.002
780.50	73.862
780.68	73.821
780.85	73.816
781.03	73.849
781.20	74.071
781.38	74.089
781.55	74.010
781.73	73.892
781.90	73.936
782.08	73.928
782.25	73.891
782.42	73.860
782.60	73.848
782.77	73.988
782.95	73.889
783.12	73.905
783.30	74.023
783.47	74.088
783.65	74.208
783.82	74.204
783.99	74.152
784.17	74.241
784.34	74.305
784.52	74.181
784.69	74.277
784.87	74.320
785.04	74.352
785.21	74.299
785.39	74.328
785.56	74.214
785.74	74.292
785.91	74.401
786.08	74.416
786.26	74.453
786.43	74.499
786.61	74.338
786.78	74.344
786.96	74.398
787.13	74.388
787.30	74.510
787.48	74.740
787.65	74.679
787.83	74.740
788.00	74.718
788.17	74.797
788.35	74.781
788.52	74.812
788.70	75.060
788.87	75.026
789.04	75.082
789.22	74.918
789.39	74.842
789.56	74.977
789.74	74.974
789.91	75.090
790.09	74.964
790.26	75.117
790.43	75.359
790.61	75.162
790.78	75.076
790.95	75.028
791.13	75.161
791.30	75.133
791.47	75.058
791.65	75.003
791.82	74.987
792.00	75.134
792.17	75.114
792.34	74.996
792.52	75.111
792.69	75.149
792.86	75.181
793.04	75.143
793.21	75.026
793.38	75.046
793.56	75.189
793.73	75.177
793.90	75.162
794.08	75.134
794.25	75.212
794.42	75.251
794.60	75.255
794.77	75.336
794.94	75.459
795.12	75.370
795.29	75.245
795.46	75.162
795.64	75.206
795.81	75.274
795.98	75.340
796.16	75.181
796.33	75.226
796.50	75.315
796.68	75.395
796.85	75.359
797.02	75.501
797.19	75.645
797.37	75.690
797.54	75.616
797.71	75.494
797.89	75.572
798.06	75.709
798.23	75.667
798.41	75.738
798.58	75.690
798.75	75.827
798.92	75.926
799.10	75.931
799.27	75.960
799.44	75.949
799.62	75.931
799.79	75.965
799.96	76.205
800.13	76.137
800.31	76.116
800.48	76.137
800.65	76.140
800.82	76.039
801.00	76.237
801.17	76.389
801.34	76.470
801.52	76.584
801.69	76.598
801.86	76.411
802.03	76.378
802.21	76.380
802.38	76.208
802.55	76.158
802.72	76.222
802.90	76.128
803.07	75.926
803.24	76.004
803.41	75.939
803.59	75.855
803.76	75.781
803.93	75.895
804.10	75.832
804.27	75.893
804.45	75.905
804.62	75.948
804.79	75.907
804.96	76.069
805.14	76.149
805.31	76.142
805.48	76.201
805.65	76.202
805.82	76.235
806.00	76.357
806.17	76.520
806.34	76.487
806.51	76.484
806.69	76.540
806.86	76.524
807.03	76.413
807.20	76.583
807.37	76.667
807.55	76.857
807.72	76.815
807.89	76.612
808.06	76.455
808.23	76.289
808.41	76.443
808.58	76.421
808.75	76.354
808.92	76.510
809.09	76.463
809.26	76.405
809.44	76.420
809.61	76.576
809.78	76.874
809.95	77.029
810.12	77.312
810.30	77.285
810.47	77.328
810.64	77.438
810.81	77.316
810.98	77.381
811.15	77.367
811.33	77.039
811.50	77.148
811.67	77.040
811.84	76.885
812.01	76.803
812.18	76.702
812.35	76.600
812.53	76.593
812.70	76.767
812.87	76.809
813.04	76.795
813.21	77.153
813.38	76.874
813.55	76.886
813.73	76.942
813.90	76.916
814.07	77.059
814.24	77.179
814.41	77.372
814.58	77.162
814.75	77.208
814.93	77.407
815.10	77.393
815.27	77.520
815.44	77.592
815.61	77.777
815.78	77.771
815.95	77.887
816.12	77.988
816.29	77.880
816.47	77.932
816.64	77.688
816.81	77.743
816.98	77.938
817.15	78.017
817.32	78.073
817.49	77.916
817.66	77.970
817.83	77.868
818.00	77.903
818.18	77.764
818.35	77.758
818.52	77.998
818.69	77.799
818.86	77.615
819.03	77.572
819.20	77.572
819.37	77.542
819.54	77.607
819.71	77.605
819.88	77.563
820.05	77.690
820.23	77.932
820.40	77.929
820.57	78.057
820.74	78.047
820.91	78.095
821.08	77.975
821.25	78.151
821.42	78.222
821.59	78.269
821.76	78.327
821.93	78.282
822.10	78.319
822.27	78.305
822.44	78.117
822.61	78.172
822.78	78.207
822.95	78.166
823.12	78.340
823.29	78.245
823.47	78.268
823.64	78.392
823.81	78.531
823.98	78.561
824.15	78.552
824.32	78.772
824.49	78.739
824.66	78.805
824.83	79.092
825.00	79.120
825.17	79.215
825.34	79.150
825.51	78.955
825.68	78.851
825.85	78.745
826.02	78.904
826.19	78.878
826.36	78.932
826.53	78.995
826.70	79.000
826.87	78.908
827.04	78.951
827.21	79.069
827.38	79.245
827.55	79.270
827.72	79.349
827.89	79.644
828.06	79.676
828.23	79.702
828.40	79.728
828.57	79.688
828.74	79.653
828.91	79.618
829.08	79.589
829.25	79.664
829.42	79.983
829.59	79.906
829.76	79.615
829.93	79.793
830.10	79.782
830.27	79.695
830.44	79.632
830.60	79.632
830.77	79.708
830.94	79.717
831.11	79.464
831.28	79.252
831.45	79.462
831.62	79.382
831.79	79.079
831.96	79.111
832.13	79.111
832.30	79.371
832.47	79.440
832.64	79.531
832.81	79.579
832.98	79.927
833.15	80.119
833.32	80.005
833.49	80.246
833.65	80.415
833.82	80.323
833.99	80.386
834.16	80.258
834.33	80.247
834.50	80.187
834.67	80.341
834.84	80.198
835.01	80.113
835.18	80.156
835.35	80.153
835.52	80.208
835.69	80.402
835.85	80.402
836.02	80.377
836.19	80.416
836.36	80.476
836.53	80.467
836.70	80.468
836.87	80.372
837.04	80.406
837.21	80.440
837.38	80.925
837.54	80.726
837.71	80.871
837.88	80.906
838.05	80.932
838.22	80.933
838.39	80.742
838.56	80.780
838.73	80.654
838.89	80.565
839.06	80.334
839.23	79.964
839.40	80.093
839.57	80.195
839.74	80.315
839.91	80.374
840.08	80.332
840.24	80.347
840.41	80.130
840.58	80.215
840.75	80.078
840.92	80.335
841.09	80.282
841.26	80.214
841.42	80.018
841.59	79.982
841.76	80.002
841.93	79.998
842.10	80.116
842.27	80.509
842.43	80.898
842.60	81.039
842.77	81.022
842.94	81.035
843.11	81.220
843.28	81.440
843.44	81.240
843.61	81.200
843.78	81.365
843.95	81.528
844.12	81.621
844.28	81.254
844.45	81.399
844.62	81.218
844.79	81.443
844.96	81.413
845.13	81.222
845.29	81.537
845.46	81.649
845.63	81.587
845.80	81.202
845.97	81.015
846.13	81.001
846.30	80.754
846.47	80.659
846.64	80.659
846.81	80.636
846.97	80.617
847.14	80.582
847.31	80.494
847.48	80.461
847.64	80.727
847.81	80.380
847.98	80.633
848.15	80.809
848.32	81.060
848.48	80.872
848.65	80.928
848.82	81.036
848.99	81.136
849.15	81.078
849.32	81.009
849.49	81.152
849.66	81.514
849.82	81.325
849.99	81.434
850.16	81.602
850.33	81.654
850.49	81.844
850.66	81.895
850.83	81.707
851.00	81.639
851.16	81.800
851.33	81.556
851.50	81.796
851.67	81.811
851.83	81.876
852.00	81.552
852.17	81.398
852.34	81.406
852.50	81.227
852.67	81.111
852.84	81.018
853.01	80.954
853.17	80.988
853.34	80.851
853.51	80.950
853.67	80.691
853.84	81.137
854.01	81.391
854.18	81.246
854.34	81.360
854.51	81.470
854.68	81.880
854.84	81.821
855.01	81.909
855.18	81.756
855.34	81.780
855.51	81.790
855.68	81.703
855.85	81.333
856.01	81.195
856.18	81.266
856.35	81.331
856.51	81.282
856.68	81.526
856.85	81.708
857.01	81.905
857.18	82.041
857.35	82.434
857.51	82.278
857.68	82.503
857.85	82.915
858.01	83.006
858.18	83.038
858.35	82.899
858.51	82.765
858.68	82.697
858.85	82.434
859.01	82.547
859.18	82.221
859.35	82.049
859.51	82.006
859.68	81.744
859.85	81.441
860.01	81.419
860.18	81.544
860.35	81.431
860.51	81.367
860.68	81.794
860.84	81.682
861.01	81.773
861.18	81.931
861.34	81.963
861.51	82.060
861.68	82.272
861.84	82.101
862.01	82.070
862.18	82.412
862.34	82.527
862.51	82.292
862.67	82.462
862.84	82.356
863.01	82.255
863.17	82.476
863.34	82.454
863.50	82.432
863.67	82.754
863.84	82.935
864.00	82.744
864.17	82.833
864.33	82.582
864.50	82.127
864.67	82.320
864.83	82.501
865.00	82.378
865.16	82.346
865.33	82.116
865.50	82.046
865.66	82.030
865.83	81.861
865.99	81.622
866.16	81.883
866.33	81.949
866.49	81.912
866.66	81.846
866.82	81.961
866.99	82.095
867.15	82.551
867.32	82.323
867.49	82.178
867.65	82.327
867.82	82.535
867.98	82.378
868.15	82.483
868.31	82.605
868.48	82.704
868.64	82.381
868.81	82.257
868.98	81.977
869.14	82.038
869.31	82.093
869.47	81.857
869.64	81.724
869.80	81.828
869.97	81.822
870.13	81.547
870.30	81.419
870.46	81.649
870.63	81.409
870.79	81.490
870.96	81.712
871.12	81.658
871.29	81.801
871.46	81.820
871.62	81.787
871.79	81.681
871.95	81.568
872.12	81.786
872.28	81.868
872.45	82.200
872.61	81.974
872.78	81.825
872.94	81.611
873.11	81.736
873.27	81.609
873.44	81.607
873.60	81.870
873.77	82.162
873.93	82.098
874.10	82.038
874.26	81.879
874.43	81.952
874.59	82.079
874.76	82.113
874.92	81.883
875.09	82.272
875.25	82.395
875.41	82.320
875.58	82.335
875.74	82.348
875.91	82.439
876.07	82.539
876.24	82.773
876.40	82.535
876.57	82.716
876.73	82.831
876.90	82.555
877.06	82.208
877.23	82.202
877.39	81.987
877.56	81.769
877.72	81.721
877.88	81.648
878.05	81.672
878.21	81.632
878.38	81.796
878.54	81.933
878.71	81.797
878.87	82.059
879.04	82.106
879.20	82.348
879.36	82.417
879.53	82.380
879.69	82.223
879.86	82.049
880.02	83.505
880.19	82.160
880.35	82.614
880.51	80.423
880.68	81.711
>>>>>End Processed Spectral Data<<<<<
