# Supplementary material for: Structure and pigment make the eyed elater’s eyespots black
Source: PeerJ. 2020 Jan 13;8:e8161. doi: 10.7717/peerj.8161 (PMC6964691; doi:10.7717/peerj.8161)
Supplement: Supplemental Information 3 — 42 text files with reflectance spectra and 1 R script text file [file peerj-08-8161-s003.zip › beetle/90_white_VTEC000005069_3.txt]

SpectraSuite Data File
++++++++++++++++++++++++++++++++++++
Date: Sun Feb 03 13:42:58 EST 2019
User: Paul
Dark Spectrum Present: Yes
Reference Spectrum Present: Yes
Number of Sampled Component Spectra: 1
Spectrometers: USB4C01401
Integration Time (usec): 40000 (USB4C01401)
Spectra Averaged: 5 (USB4C01401)
Boxcar Smoothing: 5 (USB4C01401)
Correct for Electrical Dark: No (USB4C01401)
Strobe/Lamp Enabled: No (USB4C01401)
Correct for Detector Non-linearity: No (USB4C01401)
Correct for Stray Light: No (USB4C01401)
Number of Pixels in Processed Spectrum: 3648
>>>>>Begin Processed Spectral Data<<<<<
179.04	-25.000
179.26	-25.000
179.47	-25.000
179.69	120.952
179.90	67.105
180.12	-335.556
180.33	-362.857
180.55	-1950.000
180.76	-107.143
180.98	34.545
181.19	-117.391
181.41	100.000
181.62	239.623
181.84	50.749
182.05	28.513
182.27	15.984
182.48	11.283
182.70	17.055
182.91	19.204
183.13	19.324
183.34	18.435
183.56	19.947
183.77	19.503
183.99	17.468
184.20	18.773
184.41	19.426
184.63	21.286
184.84	23.331
185.06	20.852
185.27	19.245
185.49	20.791
185.70	20.539
185.92	18.871
186.13	18.805
186.35	19.353
186.56	17.523
186.78	17.293
186.99	16.321
187.21	15.070
187.42	16.841
187.64	17.011
187.85	15.878
188.06	15.034
188.28	14.112
188.49	13.422
188.71	14.667
188.92	16.206
189.14	15.363
189.35	13.824
189.57	13.960
189.78	13.047
190.00	13.069
190.21	11.196
190.42	11.708
190.64	12.004
190.85	13.358
191.07	12.408
191.28	11.393
191.50	12.517
191.71	14.534
191.93	13.732
192.14	15.857
192.36	16.809
192.57	18.949
192.78	18.583
193.00	18.846
193.21	18.968
193.43	19.618
193.64	20.108
193.86	19.503
194.07	19.920
194.28	19.856
194.50	17.895
194.71	16.425
194.93	16.581
195.14	17.467
195.36	16.712
195.57	16.298
195.78	14.026
196.00	14.592
196.21	14.929
196.43	14.133
196.64	15.260
196.86	15.737
197.07	15.687
197.28	15.618
197.50	14.624
197.71	14.639
197.93	14.200
198.14	16.617
198.36	15.665
198.57	17.010
198.78	16.758
199.00	17.142
199.21	16.983
199.43	17.538
199.64	17.062
199.85	18.022
200.07	19.847
200.28	20.296
200.50	18.269
200.71	18.870
200.92	17.277
201.14	17.579
201.35	16.469
201.57	16.039
201.78	15.649
201.99	15.692
202.21	15.133
202.42	15.759
202.64	15.311
202.85	16.326
203.06	16.099
203.28	17.488
203.49	16.903
203.71	15.848
203.92	15.305
204.13	15.317
204.35	15.478
204.56	17.164
204.78	15.214
204.99	16.024
205.20	15.184
205.42	15.899
205.63	15.537
205.85	15.418
206.06	16.169
206.27	17.182
206.49	17.201
206.70	16.350
206.91	13.914
207.13	14.137
207.34	13.930
207.56	14.645
207.77	13.162
207.98	13.085
208.20	13.660
208.41	14.740
208.62	14.627
208.84	15.642
209.05	16.912
209.27	17.723
209.48	17.623
209.69	16.104
209.91	16.494
210.12	16.941
210.33	16.855
210.55	15.995
210.76	15.446
210.97	15.009
211.19	14.640
211.40	15.003
211.61	15.497
211.83	16.098
212.04	16.079
212.26	14.737
212.47	14.322
212.68	16.223
212.90	17.131
213.11	16.870
213.32	16.847
213.54	16.768
213.75	16.149
213.96	15.895
214.18	16.165
214.39	16.754
214.60	16.836
214.82	17.636
215.03	15.991
215.24	15.902
215.46	16.632
215.67	17.324
215.88	16.642
216.10	17.086
216.31	16.837
216.52	16.645
216.74	17.004
216.95	17.768
217.16	17.538
217.38	17.303
217.59	17.397
217.80	16.884
218.02	16.508
218.23	16.317
218.44	14.569
218.66	14.127
218.87	13.613
219.08	13.679
219.30	12.891
219.51	12.638
219.72	11.683
219.94	11.647
220.15	11.720
220.36	11.413
220.58	11.132
220.79	11.492
221.00	11.585
221.22	11.821
221.43	11.473
221.64	11.240
221.85	10.924
222.07	10.916
222.28	10.545
222.49	10.209
222.71	9.987
222.92	10.112
223.13	10.169
223.35	9.772
223.56	9.537
223.77	9.403
223.99	9.472
224.20	9.264
224.41	9.328
224.62	9.114
224.84	9.170
225.05	9.026
225.26	9.072
225.48	8.869
225.69	8.834
225.90	8.535
226.11	8.430
226.33	8.321
226.54	8.273
226.75	8.128
226.97	8.046
227.18	7.928
227.39	7.862
227.60	7.693
227.82	7.634
228.03	7.682
228.24	7.644
228.46	7.590
228.67	7.455
228.88	7.385
229.09	7.407
229.31	7.425
229.52	7.425
229.73	7.324
229.95	7.285
230.16	7.313
230.37	7.273
230.58	7.173
230.80	7.157
231.01	7.217
231.22	7.193
231.43	7.169
231.65	7.110
231.86	6.990
232.07	7.035
232.28	6.971
232.50	6.851
232.71	6.807
232.92	6.921
233.14	6.886
233.35	6.803
233.56	6.811
233.77	6.808
233.99	6.832
234.20	6.851
234.41	6.806
234.62	6.782
234.84	6.725
235.05	6.644
235.26	6.538
235.47	6.460
235.69	6.431
235.90	6.362
236.11	6.272
236.32	6.191
236.53	6.101
236.75	6.083
236.96	6.067
237.17	6.086
237.38	6.088
237.60	6.070
237.81	6.111
238.02	6.100
238.23	6.100
238.45	6.084
238.66	6.103
238.87	6.185
239.08	6.165
239.30	6.145
239.51	6.113
239.72	6.106
239.93	6.122
240.14	6.075
240.36	6.032
240.57	5.988
240.78	5.995
240.99	5.993
241.21	5.917
241.42	5.924
241.63	5.930
241.84	5.917
242.05	5.911
242.27	5.860
242.48	5.821
242.69	5.844
242.90	5.861
243.11	5.810
243.33	5.756
243.54	5.752
243.75	5.724
243.96	5.698
244.18	5.672
244.39	5.665
244.60	5.668
244.81	5.677
245.02	5.662
245.24	5.673
245.45	5.699
245.66	5.707
245.87	5.724
246.08	5.732
246.30	5.741
246.51	5.762
246.72	5.770
246.93	5.776
247.14	5.779
247.35	5.760
247.57	5.748
247.78	5.737
247.99	5.751
248.20	5.744
248.41	5.735
248.63	5.719
248.84	5.722
249.05	5.695
249.26	5.657
249.47	5.627
249.68	5.620
249.90	5.606
250.11	5.586
250.32	5.550
250.53	5.533
250.74	5.537
250.96	5.529
251.17	5.519
251.38	5.511
251.59	5.542
251.80	5.553
252.01	5.577
252.23	5.554
252.44	5.544
252.65	5.538
252.86	5.543
253.07	5.519
253.28	5.511
253.50	5.499
253.71	5.481
253.92	5.480
254.13	5.498
254.34	5.486
254.55	5.521
254.76	5.524
254.98	5.511
255.19	5.471
255.40	5.473
255.61	5.478
255.82	5.455
256.03	5.462
256.25	5.424
256.46	5.413
256.67	5.393
256.88	5.358
257.09	5.350
257.30	5.360
257.51	5.367
257.73	5.344
257.94	5.300
258.15	5.311
258.36	5.310
258.57	5.306
258.78	5.290
258.99	5.288
259.20	5.298
259.42	5.286
259.63	5.284
259.84	5.274
260.05	5.298
260.26	5.321
260.47	5.308
260.68	5.316
260.90	5.327
261.11	5.293
261.32	5.295
261.53	5.282
261.74	5.296
261.95	5.292
262.16	5.293
262.37	5.278
262.58	5.275
262.80	5.274
263.01	5.265
263.22	5.255
263.43	5.270
263.64	5.240
263.85	5.245
264.06	5.230
264.27	5.205
264.48	5.203
264.70	5.186
264.91	5.175
265.12	5.183
265.33	5.167
265.54	5.134
265.75	5.131
265.96	5.137
266.17	5.110
266.38	5.094
266.59	5.099
266.81	5.076
267.02	5.065
267.23	5.085
267.44	5.051
267.65	5.054
267.86	5.062
268.07	5.052
268.28	5.041
268.49	5.031
268.70	5.033
268.91	5.018
269.13	5.012
269.34	5.000
269.55	4.953
269.76	4.958
269.97	4.943
270.18	4.941
270.39	4.928
270.60	4.918
270.81	4.912
271.02	4.892
271.23	4.886
271.44	4.887
271.65	4.882
271.87	4.861
272.08	4.852
272.29	4.823
272.50	4.818
272.71	4.810
272.92	4.813
273.13	4.790
273.34	4.796
273.55	4.780
273.76	4.762
273.97	4.748
274.18	4.757
274.39	4.744
274.60	4.740
274.81	4.720
275.02	4.721
275.24	4.693
275.45	4.693
275.66	4.681
275.87	4.669
276.08	4.665
276.29	4.667
276.50	4.653
276.71	4.651
276.92	4.640
277.13	4.626
277.34	4.609
277.55	4.593
277.76	4.586
277.97	4.564
278.18	4.565
278.39	4.547
278.60	4.528
278.81	4.518
279.02	4.506
279.23	4.510
279.44	4.508
279.65	4.504
279.86	4.509
280.08	4.508
280.29	4.519
280.50	4.514
280.71	4.521
280.92	4.523
281.13	4.533
281.34	4.531
281.55	4.521
281.76	4.542
281.97	4.550
282.18	4.565
282.39	4.568
282.60	4.552
282.81	4.551
283.02	4.562
283.23	4.563
283.44	4.554
283.65	4.558
283.86	4.565
284.07	4.546
284.28	4.536
284.49	4.542
284.70	4.565
284.91	4.582
285.12	4.595
285.33	4.586
285.54	4.607
285.75	4.635
285.96	4.639
286.17	4.646
286.38	4.653
286.59	4.683
286.80	4.683
287.01	4.661
287.22	4.671
287.43	4.689
287.64	4.713
287.85	4.716
288.06	4.714
288.27	4.727
288.48	4.748
288.69	4.774
288.90	4.764
289.11	4.777
289.32	4.798
289.53	4.815
289.74	4.835
289.95	4.836
290.16	4.852
290.37	4.878
290.58	4.891
290.79	4.907
291.00	4.913
291.21	4.934
291.42	4.949
291.63	4.949
291.83	4.959
292.04	4.954
292.25	4.976
292.46	4.990
292.67	5.004
292.88	5.022
293.09	5.030
293.30	5.048
293.51	5.065
293.72	5.096
293.93	5.121
294.14	5.157
294.35	5.193
294.56	5.212
294.77	5.231
294.98	5.257
295.19	5.263
295.40	5.297
295.61	5.324
295.82	5.352
296.03	5.369
296.24	5.399
296.45	5.412
296.66	5.425
296.86	5.454
297.07	5.468
297.28	5.481
297.49	5.503
297.70	5.517
297.91	5.538
298.12	5.549
298.33	5.558
298.54	5.562
298.75	5.573
298.96	5.594
299.17	5.601
299.38	5.632
299.59	5.649
299.80	5.678
300.00	5.685
300.21	5.679
300.42	5.699
300.63	5.713
300.84	5.732
301.05	5.750
301.26	5.756
301.47	5.775
301.68	5.780
301.89	5.781
302.10	5.781
302.31	5.794
302.52	5.824
302.72	5.823
302.93	5.837
303.14	5.845
303.35	5.858
303.56	5.871
303.77	5.874
303.98	5.874
304.19	5.893
304.40	5.921
304.61	5.925
304.82	5.933
305.02	5.951
305.23	5.960
305.44	5.974
305.65	5.973
305.86	5.980
306.07	5.989
306.28	5.996
306.49	6.005
306.70	6.006
306.91	6.022
307.11	6.016
307.32	6.018
307.53	6.038
307.74	6.048
307.95	6.060
308.16	6.061
308.37	6.067
308.58	6.096
308.79	6.114
308.99	6.123
309.20	6.138
309.41	6.159
309.62	6.181
309.83	6.177
310.04	6.181
310.25	6.187
310.46	6.208
310.66	6.220
310.87	6.218
311.08	6.215
311.29	6.233
311.50	6.251
311.71	6.266
311.92	6.274
312.12	6.293
312.33	6.313
312.54	6.325
312.75	6.327
312.96	6.346
313.17	6.364
313.38	6.378
313.59	6.393
313.79	6.407
314.00	6.430
314.21	6.445
314.42	6.456
314.63	6.464
314.84	6.482
315.04	6.511
315.25	6.507
315.46	6.520
315.67	6.526
315.88	6.538
316.09	6.538
316.30	6.526
316.50	6.535
316.71	6.555
316.92	6.576
317.13	6.583
317.34	6.582
317.55	6.597
317.75	6.616
317.96	6.629
318.17	6.639
318.38	6.662
318.59	6.691
318.80	6.713
319.00	6.722
319.21	6.734
319.42	6.757
319.63	6.772
319.84	6.791
320.05	6.810
320.25	6.828
320.46	6.832
320.67	6.835
320.88	6.856
321.09	6.864
321.29	6.875
321.50	6.892
321.71	6.909
321.92	6.936
322.13	6.953
322.34	6.952
322.54	6.981
322.75	7.002
322.96	7.013
323.17	7.024
323.38	7.036
323.58	7.062
323.79	7.068
324.00	7.073
324.21	7.076
324.42	7.095
324.62	7.115
324.83	7.112
325.04	7.127
325.25	7.150
325.46	7.160
325.66	7.178
325.87	7.178
326.08	7.189
326.29	7.211
326.50	7.228
326.70	7.244
326.91	7.261
327.12	7.290
327.33	7.309
327.53	7.315
327.74	7.338
327.95	7.349
328.16	7.372
328.37	7.400
328.57	7.418
328.78	7.425
328.99	7.444
329.20	7.459
329.41	7.473
329.61	7.494
329.82	7.504
330.03	7.508
330.24	7.537
330.44	7.531
330.65	7.543
330.86	7.555
331.07	7.592
331.27	7.599
331.48	7.627
331.69	7.642
331.90	7.657
332.10	7.685
332.31	7.709
332.52	7.729
332.73	7.765
332.93	7.799
333.14	7.819
333.35	7.824
333.56	7.863
333.76	7.882
333.97	7.894
334.18	7.910
334.39	7.943
334.59	7.958
334.80	7.954
335.01	7.959
335.22	7.971
335.42	7.993
335.63	8.005
335.84	8.001
336.05	8.010
336.25	8.021
336.46	8.049
336.67	8.066
336.88	8.084
337.08	8.112
337.29	8.146
337.50	8.157
337.71	8.162
337.91	8.208
338.12	8.229
338.33	8.252
338.53	8.291
338.74	8.314
338.95	8.319
339.16	8.336
339.36	8.362
339.57	8.382
339.78	8.417
339.98	8.453
340.19	8.470
340.40	8.487
340.61	8.508
340.81	8.535
341.02	8.542
341.23	8.577
341.43	8.601
341.64	8.618
341.85	8.632
342.06	8.628
342.26	8.640
342.47	8.656
342.68	8.681
342.88	8.703
343.09	8.698
343.30	8.703
343.51	8.711
343.71	8.739
343.92	8.749
344.13	8.775
344.33	8.803
344.54	8.832
344.75	8.830
344.95	8.857
345.16	8.874
345.37	8.895
345.57	8.941
345.78	8.957
345.99	8.959
346.19	8.990
346.40	9.007
346.61	9.019
346.82	9.023
347.02	9.054
347.23	9.080
347.44	9.095
347.64	9.129
347.85	9.162
348.06	9.191
348.26	9.215
348.47	9.241
348.68	9.272
348.88	9.303
349.09	9.337
349.30	9.355
349.50	9.365
349.71	9.362
349.92	9.401
350.12	9.391
350.33	9.399
350.54	9.432
350.74	9.465
350.95	9.463
351.16	9.484
351.36	9.499
351.57	9.529
351.77	9.552
351.98	9.599
352.19	9.570
352.39	9.591
352.60	9.608
352.81	9.621
353.01	9.625
353.22	9.657
353.43	9.667
353.63	9.680
353.84	9.694
354.05	9.716
354.25	9.738
354.46	9.795
354.67	9.816
354.87	9.826
355.08	9.846
355.28	9.849
355.49	9.863
355.70	9.887
355.90	9.912
356.11	9.922
356.32	9.944
356.52	9.957
356.73	9.959
356.93	9.985
357.14	10.011
357.35	10.046
357.55	10.078
357.76	10.093
357.97	10.119
358.17	10.125
358.38	10.158
358.58	10.185
358.79	10.206
359.00	10.234
359.20	10.260
359.41	10.309
359.61	10.317
359.82	10.339
360.03	10.359
360.23	10.392
360.44	10.414
360.64	10.436
360.85	10.457
361.06	10.476
361.26	10.509
361.47	10.519
361.67	10.537
361.88	10.563
362.09	10.587
362.29	10.637
362.50	10.652
362.70	10.676
362.91	10.717
363.12	10.751
363.32	10.800
363.53	10.838
363.73	10.880
363.94	10.914
364.15	10.954
364.35	10.973
364.56	11.014
364.76	11.057
364.97	11.093
365.17	11.129
365.38	11.128
365.59	11.153
365.79	11.161
366.00	11.185
366.20	11.207
366.41	11.214
366.61	11.251
366.82	11.254
367.03	11.256
367.23	11.312
367.44	11.341
367.64	11.378
367.85	11.394
368.05	11.410
368.26	11.430
368.47	11.463
368.67	11.515
368.88	11.546
369.08	11.592
369.29	11.632
369.49	11.641
369.70	11.650
369.90	11.680
370.11	11.703
370.31	11.763
370.52	11.806
370.73	11.843
370.93	11.863
371.14	11.899
371.34	11.915
371.55	11.958
371.75	12.005
371.96	12.043
372.16	12.087
372.37	12.133
372.57	12.150
372.78	12.170
372.99	12.182
373.19	12.213
373.40	12.257
373.60	12.275
373.81	12.299
374.01	12.334
374.22	12.366
374.42	12.387
374.63	12.433
374.83	12.439
375.04	12.471
375.24	12.499
375.45	12.520
375.65	12.516
375.86	12.557
376.06	12.565
376.27	12.572
376.47	12.570
376.68	12.585
376.88	12.604
377.09	12.657
377.29	12.677
377.50	12.702
377.70	12.733
377.91	12.763
378.11	12.787
378.32	12.819
378.52	12.841
378.73	12.879
378.93	12.920
379.14	12.928
379.34	12.950
379.55	12.999
379.75	13.030
379.96	13.054
380.16	13.095
380.37	13.126
380.57	13.171
380.78	13.210
380.98	13.242
381.19	13.268
381.39	13.306
381.60	13.335
381.80	13.341
382.01	13.384
382.21	13.412
382.42	13.428
382.62	13.492
382.83	13.510
383.03	13.543
383.24	13.586
383.44	13.600
383.65	13.637
383.85	13.673
384.06	13.699
384.26	13.765
384.47	13.806
384.67	13.855
384.87	13.853
385.08	13.886
385.28	13.935
385.49	13.969
385.69	14.021
385.90	14.044
386.10	14.074
386.31	14.120
386.51	14.111
386.72	14.154
386.92	14.174
387.13	14.205
387.33	14.251
387.53	14.249
387.74	14.282
387.94	14.313
388.15	14.341
388.35	14.359
388.56	14.407
388.76	14.454
388.97	14.474
389.17	14.511
389.37	14.534
389.58	14.573
389.78	14.632
389.99	14.657
390.19	14.694
390.40	14.739
390.60	14.768
390.80	14.790
391.01	14.804
391.21	14.845
391.42	14.844
391.62	14.864
391.83	14.874
392.03	14.876
392.23	14.895
392.44	14.902
392.64	14.932
392.85	14.963
393.05	14.980
393.26	14.992
393.46	15.002
393.66	15.054
393.87	15.093
394.07	15.121
394.28	15.174
394.48	15.210
394.68	15.245
394.89	15.264
395.09	15.294
395.30	15.330
395.50	15.354
395.70	15.377
395.91	15.408
396.11	15.431
396.32	15.457
396.52	15.450
396.72	15.476
396.93	15.502
397.13	15.525
397.34	15.539
397.54	15.561
397.74	15.595
397.95	15.635
398.15	15.656
398.36	15.681
398.56	15.718
398.76	15.756
398.97	15.780
399.17	15.824
399.37	15.834
399.58	15.888
399.78	15.931
399.99	15.949
400.19	15.971
400.39	16.016
400.60	16.076
400.80	16.117
401.00	16.178
401.21	16.212
401.41	16.234
401.62	16.278
401.82	16.340
402.02	16.354
402.23	16.406
402.43	16.446
402.63	16.464
402.84	16.457
403.04	16.465
403.24	16.501
403.45	16.544
403.65	16.580
403.86	16.633
404.06	16.645
404.26	16.706
404.47	16.743
404.67	16.785
404.87	16.828
405.08	16.893
405.28	16.924
405.48	16.953
405.69	17.004
405.89	17.030
406.09	17.069
406.30	17.097
406.50	17.134
406.70	17.165
406.91	17.189
407.11	17.232
407.31	17.274
407.52	17.335
407.72	17.346
407.92	17.350
408.13	17.413
408.33	17.431
408.53	17.463
408.74	17.476
408.94	17.527
409.14	17.567
409.35	17.589
409.55	17.612
409.75	17.589
409.96	17.626
410.16	17.657
410.36	17.663
410.57	17.693
410.77	17.710
410.97	17.728
411.18	17.740
411.38	17.766
411.58	17.792
411.78	17.814
411.99	17.874
412.19	17.934
412.39	17.975
412.60	18.013
412.80	18.029
413.00	18.073
413.21	18.127
413.41	18.181
413.61	18.184
413.81	18.229
414.02	18.253
414.22	18.302
414.42	18.296
414.63	18.321
414.83	18.352
415.03	18.379
415.23	18.391
415.44	18.397
415.64	18.416
415.84	18.473
416.05	18.489
416.25	18.543
416.45	18.556
416.65	18.595
416.86	18.623
417.06	18.634
417.26	18.683
417.47	18.698
417.67	18.731
417.87	18.743
418.07	18.811
418.28	18.837
418.48	18.857
418.68	18.892
418.88	18.921
419.09	18.946
419.29	18.997
419.49	18.982
419.69	19.045
419.90	19.074
420.10	19.099
420.30	19.065
420.50	19.097
420.71	19.101
420.91	19.119
421.11	19.141
421.31	19.175
421.52	19.158
421.72	19.213
421.92	19.234
422.12	19.280
422.33	19.313
422.53	19.386
422.73	19.420
422.93	19.493
423.14	19.563
423.34	19.603
423.54	19.687
423.74	19.780
423.95	19.858
424.15	19.913
424.35	19.962
424.55	20.016
424.76	20.045
424.96	20.078
425.16	20.092
425.36	20.098
425.56	20.123
425.77	20.116
425.97	20.145
426.17	20.166
426.37	20.216
426.58	20.258
426.78	20.324
426.98	20.363
427.18	20.413
427.38	20.475
427.59	20.515
427.79	20.579
427.99	20.621
428.19	20.652
428.39	20.694
428.60	20.722
428.80	20.733
429.00	20.723
429.20	20.720
429.40	20.735
429.61	20.749
429.81	20.787
430.01	20.780
430.21	20.792
430.41	20.833
430.62	20.834
430.82	20.837
431.02	20.887
431.22	20.947
431.42	20.991
431.63	21.070
431.83	21.102
432.03	21.169
432.23	21.259
432.43	21.323
432.64	21.355
432.84	21.438
433.04	21.506
433.24	21.527
433.44	21.578
433.64	21.639
433.85	21.667
434.05	21.741
434.25	21.757
434.45	21.837
434.65	21.925
434.85	21.965
435.06	21.998
435.26	22.032
435.46	22.089
435.66	22.120
435.86	22.181
436.06	22.237
436.27	22.332
436.47	22.409
436.67	22.448
436.87	22.476
437.07	22.566
437.27	22.612
437.47	22.697
437.68	22.785
437.88	22.872
438.08	22.973
438.28	23.082
438.48	23.116
438.68	23.200
438.89	23.278
439.09	23.351
439.29	23.421
439.49	23.522
439.69	23.635
439.89	23.726
440.09	23.836
440.29	23.891
440.50	23.911
440.70	23.997
440.90	24.089
441.10	24.144
441.30	24.252
441.50	24.344
441.70	24.434
441.90	24.459
442.11	24.532
442.31	24.635
442.51	24.728
442.71	24.876
442.91	24.957
443.11	25.057
443.31	25.156
443.51	25.229
443.72	25.354
443.92	25.493
444.12	25.606
444.32	25.705
444.52	25.782
444.72	25.921
444.92	26.018
445.12	26.186
445.32	26.292
445.53	26.456
445.73	26.553
445.93	26.708
446.13	26.777
446.33	26.928
446.53	27.071
446.73	27.201
446.93	27.310
447.13	27.450
447.33	27.551
447.53	27.700
447.74	27.872
447.94	28.025
448.14	28.168
448.34	28.315
448.54	28.474
448.74	28.652
448.94	28.790
449.14	28.910
449.34	29.015
449.54	29.139
449.74	29.263
449.94	29.401
450.14	29.591
450.35	29.669
450.55	29.834
450.75	29.975
450.95	30.082
451.15	30.203
451.35	30.411
451.55	30.604
451.75	30.702
451.95	30.839
452.15	30.899
452.35	30.999
452.55	31.138
452.75	31.323
452.95	31.341
453.15	31.457
453.35	31.599
453.56	31.665
453.76	31.779
453.96	31.969
454.16	32.088
454.36	32.180
454.56	32.257
454.76	32.343
454.96	32.406
455.16	32.585
455.36	32.699
455.56	32.738
455.76	32.858
455.96	32.908
456.16	32.989
456.36	33.076
456.56	33.243
456.76	33.345
456.96	33.400
457.16	33.441
457.36	33.541
457.56	33.600
457.76	33.726
457.96	33.815
458.16	33.934
458.36	34.047
458.56	34.095
458.76	34.071
458.96	34.156
459.16	34.336
459.36	34.413
459.56	34.491
459.76	34.551
459.96	34.604
460.16	34.662
460.36	34.661
460.56	34.643
460.76	34.733
460.96	34.845
461.16	34.867
461.36	34.862
461.56	34.929
461.76	34.961
461.96	34.995
462.16	35.026
462.36	35.017
462.56	35.103
462.76	35.197
462.96	35.194
463.16	35.232
463.36	35.303
463.56	35.329
463.76	35.332
463.96	35.346
464.16	35.405
464.36	35.428
464.56	35.488
464.76	35.465
464.96	35.453
465.16	35.537
465.36	35.544
465.56	35.521
465.76	35.557
465.96	35.576
466.16	35.596
466.36	35.642
466.56	35.701
466.76	35.710
466.96	35.778
467.16	35.811
467.36	35.811
467.56	35.845
467.76	35.946
467.96	36.005
468.16	36.036
468.36	36.083
468.56	36.090
468.76	36.092
468.96	36.152
469.16	36.172
469.35	36.228
469.55	36.232
469.75	36.296
469.95	36.308
470.15	36.305
470.35	36.407
470.55	36.416
470.75	36.444
470.95	36.491
471.15	36.515
471.35	36.556
471.55	36.576
471.75	36.661
471.95	36.679
472.15	36.699
472.35	36.722
472.54	36.699
472.74	36.750
472.94	36.777
473.14	36.840
473.34	36.870
473.54	36.908
473.74	36.905
473.94	36.917
474.14	36.952
474.34	36.995
474.54	37.046
474.74	37.114
474.94	37.153
475.13	37.190
475.33	37.212
475.53	37.254
475.73	37.288
475.93	37.357
476.13	37.369
476.33	37.410
476.53	37.431
476.73	37.489
476.93	37.454
477.12	37.495
477.32	37.531
477.52	37.554
477.72	37.592
477.92	37.609
478.12	37.636
478.32	37.670
478.52	37.682
478.72	37.729
478.92	37.721
479.11	37.776
479.31	37.779
479.51	37.829
479.71	37.837
479.91	37.882
480.11	37.917
480.31	37.947
480.51	38.004
480.70	38.054
480.90	38.058
481.10	38.082
481.30	38.159
481.50	38.198
481.70	38.213
481.90	38.269
482.10	38.262
482.29	38.302
482.49	38.327
482.69	38.357
482.89	38.348
483.09	38.374
483.29	38.420
483.49	38.387
483.68	38.415
483.88	38.435
484.08	38.447
484.28	38.458
484.48	38.455
484.68	38.466
484.88	38.466
485.07	38.507
485.27	38.526
485.47	38.539
485.67	38.590
485.87	38.589
486.07	38.613
486.26	38.618
486.46	38.669
486.66	38.704
486.86	38.728
487.06	38.750
487.26	38.770
487.45	38.816
487.65	38.832
487.85	38.849
488.05	38.894
488.25	38.891
488.45	38.916
488.64	38.956
488.84	38.964
489.04	38.996
489.24	39.022
489.44	39.022
489.64	39.040
489.83	39.068
490.03	39.111
490.23	39.142
490.43	39.190
490.63	39.239
490.82	39.232
491.02	39.272
491.22	39.303
491.42	39.364
491.62	39.422
491.81	39.442
492.01	39.472
492.21	39.476
492.41	39.480
492.61	39.479
492.80	39.478
493.00	39.511
493.20	39.562
493.40	39.594
493.60	39.575
493.79	39.591
493.99	39.615
494.19	39.642
494.39	39.693
494.59	39.739
494.78	39.790
494.98	39.842
495.18	39.878
495.38	39.900
495.57	39.910
495.77	39.963
495.97	40.013
496.17	40.051
496.37	40.116
496.56	40.115
496.76	40.174
496.96	40.209
497.16	40.249
497.35	40.258
497.55	40.273
497.75	40.325
497.95	40.320
498.14	40.313
498.34	40.324
498.54	40.326
498.74	40.350
498.93	40.363
499.13	40.391
499.33	40.400
499.53	40.442
499.72	40.488
499.92	40.503
500.12	40.535
500.32	40.550
500.51	40.558
500.71	40.550
500.91	40.588
501.11	40.560
501.30	40.569
501.50	40.548
501.70	40.537
501.90	40.509
502.09	40.511
502.29	40.511
502.49	40.525
502.69	40.559
502.88	40.591
503.08	40.619
503.28	40.637
503.47	40.650
503.67	40.714
503.87	40.751
504.07	40.756
504.26	40.753
504.46	40.825
504.66	40.879
504.85	40.894
505.05	40.887
505.25	40.901
505.45	40.969
505.64	40.976
505.84	40.998
506.04	41.025
506.23	41.085
506.43	41.105
506.63	41.123
506.83	41.124
507.02	41.185
507.22	41.228
507.42	41.261
507.61	41.250
507.81	41.285
508.01	41.292
508.20	41.279
508.40	41.327
508.60	41.401
508.80	41.381
508.99	41.442
509.19	41.497
509.39	41.566
509.58	41.551
509.78	41.594
509.98	41.637
510.17	41.701
510.37	41.805
510.57	41.790
510.76	41.775
510.96	41.819
511.16	41.798
511.35	41.761
511.55	41.765
511.75	41.807
511.94	41.866
512.14	41.848
512.34	41.841
512.53	41.810
512.73	41.827
512.93	41.871
513.12	41.899
513.32	41.932
513.52	41.968
513.71	42.019
513.91	42.028
514.11	42.026
514.30	42.044
514.50	42.102
514.70	42.153
514.89	42.148
515.09	42.180
515.28	42.189
515.48	42.215
515.68	42.252
515.87	42.219
516.07	42.271
516.27	42.303
516.46	42.394
516.66	42.391
516.86	42.391
517.05	42.489
517.25	42.518
517.44	42.551
517.64	42.577
517.84	42.573
518.03	42.632
518.23	42.605
518.43	42.612
518.62	42.581
518.82	42.565
519.01	42.597
519.21	42.589
519.41	42.604
519.60	42.633
519.80	42.653
520.00	42.719
520.19	42.709
520.39	42.772
520.58	42.769
520.78	42.814
520.98	42.863
521.17	42.878
521.37	42.884
521.56	42.907
521.76	42.915
521.96	42.931
522.15	42.944
522.35	42.962
522.54	42.973
522.74	42.994
522.94	42.976
523.13	43.017
523.33	43.020
523.52	43.026
523.72	43.000
523.91	43.028
524.11	43.072
524.31	43.123
524.50	43.137
524.70	43.155
524.89	43.150
525.09	43.210
525.29	43.193
525.48	43.267
525.68	43.340
525.87	43.398
526.07	43.461
526.26	43.462
526.46	43.482
526.66	43.534
526.85	43.534
527.05	43.611
527.24	43.603
527.44	43.648
527.63	43.650
527.83	43.668
528.02	43.713
528.22	43.726
528.42	43.751
528.61	43.704
528.81	43.699
529.00	43.762
529.20	43.807
529.39	43.858
529.59	43.895
529.78	43.918
529.98	43.944
530.17	43.946
530.37	43.934
530.57	43.944
530.76	44.001
530.96	44.047
531.15	44.070
531.35	44.047
531.54	44.075
531.74	44.095
531.93	44.141
532.13	44.172
532.32	44.241
532.52	44.296
532.71	44.328
532.91	44.313
533.10	44.336
533.30	44.324
533.49	44.333
533.69	44.318
533.89	44.374
534.08	44.340
534.28	44.319
534.47	44.285
534.67	44.286
534.86	44.335
535.06	44.392
535.25	44.420
535.45	44.459
535.64	44.515
535.84	44.554
536.03	44.504
536.23	44.478
536.42	44.478
536.62	44.505
536.81	44.503
537.01	44.512
537.20	44.485
537.40	44.519
537.59	44.545
537.79	44.574
537.98	44.600
538.17	44.642
538.37	44.670
538.56	44.726
538.76	44.728
538.95	44.750
539.15	44.762
539.34	44.783
539.54	44.775
539.73	44.778
539.93	44.808
540.12	44.850
540.32	44.892
540.51	44.974
540.71	45.000
540.90	45.029
541.10	45.083
541.29	45.118
541.49	45.197
541.68	45.245
541.87	45.295
542.07	45.320
542.26	45.351
542.46	45.389
542.65	45.416
542.85	45.441
543.04	45.514
543.24	45.497
543.43	45.536
543.63	45.545
543.82	45.581
544.01	45.592
544.21	45.641
544.40	45.612
544.60	45.651
544.79	45.628
544.99	45.624
545.18	45.625
545.37	45.654
545.57	45.662
545.76	45.678
545.96	45.666
546.15	45.753
546.35	45.713
546.54	45.749
546.73	45.738
546.93	45.839
547.12	45.950
547.32	45.962
547.51	45.983
547.71	46.019
547.90	46.045
548.09	46.070
548.29	46.031
548.48	46.011
548.68	45.970
548.87	45.994
549.06	45.991
549.26	45.971
549.45	46.047
549.65	46.162
549.84	46.160
550.03	46.173
550.23	46.221
550.42	46.232
550.62	46.326
550.81	46.466
551.00	46.441
551.20	46.354
551.39	46.379
551.59	46.380
551.78	46.328
551.97	46.385
552.17	46.409
552.36	46.453
552.56	46.461
552.75	46.429
552.94	46.350
553.14	46.410
553.33	46.511
553.52	46.511
553.72	46.489
553.91	46.442
554.11	46.405
554.30	46.412
554.49	46.366
554.69	46.425
554.88	46.398
555.07	46.436
555.27	46.415
555.46	46.400
555.65	46.322
555.85	46.337
556.04	46.439
556.24	46.462
556.43	46.467
556.62	46.521
556.82	46.523
557.01	46.577
557.20	46.620
557.40	46.650
557.59	46.710
557.78	46.822
557.98	46.820
558.17	46.821
558.36	46.859
558.56	46.909
558.75	46.867
558.94	46.894
559.14	46.944
559.33	46.943
559.52	46.906
559.72	46.865
559.91	46.833
560.10	46.826
560.30	46.819
560.49	46.767
560.68	46.760
560.88	46.746
561.07	46.645
561.26	46.557
561.46	46.543
561.65	46.631
561.84	46.649
562.04	46.678
562.23	46.719
562.42	46.787
562.62	46.838
562.81	46.885
563.00	46.960
563.19	47.101
563.39	47.197
563.58	47.254
563.77	47.279
563.97	47.276
564.16	47.290
564.35	47.333
564.55	47.323
564.74	47.300
564.93	47.316
565.12	47.304
565.32	47.228
565.51	47.245
565.70	47.230
565.90	47.178
566.09	47.216
566.28	47.215
566.47	47.249
566.67	47.214
566.86	47.267
567.05	47.230
567.25	47.250
567.44	47.310
567.63	47.271
567.82	47.349
568.02	47.334
568.21	47.322
568.40	47.350
568.59	47.313
568.79	47.326
568.98	47.394
569.17	47.481
569.36	47.508
569.56	47.514
569.75	47.572
569.94	47.538
570.14	47.611
570.33	47.626
570.52	47.607
570.71	47.685
570.91	47.737
571.10	47.745
571.29	47.764
571.48	47.707
571.68	47.760
571.87	47.725
572.06	47.752
572.25	47.779
572.44	47.789
572.64	47.884
572.83	47.849
573.02	47.852
573.21	47.786
573.41	47.725
573.60	47.799
573.79	47.748
573.98	47.826
574.18	47.836
574.37	47.827
574.56	47.894
574.75	47.851
574.94	47.850
575.14	47.816
575.33	47.901
575.52	47.885
575.71	47.927
575.91	48.015
576.10	48.007
576.29	48.044
576.48	48.074
576.67	48.131
576.87	48.179
577.06	48.217
577.25	48.285
577.44	48.317
577.63	48.379
577.83	48.398
578.02	48.362
578.21	48.382
578.40	48.330
578.59	48.321
578.79	48.251
578.98	48.304
579.17	48.338
579.36	48.346
579.55	48.278
579.74	48.338
579.94	48.323
580.13	48.371
580.32	48.387
580.51	48.386
580.70	48.376
580.90	48.463
581.09	48.356
581.28	48.346
581.47	48.309
581.66	48.373
581.85	48.309
582.05	48.306
582.24	48.293
582.43	48.238
582.62	48.329
582.81	48.302
583.00	48.306
583.20	48.459
583.39	48.463
583.58	48.547
583.77	48.545
583.96	48.589
584.15	48.666
584.34	48.716
584.54	48.804
584.73	48.824
584.92	48.897
585.11	48.852
585.30	48.759
585.49	48.755
585.68	48.713
585.88	48.682
586.07	48.714
586.26	48.685
586.45	48.688
586.64	48.684
586.83	48.650
587.02	48.639
587.22	48.643
587.41	48.668
587.60	48.724
587.79	48.748
587.98	48.802
588.17	48.764
588.36	48.756
588.55	48.797
588.74	48.835
588.94	48.875
589.13	48.929
589.32	48.945
589.51	48.966
589.70	48.950
589.89	48.956
590.08	49.038
590.27	49.135
590.46	49.230
590.66	49.233
590.85	49.255
591.04	49.245
591.23	49.218
591.42	49.310
591.61	49.293
591.80	49.313
591.99	49.305
592.18	49.204
592.37	49.172
592.57	49.118
592.76	49.047
592.95	49.048
593.14	49.055
593.33	49.109
593.52	49.084
593.71	49.130
593.90	49.148
594.09	49.218
594.28	49.309
594.47	49.278
594.66	49.251
594.85	49.326
595.05	49.303
595.24	49.277
595.43	49.321
595.62	49.343
595.81	49.383
596.00	49.407
596.19	49.455
596.38	49.435
596.57	49.503
596.76	49.614
596.95	49.585
597.14	49.583
597.33	49.604
597.52	49.590
597.71	49.636
597.90	49.644
598.09	49.637
598.28	49.612
598.47	49.705
598.67	49.733
598.86	49.738
599.05	49.771
599.24	49.832
599.43	49.862
599.62	49.869
599.81	49.888
600.00	49.911
600.19	49.983
600.38	49.983
600.57	49.894
600.76	49.866
600.95	49.790
601.14	49.828
601.33	49.848
601.52	49.904
601.71	49.901
601.90	49.895
602.09	49.854
602.28	49.802
602.47	49.814
602.66	49.849
602.85	49.877
603.04	49.934
603.23	49.932
603.42	49.862
603.61	49.873
603.80	49.940
603.99	49.954
604.18	50.002
604.37	50.011
604.56	50.015
604.75	50.073
604.94	50.027
605.13	49.977
605.32	50.041
605.51	50.135
605.70	50.152
605.89	50.123
606.08	50.142
606.27	50.217
606.46	50.260
606.65	50.326
606.84	50.303
607.03	50.308
607.22	50.410
607.41	50.374
607.60	50.408
607.79	50.351
607.98	50.347
608.17	50.369
608.36	50.288
608.55	50.324
608.74	50.309
608.93	50.367
609.12	50.390
609.31	50.373
609.49	50.348
609.68	50.341
609.87	50.414
610.06	50.473
610.25	50.489
610.44	50.562
610.63	50.546
610.82	50.543
611.01	50.546
611.20	50.496
611.39	50.491
611.58	50.583
611.77	50.553
611.96	50.557
612.15	50.526
612.34	50.511
612.53	50.489
612.72	50.517
612.90	50.489
613.09	50.536
613.28	50.673
613.47	50.713
613.66	50.709
613.85	50.775
614.04	50.727
614.23	50.758
614.42	50.727
614.61	50.783
614.80	50.742
614.99	50.871
615.18	50.812
615.36	50.860
615.55	50.857
615.74	50.834
615.93	50.805
616.12	50.874
616.31	50.835
616.50	50.839
616.69	50.880
616.88	50.931
617.07	50.899
617.25	50.898
617.44	50.856
617.63	50.896
617.82	50.898
618.01	50.964
618.20	50.954
618.39	51.004
618.58	51.039
618.77	50.958
618.95	50.959
619.14	50.896
619.33	50.960
619.52	50.970
619.71	50.968
619.90	51.003
620.09	51.002
620.28	51.049
620.46	51.092
620.65	51.160
620.84	51.195
621.03	51.217
621.22	51.323
621.41	51.321
621.60	51.300
621.79	51.326
621.97	51.328
622.16	51.321
622.35	51.328
622.54	51.342
622.73	51.275
622.92	51.316
623.11	51.307
623.29	51.285
623.48	51.336
623.67	51.378
623.86	51.360
624.05	51.395
624.24	51.380
624.42	51.361
624.61	51.373
624.80	51.429
624.99	51.431
625.18	51.481
625.37	51.504
625.55	51.497
625.74	51.547
625.93	51.574
626.12	51.546
626.31	51.584
626.50	51.619
626.68	51.542
626.87	51.520
627.06	51.535
627.25	51.548
627.44	51.539
627.63	51.493
627.81	51.483
628.00	51.479
628.19	51.507
628.38	51.487
628.57	51.431
628.75	51.466
628.94	51.521
629.13	51.549
629.32	51.553
629.51	51.550
629.69	51.600
629.88	51.576
630.07	51.542
630.26	51.488
630.45	51.515
630.63	51.650
630.82	51.726
631.01	51.694
631.20	51.630
631.39	51.606
631.57	51.632
631.76	51.591
631.95	51.633
632.14	51.694
632.32	51.813
632.51	51.824
632.70	51.794
632.89	51.800
633.08	51.811
633.26	51.835
633.45	51.912
633.64	51.912
633.83	51.918
634.01	51.952
634.20	51.962
634.39	51.903
634.58	51.961
634.76	51.904
634.95	51.859
635.14	51.862
635.33	51.894
635.51	51.801
635.70	51.795
635.89	51.833
636.08	51.778
636.26	51.811
636.45	51.826
636.64	51.699
636.83	51.765
637.01	51.795
637.20	51.833
637.39	51.789
637.58	51.818
637.76	51.883
637.95	51.874
638.14	51.857
638.33	51.867
638.51	51.843
638.70	51.994
638.89	51.968
639.07	51.946
639.26	51.956
639.45	52.013
639.64	52.053
639.82	52.050
640.01	52.065
640.20	52.100
640.38	52.061
640.57	52.127
640.76	52.023
640.95	52.042
641.13	52.071
641.32	52.068
641.51	52.054
641.69	52.065
641.88	52.078
642.07	52.105
642.26	52.161
642.44	52.189
642.63	52.241
642.82	52.318
643.00	52.385
643.19	52.397
643.38	52.478
643.56	52.540
643.75	52.512
643.94	52.513
644.12	52.517
644.31	52.539
644.50	52.610
644.68	52.566
644.87	52.588
645.06	52.585
645.24	52.613
645.43	52.565
645.62	52.605
645.81	52.676
645.99	52.669
646.18	52.712
646.37	52.748
646.55	52.735
646.74	52.748
646.92	52.713
647.11	52.708
647.30	52.738
647.48	52.731
647.67	52.693
647.86	52.691
648.04	52.729
648.23	52.753
648.42	52.727
648.60	52.719
648.79	52.742
648.98	52.760
649.16	52.763
649.35	52.730
649.54	52.772
649.72	52.761
649.91	52.693
650.09	52.703
650.28	52.700
650.47	52.741
650.65	52.751
650.84	52.727
651.03	52.701
651.21	52.657
651.40	52.658
651.59	52.655
651.77	52.657
651.96	52.714
652.14	52.681
652.33	52.696
652.52	52.648
652.70	52.675
652.89	52.727
653.07	52.795
653.26	52.862
653.45	52.942
653.63	52.949
653.82	52.983
654.00	52.993
654.19	52.912
654.38	52.854
654.56	52.821
654.75	52.830
654.93	52.784
655.12	52.781
655.31	52.793
655.49	52.722
655.68	52.686
655.86	52.684
656.05	52.679
656.24	52.723
656.42	52.763
656.61	52.812
656.79	52.795
656.98	52.742
657.16	52.795
657.35	52.775
657.54	52.829
657.72	52.881
657.91	52.941
658.09	52.971
658.28	53.054
658.46	53.063
658.65	53.072
658.84	53.121
659.02	53.232
659.21	53.223
659.39	53.290
659.58	53.249
659.76	53.261
659.95	53.235
660.13	53.309
660.32	53.279
660.51	53.315
660.69	53.323
660.88	53.349
661.06	53.343
661.25	53.338
661.43	53.313
661.62	53.404
661.80	53.397
661.99	53.394
662.17	53.322
662.36	53.386
662.55	53.326
662.73	53.383
662.92	53.359
663.10	53.476
663.29	53.563
663.47	53.549
663.66	53.458
663.84	53.502
664.03	53.444
664.21	53.497
664.40	53.500
664.58	53.568
664.77	53.529
664.95	53.580
665.14	53.493
665.32	53.404
665.51	53.434
665.69	53.515
665.88	53.454
666.06	53.550
666.25	53.577
666.43	53.564
666.62	53.523
666.80	53.494
666.99	53.408
667.17	53.404
667.36	53.447
667.54	53.446
667.73	53.426
667.91	53.447
668.10	53.420
668.28	53.372
668.47	53.455
668.65	53.449
668.84	53.443
669.02	53.496
669.21	53.565
669.39	53.601
669.58	53.618
669.76	53.662
669.95	53.710
670.13	53.714
670.31	53.787
670.50	53.778
670.68	53.814
670.87	53.895
671.05	53.854
671.24	53.837
671.42	53.795
671.61	53.844
671.79	53.822
671.98	53.762
672.16	53.809
672.35	53.721
672.53	53.715
672.71	53.707
672.90	53.716
673.08	53.718
673.27	53.619
673.45	53.620
673.64	53.548
673.82	53.605
674.01	53.732
674.19	53.787
674.37	53.859
674.56	53.759
674.74	53.803
674.93	53.709
675.11	53.793
675.30	53.883
675.48	53.876
675.66	53.901
675.85	53.899
676.03	53.817
676.22	53.708
676.40	53.668
676.58	53.741
676.77	53.649
676.95	53.707
677.14	53.643
677.32	53.638
677.50	53.721
677.69	53.694
677.87	53.695
678.06	53.729
678.24	53.751
678.43	53.777
678.61	53.765
678.79	53.873
678.98	53.859
679.16	53.853
679.34	53.864
679.53	53.768
679.71	53.839
679.90	53.830
680.08	53.865
680.26	53.866
680.45	53.913
680.63	53.879
680.82	53.908
681.00	53.943
681.18	54.005
681.37	54.021
681.55	54.096
681.73	54.035
681.92	54.047
682.10	53.991
682.29	54.070
682.47	54.055
682.65	54.138
682.84	54.117
683.02	54.225
683.20	54.199
683.39	54.234
683.57	54.305
683.75	54.378
683.94	54.413
684.12	54.386
684.30	54.346
684.49	54.364
684.67	54.320
684.85	54.269
685.04	54.194
685.22	54.229
685.40	54.214
685.59	54.124
685.77	54.072
685.96	54.090
686.14	54.135
686.32	54.183
686.50	54.151
686.69	54.164
686.87	54.169
687.05	54.167
687.24	54.151
687.42	54.077
687.60	54.157
687.79	54.198
687.97	54.133
688.15	54.151
688.34	54.181
688.52	54.239
688.70	54.305
688.89	54.346
689.07	54.359
689.25	54.417
689.44	54.471
689.62	54.410
689.80	54.452
689.98	54.540
690.17	54.593
690.35	54.557
690.53	54.531
690.72	54.598
690.90	54.615
691.08	54.588
691.27	54.545
691.45	54.564
691.63	54.603
691.81	54.557
692.00	54.504
692.18	54.508
692.36	54.478
692.54	54.404
692.73	54.266
692.91	54.297
693.09	54.390
693.28	54.418
693.46	54.447
693.64	54.412
693.82	54.428
694.01	54.440
694.19	54.415
694.37	54.514
694.55	54.646
694.74	54.728
694.92	54.749
695.10	54.757
695.28	54.730
695.47	54.757
695.65	54.793
695.83	54.830
696.01	54.826
696.20	54.849
696.38	54.825
696.56	54.812
696.74	54.830
696.93	54.917
697.11	54.803
697.29	54.880
697.47	54.878
697.66	54.947
697.84	54.867
698.02	54.880
698.20	54.862
698.39	54.842
698.57	54.862
698.75	54.926
698.93	54.850
699.11	54.937
699.30	54.921
699.48	54.936
699.66	54.909
699.84	54.973
700.03	54.990
700.21	54.982
700.39	54.962
700.57	54.952
700.75	54.932
700.94	54.952
701.12	55.008
701.30	55.011
701.48	54.971
701.66	55.008
701.85	55.097
702.03	55.148
702.21	55.251
702.39	55.289
702.57	55.335
702.76	55.235
702.94	55.188
703.12	55.131
703.30	55.119
703.48	55.097
703.66	55.014
703.85	54.958
704.03	54.941
704.21	54.901
704.39	54.828
704.57	54.795
704.75	54.913
704.94	54.958
705.12	55.050
705.30	55.074
705.48	55.133
705.66	55.176
705.84	55.171
706.03	55.152
706.21	55.110
706.39	55.217
706.57	55.252
706.75	55.209
706.93	55.217
707.12	55.158
707.30	55.206
707.48	55.303
707.66	55.298
707.84	55.314
708.02	55.385
708.20	55.518
708.39	55.489
708.57	55.476
708.75	55.495
708.93	55.501
709.11	55.501
709.29	55.496
709.47	55.397
709.66	55.370
709.84	55.373
710.02	55.348
710.20	55.250
710.38	55.292
710.56	55.287
710.74	55.257
710.92	55.331
711.10	55.321
711.29	55.330
711.47	55.359
711.65	55.416
711.83	55.411
712.01	55.443
712.19	55.557
712.37	55.551
712.55	55.602
712.73	55.581
712.92	55.547
713.10	55.568
713.28	55.535
713.46	55.615
713.64	55.667
713.82	55.720
714.00	55.711
714.18	55.588
714.36	55.656
714.54	55.607
714.72	55.636
714.91	55.655
715.09	55.787
715.27	55.764
715.45	55.724
715.63	55.616
715.81	55.569
715.99	55.566
716.17	55.534
716.35	55.481
716.53	55.522
716.71	55.539
716.89	55.533
717.07	55.471
717.25	55.490
717.43	55.470
717.62	55.571
717.80	55.598
717.98	55.626
718.16	55.755
718.34	55.807
718.52	55.820
718.70	55.873
718.88	55.838
719.06	55.787
719.24	55.862
719.42	55.934
719.60	55.872
719.78	55.882
719.96	55.857
720.14	55.803
720.32	55.765
720.50	55.689
720.68	55.645
720.86	55.703
721.04	55.828
721.22	55.833
721.40	55.705
721.58	55.757
721.76	55.834
721.94	55.893
722.12	56.001
722.30	55.972
722.48	56.151
722.66	56.269
722.84	56.264
723.03	56.177
723.21	56.163
723.39	56.276
723.57	56.224
723.75	56.178
723.93	56.070
724.11	56.015
724.29	56.061
724.47	55.967
724.65	55.872
724.83	55.922
725.00	55.896
725.18	55.888
725.36	55.883
725.54	55.986
725.72	55.965
725.90	56.038
726.08	56.140
726.26	56.184
726.44	56.119
726.62	56.132
726.80	56.089
726.98	56.109
727.16	56.116
727.34	56.142
727.52	56.132
727.70	56.170
727.88	56.279
728.06	56.223
728.24	56.176
728.42	56.273
728.60	56.290
728.78	56.311
728.96	56.321
729.14	56.419
729.32	56.395
729.50	56.383
729.68	56.420
729.86	56.281
730.04	56.295
730.22	56.368
730.39	56.402
730.57	56.396
730.75	56.465
730.93	56.423
731.11	56.386
731.29	56.462
731.47	56.543
731.65	56.514
731.83	56.547
732.01	56.500
732.19	56.478
732.37	56.452
732.55	56.493
732.73	56.390
732.90	56.496
733.08	56.453
733.26	56.396
733.44	56.349
733.62	56.403
733.80	56.535
733.98	56.640
734.16	56.661
734.34	56.733
734.52	56.714
734.70	56.791
734.87	56.775
735.05	56.769
735.23	56.755
735.41	56.750
735.59	56.683
735.77	56.684
735.95	56.548
736.13	56.614
736.31	56.567
736.49	56.547
736.66	56.670
736.84	56.673
737.02	56.672
737.20	56.717
737.38	56.685
737.56	56.818
737.74	56.663
737.92	56.766
738.09	56.661
738.27	56.656
738.45	56.737
738.63	56.586
738.81	56.636
738.99	56.656
739.17	56.601
739.34	56.710
739.52	56.613
739.70	56.802
739.88	56.751
740.06	56.753
740.24	56.844
740.42	56.848
740.59	56.879
740.77	56.829
740.95	56.868
741.13	56.863
741.31	56.866
741.49	57.051
741.66	56.920
741.84	57.000
742.02	57.006
742.20	56.893
742.38	56.836
742.56	56.841
742.73	56.917
742.91	57.034
743.09	57.191
743.27	57.140
743.45	56.978
743.63	56.991
743.80	56.986
743.98	57.005
744.16	57.075
744.34	57.115
744.52	57.123
744.69	57.151
744.87	57.083
745.05	56.966
745.23	56.946
745.41	57.003
745.59	57.138
745.76	57.120
745.94	57.185
746.12	57.196
746.30	57.135
746.47	57.112
746.65	57.011
746.83	57.051
747.01	57.156
747.19	57.276
747.36	57.290
747.54	57.193
747.72	57.240
747.90	57.263
748.08	57.311
748.25	57.379
748.43	57.421
748.61	57.462
748.79	57.302
748.96	57.276
749.14	57.139
749.32	57.224
749.50	57.274
749.68	57.294
749.85	57.346
750.03	57.312
750.21	57.378
750.39	57.353
750.56	57.398
750.74	57.571
750.92	57.491
751.10	57.653
751.27	57.584
751.45	57.563
751.63	57.549
751.81	57.517
751.98	57.475
752.16	57.478
752.34	57.521
752.51	57.536
752.69	57.548
752.87	57.588
753.05	57.557
753.22	57.520
753.40	57.539
753.58	57.516
753.76	57.400
753.93	57.413
754.11	57.573
754.29	57.660
754.46	57.629
754.64	57.552
754.82	57.680
755.00	57.594
755.17	57.618
755.35	57.657
755.53	57.640
755.70	57.762
755.88	57.807
756.06	57.626
756.24	57.564
756.41	57.561
756.59	57.633
756.77	57.595
756.94	57.666
757.12	57.752
757.30	57.687
757.47	57.767
757.65	57.744
757.83	57.839
758.01	57.890
758.18	57.867
758.36	57.963
758.54	57.940
758.71	57.953
758.89	57.957
759.07	57.840
759.24	57.863
759.42	57.770
759.60	57.815
759.77	57.792
759.95	57.787
760.13	57.810
760.30	57.764
760.48	57.823
760.66	57.783
760.83	57.789
761.01	57.858
761.19	57.916
761.36	57.976
761.54	57.966
761.72	57.941
761.89	57.949
762.07	58.047
762.24	58.136
762.42	58.064
762.60	58.130
762.77	58.225
762.95	58.247
763.13	58.225
763.30	58.193
763.48	58.287
763.66	58.179
763.83	58.194
764.01	58.168
764.18	58.212
764.36	58.229
764.54	58.178
764.71	58.181
764.89	58.237
765.07	58.250
765.24	58.334
765.42	58.266
765.59	58.370
765.77	58.407
765.95	58.444
766.12	58.413
766.30	58.475
766.47	58.544
766.65	58.570
766.83	58.502
767.00	58.444
767.18	58.464
767.35	58.443
767.53	58.515
767.71	58.607
767.88	58.553
768.06	58.447
768.23	58.498
768.41	58.563
768.59	58.550
768.76	58.615
768.94	58.717
769.11	58.764
769.29	58.813
769.46	58.693
769.64	58.596
769.82	58.586
769.99	58.750
770.17	58.678
770.34	58.580
770.52	58.647
770.69	58.609
770.87	58.546
771.05	58.548
771.22	58.484
771.40	58.611
771.57	58.653
771.75	58.700
771.92	58.612
772.10	58.683
772.27	58.802
772.45	58.663
772.63	58.735
772.80	58.813
772.98	58.810
773.15	58.871
773.33	58.892
773.50	58.868
773.68	58.815
773.85	58.794
774.03	58.718
774.20	58.680
774.38	58.819
774.55	58.855
774.73	58.851
774.91	58.893
775.08	58.851
775.26	58.863
775.43	58.854
775.61	58.903
775.78	58.887
775.96	58.919
776.13	58.922
776.31	58.888
776.48	58.882
776.66	58.915
776.83	58.821
777.01	59.007
777.18	59.017
777.36	59.044
777.53	59.121
777.71	59.173
777.88	59.273
778.06	59.378
778.23	59.358
778.41	59.325
778.58	59.405
778.76	59.469
778.93	59.366
779.11	59.383
779.28	59.396
779.46	59.391
779.63	59.350
779.80	59.303
779.98	59.199
780.15	59.299
780.33	59.325
780.50	59.202
780.68	59.135
780.85	59.240
781.03	59.224
781.20	59.302
781.38	59.278
781.55	59.435
781.73	59.482
781.90	59.381
782.08	59.320
782.25	59.323
782.42	59.456
782.60	59.492
782.77	59.423
782.95	59.287
783.12	59.232
783.30	59.169
783.47	59.195
783.65	59.144
783.82	59.238
783.99	59.160
784.17	59.149
784.34	58.994
784.52	59.092
784.69	59.025
784.87	59.190
785.04	59.252
785.21	59.357
785.39	59.301
785.56	59.239
785.74	59.251
785.91	59.267
786.08	59.217
786.26	59.416
786.43	59.446
786.61	59.567
786.78	59.550
786.96	59.523
787.13	59.531
787.30	59.510
787.48	59.601
787.65	59.722
787.83	59.862
788.00	59.940
788.17	59.837
788.35	59.765
788.52	59.707
788.70	59.786
788.87	59.799
789.04	59.780
789.22	59.819
789.39	59.814
789.56	59.783
789.74	59.781
789.91	59.708
790.09	59.767
790.26	59.657
790.43	59.771
790.61	59.685
790.78	59.712
790.95	59.764
791.13	59.870
791.30	59.949
791.47	60.027
791.65	59.982
791.82	60.020
792.00	59.985
792.17	60.155
792.34	60.100
792.52	60.063
792.69	60.053
792.86	59.996
793.04	59.878
793.21	59.847
793.38	59.810
793.56	59.829
793.73	59.913
793.90	59.927
794.08	59.925
794.25	60.011
794.42	59.975
794.60	60.072
794.77	60.103
794.94	60.132
795.12	60.324
795.29	60.356
795.46	60.342
795.64	60.427
795.81	60.466
795.98	60.608
796.16	60.500
796.33	60.662
796.50	60.651
796.68	60.735
796.85	60.736
797.02	60.727
797.19	60.582
797.37	60.617
797.54	60.552
797.71	60.573
797.89	60.427
798.06	60.459
798.23	60.423
798.41	60.209
798.58	60.167
798.75	60.318
798.92	60.242
799.10	60.380
799.27	60.461
799.44	60.521
799.62	60.636
799.79	60.617
799.96	60.561
800.13	60.541
800.31	60.896
800.48	60.939
800.65	60.901
800.82	60.897
801.00	60.923
801.17	60.907
801.34	60.963
801.52	60.836
801.69	61.018
801.86	61.132
802.03	61.166
802.21	60.947
802.38	60.865
802.55	60.746
802.72	60.638
802.90	60.750
803.07	60.687
803.24	60.463
803.41	60.640
803.59	60.508
803.76	60.493
803.93	60.543
804.10	60.666
804.27	60.775
804.45	60.840
804.62	60.855
804.79	60.743
804.96	60.854
805.14	61.081
805.31	60.932
805.48	61.076
805.65	61.187
805.82	61.271
806.00	61.223
806.17	61.403
806.34	61.415
806.51	61.480
806.69	61.244
806.86	61.182
807.03	61.082
807.20	61.263
807.37	61.233
807.55	61.176
807.72	61.181
807.89	61.253
808.06	61.129
808.23	61.194
808.41	61.182
808.58	61.412
808.75	61.375
808.92	61.345
809.09	61.340
809.26	61.293
809.44	61.333
809.61	61.366
809.78	61.515
809.95	61.449
810.12	61.424
810.30	61.470
810.47	61.535
810.64	61.626
810.81	61.740
810.98	61.627
811.15	61.726
811.33	61.723
811.50	61.566
811.67	61.386
811.84	61.610
812.01	61.660
812.18	61.732
812.35	61.599
812.53	61.743
812.70	61.722
812.87	61.742
813.04	61.718
813.21	61.673
813.38	61.694
813.55	61.652
813.73	61.426
813.90	61.355
814.07	61.278
814.24	61.470
814.41	61.556
814.58	61.452
814.75	61.316
814.93	61.219
815.10	61.303
815.27	61.537
815.44	61.567
815.61	61.572
815.78	61.667
815.95	61.657
816.12	61.739
816.29	61.521
816.47	61.623
816.64	61.741
816.81	61.762
816.98	61.669
817.15	61.636
817.32	61.636
817.49	61.846
817.66	61.812
817.83	61.806
818.00	61.612
818.18	61.734
818.35	61.655
818.52	61.630
818.69	61.821
818.86	61.845
819.03	61.799
819.20	61.776
819.37	61.543
819.54	61.493
819.71	61.607
819.88	61.652
820.05	61.454
820.23	61.489
820.40	61.457
820.57	61.498
820.74	61.500
820.91	61.357
821.08	61.375
821.25	61.515
821.42	61.445
821.59	61.453
821.76	61.506
821.93	61.608
822.10	61.805
822.27	62.103
822.44	61.752
822.61	61.790
822.78	61.879
822.95	61.866
823.12	61.714
823.29	61.925
823.47	61.955
823.64	62.046
823.81	62.073
823.98	62.057
824.15	61.787
824.32	61.944
824.49	61.956
824.66	62.030
824.83	62.208
825.00	62.384
825.17	62.382
825.34	62.336
825.51	62.189
825.68	62.093
825.85	61.967
826.02	62.054
826.19	62.233
826.36	62.284
826.53	62.373
826.70	62.331
826.87	62.267
827.04	62.113
827.21	62.021
827.38	61.936
827.55	61.988
827.72	61.982
827.89	61.968
828.06	61.773
828.23	61.798
828.40	61.748
828.57	61.708
828.74	61.718
828.91	61.775
829.08	61.981
829.25	62.188
829.42	62.244
829.59	62.405
829.76	62.521
829.93	62.748
830.10	62.753
830.27	62.851
830.44	62.910
830.60	62.915
830.77	62.983
830.94	63.043
831.11	62.962
831.28	62.812
831.45	62.661
831.62	62.624
831.79	62.588
831.96	62.552
832.13	62.514
832.30	62.436
832.47	62.494
832.64	62.612
832.81	62.560
832.98	62.669
833.15	62.926
833.32	63.158
833.49	63.221
833.65	63.134
833.82	63.097
833.99	62.955
834.16	63.033
834.33	63.032
834.50	63.006
834.67	63.089
834.84	62.830
835.01	62.692
835.18	62.587
835.35	62.453
835.52	62.450
835.69	62.545
835.85	62.690
836.02	62.669
836.19	62.708
836.36	62.591
836.53	62.435
836.70	62.592
836.87	62.685
837.04	62.736
837.21	62.850
837.38	62.857
837.54	62.811
837.71	62.784
837.88	62.936
838.05	62.753
838.22	62.659
838.39	62.571
838.56	62.613
838.73	62.658
838.89	62.554
839.06	62.354
839.23	62.396
839.40	62.244
839.57	62.215
839.74	61.997
839.91	62.195
840.08	62.295
840.24	62.571
840.41	62.595
840.58	62.648
840.75	62.844
840.92	62.882
841.09	62.762
841.26	63.152
841.42	63.240
841.59	63.371
841.76	63.371
841.93	63.458
842.10	63.361
842.27	63.276
842.43	63.330
842.60	63.385
842.77	63.512
842.94	63.784
843.11	63.731
843.28	63.616
843.44	63.782
843.61	63.798
843.78	63.775
843.95	63.658
844.12	63.883
844.28	63.766
844.45	63.581
844.62	63.617
844.79	63.331
844.96	63.321
845.13	63.327
845.29	63.395
845.46	63.329
845.63	63.344
845.80	63.475
845.97	63.262
846.13	63.216
846.30	63.377
846.47	63.397
846.64	63.873
846.81	63.816
846.97	63.782
847.14	63.313
847.31	63.339
847.48	63.416
847.64	63.395
847.81	63.445
847.98	63.526
848.15	63.294
848.32	63.269
848.48	63.204
848.65	63.293
848.82	63.281
848.99	63.751
849.15	63.647
849.32	63.407
849.49	63.403
849.66	63.483
849.82	63.333
849.99	63.464
850.16	63.519
850.33	63.321
850.49	63.288
850.66	63.384
850.83	63.121
851.00	63.346
851.16	63.609
851.33	63.664
851.50	63.694
851.67	63.847
851.83	63.890
852.00	64.106
852.17	64.318
852.34	64.257
852.50	64.217
852.67	64.164
852.84	64.077
853.01	64.103
853.17	64.288
853.34	64.322
853.51	64.173
853.67	64.071
853.84	63.887
854.01	63.735
854.18	63.521
854.34	63.726
854.51	63.870
854.68	63.977
854.84	64.134
855.01	63.978
855.18	63.723
855.34	63.922
855.51	64.289
855.68	64.215
855.85	64.221
856.01	64.286
856.18	64.067
856.35	63.933
856.51	63.999
856.68	63.796
856.85	63.796
857.01	64.007
857.18	64.054
857.35	63.822
857.51	63.793
857.68	63.637
857.85	63.775
858.01	63.601
858.18	63.659
858.35	63.503
858.51	63.383
858.68	63.366
858.85	63.731
859.01	63.679
859.18	63.589
859.35	63.963
859.51	64.095
859.68	64.244
859.85	64.483
860.01	64.597
860.18	64.659
860.35	64.796
860.51	65.016
860.68	64.757
860.84	64.692
861.01	64.627
861.18	64.283
861.34	64.129
861.51	63.979
861.68	63.902
861.84	64.002
862.01	64.072
862.18	64.053
862.34	64.079
862.51	63.724
862.67	63.804
862.84	63.800
863.01	63.969
863.17	64.320
863.34	64.676
863.50	65.031
863.67	64.989
863.84	64.926
864.00	65.083
864.17	64.857
864.33	65.180
864.50	65.085
864.67	65.278
864.83	64.912
865.00	64.618
865.16	64.152
865.33	63.883
865.50	63.926
865.66	63.781
865.83	63.589
865.99	63.594
866.16	63.626
866.33	63.685
866.49	63.559
866.66	63.688
866.82	63.831
866.99	63.879
867.15	63.925
867.32	63.554
867.49	63.709
867.65	63.767
867.82	63.857
867.98	63.911
868.15	63.803
868.31	63.891
868.48	64.120
868.64	63.987
868.81	64.142
868.98	63.988
869.14	64.202
869.31	64.280
869.47	64.512
869.64	64.566
869.80	64.422
869.97	64.704
870.13	64.789
870.30	64.915
870.46	64.887
870.63	64.868
870.79	64.927
870.96	65.105
871.12	64.979
871.29	64.881
871.46	64.614
871.62	64.216
871.79	64.050
871.95	63.889
872.12	64.062
872.28	63.964
872.45	64.054
872.61	64.145
872.78	64.144
872.94	64.466
873.11	64.514
873.27	64.747
873.44	65.346
873.60	65.406
873.77	65.551
873.93	65.216
874.10	65.581
874.26	65.564
874.43	65.688
874.59	65.550
874.76	65.440
874.92	65.276
875.09	65.241
875.25	64.945
875.41	65.063
875.58	64.863
875.74	64.750
875.91	64.432
876.07	64.506
876.24	64.574
876.40	64.490
876.57	64.461
876.73	64.537
876.90	64.213
877.06	64.204
877.23	64.143
877.39	64.265
877.56	64.225
877.72	64.233
877.88	64.139
878.05	63.776
878.21	64.086
878.38	64.389
878.54	64.252
878.71	64.605
878.87	64.731
879.04	64.603
879.20	64.511
879.36	64.771
879.53	64.862
879.69	64.711
879.86	64.941
880.02	63.244
880.19	66.069
880.35	64.052
880.51	63.333
880.68	64.929
>>>>>End Processed Spectral Data<<<<<
