# Supplementary material for: Structure and pigment make the eyed elater’s eyespots black
Source: PeerJ. 2020 Jan 13;8:e8161. doi: 10.7717/peerj.8161 (PMC6964691; doi:10.7717/peerj.8161)
Supplement: Supplemental Information 3 — 42 text files with reflectance spectra and 1 R script text file [file peerj-08-8161-s003.zip › beetle/90_white_VTEC000005069_2.txt]

SpectraSuite Data File
++++++++++++++++++++++++++++++++++++
Date: Sun Feb 03 13:42:08 EST 2019
User: Paul
Dark Spectrum Present: Yes
Reference Spectrum Present: Yes
Number of Sampled Component Spectra: 1
Spectrometers: USB4C01401
Integration Time (usec): 40000 (USB4C01401)
Spectra Averaged: 5 (USB4C01401)
Boxcar Smoothing: 5 (USB4C01401)
Correct for Electrical Dark: No (USB4C01401)
Strobe/Lamp Enabled: No (USB4C01401)
Correct for Detector Non-linearity: No (USB4C01401)
Correct for Stray Light: No (USB4C01401)
Number of Pixels in Processed Spectrum: 3648
>>>>>Begin Processed Spectral Data<<<<<
179.04	-177.500
179.26	-177.500
179.47	-177.500
179.69	145.714
179.90	115.789
180.12	-942.222
180.33	-742.857
180.55	-2583.333
180.76	-267.857
180.98	-27.273
181.19	-604.348
181.41	-413.333
181.62	198.113
181.84	57.388
182.05	30.974
182.27	14.927
182.48	11.333
182.70	16.491
182.91	18.756
183.13	17.760
183.34	15.021
183.56	15.436
183.77	16.865
183.99	17.375
184.20	18.182
184.41	19.382
184.63	22.116
184.84	23.317
185.06	22.646
185.27	22.015
185.49	23.243
185.70	23.624
185.92	23.534
186.13	21.897
186.35	21.385
186.56	19.408
186.78	17.712
186.99	17.131
187.21	16.729
187.42	16.077
187.64	16.175
187.85	14.589
188.06	13.996
188.28	13.988
188.49	14.649
188.71	14.956
188.92	15.320
189.14	15.422
189.35	15.213
189.57	14.661
189.78	16.593
190.00	15.560
190.21	15.020
190.42	14.359
190.64	13.420
190.85	14.677
191.07	14.628
191.28	16.567
191.50	16.904
191.71	18.124
191.93	18.567
192.14	19.092
192.36	20.719
192.57	22.495
192.78	24.169
193.00	24.743
193.21	23.093
193.43	22.283
193.64	20.456
193.86	20.312
194.07	18.557
194.28	17.927
194.50	16.254
194.71	14.127
194.93	12.970
195.14	13.175
195.36	11.750
195.57	13.801
195.78	15.002
196.00	16.101
196.21	18.957
196.43	19.373
196.64	19.093
196.86	18.620
197.07	19.343
197.28	19.236
197.50	18.042
197.71	18.689
197.93	17.811
198.14	18.298
198.36	17.207
198.57	16.527
198.78	16.154
199.00	17.849
199.21	17.703
199.43	18.054
199.64	18.358
199.85	18.390
200.07	17.154
200.28	17.677
200.50	16.159
200.71	17.496
200.92	15.925
201.14	16.329
201.35	13.944
201.57	14.063
201.78	13.722
201.99	13.275
202.21	12.989
202.42	15.214
202.64	13.578
202.85	14.121
203.06	12.220
203.28	12.289
203.49	12.182
203.71	11.660
203.92	12.409
204.13	13.547
204.35	13.763
204.56	14.903
204.78	14.379
204.99	15.742
205.20	15.224
205.42	16.417
205.63	17.314
205.85	17.971
206.06	18.500
206.27	20.018
206.49	19.364
206.70	19.742
206.91	17.868
207.13	17.808
207.34	17.479
207.56	16.688
207.77	15.514
207.98	14.912
208.20	14.324
208.41	15.805
208.62	14.233
208.84	14.995
209.05	14.106
209.27	14.447
209.48	15.088
209.69	12.815
209.91	13.147
210.12	13.359
210.33	13.230
210.55	12.542
210.76	11.047
210.97	11.477
211.19	10.571
211.40	11.810
211.61	12.855
211.83	12.625
212.04	14.199
212.26	14.110
212.47	14.720
212.68	15.483
212.90	17.249
213.11	17.697
213.32	17.692
213.54	19.389
213.75	20.265
213.96	20.250
214.18	21.150
214.39	21.623
214.60	21.955
214.82	21.707
215.03	20.927
215.24	20.132
215.46	20.420
215.67	20.463
215.88	19.114
216.10	18.375
216.31	16.868
216.52	16.554
216.74	16.597
216.95	16.722
217.16	17.267
217.38	17.781
217.59	17.526
217.80	17.027
218.02	16.230
218.23	16.097
218.44	14.883
218.66	15.096
218.87	14.175
219.08	14.065
219.30	13.722
219.51	12.632
219.72	11.860
219.94	11.454
220.15	11.445
220.36	11.331
220.58	10.642
220.79	11.057
221.00	11.694
221.22	11.635
221.43	11.339
221.64	11.372
221.85	11.237
222.07	11.275
222.28	11.591
222.49	11.588
222.71	11.723
222.92	11.989
223.13	11.809
223.35	11.252
223.56	11.258
223.77	11.143
223.99	11.121
224.20	11.189
224.41	11.003
224.62	10.635
224.84	10.541
225.05	10.271
225.26	10.015
225.48	9.932
225.69	9.873
225.90	9.728
226.11	9.426
226.33	9.216
226.54	9.101
226.75	8.996
226.97	8.898
227.18	8.820
227.39	8.667
227.60	8.749
227.82	8.727
228.03	8.753
228.24	8.562
228.46	8.637
228.67	8.534
228.88	8.444
229.09	8.464
229.31	8.447
229.52	8.391
229.73	8.329
229.95	8.210
230.16	8.115
230.37	8.039
230.58	7.948
230.80	7.902
231.01	7.929
231.22	7.941
231.43	7.835
231.65	7.789
231.86	7.710
232.07	7.589
232.28	7.514
232.50	7.425
232.71	7.329
232.92	7.362
233.14	7.264
233.35	7.186
233.56	7.101
233.77	7.105
233.99	7.058
234.20	7.044
234.41	7.124
234.62	7.133
234.84	7.073
235.05	7.098
235.26	7.061
235.47	7.017
235.69	6.982
235.90	6.972
236.11	6.941
236.32	6.896
236.53	6.881
236.75	6.875
236.96	6.849
237.17	6.882
237.38	6.869
237.60	6.869
237.81	6.853
238.02	6.829
238.23	6.787
238.45	6.768
238.66	6.724
238.87	6.726
239.08	6.652
239.30	6.612
239.51	6.566
239.72	6.535
239.93	6.509
240.14	6.515
240.36	6.493
240.57	6.484
240.78	6.466
240.99	6.494
241.21	6.458
241.42	6.473
241.63	6.519
241.84	6.512
242.05	6.513
242.27	6.510
242.48	6.476
242.69	6.496
242.90	6.500
243.11	6.438
243.33	6.427
243.54	6.408
243.75	6.409
243.96	6.360
244.18	6.345
244.39	6.327
244.60	6.307
244.81	6.329
245.02	6.341
245.24	6.337
245.45	6.384
245.66	6.381
245.87	6.387
246.08	6.393
246.30	6.421
246.51	6.408
246.72	6.398
246.93	6.397
247.14	6.401
247.35	6.352
247.57	6.328
247.78	6.306
247.99	6.309
248.20	6.315
248.41	6.292
248.63	6.254
248.84	6.287
249.05	6.302
249.26	6.298
249.47	6.285
249.68	6.299
249.90	6.308
250.11	6.305
250.32	6.263
250.53	6.245
250.74	6.251
250.96	6.247
251.17	6.230
251.38	6.221
251.59	6.226
251.80	6.220
252.01	6.215
252.23	6.222
252.44	6.232
252.65	6.254
252.86	6.265
253.07	6.269
253.28	6.289
253.50	6.272
253.71	6.268
253.92	6.271
254.13	6.268
254.34	6.287
254.55	6.287
254.76	6.282
254.98	6.295
255.19	6.278
255.40	6.272
255.61	6.256
255.82	6.252
256.03	6.239
256.25	6.228
256.46	6.230
256.67	6.230
256.88	6.218
257.09	6.216
257.30	6.189
257.51	6.190
257.73	6.168
257.94	6.130
258.15	6.136
258.36	6.115
258.57	6.106
258.78	6.097
258.99	6.078
259.20	6.094
259.42	6.111
259.63	6.111
259.84	6.099
260.05	6.105
260.26	6.129
260.47	6.138
260.68	6.168
260.90	6.176
261.11	6.173
261.32	6.149
261.53	6.127
261.74	6.076
261.95	6.073
262.16	6.069
262.37	6.076
262.58	6.055
262.80	6.057
263.01	6.031
263.22	6.007
263.43	5.985
263.64	5.983
263.85	5.980
264.06	5.972
264.27	5.942
264.48	5.945
264.70	5.934
264.91	5.924
265.12	5.893
265.33	5.872
265.54	5.875
265.75	5.891
265.96	5.903
266.17	5.887
266.38	5.875
266.59	5.884
266.81	5.866
267.02	5.834
267.23	5.859
267.44	5.857
267.65	5.857
267.86	5.826
268.07	5.792
268.28	5.766
268.49	5.757
268.70	5.772
268.91	5.754
269.13	5.729
269.34	5.739
269.55	5.703
269.76	5.691
269.97	5.681
270.18	5.672
270.39	5.676
270.60	5.671
270.81	5.665
271.02	5.638
271.23	5.642
271.44	5.647
271.65	5.642
271.87	5.616
272.08	5.613
272.29	5.601
272.50	5.612
272.71	5.601
272.92	5.598
273.13	5.578
273.34	5.578
273.55	5.570
273.76	5.559
273.97	5.532
274.18	5.531
274.39	5.532
274.60	5.519
274.81	5.499
275.02	5.493
275.24	5.472
275.45	5.467
275.66	5.456
275.87	5.430
276.08	5.416
276.29	5.412
276.50	5.424
276.71	5.409
276.92	5.387
277.13	5.377
277.34	5.366
277.55	5.351
277.76	5.346
277.97	5.338
278.18	5.346
278.39	5.350
278.60	5.351
278.81	5.345
279.02	5.339
279.23	5.351
279.44	5.349
279.65	5.349
279.86	5.348
280.08	5.352
280.29	5.351
280.50	5.342
280.71	5.331
280.92	5.332
281.13	5.326
281.34	5.324
281.55	5.313
281.76	5.321
281.97	5.317
282.18	5.328
282.39	5.332
282.60	5.329
282.81	5.346
283.02	5.340
283.23	5.329
283.44	5.326
283.65	5.338
283.86	5.361
284.07	5.361
284.28	5.370
284.49	5.378
284.70	5.383
284.91	5.388
285.12	5.387
285.33	5.396
285.54	5.413
285.75	5.441
285.96	5.429
286.17	5.421
286.38	5.423
286.59	5.441
286.80	5.442
287.01	5.443
287.22	5.469
287.43	5.469
287.64	5.486
287.85	5.488
288.06	5.475
288.27	5.487
288.48	5.516
288.69	5.541
288.90	5.554
289.11	5.573
289.32	5.590
289.53	5.600
289.74	5.631
289.95	5.665
290.16	5.697
290.37	5.732
290.58	5.749
290.79	5.764
291.00	5.771
291.21	5.784
291.42	5.808
291.63	5.830
291.83	5.862
292.04	5.865
292.25	5.886
292.46	5.897
292.67	5.915
292.88	5.945
293.09	5.972
293.30	6.004
293.51	6.027
293.72	6.047
293.93	6.061
294.14	6.089
294.35	6.127
294.56	6.143
294.77	6.170
294.98	6.184
295.19	6.208
295.40	6.231
295.61	6.261
295.82	6.297
296.03	6.320
296.24	6.354
296.45	6.361
296.66	6.371
296.86	6.397
297.07	6.415
297.28	6.449
297.49	6.472
297.70	6.490
297.91	6.503
298.12	6.507
298.33	6.521
298.54	6.531
298.75	6.547
298.96	6.577
299.17	6.584
299.38	6.609
299.59	6.618
299.80	6.624
300.00	6.636
300.21	6.651
300.42	6.654
300.63	6.676
300.84	6.695
301.05	6.703
301.26	6.706
301.47	6.730
301.68	6.738
301.89	6.750
302.10	6.756
302.31	6.771
302.52	6.776
302.72	6.799
302.93	6.812
303.14	6.810
303.35	6.836
303.56	6.855
303.77	6.858
303.98	6.851
304.19	6.857
304.40	6.869
304.61	6.874
304.82	6.879
305.02	6.891
305.23	6.887
305.44	6.904
305.65	6.899
305.86	6.904
306.07	6.917
306.28	6.930
306.49	6.945
306.70	6.964
306.91	6.965
307.11	6.967
307.32	6.970
307.53	6.991
307.74	7.003
307.95	7.012
308.16	7.020
308.37	7.025
308.58	7.058
308.79	7.075
308.99	7.090
309.20	7.121
309.41	7.154
309.62	7.180
309.83	7.187
310.04	7.191
310.25	7.209
310.46	7.224
310.66	7.232
310.87	7.229
311.08	7.232
311.29	7.247
311.50	7.257
311.71	7.268
311.92	7.269
312.12	7.293
312.33	7.306
312.54	7.325
312.75	7.332
312.96	7.341
313.17	7.366
313.38	7.382
313.59	7.382
313.79	7.401
314.00	7.404
314.21	7.436
314.42	7.453
314.63	7.485
314.84	7.495
315.04	7.504
315.25	7.536
315.46	7.560
315.67	7.575
315.88	7.586
316.09	7.595
316.30	7.608
316.50	7.608
316.71	7.603
316.92	7.594
317.13	7.614
317.34	7.636
317.55	7.626
317.75	7.613
317.96	7.633
318.17	7.668
318.38	7.683
318.59	7.716
318.80	7.731
319.00	7.753
319.21	7.782
319.42	7.795
319.63	7.809
319.84	7.843
320.05	7.885
320.25	7.879
320.46	7.882
320.67	7.904
320.88	7.916
321.09	7.923
321.29	7.936
321.50	7.952
321.71	7.968
321.92	7.975
322.13	7.988
322.34	7.981
322.54	8.006
322.75	8.027
322.96	8.037
323.17	8.030
323.38	8.049
323.58	8.069
323.79	8.089
324.00	8.095
324.21	8.113
324.42	8.128
324.62	8.141
324.83	8.160
325.04	8.173
325.25	8.185
325.46	8.216
325.66	8.235
325.87	8.235
326.08	8.255
326.29	8.281
326.50	8.307
326.70	8.324
326.91	8.342
327.12	8.361
327.33	8.377
327.53	8.385
327.74	8.397
327.95	8.411
328.16	8.437
328.37	8.449
328.57	8.462
328.78	8.465
328.99	8.488
329.20	8.494
329.41	8.494
329.61	8.511
329.82	8.532
330.03	8.551
330.24	8.581
330.44	8.592
330.65	8.606
330.86	8.620
331.07	8.650
331.27	8.663
331.48	8.709
331.69	8.738
331.90	8.767
332.10	8.798
332.31	8.813
332.52	8.841
332.73	8.883
332.93	8.914
333.14	8.942
333.35	8.952
333.56	8.963
333.76	8.980
333.97	8.999
334.18	8.995
334.39	9.007
334.59	9.042
334.80	9.043
335.01	9.028
335.22	9.039
335.42	9.042
335.63	9.061
335.84	9.098
336.05	9.105
336.25	9.119
336.46	9.164
336.67	9.170
336.88	9.177
337.08	9.205
337.29	9.252
337.50	9.265
337.71	9.284
337.91	9.310
338.12	9.334
338.33	9.364
338.53	9.395
338.74	9.401
338.95	9.432
339.16	9.444
339.36	9.463
339.57	9.485
339.78	9.507
339.98	9.539
340.19	9.556
340.40	9.549
340.61	9.542
340.81	9.544
341.02	9.572
341.23	9.600
341.43	9.621
341.64	9.629
341.85	9.623
342.06	9.640
342.26	9.637
342.47	9.667
342.68	9.678
342.88	9.717
343.09	9.746
343.30	9.742
343.51	9.736
343.71	9.755
343.92	9.764
344.13	9.773
344.33	9.793
344.54	9.833
344.75	9.845
344.95	9.877
345.16	9.897
345.37	9.902
345.57	9.945
345.78	9.978
345.99	9.997
346.19	10.027
346.40	10.071
346.61	10.081
346.82	10.099
347.02	10.103
347.23	10.137
347.44	10.148
347.64	10.168
347.85	10.171
348.06	10.208
348.26	10.245
348.47	10.271
348.68	10.305
348.88	10.337
349.09	10.359
349.30	10.402
349.50	10.401
349.71	10.414
349.92	10.448
350.12	10.474
350.33	10.485
350.54	10.476
350.74	10.501
350.95	10.497
351.16	10.518
351.36	10.519
351.57	10.519
351.77	10.548
351.98	10.583
352.19	10.618
352.39	10.641
352.60	10.659
352.81	10.703
353.01	10.725
353.22	10.748
353.43	10.765
353.63	10.796
353.84	10.828
354.05	10.849
354.25	10.895
354.46	10.908
354.67	10.935
354.87	10.938
355.08	10.947
355.28	10.946
355.49	10.943
355.70	10.958
355.90	11.003
356.11	11.034
356.32	11.047
356.52	11.038
356.73	11.080
356.93	11.094
357.14	11.133
357.35	11.162
357.55	11.209
357.76	11.250
357.97	11.286
358.17	11.283
358.38	11.320
358.58	11.347
358.79	11.380
359.00	11.355
359.20	11.385
359.41	11.414
359.61	11.414
359.82	11.423
360.03	11.456
360.23	11.492
360.44	11.504
360.64	11.519
360.85	11.569
361.06	11.590
361.26	11.630
361.47	11.651
361.67	11.665
361.88	11.703
362.09	11.749
362.29	11.766
362.50	11.775
362.70	11.806
362.91	11.834
363.12	11.882
363.32	11.911
363.53	11.962
363.73	11.976
363.94	12.011
364.15	12.052
364.35	12.058
364.56	12.102
364.76	12.152
364.97	12.186
365.17	12.210
365.38	12.186
365.59	12.221
365.79	12.236
366.00	12.287
366.20	12.314
366.41	12.325
366.61	12.358
366.82	12.379
367.03	12.394
367.23	12.431
367.44	12.455
367.64	12.493
367.85	12.505
368.05	12.524
368.26	12.541
368.47	12.582
368.67	12.606
368.88	12.636
369.08	12.661
369.29	12.685
369.49	12.708
369.70	12.726
369.90	12.777
370.11	12.829
370.31	12.873
370.52	12.898
370.73	12.928
370.93	12.970
371.14	13.009
371.34	13.041
371.55	13.078
371.75	13.101
371.96	13.143
372.16	13.157
372.37	13.182
372.57	13.223
372.78	13.288
372.99	13.317
373.19	13.357
373.40	13.359
373.60	13.399
373.81	13.423
374.01	13.473
374.22	13.496
374.42	13.532
374.63	13.565
374.83	13.577
375.04	13.570
375.24	13.587
375.45	13.597
375.65	13.645
375.86	13.650
376.06	13.683
376.27	13.710
376.47	13.730
376.68	13.743
376.88	13.763
377.09	13.792
377.29	13.823
377.50	13.857
377.70	13.886
377.91	13.904
378.11	13.957
378.32	14.003
378.52	14.022
378.73	14.068
378.93	14.102
379.14	14.123
379.34	14.167
379.55	14.206
379.75	14.249
379.96	14.277
380.16	14.306
380.37	14.332
380.57	14.331
380.78	14.365
380.98	14.392
381.19	14.432
381.39	14.455
381.60	14.499
381.80	14.519
382.01	14.541
382.21	14.588
382.42	14.617
382.62	14.648
382.83	14.695
383.03	14.739
383.24	14.766
383.44	14.774
383.65	14.827
383.85	14.831
384.06	14.859
384.26	14.879
384.47	14.913
384.67	14.990
384.87	15.035
385.08	15.071
385.28	15.084
385.49	15.122
385.69	15.175
385.90	15.204
386.10	15.240
386.31	15.266
386.51	15.315
386.72	15.346
386.92	15.320
387.13	15.352
387.33	15.385
387.53	15.410
387.74	15.450
387.94	15.490
388.15	15.500
388.35	15.529
388.56	15.598
388.76	15.620
388.97	15.652
389.17	15.699
389.37	15.712
389.58	15.747
389.78	15.804
389.99	15.843
390.19	15.863
390.40	15.932
390.60	15.967
390.80	15.982
391.01	16.011
391.21	16.025
391.42	16.056
391.62	16.063
391.83	16.075
392.03	16.088
392.23	16.093
392.44	16.111
392.64	16.137
392.85	16.160
393.05	16.181
393.26	16.190
393.46	16.242
393.66	16.282
393.87	16.341
394.07	16.367
394.28	16.415
394.48	16.442
394.68	16.481
394.89	16.497
395.09	16.525
395.30	16.540
395.50	16.567
395.70	16.593
395.91	16.620
396.11	16.639
396.32	16.681
396.52	16.659
396.72	16.698
396.93	16.722
397.13	16.728
397.34	16.771
397.54	16.809
397.74	16.853
397.95	16.858
398.15	16.904
398.36	16.936
398.56	16.944
398.76	16.999
398.97	17.031
399.17	17.070
399.37	17.102
399.58	17.092
399.78	17.133
399.99	17.162
400.19	17.192
400.39	17.210
400.60	17.236
400.80	17.282
401.00	17.317
401.21	17.344
401.41	17.372
401.62	17.409
401.82	17.484
402.02	17.497
402.23	17.551
402.43	17.610
402.63	17.646
402.84	17.679
403.04	17.691
403.24	17.748
403.45	17.761
403.65	17.781
403.86	17.804
404.06	17.831
404.26	17.872
404.47	17.877
404.67	17.906
404.87	17.933
405.08	17.989
405.28	18.036
405.48	18.056
405.69	18.103
405.89	18.145
406.09	18.203
406.30	18.216
406.50	18.256
406.70	18.300
406.91	18.337
407.11	18.364
407.31	18.394
407.52	18.434
407.72	18.470
407.92	18.511
408.13	18.562
408.33	18.606
408.53	18.654
408.74	18.704
408.94	18.759
409.14	18.783
409.35	18.827
409.55	18.848
409.75	18.880
409.96	18.905
410.16	18.928
410.36	18.935
410.57	18.957
410.77	18.959
410.97	18.966
411.18	18.962
411.38	19.019
411.58	19.038
411.78	19.076
411.99	19.118
412.19	19.155
412.39	19.194
412.60	19.242
412.80	19.277
413.00	19.323
413.21	19.345
413.41	19.397
413.61	19.402
413.81	19.419
414.02	19.443
414.22	19.472
414.42	19.466
414.63	19.513
414.83	19.533
415.03	19.538
415.23	19.589
415.44	19.642
415.64	19.657
415.84	19.673
416.05	19.715
416.25	19.749
416.45	19.767
416.65	19.822
416.86	19.851
417.06	19.858
417.26	19.917
417.47	19.928
417.67	19.972
417.87	20.014
418.07	20.055
418.28	20.093
418.48	20.116
418.68	20.143
418.88	20.183
419.09	20.173
419.29	20.240
419.49	20.228
419.69	20.279
419.90	20.294
420.10	20.287
420.30	20.323
420.50	20.383
420.71	20.400
420.91	20.428
421.11	20.450
421.31	20.501
421.52	20.511
421.72	20.576
421.92	20.574
422.12	20.612
422.33	20.681
422.53	20.703
422.73	20.691
422.93	20.755
423.14	20.795
423.34	20.836
423.54	20.894
423.74	20.945
423.95	21.013
424.15	21.063
424.35	21.087
424.55	21.136
424.76	21.180
424.96	21.236
425.16	21.266
425.36	21.322
425.56	21.332
425.77	21.354
425.97	21.404
426.17	21.414
426.37	21.437
426.58	21.501
426.78	21.544
426.98	21.603
427.18	21.618
427.38	21.679
427.59	21.691
427.79	21.750
427.99	21.770
428.19	21.786
428.39	21.801
428.60	21.853
428.80	21.876
429.00	21.854
429.20	21.871
429.40	21.927
429.61	21.909
429.81	21.942
430.01	21.972
430.21	21.998
430.41	22.046
430.62	22.088
430.82	22.108
431.02	22.126
431.22	22.206
431.42	22.247
431.63	22.293
431.83	22.355
432.03	22.431
432.23	22.504
432.43	22.562
432.64	22.576
432.84	22.628
433.04	22.697
433.24	22.732
433.44	22.755
433.64	22.813
433.85	22.862
434.05	22.923
434.25	22.965
434.45	23.012
434.65	23.096
434.85	23.168
435.06	23.163
435.26	23.195
435.46	23.266
435.66	23.322
435.86	23.317
436.06	23.335
436.27	23.391
436.47	23.415
436.67	23.425
436.87	23.440
437.07	23.481
437.27	23.594
437.47	23.670
437.68	23.748
437.88	23.823
438.08	23.954
438.28	24.026
438.48	24.099
438.68	24.185
438.89	24.257
439.09	24.299
439.29	24.383
439.49	24.430
439.69	24.506
439.89	24.572
440.09	24.608
440.29	24.632
440.50	24.697
440.70	24.744
440.90	24.797
441.10	24.849
441.30	24.949
441.50	24.982
441.70	25.047
441.90	25.082
442.11	25.076
442.31	25.175
442.51	25.250
442.71	25.286
442.91	25.345
443.11	25.424
443.31	25.481
443.51	25.526
443.72	25.648
443.92	25.749
444.12	25.821
444.32	25.926
444.52	25.981
444.72	26.048
444.92	26.197
445.12	26.283
445.32	26.359
445.53	26.504
445.73	26.619
445.93	26.717
446.13	26.792
446.33	26.881
446.53	27.022
446.73	27.094
446.93	27.212
447.13	27.298
447.33	27.380
447.53	27.482
447.74	27.569
447.94	27.603
448.14	27.676
448.34	27.776
448.54	27.893
448.74	27.940
448.94	28.071
449.14	28.138
449.34	28.206
449.54	28.346
449.74	28.440
449.94	28.520
450.14	28.667
450.35	28.755
450.55	28.880
450.75	28.969
450.95	29.118
451.15	29.210
451.35	29.344
451.55	29.438
451.75	29.488
451.95	29.589
452.15	29.699
452.35	29.789
452.55	29.884
452.75	29.927
452.95	30.036
453.15	30.180
453.35	30.269
453.56	30.307
453.76	30.375
453.96	30.440
454.16	30.502
454.36	30.560
454.56	30.687
454.76	30.778
454.96	30.853
455.16	30.964
455.36	30.949
455.56	31.021
455.76	31.109
455.96	31.190
456.16	31.284
456.36	31.318
456.56	31.404
456.76	31.398
456.96	31.431
457.16	31.475
457.36	31.518
457.56	31.547
457.76	31.614
457.96	31.701
458.16	31.741
458.36	31.848
458.56	31.909
458.76	31.931
458.96	32.075
459.16	32.133
459.36	32.206
459.56	32.232
459.76	32.298
459.96	32.362
460.16	32.409
460.36	32.477
460.56	32.452
460.76	32.535
460.96	32.600
461.16	32.577
461.36	32.615
461.56	32.632
461.76	32.675
461.96	32.715
462.16	32.716
462.36	32.721
462.56	32.753
462.76	32.793
462.96	32.786
463.16	32.809
463.36	32.850
463.56	32.907
463.76	32.951
463.96	32.958
464.16	32.995
464.36	33.031
464.56	33.082
464.76	33.056
464.96	33.055
465.16	33.094
465.36	33.107
465.56	33.087
465.76	33.076
465.96	33.094
466.16	33.106
466.36	33.121
466.56	33.145
466.76	33.151
466.96	33.201
467.16	33.263
467.36	33.303
467.56	33.291
467.76	33.337
467.96	33.392
468.16	33.398
468.36	33.442
468.56	33.465
468.76	33.486
468.96	33.531
469.16	33.587
469.35	33.635
469.55	33.655
469.75	33.725
469.95	33.812
470.15	33.818
470.35	33.904
470.55	33.933
470.75	33.977
470.95	34.003
471.15	34.040
471.35	34.080
471.55	34.096
471.75	34.121
471.95	34.161
472.15	34.159
472.35	34.214
472.54	34.188
472.74	34.245
472.94	34.253
473.14	34.306
473.34	34.327
473.54	34.348
473.74	34.375
473.94	34.407
474.14	34.421
474.34	34.463
474.54	34.488
474.74	34.606
474.94	34.632
475.13	34.655
475.33	34.663
475.53	34.686
475.73	34.719
475.93	34.794
476.13	34.849
476.33	34.917
476.53	34.941
476.73	34.984
476.93	34.950
477.12	34.988
477.32	35.047
477.52	35.113
477.72	35.152
477.92	35.170
478.12	35.159
478.32	35.174
478.52	35.185
478.72	35.212
478.92	35.189
479.11	35.227
479.31	35.229
479.51	35.249
479.71	35.259
479.91	35.276
480.11	35.307
480.31	35.350
480.51	35.371
480.70	35.410
480.90	35.439
481.10	35.496
481.30	35.541
481.50	35.585
481.70	35.589
481.90	35.597
482.10	35.639
482.29	35.646
482.49	35.656
482.69	35.674
482.89	35.699
483.09	35.722
483.29	35.755
483.49	35.760
483.68	35.761
483.88	35.852
484.08	35.911
484.28	35.909
484.48	35.950
484.68	35.983
484.88	36.006
485.07	36.017
485.27	36.045
485.47	36.072
485.67	36.090
485.87	36.132
486.07	36.103
486.26	36.069
486.46	36.132
486.66	36.166
486.86	36.196
487.06	36.227
487.26	36.234
487.45	36.262
487.65	36.292
487.85	36.325
488.05	36.353
488.25	36.390
488.45	36.462
488.64	36.495
488.84	36.531
489.04	36.556
489.24	36.608
489.44	36.676
489.64	36.679
489.83	36.692
490.03	36.710
490.23	36.761
490.43	36.767
490.63	36.780
490.82	36.786
491.02	36.790
491.22	36.789
491.42	36.810
491.62	36.824
491.81	36.845
492.01	36.875
492.21	36.922
492.41	36.943
492.61	37.013
492.80	37.029
493.00	37.059
493.20	37.122
493.40	37.171
493.60	37.158
493.79	37.199
493.99	37.268
494.19	37.281
494.39	37.312
494.59	37.325
494.78	37.339
494.98	37.398
495.18	37.451
495.38	37.469
495.57	37.496
495.77	37.580
495.97	37.618
496.17	37.653
496.37	37.697
496.56	37.713
496.76	37.753
496.96	37.795
497.16	37.823
497.35	37.843
497.55	37.864
497.75	37.905
497.95	37.921
498.14	37.936
498.34	37.941
498.54	37.977
498.74	38.014
498.93	38.023
499.13	38.055
499.33	38.081
499.53	38.093
499.72	38.123
499.92	38.121
500.12	38.136
500.32	38.138
500.51	38.139
500.71	38.135
500.91	38.127
501.11	38.135
501.30	38.098
501.50	38.094
501.70	38.091
501.90	38.103
502.09	38.124
502.29	38.107
502.49	38.122
502.69	38.157
502.88	38.204
503.08	38.242
503.28	38.271
503.47	38.339
503.67	38.374
503.87	38.389
504.07	38.418
504.26	38.444
504.46	38.506
504.66	38.547
504.85	38.607
505.05	38.592
505.25	38.603
505.45	38.640
505.64	38.678
505.84	38.695
506.04	38.745
506.23	38.747
506.43	38.781
506.63	38.805
506.83	38.819
507.02	38.814
507.22	38.846
507.42	38.901
507.61	38.926
507.81	38.914
508.01	38.985
508.20	38.986
508.40	39.018
508.60	39.070
508.80	39.108
508.99	39.091
509.19	39.134
509.39	39.165
509.58	39.212
509.78	39.259
509.98	39.296
510.17	39.313
510.37	39.390
510.57	39.456
510.76	39.461
510.96	39.450
511.16	39.509
511.35	39.502
511.55	39.546
511.75	39.569
511.94	39.561
512.14	39.598
512.34	39.604
512.53	39.603
512.73	39.589
512.93	39.566
513.12	39.612
513.32	39.635
513.52	39.716
513.71	39.761
513.91	39.754
514.11	39.828
514.30	39.852
514.50	39.861
514.70	39.920
514.89	39.945
515.09	40.041
515.28	40.062
515.48	40.101
515.68	40.052
515.87	40.046
516.07	40.077
516.27	40.017
516.46	40.054
516.66	40.098
516.86	40.121
517.05	40.141
517.25	40.182
517.44	40.208
517.64	40.244
517.84	40.270
518.03	40.285
518.23	40.315
518.43	40.374
518.62	40.369
518.82	40.377
519.01	40.398
519.21	40.398
519.41	40.387
519.60	40.387
519.80	40.417
520.00	40.473
520.19	40.522
520.39	40.557
520.58	40.604
520.78	40.626
520.98	40.643
521.17	40.627
521.37	40.674
521.56	40.688
521.76	40.737
521.96	40.719
522.15	40.745
522.35	40.751
522.54	40.746
522.74	40.787
522.94	40.829
523.13	40.903
523.33	40.943
523.52	40.941
523.72	40.982
523.91	41.003
524.11	41.061
524.31	41.066
524.50	41.075
524.70	41.089
524.89	41.060
525.09	41.080
525.29	41.069
525.48	41.073
525.68	41.117
525.87	41.088
526.07	41.118
526.26	41.137
526.46	41.210
526.66	41.240
526.85	41.310
527.05	41.348
527.24	41.379
527.44	41.413
527.63	41.459
527.83	41.484
528.02	41.559
528.22	41.597
528.42	41.612
528.61	41.555
528.81	41.622
529.00	41.597
529.20	41.653
529.39	41.637
529.59	41.647
529.78	41.702
529.98	41.758
530.17	41.768
530.37	41.797
530.57	41.857
530.76	41.932
530.96	41.950
531.15	42.004
531.35	42.034
531.54	42.091
531.74	42.081
531.93	42.064
532.13	42.108
532.32	42.151
532.52	42.172
532.71	42.141
532.91	42.156
533.10	42.171
533.30	42.271
533.49	42.282
533.69	42.314
533.89	42.369
534.08	42.412
534.28	42.408
534.47	42.407
534.67	42.399
534.86	42.432
535.06	42.451
535.25	42.465
535.45	42.446
535.64	42.475
535.84	42.498
536.03	42.522
536.23	42.501
536.42	42.518
536.62	42.531
536.81	42.572
537.01	42.592
537.20	42.600
537.40	42.618
537.59	42.578
537.79	42.596
537.98	42.584
538.17	42.607
538.37	42.656
538.56	42.695
538.76	42.700
538.95	42.690
539.15	42.672
539.34	42.710
539.54	42.696
539.73	42.735
539.93	42.736
540.12	42.791
540.32	42.802
540.51	42.827
540.71	42.846
540.90	42.913
541.10	42.954
541.29	43.027
541.49	43.038
541.68	43.079
541.87	43.083
542.07	43.113
542.26	43.106
542.46	43.128
542.65	43.117
542.85	43.084
543.04	43.067
543.24	43.076
543.43	43.065
543.63	43.125
543.82	43.133
544.01	43.173
544.21	43.257
544.40	43.289
544.60	43.335
544.79	43.370
544.99	43.424
545.18	43.487
545.37	43.582
545.57	43.688
545.76	43.635
545.96	43.726
546.15	43.824
546.35	43.833
546.54	43.868
546.73	43.887
546.93	44.001
547.12	44.105
547.32	44.091
547.51	44.045
547.71	44.036
547.90	44.129
548.09	44.197
548.29	44.203
548.48	44.194
548.68	44.195
548.87	44.241
549.06	44.225
549.26	44.175
549.45	44.213
549.65	44.293
549.84	44.307
550.03	44.313
550.23	44.306
550.42	44.329
550.62	44.342
550.81	44.434
551.00	44.433
551.20	44.434
551.39	44.519
551.59	44.553
551.78	44.542
551.97	44.588
552.17	44.636
552.36	44.647
552.56	44.612
552.75	44.632
552.94	44.603
553.14	44.619
553.33	44.672
553.52	44.607
553.72	44.598
553.91	44.626
554.11	44.555
554.30	44.535
554.49	44.538
554.69	44.576
554.88	44.563
555.07	44.606
555.27	44.630
555.46	44.641
555.65	44.665
555.85	44.706
556.04	44.702
556.24	44.759
556.43	44.796
556.62	44.813
556.82	44.848
557.01	44.848
557.20	44.917
557.40	44.927
557.59	44.960
557.78	45.055
557.98	45.077
558.17	45.110
558.36	45.156
558.56	45.162
558.75	45.180
558.94	45.233
559.14	45.301
559.33	45.255
559.52	45.220
559.72	45.260
559.91	45.257
560.10	45.261
560.30	45.243
560.49	45.232
560.68	45.282
560.88	45.278
561.07	45.259
561.26	45.254
561.46	45.256
561.65	45.374
561.84	45.343
562.04	45.308
562.23	45.337
562.42	45.373
562.62	45.396
562.81	45.384
563.00	45.406
563.19	45.415
563.39	45.471
563.58	45.486
563.77	45.449
563.97	45.432
564.16	45.416
564.35	45.434
564.55	45.420
564.74	45.434
564.93	45.454
565.12	45.439
565.32	45.370
565.51	45.341
565.70	45.352
565.90	45.325
566.09	45.344
566.28	45.411
566.47	45.449
566.67	45.491
566.86	45.501
567.05	45.526
567.25	45.568
567.44	45.709
567.63	45.729
567.82	45.771
568.02	45.769
568.21	45.768
568.40	45.820
568.59	45.804
568.79	45.828
568.98	45.871
569.17	45.822
569.36	45.804
569.56	45.756
569.75	45.804
569.94	45.766
570.14	45.889
570.33	45.946
570.52	45.912
570.71	45.930
570.91	45.873
571.10	45.843
571.29	45.927
571.48	45.965
571.68	46.029
571.87	46.035
572.06	46.098
572.25	46.125
572.44	46.137
572.64	46.184
572.83	46.135
573.02	46.196
573.21	46.200
573.41	46.200
573.60	46.254
573.79	46.251
573.98	46.301
574.18	46.322
574.37	46.297
574.56	46.269
574.75	46.265
574.94	46.413
575.14	46.467
575.33	46.528
575.52	46.529
575.71	46.554
575.91	46.679
576.10	46.647
576.29	46.645
576.48	46.658
576.67	46.723
576.87	46.733
577.06	46.702
577.25	46.689
577.44	46.659
577.63	46.741
577.83	46.744
578.02	46.641
578.21	46.743
578.40	46.709
578.59	46.743
578.79	46.799
578.98	46.828
579.17	46.836
579.36	46.905
579.55	46.972
579.74	46.954
579.94	46.953
580.13	47.016
580.32	46.938
580.51	46.980
580.70	46.946
580.90	46.914
581.09	46.934
581.28	46.988
581.47	46.943
581.66	47.003
581.85	46.985
582.05	47.019
582.24	46.999
582.43	47.064
582.62	47.066
582.81	47.094
583.00	47.113
583.20	47.181
583.39	47.163
583.58	47.169
583.77	47.144
583.96	47.141
584.15	47.168
584.34	47.225
584.54	47.229
584.73	47.291
584.92	47.387
585.11	47.441
585.30	47.363
585.49	47.345
585.68	47.395
585.88	47.417
586.07	47.455
586.26	47.491
586.45	47.470
586.64	47.511
586.83	47.475
587.02	47.505
587.22	47.510
587.41	47.519
587.60	47.522
587.79	47.514
587.98	47.519
588.17	47.541
588.36	47.488
588.55	47.550
588.74	47.544
588.94	47.594
589.13	47.520
589.32	47.477
589.51	47.537
589.70	47.585
589.89	47.602
590.08	47.591
590.27	47.584
590.46	47.658
590.66	47.661
590.85	47.643
591.04	47.631
591.23	47.702
591.42	47.723
591.61	47.730
591.80	47.736
591.99	47.682
592.18	47.668
592.37	47.666
592.57	47.698
592.76	47.666
592.95	47.696
593.14	47.683
593.33	47.730
593.52	47.744
593.71	47.803
593.90	47.807
594.09	47.901
594.28	47.922
594.47	47.937
594.66	47.930
594.85	47.951
595.05	47.972
595.24	48.041
595.43	48.012
595.62	48.038
595.81	48.017
596.00	48.065
596.19	48.053
596.38	48.130
596.57	48.211
596.76	48.218
596.95	48.209
597.14	48.204
597.33	48.225
597.52	48.224
597.71	48.248
597.90	48.240
598.09	48.196
598.28	48.266
598.47	48.234
598.67	48.232
598.86	48.226
599.05	48.324
599.24	48.360
599.43	48.420
599.62	48.358
599.81	48.383
600.00	48.444
600.19	48.544
600.38	48.540
600.57	48.636
600.76	48.658
600.95	48.711
601.14	48.687
601.33	48.699
601.52	48.698
601.71	48.781
601.90	48.790
602.09	48.785
602.28	48.818
602.47	48.810
602.66	48.769
602.85	48.753
603.04	48.777
603.23	48.763
603.42	48.735
603.61	48.744
603.80	48.764
603.99	48.842
604.18	48.798
604.37	48.715
604.56	48.756
604.75	48.825
604.94	48.828
605.13	48.715
605.32	48.834
605.51	48.888
605.70	48.902
605.89	48.879
606.08	48.883
606.27	48.933
606.46	48.963
606.65	48.974
606.84	48.943
607.03	48.992
607.22	49.084
607.41	49.016
607.60	49.035
607.79	49.005
607.98	48.987
608.17	49.007
608.36	49.000
608.55	49.006
608.74	49.012
608.93	48.986
609.12	48.998
609.31	49.036
609.49	49.019
609.68	49.065
609.87	49.160
610.06	49.257
610.25	49.204
610.44	49.291
610.63	49.363
610.82	49.341
611.01	49.439
611.20	49.464
611.39	49.482
611.58	49.579
611.77	49.578
611.96	49.549
612.15	49.501
612.34	49.542
612.53	49.537
612.72	49.510
612.90	49.512
613.09	49.520
613.28	49.516
613.47	49.557
613.66	49.492
613.85	49.511
614.04	49.496
614.23	49.565
614.42	49.540
614.61	49.523
614.80	49.521
614.99	49.647
615.18	49.627
615.36	49.727
615.55	49.680
615.74	49.740
615.93	49.786
616.12	49.809
616.31	49.734
616.50	49.752
616.69	49.827
616.88	49.934
617.07	49.868
617.25	49.896
617.44	49.838
617.63	49.854
617.82	49.846
618.01	49.794
618.20	49.874
618.39	49.940
618.58	49.998
618.77	49.958
618.95	49.943
619.14	49.959
619.33	49.956
619.52	49.965
619.71	50.019
619.90	50.062
620.09	50.119
620.28	50.079
620.46	50.141
620.65	50.187
620.84	50.232
621.03	50.222
621.22	50.287
621.41	50.316
621.60	50.289
621.79	50.272
621.97	50.215
622.16	50.240
622.35	50.291
622.54	50.267
622.73	50.221
622.92	50.217
623.11	50.212
623.29	50.162
623.48	50.163
623.67	50.188
623.86	50.201
624.05	50.323
624.24	50.282
624.42	50.245
624.61	50.304
624.80	50.319
624.99	50.338
625.18	50.347
625.37	50.391
625.55	50.388
625.74	50.470
625.93	50.456
626.12	50.351
626.31	50.356
626.50	50.327
626.68	50.288
626.87	50.307
627.06	50.292
627.25	50.322
627.44	50.321
627.63	50.375
627.81	50.302
628.00	50.347
628.19	50.410
628.38	50.407
628.57	50.433
628.75	50.429
628.94	50.424
629.13	50.482
629.32	50.475
629.51	50.505
629.69	50.497
629.88	50.501
630.07	50.556
630.26	50.499
630.45	50.586
630.63	50.606
630.82	50.611
631.01	50.617
631.20	50.548
631.39	50.559
631.57	50.549
631.76	50.542
631.95	50.585
632.14	50.564
632.32	50.646
632.51	50.695
632.70	50.797
632.89	50.873
633.08	50.924
633.26	50.958
633.45	51.033
633.64	51.018
633.83	51.017
634.01	51.038
634.20	51.092
634.39	51.108
634.58	51.112
634.76	51.052
634.95	51.032
635.14	50.995
635.33	51.046
635.51	50.974
635.70	51.014
635.89	51.025
636.08	51.055
636.26	51.023
636.45	51.051
636.64	50.951
636.83	50.907
637.01	50.913
637.20	51.015
637.39	50.989
637.58	51.013
637.76	51.043
637.95	51.066
638.14	51.006
638.33	51.034
638.51	51.039
638.70	51.124
638.89	51.229
639.07	51.229
639.26	51.226
639.45	51.286
639.64	51.339
639.82	51.307
640.01	51.327
640.20	51.402
640.38	51.355
640.57	51.350
640.76	51.298
640.95	51.265
641.13	51.314
641.32	51.321
641.51	51.316
641.69	51.301
641.88	51.354
642.07	51.351
642.26	51.406
642.44	51.468
642.63	51.498
642.82	51.585
643.00	51.644
643.19	51.620
643.38	51.612
643.56	51.633
643.75	51.673
643.94	51.697
644.12	51.738
644.31	51.704
644.50	51.752
644.68	51.769
644.87	51.833
645.06	51.843
645.24	51.897
645.43	51.894
645.62	51.908
645.81	51.928
645.99	51.941
646.18	51.977
646.37	52.058
646.55	52.022
646.74	52.039
646.92	51.963
647.11	51.948
647.30	51.971
647.48	52.015
647.67	52.009
647.86	52.008
648.04	52.053
648.23	52.112
648.42	52.088
648.60	52.098
648.79	52.068
648.98	52.068
649.16	52.035
649.35	52.008
649.54	52.006
649.72	51.980
649.91	51.911
650.09	51.878
650.28	51.835
650.47	51.829
650.65	51.867
650.84	51.908
651.03	51.957
651.21	51.982
651.40	52.034
651.59	52.053
651.77	52.141
651.96	52.254
652.14	52.256
652.33	52.253
652.52	52.265
652.70	52.239
652.89	52.260
653.07	52.261
653.26	52.285
653.45	52.268
653.63	52.211
653.82	52.186
654.00	52.154
654.19	52.102
654.38	52.112
654.56	52.074
654.75	52.111
654.93	52.138
655.12	52.090
655.31	52.118
655.49	52.150
655.68	52.158
655.86	52.173
656.05	52.195
656.24	52.208
656.42	52.202
656.61	52.283
656.79	52.268
656.98	52.199
657.16	52.279
657.35	52.283
657.54	52.280
657.72	52.405
657.91	52.431
658.09	52.485
658.28	52.624
658.46	52.612
658.65	52.592
658.84	52.664
659.02	52.714
659.21	52.683
659.39	52.762
659.58	52.782
659.76	52.755
659.95	52.742
660.13	52.742
660.32	52.690
660.51	52.694
660.69	52.658
660.88	52.665
661.06	52.705
661.25	52.745
661.43	52.704
661.62	52.728
661.80	52.679
661.99	52.704
662.17	52.661
662.36	52.695
662.55	52.699
662.73	52.772
662.92	52.761
663.10	52.823
663.29	52.823
663.47	52.802
663.66	52.798
663.84	52.873
664.03	52.809
664.21	52.832
664.40	52.890
664.58	53.010
664.77	52.975
664.95	52.969
665.14	52.914
665.32	52.910
665.51	52.928
665.69	52.910
665.88	52.859
666.06	52.973
666.25	53.013
666.43	52.941
666.62	52.822
666.80	52.859
666.99	52.823
667.17	52.784
667.36	52.805
667.54	52.797
667.73	52.778
667.91	52.778
668.10	52.747
668.28	52.692
668.47	52.718
668.65	52.834
668.84	52.815
669.02	52.901
669.21	52.998
669.39	53.056
669.58	53.079
669.76	53.111
669.95	53.141
670.13	53.130
670.31	53.228
670.50	53.257
670.68	53.227
670.87	53.194
671.05	53.160
671.24	53.150
671.42	53.099
671.61	53.154
671.79	53.170
671.98	53.198
672.16	53.278
672.35	53.203
672.53	53.136
672.71	53.176
672.90	53.258
673.08	53.339
673.27	53.287
673.45	53.339
673.64	53.326
673.82	53.294
674.01	53.357
674.19	53.338
674.37	53.434
674.56	53.408
674.74	53.373
674.93	53.319
675.11	53.274
675.30	53.373
675.48	53.380
675.66	53.404
675.85	53.465
676.03	53.382
676.22	53.314
676.40	53.279
676.58	53.340
676.77	53.337
676.95	53.397
677.14	53.431
677.32	53.390
677.50	53.382
677.69	53.402
677.87	53.412
678.06	53.451
678.24	53.504
678.43	53.519
678.61	53.573
678.79	53.629
678.98	53.639
679.16	53.664
679.34	53.710
679.53	53.707
679.71	53.683
679.90	53.689
680.08	53.669
680.26	53.710
680.45	53.697
680.63	53.685
680.82	53.755
681.00	53.703
681.18	53.709
681.37	53.716
681.55	53.777
681.73	53.696
681.92	53.741
682.10	53.797
682.29	53.883
682.47	53.915
682.65	53.959
682.84	53.902
683.02	54.010
683.20	53.987
683.39	53.995
683.57	53.973
683.75	54.096
683.94	54.122
684.12	54.061
684.30	53.947
684.49	53.927
684.67	54.021
684.85	54.023
685.04	54.022
685.22	54.058
685.40	54.023
685.59	54.046
685.77	54.035
685.96	54.014
686.14	54.077
686.32	54.167
686.50	54.215
686.69	54.089
686.87	54.076
687.05	54.081
687.24	54.088
687.42	54.048
687.60	54.103
687.79	54.146
687.97	54.132
688.15	54.131
688.34	54.082
688.52	54.074
688.70	54.112
688.89	54.167
689.07	54.153
689.25	54.162
689.44	54.167
689.62	54.091
689.80	54.108
689.98	54.177
690.17	54.201
690.35	54.183
690.53	54.251
690.72	54.351
690.90	54.351
691.08	54.330
691.27	54.267
691.45	54.348
691.63	54.404
691.81	54.363
692.00	54.303
692.18	54.358
692.36	54.347
692.54	54.266
692.73	54.207
692.91	54.205
693.09	54.267
693.28	54.341
693.46	54.366
693.64	54.315
693.82	54.362
694.01	54.337
694.19	54.347
694.37	54.459
694.55	54.574
694.74	54.546
694.92	54.580
695.10	54.619
695.28	54.559
695.47	54.582
695.65	54.628
695.83	54.601
696.01	54.699
696.20	54.674
696.38	54.678
696.56	54.673
696.74	54.755
696.93	54.846
697.11	54.891
697.29	54.911
697.47	54.925
697.66	54.955
697.84	54.945
698.02	54.955
698.20	55.011
698.39	54.932
698.57	54.981
698.75	54.991
698.93	54.911
699.11	54.852
699.30	54.900
699.48	54.886
699.66	54.881
699.84	54.886
700.03	54.916
700.21	54.869
700.39	54.997
700.57	54.939
700.75	54.941
700.94	54.967
701.12	54.982
701.30	55.011
701.48	55.005
701.66	55.003
701.85	55.047
702.03	55.013
702.21	55.063
702.39	55.008
702.57	54.993
702.76	54.985
702.94	54.941
703.12	54.940
703.30	54.935
703.48	54.911
703.66	54.889
703.85	54.895
704.03	54.880
704.21	54.898
704.39	54.864
704.57	54.856
704.75	54.879
704.94	54.964
705.12	54.975
705.30	54.974
705.48	55.044
705.66	55.087
705.84	55.092
706.03	55.076
706.21	55.103
706.39	55.200
706.57	55.202
706.75	55.186
706.93	55.080
707.12	55.035
707.30	55.048
707.48	55.066
707.66	55.084
707.84	55.116
708.02	55.235
708.20	55.230
708.39	55.196
708.57	55.261
708.75	55.242
708.93	55.364
709.11	55.394
709.29	55.456
709.47	55.448
709.66	55.454
709.84	55.426
710.02	55.415
710.20	55.422
710.38	55.474
710.56	55.429
710.74	55.479
710.92	55.495
711.10	55.569
711.29	55.593
711.47	55.579
711.65	55.582
711.83	55.646
712.01	55.667
712.19	55.581
712.37	55.537
712.55	55.575
712.73	55.514
712.92	55.466
713.10	55.449
713.28	55.468
713.46	55.587
713.64	55.607
713.82	55.598
714.00	55.545
714.18	55.642
714.36	55.726
714.54	55.728
714.72	55.766
714.91	55.819
715.09	55.873
715.27	55.861
715.45	55.803
715.63	55.795
715.81	55.811
715.99	55.871
716.17	55.902
716.35	55.884
716.53	55.906
716.71	55.984
716.89	55.991
717.07	56.010
717.25	56.004
717.43	55.956
717.62	56.055
717.80	56.103
717.98	56.107
718.16	56.091
718.34	56.091
718.52	56.079
718.70	56.017
718.88	56.021
719.06	55.949
719.24	55.927
719.42	56.033
719.60	55.944
719.78	55.894
719.96	55.895
720.14	55.924
720.32	55.998
720.50	56.015
720.68	56.104
720.86	56.111
721.04	56.229
721.22	56.290
721.40	56.217
721.58	56.301
721.76	56.361
721.94	56.418
722.12	56.388
722.30	56.292
722.48	56.352
722.66	56.336
722.84	56.331
723.03	56.281
723.21	56.275
723.39	56.368
723.57	56.289
723.75	56.322
723.93	56.229
724.11	56.189
724.29	56.229
724.47	56.165
724.65	56.117
724.83	56.189
725.00	56.223
725.18	56.245
725.36	56.192
725.54	56.269
725.72	56.204
725.90	56.252
726.08	56.349
726.26	56.334
726.44	56.426
726.62	56.379
726.80	56.377
726.98	56.338
727.16	56.289
727.34	56.346
727.52	56.354
727.70	56.360
727.88	56.394
728.06	56.270
728.24	56.336
728.42	56.288
728.60	56.453
728.78	56.330
728.96	56.298
729.14	56.411
729.32	56.454
729.50	56.434
729.68	56.542
729.86	56.501
730.04	56.661
730.22	56.705
730.39	56.722
730.57	56.693
730.75	56.803
730.93	56.928
731.11	56.931
731.29	56.912
731.47	56.926
731.65	56.916
731.83	57.069
732.01	57.058
732.19	56.968
732.37	57.052
732.55	57.090
732.73	57.118
732.90	57.046
733.08	57.008
733.26	56.989
733.44	56.957
733.62	56.895
733.80	56.860
733.98	56.904
734.16	56.951
734.34	56.885
734.52	56.941
734.70	56.966
734.87	57.081
735.05	57.073
735.23	57.138
735.41	57.303
735.59	57.346
735.77	57.322
735.95	57.274
736.13	57.316
736.31	57.328
736.49	57.235
736.66	57.306
736.84	57.204
737.02	57.263
737.20	57.241
737.38	57.106
737.56	57.189
737.74	57.203
737.92	57.225
738.09	57.210
738.27	57.249
738.45	57.331
738.63	57.199
738.81	57.257
738.99	57.224
739.17	57.205
739.34	57.272
739.52	57.260
739.70	57.298
739.88	57.323
740.06	57.277
740.24	57.315
740.42	57.313
740.59	57.382
740.77	57.396
740.95	57.378
741.13	57.329
741.31	57.396
741.49	57.401
741.66	57.319
741.84	57.347
742.02	57.422
742.20	57.465
742.38	57.388
742.56	57.384
742.73	57.383
742.91	57.491
743.09	57.634
743.27	57.622
743.45	57.602
743.63	57.691
743.80	57.631
743.98	57.715
744.16	57.740
744.34	57.759
744.52	57.791
744.69	57.781
744.87	57.898
745.05	57.801
745.23	57.766
745.41	57.843
745.59	57.906
745.76	57.940
745.94	57.973
746.12	57.937
746.30	58.076
746.47	58.012
746.65	58.015
746.83	57.890
747.01	57.938
747.19	57.917
747.36	57.886
747.54	57.846
747.72	57.892
747.90	57.816
748.08	57.839
748.25	57.808
748.43	57.975
748.61	57.993
748.79	57.858
748.96	57.911
749.14	57.941
749.32	57.967
749.50	57.952
749.68	57.956
749.85	58.087
750.03	58.153
750.21	58.151
750.39	58.018
750.56	58.106
750.74	58.230
750.92	58.213
751.10	58.316
751.27	58.384
751.45	58.440
751.63	58.473
751.81	58.380
751.98	58.275
752.16	58.340
752.34	58.448
752.51	58.521
752.69	58.635
752.87	58.609
753.05	58.547
753.22	58.486
753.40	58.493
753.58	58.560
753.76	58.576
753.93	58.687
754.11	58.681
754.29	58.719
754.46	58.679
754.64	58.549
754.82	58.642
755.00	58.606
755.17	58.628
755.35	58.661
755.53	58.573
755.70	58.631
755.88	58.652
756.06	58.711
756.24	58.610
756.41	58.556
756.59	58.646
756.77	58.683
756.94	58.773
757.12	58.864
757.30	58.844
757.47	58.969
757.65	58.943
757.83	58.931
758.01	58.810
758.18	58.913
758.36	59.002
758.54	59.027
758.71	59.005
758.89	58.994
759.07	58.864
759.24	58.797
759.42	58.714
759.60	58.643
759.77	58.577
759.95	58.648
760.13	58.591
760.30	58.448
760.48	58.420
760.66	58.421
760.83	58.411
761.01	58.470
761.19	58.564
761.36	58.605
761.54	58.665
761.72	58.725
761.89	58.734
762.07	58.810
762.24	59.044
762.42	59.105
762.60	59.109
762.77	59.277
762.95	59.324
763.13	59.290
763.30	59.249
763.48	59.305
763.66	59.325
763.83	59.274
764.01	59.285
764.18	59.211
764.36	59.204
764.54	59.125
764.71	59.046
764.89	59.037
765.07	59.158
765.24	59.184
765.42	59.214
765.59	59.207
765.77	59.251
765.95	59.216
766.12	59.193
766.30	59.197
766.47	59.343
766.65	59.372
766.83	59.343
767.00	59.239
767.18	59.345
767.35	59.279
767.53	59.343
767.71	59.467
767.88	59.537
768.06	59.498
768.23	59.574
768.41	59.685
768.59	59.623
768.76	59.716
768.94	59.754
769.11	59.706
769.29	59.865
769.46	59.891
769.64	59.820
769.82	59.755
769.99	59.855
770.17	59.848
770.34	59.764
770.52	59.881
770.69	59.898
770.87	60.022
771.05	60.070
771.22	60.005
771.40	60.048
771.57	60.123
771.75	60.233
771.92	60.245
772.10	60.280
772.27	60.364
772.45	60.262
772.63	60.299
772.80	60.137
772.98	60.145
773.15	60.176
773.33	60.161
773.50	60.171
773.68	60.173
773.85	60.167
774.03	60.159
774.20	60.078
774.38	60.199
774.55	60.137
774.73	60.256
774.91	60.323
775.08	60.315
775.26	60.337
775.43	60.297
775.61	60.201
775.78	60.227
775.96	60.274
776.13	60.187
776.31	60.164
776.48	60.215
776.66	60.143
776.83	60.037
777.01	60.126
777.18	60.158
777.36	60.272
777.53	60.362
777.71	60.306
777.88	60.274
778.06	60.372
778.23	60.414
778.41	60.385
778.58	60.549
778.76	60.574
778.93	60.494
779.11	60.478
779.28	60.426
779.46	60.441
779.63	60.504
779.80	60.370
779.98	60.383
780.15	60.354
780.33	60.513
780.50	60.414
780.68	60.427
780.85	60.415
781.03	60.487
781.20	60.556
781.38	60.504
781.55	60.576
781.73	60.749
781.90	60.722
782.08	60.777
782.25	60.637
782.42	60.631
782.60	60.574
782.77	60.671
782.95	60.438
783.12	60.333
783.30	60.378
783.47	60.509
783.65	60.401
783.82	60.415
783.99	60.412
784.17	60.434
784.34	60.471
784.52	60.607
784.69	60.592
784.87	60.719
785.04	60.775
785.21	60.831
785.39	60.653
785.56	60.751
785.74	60.703
785.91	60.709
786.08	60.700
786.26	60.791
786.43	60.795
786.61	60.821
786.78	60.828
786.96	60.780
787.13	60.790
787.30	60.832
787.48	60.825
787.65	61.017
787.83	61.070
788.00	61.086
788.17	61.002
788.35	61.002
788.52	60.939
788.70	60.987
788.87	61.160
789.04	61.140
789.22	61.239
789.39	61.193
789.56	61.261
789.74	61.178
789.91	61.221
790.09	61.241
790.26	61.251
790.43	61.367
790.61	61.450
790.78	61.393
790.95	61.512
791.13	61.453
791.30	61.636
791.47	61.567
791.65	61.623
791.82	61.537
792.00	61.591
792.17	61.570
792.34	61.526
792.52	61.402
792.69	61.375
792.86	61.218
793.04	61.187
793.21	61.119
793.38	61.152
793.56	61.186
793.73	61.236
793.90	61.236
794.08	61.332
794.25	61.444
794.42	61.565
794.60	61.497
794.77	61.541
794.94	61.511
795.12	61.573
795.29	61.675
795.46	61.679
795.64	61.840
795.81	61.841
795.98	61.961
796.16	61.813
796.33	61.775
796.50	61.857
796.68	61.958
796.85	62.112
797.02	62.131
797.19	62.041
797.37	61.987
797.54	62.025
797.71	62.004
797.89	61.797
798.06	61.802
798.23	61.811
798.41	61.841
798.58	61.845
798.75	61.851
798.92	61.926
799.10	61.907
799.27	62.062
799.44	62.089
799.62	62.078
799.79	62.269
799.96	62.421
800.13	62.525
800.31	62.512
800.48	62.515
800.65	62.537
800.82	62.355
801.00	62.364
801.17	62.332
801.34	62.232
801.52	62.176
801.69	62.150
801.86	62.023
802.03	61.731
802.21	61.759
802.38	61.779
802.55	61.577
802.72	61.605
802.90	61.620
803.07	61.458
803.24	61.546
803.41	61.784
803.59	61.801
803.76	61.895
803.93	62.132
804.10	62.115
804.27	62.130
804.45	62.284
804.62	62.348
804.79	62.285
804.96	62.464
805.14	62.402
805.31	62.290
805.48	62.216
805.65	62.258
805.82	62.310
806.00	62.290
806.17	62.429
806.34	62.346
806.51	62.353
806.69	62.373
806.86	62.295
807.03	62.227
807.20	62.223
807.37	62.200
807.55	62.229
807.72	62.210
807.89	62.242
808.06	62.304
808.23	62.434
808.41	62.475
808.58	62.531
808.75	62.557
808.92	62.473
809.09	62.476
809.26	62.497
809.44	62.475
809.61	62.499
809.78	62.717
809.95	62.422
810.12	62.511
810.30	62.438
810.47	62.574
810.64	62.728
810.81	62.853
810.98	63.009
811.15	62.999
811.33	63.040
811.50	63.069
811.67	62.742
811.84	63.051
812.01	62.914
812.18	62.927
812.35	62.743
812.53	62.662
812.70	62.742
812.87	62.564
813.04	62.678
813.21	62.679
813.38	62.567
813.55	62.770
813.73	62.564
813.90	62.483
814.07	62.366
814.24	62.545
814.41	62.614
814.58	62.552
814.75	62.627
814.93	62.502
815.10	62.581
815.27	62.823
815.44	62.912
815.61	63.023
815.78	63.222
815.95	63.423
816.12	63.328
816.29	63.198
816.47	63.269
816.64	63.295
816.81	63.326
816.98	63.228
817.15	63.065
817.32	62.900
817.49	62.938
817.66	62.907
817.83	62.939
818.00	63.068
818.18	63.287
818.35	63.353
818.52	63.358
818.69	63.509
818.86	63.460
819.03	63.594
819.20	63.565
819.37	63.458
819.54	63.588
819.71	63.608
819.88	63.561
820.05	63.402
820.23	63.335
820.40	63.389
820.57	63.361
820.74	63.212
820.91	63.031
821.08	63.217
821.25	63.209
821.42	63.134
821.59	63.205
821.76	63.282
821.93	63.304
822.10	63.391
822.27	63.548
822.44	63.483
822.61	63.586
822.78	63.696
822.95	63.341
823.12	63.435
823.29	63.403
823.47	63.126
823.64	62.906
823.81	62.921
823.98	62.851
824.15	62.614
824.32	62.593
824.49	62.563
824.66	62.628
824.83	62.958
825.00	62.929
825.17	62.894
825.34	63.048
825.51	63.085
825.68	63.059
825.85	62.995
826.02	63.040
826.19	63.092
826.36	63.208
826.53	63.292
826.70	63.303
826.87	63.083
827.04	63.065
827.21	62.918
827.38	62.943
827.55	63.026
827.72	62.985
827.89	63.023
828.06	63.187
828.23	63.118
828.40	63.065
828.57	62.940
828.74	63.220
828.91	63.381
829.08	63.572
829.25	63.774
829.42	63.748
829.59	63.931
829.76	63.956
829.93	63.785
830.10	63.786
830.27	63.804
830.44	63.796
830.60	63.667
830.77	63.539
830.94	63.752
831.11	63.620
831.28	63.704
831.45	63.588
831.62	63.650
831.79	63.767
831.96	63.913
832.13	63.926
832.30	64.136
832.47	64.250
832.64	64.435
832.81	64.371
832.98	64.320
833.15	64.323
833.32	64.496
833.49	64.361
833.65	64.285
833.82	64.058
833.99	63.807
834.16	63.739
834.33	63.748
834.50	63.721
834.67	63.655
834.84	63.475
835.01	63.541
835.18	63.556
835.35	63.638
835.52	63.701
835.69	63.994
835.85	64.211
836.02	64.324
836.19	64.342
836.36	64.240
836.53	64.293
836.70	64.797
836.87	64.790
837.04	64.783
837.21	64.766
837.38	64.757
837.54	64.590
837.71	64.561
837.88	64.679
838.05	64.674
838.22	64.793
838.39	64.583
838.56	64.347
838.73	63.936
838.89	63.897
839.06	63.990
839.23	63.771
839.40	63.837
839.57	63.906
839.74	63.541
839.91	63.407
840.08	63.329
840.24	63.575
840.41	63.620
840.58	63.978
840.75	63.917
840.92	63.754
841.09	63.953
841.26	63.993
841.42	63.888
841.59	64.103
841.76	64.248
841.93	64.274
842.10	64.125
842.27	63.985
842.43	64.072
842.60	64.207
842.77	64.456
842.94	64.497
843.11	64.608
843.28	64.631
843.44	64.560
843.61	64.564
843.78	64.524
843.95	64.650
844.12	64.726
844.28	64.618
844.45	64.689
844.62	64.626
844.79	64.382
844.96	64.500
845.13	64.614
845.29	64.731
845.46	64.855
845.63	64.929
845.80	64.792
845.97	64.893
846.13	64.959
846.30	65.048
846.47	64.975
846.64	65.422
846.81	65.007
846.97	64.733
847.14	64.486
847.31	64.369
847.48	64.381
847.64	64.391
847.81	64.383
847.98	64.299
848.15	64.129
848.32	64.164
848.48	64.185
848.65	64.616
848.82	64.760
848.99	64.970
849.15	64.998
849.32	64.882
849.49	64.828
849.66	64.938
849.82	65.082
849.99	64.714
850.16	64.515
850.33	64.503
850.49	64.358
850.66	64.522
850.83	64.354
851.00	64.365
851.16	64.472
851.33	64.657
851.50	64.758
851.67	64.569
851.83	64.713
852.00	65.061
852.17	65.083
852.34	65.132
852.50	64.794
852.67	64.806
852.84	64.693
853.01	64.610
853.17	64.601
853.34	64.429
853.51	64.372
853.67	64.726
853.84	64.664
854.01	64.549
854.18	64.257
854.34	64.471
854.51	64.607
854.68	64.552
854.84	64.617
855.01	64.592
855.18	64.478
855.34	64.688
855.51	64.583
855.68	64.408
855.85	64.326
856.01	64.575
856.18	64.837
856.35	64.900
856.51	65.203
856.68	65.307
856.85	65.372
857.01	65.375
857.18	65.582
857.35	65.463
857.51	65.561
857.68	65.719
857.85	65.717
858.01	65.302
858.18	65.431
858.35	65.060
858.51	64.976
858.68	65.013
858.85	65.160
859.01	65.144
859.18	65.234
859.35	65.414
859.51	64.968
859.68	65.070
859.85	65.394
860.01	65.329
860.18	65.514
860.35	65.788
860.51	66.067
860.68	66.121
860.84	66.172
861.01	66.207
861.18	66.189
861.34	66.722
861.51	66.674
861.68	66.531
861.84	66.422
862.01	66.526
862.18	66.061
862.34	65.441
862.51	65.445
862.67	64.981
862.84	64.946
863.01	64.846
863.17	64.726
863.34	64.567
863.50	64.499
863.67	65.014
863.84	64.764
864.00	64.937
864.17	65.210
864.33	65.053
864.50	65.148
864.67	65.219
864.83	65.030
865.00	64.952
865.16	65.101
865.33	65.193
865.50	64.774
865.66	65.143
865.83	65.052
865.99	64.996
866.16	65.073
866.33	65.153
866.49	65.132
866.66	65.078
866.82	65.339
866.99	65.118
867.15	65.188
867.32	65.175
867.49	65.070
867.65	65.225
867.82	65.231
867.98	65.352
868.15	65.337
868.31	65.243
868.48	65.566
868.64	65.502
868.81	65.480
868.98	65.387
869.14	65.528
869.31	65.428
869.47	65.430
869.64	65.546
869.80	65.333
869.97	65.348
870.13	65.609
870.30	65.612
870.46	65.131
870.63	65.346
870.79	65.325
870.96	65.222
871.12	65.198
871.29	65.400
871.46	65.348
871.62	65.285
871.79	65.248
871.95	64.963
872.12	64.814
872.28	64.717
872.45	64.735
872.61	64.813
872.78	64.671
872.94	65.034
873.11	64.707
873.27	64.887
873.44	65.050
873.60	65.025
873.77	65.206
873.93	65.174
874.10	65.583
874.26	65.443
874.43	65.469
874.59	65.503
874.76	65.183
874.92	65.287
875.09	65.171
875.25	65.166
875.41	65.338
875.58	65.168
875.74	65.463
875.91	65.356
876.07	65.510
876.24	65.456
876.40	65.263
876.57	65.123
876.73	65.131
876.90	64.891
877.06	64.827
877.23	64.689
877.39	64.797
877.56	64.537
877.72	64.733
877.88	64.773
878.05	64.754
878.21	65.149
878.38	65.461
878.54	65.492
878.71	65.607
878.87	65.426
879.04	65.434
879.20	65.488
879.36	65.612
879.53	65.391
879.69	65.122
879.86	65.100
880.02	66.202
880.19	65.972
880.35	64.147
880.51	63.178
880.68	64.891
>>>>>End Processed Spectral Data<<<<<
