# Supplementary material for: Structure and pigment make the eyed elater’s eyespots black
Source: PeerJ. 2020 Jan 13;8:e8161. doi: 10.7717/peerj.8161 (PMC6964691; doi:10.7717/peerj.8161)
Supplement: Supplemental Information 3 — 42 text files with reflectance spectra and 1 R script text file [file peerj-08-8161-s003.zip › beetle/90_white_VTEC000005069_1.txt]

SpectraSuite Data File
++++++++++++++++++++++++++++++++++++
Date: Sun Feb 03 13:41:10 EST 2019
User: Paul
Dark Spectrum Present: Yes
Reference Spectrum Present: Yes
Number of Sampled Component Spectra: 1
Spectrometers: USB4C01401
Integration Time (usec): 40000 (USB4C01401)
Spectra Averaged: 5 (USB4C01401)
Boxcar Smoothing: 5 (USB4C01401)
Correct for Electrical Dark: No (USB4C01401)
Strobe/Lamp Enabled: No (USB4C01401)
Correct for Detector Non-linearity: No (USB4C01401)
Correct for Stray Light: No (USB4C01401)
Number of Pixels in Processed Spectrum: 3648
>>>>>Begin Processed Spectral Data<<<<<
179.04	-102.500
179.26	-102.500
179.47	-102.500
179.69	1.905
179.90	19.737
180.12	-446.667
180.33	-434.286
180.55	-1566.667
180.76	-75.000
180.98	-55.455
181.19	-365.217
181.41	-673.333
181.62	260.377
181.84	63.597
182.05	38.359
182.27	24.108
182.48	19.621
182.70	19.572
182.91	20.760
183.13	18.769
183.34	20.337
183.56	20.194
183.77	19.814
183.99	19.531
184.20	18.093
184.41	17.425
184.63	19.133
184.84	19.314
185.06	18.068
185.27	17.552
185.49	18.495
185.70	16.483
185.92	16.320
186.13	17.384
186.35	18.108
186.56	18.151
186.78	18.690
186.99	17.178
187.21	17.643
187.42	18.806
187.64	18.193
187.85	17.859
188.06	18.924
188.28	18.322
188.49	16.429
188.71	16.474
188.92	16.856
189.14	15.626
189.35	16.206
189.57	16.852
189.78	17.181
190.00	17.936
190.21	17.816
190.42	16.790
190.64	16.662
190.85	18.289
191.07	17.568
191.28	17.447
191.50	17.711
191.71	17.096
191.93	16.616
192.14	17.525
192.36	17.054
192.57	17.873
192.78	19.347
193.00	19.156
193.21	17.650
193.43	17.971
193.64	18.802
193.86	19.347
194.07	19.231
194.28	18.589
194.50	16.562
194.71	16.084
194.93	16.006
195.14	15.119
195.36	14.027
195.57	13.680
195.78	12.479
196.00	11.438
196.21	12.382
196.43	13.186
196.64	14.777
196.86	15.186
197.07	16.518
197.28	16.998
197.50	15.821
197.71	16.943
197.93	17.452
198.14	18.142
198.36	18.264
198.57	17.635
198.78	16.632
199.00	15.881
199.21	17.108
199.43	16.604
199.64	16.312
199.85	17.790
200.07	17.462
200.28	17.835
200.50	18.189
200.71	18.104
200.92	17.933
201.14	18.329
201.35	18.325
201.57	16.413
201.78	14.846
201.99	14.076
202.21	12.907
202.42	13.795
202.64	14.241
202.85	13.662
203.06	12.503
203.28	13.255
203.49	13.778
203.71	11.441
203.92	12.519
204.13	12.833
204.35	12.520
204.56	13.913
204.78	13.530
204.99	13.692
205.20	13.315
205.42	13.800
205.63	13.957
205.85	14.013
206.06	16.207
206.27	17.846
206.49	19.288
206.70	20.413
206.91	19.385
207.13	19.326
207.34	18.077
207.56	18.490
207.77	18.194
207.98	17.938
208.20	17.005
208.41	15.856
208.62	14.411
208.84	14.106
209.05	14.030
209.27	12.966
209.48	11.811
209.69	12.037
209.91	12.137
210.12	14.465
210.33	14.282
210.55	15.606
210.76	16.137
210.97	16.464
211.19	15.806
211.40	15.917
211.61	17.635
211.83	18.832
212.04	18.728
212.26	17.665
212.47	14.950
212.68	15.316
212.90	15.223
213.11	14.718
213.32	14.123
213.54	15.183
213.75	14.214
213.96	13.041
214.18	14.089
214.39	13.575
214.60	13.881
214.82	16.151
215.03	15.824
215.24	14.920
215.46	16.621
215.67	17.009
215.88	16.770
216.10	17.820
216.31	17.644
216.52	17.262
216.74	17.956
216.95	18.727
217.16	18.333
217.38	19.036
217.59	19.487
217.80	18.278
218.02	18.131
218.23	17.575
218.44	16.617
218.66	16.872
218.87	16.485
219.08	16.178
219.30	14.908
219.51	14.427
219.72	13.824
219.94	13.343
220.15	13.739
220.36	12.940
220.58	12.449
220.79	12.408
221.00	12.588
221.22	12.563
221.43	12.602
221.64	12.804
221.85	12.235
222.07	11.707
222.28	11.858
222.49	11.578
222.71	11.757
222.92	11.798
223.13	11.923
223.35	11.278
223.56	11.061
223.77	10.958
223.99	10.818
224.20	10.775
224.41	10.796
224.62	10.572
224.84	10.593
225.05	10.454
225.26	10.617
225.48	10.446
225.69	10.527
225.90	10.488
226.11	10.181
226.33	10.148
226.54	10.110
226.75	10.076
226.97	10.109
227.18	9.951
227.39	9.843
227.60	9.575
227.82	9.487
228.03	9.501
228.24	9.386
228.46	9.421
228.67	9.259
228.88	9.159
229.09	9.113
229.31	8.944
229.52	8.936
229.73	8.926
229.95	8.857
230.16	8.835
230.37	8.705
230.58	8.540
230.80	8.472
231.01	8.548
231.22	8.561
231.43	8.463
231.65	8.465
231.86	8.308
232.07	8.180
232.28	8.114
232.50	8.004
232.71	7.935
232.92	7.960
233.14	7.938
233.35	7.851
233.56	7.808
233.77	7.799
233.99	7.733
234.20	7.726
234.41	7.710
234.62	7.669
234.84	7.638
235.05	7.629
235.26	7.581
235.47	7.446
235.69	7.412
235.90	7.321
236.11	7.329
236.32	7.247
236.53	7.194
236.75	7.212
236.96	7.182
237.17	7.158
237.38	7.161
237.60	7.143
237.81	7.168
238.02	7.131
238.23	7.147
238.45	7.120
238.66	7.162
238.87	7.211
239.08	7.139
239.30	7.141
239.51	7.114
239.72	7.112
239.93	7.134
240.14	7.133
240.36	7.087
240.57	7.074
240.78	7.030
240.99	7.033
241.21	6.992
241.42	7.007
241.63	7.018
241.84	6.991
242.05	6.984
242.27	6.989
242.48	6.976
242.69	7.015
242.90	7.016
243.11	6.973
243.33	6.909
243.54	6.882
243.75	6.864
243.96	6.864
244.18	6.878
244.39	6.836
244.60	6.784
244.81	6.809
245.02	6.789
245.24	6.779
245.45	6.804
245.66	6.793
245.87	6.782
246.08	6.791
246.30	6.797
246.51	6.788
246.72	6.819
246.93	6.825
247.14	6.826
247.35	6.776
247.57	6.758
247.78	6.775
247.99	6.793
248.20	6.825
248.41	6.830
248.63	6.806
248.84	6.814
249.05	6.793
249.26	6.802
249.47	6.770
249.68	6.797
249.90	6.789
250.11	6.774
250.32	6.770
250.53	6.723
250.74	6.720
250.96	6.709
251.17	6.706
251.38	6.700
251.59	6.695
251.80	6.688
252.01	6.691
252.23	6.712
252.44	6.693
252.65	6.671
252.86	6.684
253.07	6.683
253.28	6.695
253.50	6.672
253.71	6.664
253.92	6.646
254.13	6.651
254.34	6.634
254.55	6.628
254.76	6.615
254.98	6.633
255.19	6.642
255.40	6.634
255.61	6.612
255.82	6.635
256.03	6.647
256.25	6.634
256.46	6.643
256.67	6.650
256.88	6.620
257.09	6.631
257.30	6.625
257.51	6.596
257.73	6.559
257.94	6.527
258.15	6.498
258.36	6.480
258.57	6.484
258.78	6.463
258.99	6.466
259.20	6.503
259.42	6.494
259.63	6.495
259.84	6.498
260.05	6.530
260.26	6.571
260.47	6.574
260.68	6.595
260.90	6.595
261.11	6.577
261.32	6.548
261.53	6.530
261.74	6.531
261.95	6.515
262.16	6.508
262.37	6.488
262.58	6.469
262.80	6.467
263.01	6.437
263.22	6.427
263.43	6.434
263.64	6.458
263.85	6.439
264.06	6.437
264.27	6.433
264.48	6.430
264.70	6.424
264.91	6.419
265.12	6.408
265.33	6.390
265.54	6.357
265.75	6.341
265.96	6.331
266.17	6.297
266.38	6.286
266.59	6.272
266.81	6.267
267.02	6.230
267.23	6.233
267.44	6.243
267.65	6.238
267.86	6.276
268.07	6.273
268.28	6.250
268.49	6.245
268.70	6.233
268.91	6.224
269.13	6.209
269.34	6.251
269.55	6.221
269.76	6.203
269.97	6.196
270.18	6.147
270.39	6.140
270.60	6.134
270.81	6.139
271.02	6.124
271.23	6.103
271.44	6.089
271.65	6.070
271.87	6.040
272.08	6.010
272.29	6.001
272.50	6.018
272.71	6.021
272.92	6.012
273.13	5.998
273.34	5.995
273.55	5.995
273.76	5.997
273.97	5.971
274.18	5.983
274.39	5.999
274.60	5.970
274.81	5.948
275.02	5.920
275.24	5.919
275.45	5.908
275.66	5.906
275.87	5.906
276.08	5.879
276.29	5.865
276.50	5.866
276.71	5.857
276.92	5.863
277.13	5.852
277.34	5.845
277.55	5.826
277.76	5.827
277.97	5.820
278.18	5.810
278.39	5.830
278.60	5.840
278.81	5.831
279.02	5.818
279.23	5.827
279.44	5.849
279.65	5.845
279.86	5.837
280.08	5.839
280.29	5.828
280.50	5.827
280.71	5.822
280.92	5.829
281.13	5.838
281.34	5.831
281.55	5.804
281.76	5.804
281.97	5.824
282.18	5.838
282.39	5.831
282.60	5.842
282.81	5.843
283.02	5.849
283.23	5.841
283.44	5.823
283.65	5.847
283.86	5.870
284.07	5.866
284.28	5.853
284.49	5.853
284.70	5.870
284.91	5.871
285.12	5.884
285.33	5.887
285.54	5.894
285.75	5.927
285.96	5.927
286.17	5.929
286.38	5.938
286.59	5.955
286.80	5.975
287.01	5.956
287.22	5.976
287.43	5.986
287.64	5.993
287.85	6.012
288.06	6.021
288.27	6.027
288.48	6.040
288.69	6.051
288.90	6.072
289.11	6.102
289.32	6.136
289.53	6.147
289.74	6.171
289.95	6.186
290.16	6.184
290.37	6.195
290.58	6.199
290.79	6.217
291.00	6.238
291.21	6.246
291.42	6.247
291.63	6.264
291.83	6.262
292.04	6.267
292.25	6.291
292.46	6.320
292.67	6.336
292.88	6.376
293.09	6.406
293.30	6.435
293.51	6.460
293.72	6.498
293.93	6.520
294.14	6.566
294.35	6.603
294.56	6.628
294.77	6.662
294.98	6.688
295.19	6.699
295.40	6.712
295.61	6.733
295.82	6.752
296.03	6.777
296.24	6.817
296.45	6.839
296.66	6.859
296.86	6.880
297.07	6.896
297.28	6.914
297.49	6.937
297.70	6.955
297.91	6.967
298.12	6.980
298.33	6.992
298.54	6.991
298.75	7.011
298.96	7.025
299.17	7.035
299.38	7.057
299.59	7.072
299.80	7.089
300.00	7.111
300.21	7.125
300.42	7.147
300.63	7.159
300.84	7.184
301.05	7.188
301.26	7.186
301.47	7.199
301.68	7.207
301.89	7.218
302.10	7.228
302.31	7.236
302.52	7.250
302.72	7.267
302.93	7.285
303.14	7.298
303.35	7.321
303.56	7.342
303.77	7.348
303.98	7.353
304.19	7.363
304.40	7.368
304.61	7.373
304.82	7.376
305.02	7.384
305.23	7.381
305.44	7.387
305.65	7.388
305.86	7.399
306.07	7.418
306.28	7.417
306.49	7.430
306.70	7.445
306.91	7.450
307.11	7.454
307.32	7.468
307.53	7.495
307.74	7.501
307.95	7.510
308.16	7.517
308.37	7.515
308.58	7.543
308.79	7.564
308.99	7.579
309.20	7.606
309.41	7.631
309.62	7.633
309.83	7.627
310.04	7.630
310.25	7.642
310.46	7.647
310.66	7.682
310.87	7.678
311.08	7.682
311.29	7.703
311.50	7.728
311.71	7.740
311.92	7.759
312.12	7.782
312.33	7.809
312.54	7.823
312.75	7.844
312.96	7.843
313.17	7.869
313.38	7.872
313.59	7.880
313.79	7.892
314.00	7.899
314.21	7.914
314.42	7.918
314.63	7.932
314.84	7.945
315.04	7.957
315.25	7.983
315.46	8.005
315.67	8.018
315.88	8.021
316.09	8.021
316.30	8.034
316.50	8.044
316.71	8.063
316.92	8.072
317.13	8.081
317.34	8.088
317.55	8.090
317.75	8.096
317.96	8.124
318.17	8.148
318.38	8.176
318.59	8.217
318.80	8.229
319.00	8.241
319.21	8.245
319.42	8.271
319.63	8.302
319.84	8.321
320.05	8.355
320.25	8.343
320.46	8.356
320.67	8.348
320.88	8.345
321.09	8.357
321.29	8.366
321.50	8.383
321.71	8.394
321.92	8.400
322.13	8.411
322.34	8.414
322.54	8.449
322.75	8.461
322.96	8.490
323.17	8.502
323.38	8.515
323.58	8.528
323.79	8.549
324.00	8.567
324.21	8.585
324.42	8.601
324.62	8.615
324.83	8.628
325.04	8.637
325.25	8.652
325.46	8.669
325.66	8.680
325.87	8.695
326.08	8.707
326.29	8.709
326.50	8.719
326.70	8.738
326.91	8.746
327.12	8.765
327.33	8.784
327.53	8.789
327.74	8.792
327.95	8.816
328.16	8.832
328.37	8.866
328.57	8.883
328.78	8.902
328.99	8.909
329.20	8.930
329.41	8.945
329.61	8.973
329.82	8.992
330.03	9.012
330.24	9.027
330.44	9.035
330.65	9.033
330.86	9.036
331.07	9.046
331.27	9.054
331.48	9.069
331.69	9.079
331.90	9.081
332.10	9.107
332.31	9.123
332.52	9.139
332.73	9.160
332.93	9.183
333.14	9.220
333.35	9.227
333.56	9.245
333.76	9.262
333.97	9.286
334.18	9.313
334.39	9.329
334.59	9.368
334.80	9.363
335.01	9.374
335.22	9.389
335.42	9.395
335.63	9.414
335.84	9.436
336.05	9.439
336.25	9.443
336.46	9.454
336.67	9.461
336.88	9.457
337.08	9.481
337.29	9.509
337.50	9.516
337.71	9.537
337.91	9.562
338.12	9.587
338.33	9.622
338.53	9.660
338.74	9.673
338.95	9.694
339.16	9.718
339.36	9.759
339.57	9.787
339.78	9.811
339.98	9.841
340.19	9.858
340.40	9.880
340.61	9.874
340.81	9.884
341.02	9.907
341.23	9.933
341.43	9.957
341.64	9.960
341.85	9.967
342.06	9.996
342.26	9.999
342.47	10.017
342.68	10.007
342.88	10.040
343.09	10.053
343.30	10.056
343.51	10.056
343.71	10.064
343.92	10.085
344.13	10.107
344.33	10.117
344.54	10.133
344.75	10.145
344.95	10.185
345.16	10.206
345.37	10.208
345.57	10.245
345.78	10.280
345.99	10.306
346.19	10.324
346.40	10.341
346.61	10.361
346.82	10.380
347.02	10.393
347.23	10.404
347.44	10.426
347.64	10.451
347.85	10.469
348.06	10.477
348.26	10.489
348.47	10.497
348.68	10.511
348.88	10.520
349.09	10.542
349.30	10.588
349.50	10.597
349.71	10.587
349.92	10.634
350.12	10.634
350.33	10.647
350.54	10.675
350.74	10.705
350.95	10.707
351.16	10.741
351.36	10.759
351.57	10.751
351.77	10.785
351.98	10.808
352.19	10.808
352.39	10.850
352.60	10.889
352.81	10.915
353.01	10.933
353.22	10.966
353.43	10.964
353.63	10.983
353.84	11.007
354.05	11.032
354.25	11.073
354.46	11.098
354.67	11.106
354.87	11.109
355.08	11.111
355.28	11.122
355.49	11.141
355.70	11.194
355.90	11.213
356.11	11.243
356.32	11.244
356.52	11.264
356.73	11.277
356.93	11.298
357.14	11.313
357.35	11.352
357.55	11.373
357.76	11.393
357.97	11.387
358.17	11.412
358.38	11.446
358.58	11.475
358.79	11.488
359.00	11.515
359.20	11.545
359.41	11.590
359.61	11.587
359.82	11.621
360.03	11.668
360.23	11.690
360.44	11.703
360.64	11.728
360.85	11.754
361.06	11.782
361.26	11.820
361.47	11.840
361.67	11.859
361.88	11.872
362.09	11.910
362.29	11.904
362.50	11.932
362.70	11.966
362.91	11.989
363.12	12.029
363.32	12.052
363.53	12.068
363.73	12.084
363.94	12.104
364.15	12.147
364.35	12.164
364.56	12.199
364.76	12.237
364.97	12.266
365.17	12.275
365.38	12.284
365.59	12.303
365.79	12.326
366.00	12.348
366.20	12.375
366.41	12.414
366.61	12.435
366.82	12.455
367.03	12.470
367.23	12.498
367.44	12.530
367.64	12.565
367.85	12.607
368.05	12.630
368.26	12.663
368.47	12.691
368.67	12.698
368.88	12.736
369.08	12.774
369.29	12.777
369.49	12.805
369.70	12.847
369.90	12.858
370.11	12.896
370.31	12.917
370.52	12.937
370.73	12.956
370.93	12.982
371.14	12.983
371.34	13.009
371.55	13.066
371.75	13.086
371.96	13.093
372.16	13.130
372.37	13.138
372.57	13.167
372.78	13.209
372.99	13.238
373.19	13.288
373.40	13.336
373.60	13.372
373.81	13.394
374.01	13.425
374.22	13.458
374.42	13.478
374.63	13.512
374.83	13.529
375.04	13.531
375.24	13.572
375.45	13.564
375.65	13.585
375.86	13.609
376.06	13.622
376.27	13.657
376.47	13.685
376.68	13.712
376.88	13.738
377.09	13.783
377.29	13.825
377.50	13.845
377.70	13.891
377.91	13.912
378.11	13.924
378.32	13.952
378.52	13.963
378.73	13.979
378.93	13.998
379.14	14.016
379.34	14.034
379.55	14.077
379.75	14.095
379.96	14.110
380.16	14.148
380.37	14.171
380.57	14.210
380.78	14.221
380.98	14.262
381.19	14.307
381.39	14.341
381.60	14.373
381.80	14.374
382.01	14.418
382.21	14.457
382.42	14.486
382.62	14.514
382.83	14.542
383.03	14.592
383.24	14.616
383.44	14.646
383.65	14.687
383.85	14.721
384.06	14.755
384.26	14.795
384.47	14.841
384.67	14.872
384.87	14.921
385.08	14.948
385.28	14.977
385.49	15.019
385.69	15.048
385.90	15.073
386.10	15.097
386.31	15.124
386.51	15.133
386.72	15.160
386.92	15.190
387.13	15.209
387.33	15.255
387.53	15.287
387.74	15.316
387.94	15.345
388.15	15.360
388.35	15.382
388.56	15.430
388.76	15.470
388.97	15.498
389.17	15.526
389.37	15.556
389.58	15.570
389.78	15.617
389.99	15.645
390.19	15.679
390.40	15.711
390.60	15.739
390.80	15.756
391.01	15.753
391.21	15.773
391.42	15.792
391.62	15.827
391.83	15.870
392.03	15.868
392.23	15.869
392.44	15.864
392.64	15.890
392.85	15.941
393.05	15.949
393.26	15.967
393.46	15.990
393.66	16.020
393.87	16.037
394.07	16.055
394.28	16.094
394.48	16.137
394.68	16.195
394.89	16.222
395.09	16.216
395.30	16.271
395.50	16.334
395.70	16.353
395.91	16.385
396.11	16.420
396.32	16.441
396.52	16.448
396.72	16.494
396.93	16.514
397.13	16.533
397.34	16.583
397.54	16.600
397.74	16.615
397.95	16.640
398.15	16.646
398.36	16.682
398.56	16.704
398.76	16.768
398.97	16.775
399.17	16.801
399.37	16.830
399.58	16.839
399.78	16.860
399.99	16.862
400.19	16.913
400.39	16.947
400.60	16.958
400.80	17.003
401.00	17.016
401.21	17.062
401.41	17.073
401.62	17.115
401.82	17.178
402.02	17.246
402.23	17.310
402.43	17.336
402.63	17.379
402.84	17.410
403.04	17.431
403.24	17.468
403.45	17.490
403.65	17.541
403.86	17.606
404.06	17.607
404.26	17.631
404.47	17.666
404.67	17.675
404.87	17.682
405.08	17.693
405.28	17.728
405.48	17.735
405.69	17.763
405.89	17.786
406.09	17.772
406.30	17.833
406.50	17.865
406.70	17.887
406.91	17.921
407.11	17.967
407.31	18.028
407.52	18.062
407.72	18.124
407.92	18.162
408.13	18.180
408.33	18.219
408.53	18.219
408.74	18.246
408.94	18.283
409.14	18.337
409.35	18.370
409.55	18.404
409.75	18.421
409.96	18.443
410.16	18.449
410.36	18.498
410.57	18.536
410.77	18.536
410.97	18.531
411.18	18.552
411.38	18.577
411.58	18.614
411.78	18.635
411.99	18.653
412.19	18.680
412.39	18.720
412.60	18.745
412.80	18.758
413.00	18.821
413.21	18.853
413.41	18.888
413.61	18.928
413.81	18.958
414.02	18.964
414.22	19.015
414.42	19.015
414.63	19.037
414.83	19.077
415.03	19.063
415.23	19.090
415.44	19.110
415.64	19.142
415.84	19.150
416.05	19.186
416.25	19.202
416.45	19.241
416.65	19.288
416.86	19.340
417.06	19.336
417.26	19.436
417.47	19.464
417.67	19.531
417.87	19.551
418.07	19.586
418.28	19.613
418.48	19.651
418.68	19.647
418.88	19.671
419.09	19.685
419.29	19.735
419.49	19.717
419.69	19.761
419.90	19.770
420.10	19.775
420.30	19.795
420.50	19.806
420.71	19.864
420.91	19.883
421.11	19.921
421.31	19.926
421.52	19.949
421.72	20.002
421.92	20.030
422.12	20.061
422.33	20.114
422.53	20.151
422.73	20.192
422.93	20.239
423.14	20.276
423.34	20.295
423.54	20.363
423.74	20.438
423.95	20.509
424.15	20.535
424.35	20.587
424.55	20.641
424.76	20.688
424.96	20.707
425.16	20.728
425.36	20.785
425.56	20.786
425.77	20.805
425.97	20.800
426.17	20.807
426.37	20.825
426.58	20.843
426.78	20.898
426.98	20.919
427.18	20.941
427.38	21.003
427.59	21.002
427.79	21.073
427.99	21.113
428.19	21.142
428.39	21.157
428.60	21.216
428.80	21.234
429.00	21.223
429.20	21.248
429.40	21.315
429.61	21.294
429.81	21.350
430.01	21.356
430.21	21.369
430.41	21.416
430.62	21.456
430.82	21.430
431.02	21.475
431.22	21.520
431.42	21.530
431.63	21.523
431.83	21.594
432.03	21.643
432.23	21.737
432.43	21.768
432.64	21.790
432.84	21.838
433.04	21.916
433.24	21.948
433.44	21.991
433.64	22.057
433.85	22.107
434.05	22.135
434.25	22.170
434.45	22.227
434.65	22.298
434.85	22.344
435.06	22.384
435.26	22.414
435.46	22.432
435.66	22.460
435.86	22.512
436.06	22.565
436.27	22.584
436.47	22.601
436.67	22.592
436.87	22.634
437.07	22.705
437.27	22.761
437.47	22.846
437.68	22.920
437.88	22.977
438.08	23.012
438.28	23.036
438.48	23.087
438.68	23.144
438.89	23.215
439.09	23.264
439.29	23.301
439.49	23.354
439.69	23.393
439.89	23.461
440.09	23.476
440.29	23.514
440.50	23.550
440.70	23.592
440.90	23.661
441.10	23.684
441.30	23.702
441.50	23.725
441.70	23.698
441.90	23.730
442.11	23.769
442.31	23.866
442.51	23.932
442.71	24.024
442.91	24.095
443.11	24.155
443.31	24.174
443.51	24.259
443.72	24.323
443.92	24.398
444.12	24.449
444.32	24.504
444.52	24.530
444.72	24.567
444.92	24.632
445.12	24.679
445.32	24.686
445.53	24.779
445.73	24.835
445.93	24.905
446.13	25.026
446.33	25.106
446.53	25.176
446.73	25.258
446.93	25.362
447.13	25.432
447.33	25.489
447.53	25.596
447.74	25.703
447.94	25.733
448.14	25.807
448.34	25.837
448.54	25.875
448.74	25.919
448.94	25.957
449.14	25.984
449.34	26.058
449.54	26.171
449.74	26.225
449.94	26.253
450.14	26.358
450.35	26.438
450.55	26.509
450.75	26.549
450.95	26.648
451.15	26.743
451.35	26.810
451.55	26.861
451.75	26.903
451.95	26.952
452.15	27.016
452.35	27.031
452.55	27.073
452.75	27.135
452.95	27.228
453.15	27.286
453.35	27.303
453.56	27.327
453.76	27.360
453.96	27.449
454.16	27.576
454.36	27.641
454.56	27.759
454.76	27.810
454.96	27.875
455.16	27.927
455.36	27.964
455.56	28.051
455.76	28.140
455.96	28.199
456.16	28.267
456.36	28.278
456.56	28.356
456.76	28.368
456.96	28.411
457.16	28.429
457.36	28.487
457.56	28.554
457.76	28.629
457.96	28.695
458.16	28.718
458.36	28.760
458.56	28.816
458.76	28.801
458.96	28.852
459.16	28.906
459.36	28.993
459.56	29.042
459.76	29.073
459.96	29.099
460.16	29.113
460.36	29.158
460.56	29.159
460.76	29.195
460.96	29.265
461.16	29.321
461.36	29.345
461.56	29.329
461.76	29.335
461.96	29.341
462.16	29.322
462.36	29.342
462.56	29.395
462.76	29.418
462.96	29.410
463.16	29.448
463.36	29.418
463.56	29.432
463.76	29.462
463.96	29.477
464.16	29.506
464.36	29.569
464.56	29.583
464.76	29.566
464.96	29.580
465.16	29.622
465.36	29.622
465.56	29.649
465.76	29.644
465.96	29.664
466.16	29.654
466.36	29.721
466.56	29.724
466.76	29.758
466.96	29.821
467.16	29.855
467.36	29.872
467.56	29.898
467.76	29.941
467.96	29.986
468.16	29.985
468.36	30.049
468.56	30.017
468.76	30.037
468.96	30.069
469.16	30.065
469.35	30.089
469.55	30.114
469.75	30.144
469.95	30.162
470.15	30.193
470.35	30.274
470.55	30.303
470.75	30.367
470.95	30.398
471.15	30.458
471.35	30.489
471.55	30.529
471.75	30.569
471.95	30.605
472.15	30.634
472.35	30.643
472.54	30.625
472.74	30.652
472.94	30.637
473.14	30.690
473.34	30.703
473.54	30.727
473.74	30.731
473.94	30.750
474.14	30.741
474.34	30.757
474.54	30.813
474.74	30.861
474.94	30.879
475.13	30.926
475.33	30.936
475.53	30.951
475.73	30.972
475.93	31.038
476.13	31.047
476.33	31.108
476.53	31.168
476.73	31.186
476.93	31.214
477.12	31.252
477.32	31.265
477.52	31.307
477.72	31.334
477.92	31.370
478.12	31.361
478.32	31.377
478.52	31.374
478.72	31.395
478.92	31.396
479.11	31.425
479.31	31.444
479.51	31.472
479.71	31.482
479.91	31.530
480.11	31.565
480.31	31.599
480.51	31.656
480.70	31.717
480.90	31.719
481.10	31.763
481.30	31.779
481.50	31.820
481.70	31.873
481.90	31.883
482.10	31.875
482.29	31.881
482.49	31.897
482.69	31.910
482.89	31.894
483.09	31.914
483.29	31.920
483.49	31.952
483.68	31.972
483.88	31.998
484.08	32.012
484.28	32.014
484.48	32.039
484.68	32.054
484.88	32.092
485.07	32.139
485.27	32.176
485.47	32.244
485.67	32.238
485.87	32.238
486.07	32.217
486.26	32.262
486.46	32.324
486.66	32.372
486.86	32.397
487.06	32.395
487.26	32.404
487.45	32.441
487.65	32.410
487.85	32.463
488.05	32.481
488.25	32.494
488.45	32.520
488.64	32.563
488.84	32.566
489.04	32.586
489.24	32.613
489.44	32.642
489.64	32.647
489.83	32.683
490.03	32.710
490.23	32.765
490.43	32.834
490.63	32.859
490.82	32.847
491.02	32.884
491.22	32.927
491.42	32.979
491.62	33.023
491.81	33.049
492.01	33.084
492.21	33.094
492.41	33.115
492.61	33.131
492.80	33.154
493.00	33.193
493.20	33.243
493.40	33.287
493.60	33.300
493.79	33.318
493.99	33.367
494.19	33.399
494.39	33.422
494.59	33.443
494.78	33.486
494.98	33.504
495.18	33.542
495.38	33.548
495.57	33.571
495.77	33.621
495.97	33.656
496.17	33.666
496.37	33.682
496.56	33.727
496.76	33.751
496.96	33.778
497.16	33.810
497.35	33.833
497.55	33.867
497.75	33.898
497.95	33.901
498.14	33.918
498.34	33.952
498.54	33.988
498.74	34.017
498.93	34.031
499.13	34.057
499.33	34.089
499.53	34.117
499.72	34.127
499.92	34.105
500.12	34.129
500.32	34.134
500.51	34.155
500.71	34.163
500.91	34.194
501.11	34.208
501.30	34.207
501.50	34.215
501.70	34.207
501.90	34.208
502.09	34.267
502.29	34.272
502.49	34.293
502.69	34.290
502.88	34.350
503.08	34.360
503.28	34.386
503.47	34.401
503.67	34.425
503.87	34.452
504.07	34.470
504.26	34.463
504.46	34.488
504.66	34.507
504.85	34.552
505.05	34.514
505.25	34.498
505.45	34.525
505.64	34.587
505.84	34.645
506.04	34.691
506.23	34.771
506.43	34.841
506.63	34.907
506.83	34.956
507.02	34.980
507.22	35.041
507.42	35.094
507.61	35.120
507.81	35.120
508.01	35.102
508.20	35.108
508.40	35.119
508.60	35.119
508.80	35.132
508.99	35.169
509.19	35.191
509.39	35.207
509.58	35.215
509.78	35.291
509.98	35.321
510.17	35.397
510.37	35.410
510.57	35.410
510.76	35.437
510.96	35.468
511.16	35.469
511.35	35.515
511.55	35.521
511.75	35.551
511.94	35.521
512.14	35.543
512.34	35.554
512.53	35.609
512.73	35.621
512.93	35.642
513.12	35.653
513.32	35.683
513.52	35.670
513.71	35.693
513.91	35.729
514.11	35.787
514.30	35.771
514.50	35.797
514.70	35.797
514.89	35.832
515.09	35.856
515.28	35.848
515.48	35.842
515.68	35.861
515.87	35.868
516.07	35.863
516.27	35.870
516.46	35.928
516.66	35.928
516.86	35.944
517.05	35.977
517.25	36.013
517.44	36.054
517.64	36.115
517.84	36.132
518.03	36.187
518.23	36.235
518.43	36.266
518.62	36.280
518.82	36.284
519.01	36.312
519.21	36.326
519.41	36.407
519.60	36.450
519.80	36.493
520.00	36.540
520.19	36.633
520.39	36.676
520.58	36.689
520.78	36.709
520.98	36.745
521.17	36.793
521.37	36.811
521.56	36.755
521.76	36.750
521.96	36.734
522.15	36.732
522.35	36.661
522.54	36.634
522.74	36.657
522.94	36.693
523.13	36.726
523.33	36.727
523.52	36.729
523.72	36.764
523.91	36.805
524.11	36.877
524.31	36.921
524.50	36.983
524.70	37.012
524.89	37.005
525.09	37.031
525.29	37.019
525.48	37.022
525.68	37.087
525.87	37.091
526.07	37.085
526.26	37.065
526.46	37.099
526.66	37.116
526.85	37.161
527.05	37.260
527.24	37.216
527.44	37.285
527.63	37.327
527.83	37.331
528.02	37.419
528.22	37.440
528.42	37.461
528.61	37.451
528.81	37.477
529.00	37.473
529.20	37.464
529.39	37.570
529.59	37.588
529.78	37.630
529.98	37.655
530.17	37.632
530.37	37.683
530.57	37.743
530.76	37.766
530.96	37.765
531.15	37.806
531.35	37.870
531.54	37.874
531.74	37.860
531.93	37.916
532.13	37.996
532.32	38.022
532.52	38.050
532.71	38.043
532.91	38.080
533.10	38.126
533.30	38.170
533.49	38.137
533.69	38.147
533.89	38.215
534.08	38.153
534.28	38.081
534.47	38.079
534.67	38.103
534.86	38.147
535.06	38.194
535.25	38.191
535.45	38.210
535.64	38.238
535.84	38.242
536.03	38.254
536.23	38.278
536.42	38.328
536.62	38.335
536.81	38.335
537.01	38.347
537.20	38.337
537.40	38.333
537.59	38.339
537.79	38.334
537.98	38.348
538.17	38.324
538.37	38.345
538.56	38.358
538.76	38.400
538.95	38.387
539.15	38.402
539.34	38.459
539.54	38.483
539.73	38.505
539.93	38.568
540.12	38.629
540.32	38.676
540.51	38.712
540.71	38.753
540.90	38.774
541.10	38.821
541.29	38.824
541.49	38.795
541.68	38.835
541.87	38.852
542.07	38.823
542.26	38.839
542.46	38.881
542.65	38.930
542.85	38.964
543.04	38.989
543.24	39.014
543.43	39.085
543.63	39.111
543.82	39.168
544.01	39.216
544.21	39.300
544.40	39.319
544.60	39.359
544.79	39.338
544.99	39.336
545.18	39.385
545.37	39.423
545.57	39.480
545.76	39.579
545.96	39.595
546.15	39.667
546.35	39.680
546.54	39.709
546.73	39.698
546.93	39.790
547.12	39.863
547.32	39.831
547.51	39.842
547.71	39.818
547.90	39.868
548.09	39.881
548.29	39.768
548.48	39.787
548.68	39.784
548.87	39.829
549.06	39.827
549.26	39.804
549.45	39.880
549.65	39.999
549.84	39.967
550.03	39.948
550.23	39.967
550.42	40.076
550.62	40.108
550.81	40.121
551.00	40.166
551.20	40.134
551.39	40.181
551.59	40.168
551.78	40.096
551.97	40.137
552.17	40.135
552.36	40.138
552.56	40.143
552.75	40.124
552.94	40.157
553.14	40.133
553.33	40.214
553.52	40.193
553.72	40.211
553.91	40.206
554.11	40.244
554.30	40.269
554.49	40.361
554.69	40.368
554.88	40.357
555.07	40.366
555.27	40.369
555.46	40.384
555.65	40.391
555.85	40.382
556.04	40.481
556.24	40.531
556.43	40.533
556.62	40.540
556.82	40.571
557.01	40.639
557.20	40.654
557.40	40.678
557.59	40.671
557.78	40.730
557.98	40.766
558.17	40.745
558.36	40.758
558.56	40.812
558.75	40.743
558.94	40.728
559.14	40.718
559.33	40.781
559.52	40.752
559.72	40.747
559.91	40.761
560.10	40.785
560.30	40.818
560.49	40.788
560.68	40.788
560.88	40.811
561.07	40.777
561.26	40.754
561.46	40.704
561.65	40.772
561.84	40.801
562.04	40.795
562.23	40.791
562.42	40.769
562.62	40.830
562.81	40.905
563.00	40.927
563.19	41.036
563.39	41.053
563.58	41.096
563.77	41.129
563.97	41.155
564.16	41.129
564.35	41.155
564.55	41.188
564.74	41.181
564.93	41.122
565.12	41.149
565.32	41.083
565.51	41.134
565.70	41.145
565.90	41.123
566.09	41.104
566.28	41.179
566.47	41.217
566.67	41.213
566.86	41.231
567.05	41.279
567.25	41.251
567.44	41.302
567.63	41.329
567.82	41.370
568.02	41.381
568.21	41.405
568.40	41.453
568.59	41.466
568.79	41.510
568.98	41.516
569.17	41.525
569.36	41.624
569.56	41.636
569.75	41.654
569.94	41.647
570.14	41.663
570.33	41.700
570.52	41.626
570.71	41.638
570.91	41.617
571.10	41.635
571.29	41.690
571.48	41.628
571.68	41.679
571.87	41.639
572.06	41.676
572.25	41.717
572.44	41.693
572.64	41.753
572.83	41.763
573.02	41.820
573.21	41.783
573.41	41.727
573.60	41.795
573.79	41.763
573.98	41.859
574.18	41.857
574.37	41.821
574.56	41.838
574.75	41.853
574.94	41.884
575.14	41.868
575.33	41.959
575.52	41.990
575.71	42.030
575.91	42.095
576.10	42.018
576.29	42.016
576.48	42.078
576.67	42.120
576.87	42.147
577.06	42.189
577.25	42.252
577.44	42.237
577.63	42.260
577.83	42.248
578.02	42.275
578.21	42.380
578.40	42.443
578.59	42.438
578.79	42.445
578.98	42.455
579.17	42.402
579.36	42.392
579.55	42.347
579.74	42.365
579.94	42.428
580.13	42.409
580.32	42.362
580.51	42.335
580.70	42.329
580.90	42.324
581.09	42.311
581.28	42.385
581.47	42.384
581.66	42.466
581.85	42.439
582.05	42.371
582.24	42.412
582.43	42.400
582.62	42.402
582.81	42.435
583.00	42.460
583.20	42.535
583.39	42.523
583.58	42.557
583.77	42.560
583.96	42.608
584.15	42.629
584.34	42.620
584.54	42.724
584.73	42.759
584.92	42.779
585.11	42.787
585.30	42.797
585.49	42.800
585.68	42.861
585.88	42.907
586.07	42.942
586.26	42.962
586.45	43.028
586.64	43.012
586.83	42.982
587.02	43.060
587.22	43.114
587.41	43.052
587.60	43.067
587.79	43.022
587.98	42.997
588.17	42.999
588.36	43.034
588.55	43.000
588.74	43.036
588.94	43.113
589.13	43.064
589.32	43.038
589.51	43.145
589.70	43.190
589.89	43.237
590.08	43.267
590.27	43.203
590.46	43.186
590.66	43.204
590.85	43.205
591.04	43.223
591.23	43.254
591.42	43.283
591.61	43.268
591.80	43.293
591.99	43.278
592.18	43.220
592.37	43.271
592.57	43.311
592.76	43.275
592.95	43.304
593.14	43.267
593.33	43.302
593.52	43.297
593.71	43.295
593.90	43.212
594.09	43.257
594.28	43.338
594.47	43.387
594.66	43.428
594.85	43.485
595.05	43.477
595.24	43.482
595.43	43.476
595.62	43.577
595.81	43.577
596.00	43.652
596.19	43.669
596.38	43.732
596.57	43.742
596.76	43.764
596.95	43.736
597.14	43.772
597.33	43.837
597.52	43.871
597.71	43.867
597.90	43.931
598.09	43.918
598.28	43.890
598.47	43.850
598.67	43.899
598.86	43.888
599.05	43.951
599.24	43.866
599.43	43.871
599.62	43.818
599.81	43.784
600.00	43.814
600.19	43.881
600.38	43.881
600.57	43.909
600.76	43.894
600.95	43.914
601.14	43.937
601.33	44.080
601.52	44.115
601.71	44.198
601.90	44.219
602.09	44.161
602.28	44.119
602.47	44.149
602.66	44.158
602.85	44.108
603.04	44.064
603.23	44.042
603.42	43.953
603.61	43.965
603.80	44.006
603.99	44.042
604.18	44.083
604.37	44.150
604.56	44.176
604.75	44.233
604.94	44.302
605.13	44.310
605.32	44.366
605.51	44.472
605.70	44.516
605.89	44.465
606.08	44.494
606.27	44.531
606.46	44.550
606.65	44.538
606.84	44.478
607.03	44.441
607.22	44.509
607.41	44.479
607.60	44.454
607.79	44.372
607.98	44.380
608.17	44.413
608.36	44.420
608.55	44.347
608.74	44.403
608.93	44.451
609.12	44.542
609.31	44.558
609.49	44.585
609.68	44.522
609.87	44.535
610.06	44.497
610.25	44.461
610.44	44.478
610.63	44.571
610.82	44.542
611.01	44.560
611.20	44.474
611.39	44.459
611.58	44.470
611.77	44.545
611.96	44.576
612.15	44.581
612.34	44.575
612.53	44.565
612.72	44.563
612.90	44.607
613.09	44.670
613.28	44.768
613.47	44.817
613.66	44.838
613.85	44.879
614.04	44.906
614.23	44.989
614.42	44.997
614.61	45.014
614.80	44.996
614.99	45.036
615.18	44.943
615.36	44.976
615.55	44.966
615.74	44.935
615.93	44.914
616.12	44.944
616.31	44.934
616.50	44.929
616.69	44.927
616.88	45.012
617.07	44.968
617.25	45.011
617.44	44.966
617.63	44.938
617.82	44.960
618.01	44.982
618.20	44.916
618.39	44.926
618.58	44.952
618.77	44.983
618.95	44.961
619.14	45.005
619.33	45.051
619.52	45.143
619.71	45.204
619.90	45.251
620.09	45.310
620.28	45.386
620.46	45.370
620.65	45.427
620.84	45.397
621.03	45.384
621.22	45.394
621.41	45.385
621.60	45.328
621.79	45.333
621.97	45.286
622.16	45.253
622.35	45.335
622.54	45.355
622.73	45.294
622.92	45.351
623.11	45.340
623.29	45.360
623.48	45.389
623.67	45.401
623.86	45.432
624.05	45.490
624.24	45.512
624.42	45.411
624.61	45.489
624.80	45.535
624.99	45.576
625.18	45.630
625.37	45.594
625.55	45.614
625.74	45.637
625.93	45.681
626.12	45.673
626.31	45.649
626.50	45.662
626.68	45.651
626.87	45.635
627.06	45.630
627.25	45.619
627.44	45.696
627.63	45.680
627.81	45.724
628.00	45.664
628.19	45.696
628.38	45.739
628.57	45.810
628.75	45.796
628.94	45.815
629.13	45.824
629.32	45.891
629.51	45.883
629.69	45.879
629.88	45.842
630.07	45.876
630.26	45.882
630.45	45.916
630.63	45.882
630.82	45.912
631.01	45.940
631.20	45.904
631.39	45.853
631.57	45.880
631.76	45.887
631.95	45.907
632.14	45.916
632.32	45.957
632.51	45.987
632.70	46.057
632.89	46.063
633.08	46.109
633.26	46.148
633.45	46.218
633.64	46.178
633.83	46.248
634.01	46.265
634.20	46.306
634.39	46.326
634.58	46.316
634.76	46.294
634.95	46.289
635.14	46.266
635.33	46.254
635.51	46.201
635.70	46.258
635.89	46.271
636.08	46.304
636.26	46.291
636.45	46.248
636.64	46.190
636.83	46.205
637.01	46.254
637.20	46.343
637.39	46.375
637.58	46.377
637.76	46.347
637.95	46.334
638.14	46.285
638.33	46.320
638.51	46.320
638.70	46.420
638.89	46.463
639.07	46.415
639.26	46.406
639.45	46.418
639.64	46.455
639.82	46.498
640.01	46.495
640.20	46.572
640.38	46.572
640.57	46.651
640.76	46.627
640.95	46.624
641.13	46.701
641.32	46.675
641.51	46.656
641.69	46.651
641.88	46.669
642.07	46.755
642.26	46.804
642.44	46.836
642.63	46.768
642.82	46.820
643.00	46.792
643.19	46.785
643.38	46.784
643.56	46.834
643.75	46.911
643.94	46.912
644.12	46.906
644.31	46.844
644.50	46.820
644.68	46.867
644.87	46.867
645.06	46.917
645.24	46.965
645.43	47.007
645.62	47.025
645.81	46.978
645.99	47.024
646.18	47.002
646.37	47.067
646.55	47.124
646.74	47.149
646.92	47.105
647.11	47.086
647.30	47.026
647.48	47.025
647.67	47.036
647.86	47.053
648.04	47.072
648.23	47.095
648.42	47.055
648.60	47.031
648.79	47.037
648.98	47.050
649.16	47.097
649.35	47.102
649.54	47.125
649.72	47.050
649.91	47.003
650.09	47.009
650.28	46.987
650.47	46.956
650.65	46.961
650.84	47.017
651.03	47.047
651.21	46.998
651.40	47.073
651.59	47.023
651.77	47.127
651.96	47.252
652.14	47.220
652.33	47.232
652.52	47.318
652.70	47.346
652.89	47.328
653.07	47.365
653.26	47.424
653.45	47.388
653.63	47.446
653.82	47.453
654.00	47.396
654.19	47.302
654.38	47.334
654.56	47.304
654.75	47.329
654.93	47.277
655.12	47.260
655.31	47.260
655.49	47.272
655.68	47.233
655.86	47.257
656.05	47.307
656.24	47.414
656.42	47.423
656.61	47.424
656.79	47.359
656.98	47.397
657.16	47.469
657.35	47.469
657.54	47.518
657.72	47.590
657.91	47.565
658.09	47.581
658.28	47.658
658.46	47.628
658.65	47.632
658.84	47.747
659.02	47.801
659.21	47.673
659.39	47.725
659.58	47.680
659.76	47.672
659.95	47.673
660.13	47.715
660.32	47.685
660.51	47.700
660.69	47.706
660.88	47.695
661.06	47.755
661.25	47.863
661.43	47.861
661.62	47.922
661.80	47.934
661.99	47.963
662.17	47.891
662.36	47.904
662.55	47.964
662.73	47.959
662.92	47.973
663.10	47.958
663.29	47.892
663.47	47.887
663.66	47.868
663.84	47.901
664.03	47.862
664.21	47.886
664.40	47.845
664.58	47.853
664.77	47.911
664.95	47.863
665.14	47.860
665.32	47.959
665.51	47.966
665.69	48.003
665.88	47.991
666.06	48.091
666.25	48.153
666.43	48.121
666.62	48.103
666.80	48.149
666.99	48.138
667.17	48.068
667.36	48.028
667.54	47.989
667.73	47.991
667.91	47.986
668.10	47.960
668.28	47.889
668.47	47.978
668.65	48.048
668.84	47.974
669.02	48.034
669.21	48.070
669.39	48.083
669.58	48.185
669.76	48.198
669.95	48.239
670.13	48.204
670.31	48.286
670.50	48.273
670.68	48.231
670.87	48.314
671.05	48.286
671.24	48.361
671.42	48.402
671.61	48.404
671.79	48.403
671.98	48.395
672.16	48.434
672.35	48.399
672.53	48.430
672.71	48.405
672.90	48.416
673.08	48.436
673.27	48.341
673.45	48.364
673.64	48.337
673.82	48.418
674.01	48.473
674.19	48.472
674.37	48.513
674.56	48.503
674.74	48.554
674.93	48.516
675.11	48.589
675.30	48.684
675.48	48.658
675.66	48.748
675.85	48.777
676.03	48.737
676.22	48.727
676.40	48.714
676.58	48.700
676.77	48.671
676.95	48.639
677.14	48.607
677.32	48.589
677.50	48.609
677.69	48.515
677.87	48.464
678.06	48.473
678.24	48.525
678.43	48.596
678.61	48.647
678.79	48.649
678.98	48.724
679.16	48.735
679.34	48.806
679.53	48.846
679.71	48.915
679.90	48.926
680.08	48.942
680.26	48.907
680.45	48.824
680.63	48.864
680.82	48.957
681.00	48.971
681.18	49.049
681.37	49.013
681.55	49.043
681.73	49.019
681.92	49.024
682.10	48.999
682.29	49.119
682.47	49.182
682.65	49.184
682.84	49.141
683.02	49.135
683.20	49.082
683.39	49.131
683.57	49.101
683.75	49.159
683.94	49.144
684.12	49.188
684.30	49.064
684.49	49.030
684.67	49.009
684.85	49.079
685.04	49.100
685.22	49.079
685.40	49.062
685.59	49.095
685.77	49.031
685.96	49.081
686.14	49.104
686.32	49.208
686.50	49.188
686.69	49.166
686.87	49.118
687.05	49.153
687.24	49.194
687.42	49.147
687.60	49.135
687.79	49.240
687.97	49.265
688.15	49.253
688.34	49.228
688.52	49.290
688.70	49.312
688.89	49.308
689.07	49.288
689.25	49.344
689.44	49.374
689.62	49.365
689.80	49.324
689.98	49.270
690.17	49.297
690.35	49.269
690.53	49.276
690.72	49.330
690.90	49.356
691.08	49.359
691.27	49.287
691.45	49.314
691.63	49.303
691.81	49.251
692.00	49.252
692.18	49.309
692.36	49.327
692.54	49.275
692.73	49.210
692.91	49.188
693.09	49.235
693.28	49.312
693.46	49.379
693.64	49.437
693.82	49.487
694.01	49.509
694.19	49.516
694.37	49.633
694.55	49.732
694.74	49.787
694.92	49.826
695.10	49.826
695.28	49.756
695.47	49.686
695.65	49.675
695.83	49.686
696.01	49.684
696.20	49.597
696.38	49.527
696.56	49.575
696.74	49.603
696.93	49.599
697.11	49.620
697.29	49.690
697.47	49.728
697.66	49.772
697.84	49.710
698.02	49.791
698.20	49.831
698.39	49.788
698.57	49.773
698.75	49.800
698.93	49.862
699.11	49.864
699.30	49.854
699.48	49.887
699.66	49.872
699.84	49.950
700.03	49.929
700.21	49.954
700.39	49.952
700.57	49.959
700.75	49.846
700.94	49.789
701.12	49.832
701.30	49.791
701.48	49.776
701.66	49.822
701.85	49.783
702.03	49.764
702.21	49.750
702.39	49.871
702.57	49.861
702.76	49.972
702.94	49.981
703.12	49.880
703.30	49.962
703.48	49.907
703.66	49.869
703.85	50.016
704.03	50.023
704.21	50.084
704.39	50.013
704.57	49.941
704.75	49.986
704.94	50.046
705.12	50.103
705.30	50.067
705.48	50.124
705.66	50.166
705.84	50.069
706.03	50.097
706.21	50.097
706.39	50.179
706.57	50.231
706.75	50.147
706.93	50.146
707.12	50.139
707.30	50.177
707.48	50.199
707.66	50.119
707.84	50.164
708.02	50.164
708.20	50.182
708.39	50.172
708.57	50.226
708.75	50.310
708.93	50.269
709.11	50.320
709.29	50.360
709.47	50.375
709.66	50.486
709.84	50.437
710.02	50.478
710.20	50.439
710.38	50.468
710.56	50.470
710.74	50.466
710.92	50.542
711.10	50.476
711.29	50.473
711.47	50.485
711.65	50.430
711.83	50.450
712.01	50.428
712.19	50.467
712.37	50.412
712.55	50.466
712.73	50.473
712.92	50.494
713.10	50.554
713.28	50.552
713.46	50.556
713.64	50.662
713.82	50.650
714.00	50.650
714.18	50.663
714.36	50.779
714.54	50.722
714.72	50.725
714.91	50.737
715.09	50.770
715.27	50.723
715.45	50.693
715.63	50.619
715.81	50.670
715.99	50.755
716.17	50.778
716.35	50.686
716.53	50.710
716.71	50.792
716.89	50.788
717.07	50.756
717.25	50.791
717.43	50.804
717.62	50.818
717.80	50.822
717.98	50.778
718.16	50.786
718.34	50.856
718.52	50.874
718.70	50.844
718.88	50.842
719.06	50.868
719.24	50.931
719.42	50.985
719.60	51.015
719.78	50.976
719.96	51.017
720.14	51.055
720.32	51.048
720.50	51.075
720.68	51.063
720.86	51.031
721.04	51.103
721.22	51.121
721.40	51.125
721.58	51.132
721.76	51.235
721.94	51.307
722.12	51.219
722.30	51.242
722.48	51.294
722.66	51.356
722.84	51.420
723.03	51.420
723.21	51.428
723.39	51.504
723.57	51.503
723.75	51.584
723.93	51.452
724.11	51.457
724.29	51.416
724.47	51.414
724.65	51.381
724.83	51.436
725.00	51.394
725.18	51.409
725.36	51.377
725.54	51.426
725.72	51.332
725.90	51.393
726.08	51.545
726.26	51.584
726.44	51.613
726.62	51.592
726.80	51.477
726.98	51.530
727.16	51.543
727.34	51.533
727.52	51.518
727.70	51.548
727.88	51.637
728.06	51.597
728.24	51.641
728.42	51.571
728.60	51.598
728.78	51.670
728.96	51.658
729.14	51.692
729.32	51.744
729.50	51.788
729.68	51.848
729.86	51.789
730.04	51.815
730.22	51.865
730.39	51.834
730.57	51.896
730.75	51.964
730.93	51.990
731.11	51.956
731.29	52.021
731.47	52.024
731.65	52.049
731.83	52.022
732.01	51.979
732.19	51.877
732.37	51.922
732.55	51.896
732.73	51.801
732.90	51.755
733.08	51.724
733.26	51.702
733.44	51.690
733.62	51.670
733.80	51.703
733.98	51.778
734.16	51.829
734.34	51.870
734.52	51.848
734.70	51.919
734.87	52.072
735.05	52.112
735.23	52.076
735.41	52.082
735.59	52.053
735.77	52.155
735.95	52.131
736.13	52.129
736.31	52.189
736.49	52.222
736.66	52.233
736.84	52.143
737.02	52.200
737.20	52.212
737.38	52.264
737.56	52.336
737.74	52.227
737.92	52.267
738.09	52.288
738.27	52.292
738.45	52.374
738.63	52.435
738.81	52.492
738.99	52.528
739.17	52.491
739.34	52.548
739.52	52.613
739.70	52.798
739.88	52.749
740.06	52.686
740.24	52.734
740.42	52.728
740.59	52.656
740.77	52.640
740.95	52.565
741.13	52.585
741.31	52.510
741.49	52.465
741.66	52.302
741.84	52.344
742.02	52.440
742.20	52.328
742.38	52.243
742.56	52.251
742.73	52.311
742.91	52.393
743.09	52.520
743.27	52.520
743.45	52.448
743.63	52.484
743.80	52.458
743.98	52.555
744.16	52.646
744.34	52.693
744.52	52.793
744.69	52.787
744.87	52.814
745.05	52.735
745.23	52.731
745.41	52.826
745.59	52.905
745.76	52.954
745.94	52.941
746.12	52.883
746.30	52.927
746.47	52.869
746.65	52.835
746.83	52.728
747.01	52.775
747.19	52.867
747.36	52.854
747.54	52.834
747.72	52.876
747.90	52.900
748.08	53.033
748.25	53.056
748.43	53.173
748.61	53.078
748.79	53.052
748.96	53.093
749.14	52.977
749.32	52.996
749.50	53.026
749.68	53.023
749.85	53.043
750.03	53.038
750.21	53.074
750.39	53.012
750.56	53.160
750.74	53.255
750.92	53.226
751.10	53.393
751.27	53.416
751.45	53.357
751.63	53.350
751.81	53.239
751.98	53.215
752.16	53.147
752.34	53.167
752.51	53.196
752.69	53.290
752.87	53.258
753.05	53.161
753.22	53.061
753.40	53.071
753.58	53.059
753.76	53.058
753.93	53.116
754.11	53.156
754.29	53.228
754.46	53.151
754.64	53.074
754.82	53.088
755.00	53.067
755.17	53.157
755.35	53.331
755.53	53.364
755.70	53.397
755.88	53.386
756.06	53.381
756.24	53.360
756.41	53.360
756.59	53.480
756.77	53.548
756.94	53.582
757.12	53.702
757.30	53.588
757.47	53.567
757.65	53.599
757.83	53.663
758.01	53.659
758.18	53.599
758.36	53.694
758.54	53.617
758.71	53.579
758.89	53.605
759.07	53.398
759.24	53.439
759.42	53.473
759.60	53.517
759.77	53.439
759.95	53.491
760.13	53.555
760.30	53.510
760.48	53.573
760.66	53.530
760.83	53.581
761.01	53.736
761.19	53.773
761.36	53.845
761.54	53.817
761.72	53.912
761.89	53.956
762.07	54.041
762.24	54.138
762.42	54.197
762.60	54.221
762.77	54.258
762.95	54.251
763.13	54.161
763.30	54.108
763.48	54.195
763.66	54.154
763.83	54.150
764.01	54.090
764.18	54.162
764.36	54.049
764.54	54.123
764.71	54.144
764.89	54.202
765.07	54.197
765.24	54.228
765.42	54.221
765.59	54.171
765.77	54.156
765.95	54.199
766.12	54.117
766.30	54.242
766.47	54.257
766.65	54.279
766.83	54.183
767.00	54.254
767.18	54.276
767.35	54.264
767.53	54.383
767.71	54.435
767.88	54.435
768.06	54.410
768.23	54.417
768.41	54.444
768.59	54.393
768.76	54.423
768.94	54.420
769.11	54.463
769.29	54.481
769.46	54.366
769.64	54.352
769.82	54.336
769.99	54.460
770.17	54.379
770.34	54.384
770.52	54.474
770.69	54.490
770.87	54.587
771.05	54.570
771.22	54.484
771.40	54.612
771.57	54.682
771.75	54.701
771.92	54.689
772.10	54.742
772.27	54.793
772.45	54.673
772.63	54.755
772.80	54.580
772.98	54.575
773.15	54.621
773.33	54.578
773.50	54.500
773.68	54.496
773.85	54.508
774.03	54.566
774.20	54.502
774.38	54.608
774.55	54.608
774.73	54.746
774.91	54.878
775.08	54.902
775.26	54.955
775.43	54.903
775.61	54.814
775.78	54.760
775.96	54.716
776.13	54.680
776.31	54.613
776.48	54.660
776.66	54.606
776.83	54.545
777.01	54.702
777.18	54.637
777.36	54.724
777.53	54.873
777.71	54.884
777.88	54.835
778.06	54.914
778.23	55.019
778.41	54.933
778.58	55.009
778.76	54.898
778.93	54.771
779.11	54.746
779.28	54.826
779.46	54.829
779.63	54.765
779.80	54.775
779.98	54.789
780.15	54.698
780.33	54.689
780.50	54.724
780.68	54.668
780.85	54.696
781.03	54.764
781.20	54.722
781.38	54.678
781.55	54.798
781.73	54.835
781.90	54.778
782.08	54.966
782.25	54.956
782.42	55.019
782.60	55.123
782.77	55.120
782.95	55.098
783.12	54.938
783.30	54.917
783.47	54.884
783.65	54.935
783.82	54.998
783.99	54.846
784.17	54.940
784.34	54.879
784.52	54.938
784.69	54.936
784.87	55.022
785.04	55.273
785.21	55.437
785.39	55.496
785.56	55.426
785.74	55.472
785.91	55.503
786.08	55.529
786.26	55.535
786.43	55.635
786.61	55.667
786.78	55.682
786.96	55.506
787.13	55.424
787.30	55.333
787.48	55.487
787.65	55.495
787.83	55.524
788.00	55.517
788.17	55.483
788.35	55.249
788.52	55.228
788.70	55.214
788.87	55.386
789.04	55.340
789.22	55.542
789.39	55.475
789.56	55.419
789.74	55.401
789.91	55.363
790.09	55.463
790.26	55.628
790.43	55.789
790.61	55.772
790.78	55.727
790.95	55.756
791.13	55.731
791.30	55.705
791.47	55.746
791.65	55.833
791.82	55.912
792.00	55.881
792.17	55.869
792.34	55.806
792.52	55.754
792.69	55.850
792.86	55.947
793.04	55.930
793.21	55.936
793.38	55.951
793.56	55.903
793.73	55.850
793.90	55.914
794.08	55.883
794.25	55.956
794.42	55.934
794.60	55.876
794.77	55.746
794.94	55.622
795.12	55.736
795.29	55.783
795.46	55.740
795.64	55.662
795.81	55.597
795.98	55.684
796.16	55.578
796.33	55.665
796.50	55.753
796.68	55.819
796.85	55.781
797.02	55.724
797.19	55.671
797.37	55.691
797.54	55.770
797.71	55.798
797.89	55.770
798.06	55.708
798.23	55.779
798.41	55.702
798.58	55.809
798.75	55.966
798.92	56.024
799.10	56.149
799.27	56.249
799.44	56.339
799.62	56.353
799.79	56.467
799.96	56.573
800.13	56.454
800.31	56.457
800.48	56.403
800.65	56.460
800.82	56.368
801.00	56.313
801.17	56.346
801.34	56.377
801.52	56.260
801.69	56.163
801.86	56.253
802.03	56.405
802.21	56.370
802.38	56.316
802.55	56.178
802.72	56.221
802.90	56.264
803.07	56.335
803.24	56.360
803.41	56.564
803.59	56.558
803.76	56.577
803.93	56.539
804.10	56.654
804.27	56.767
804.45	56.816
804.62	56.862
804.79	56.835
804.96	56.749
805.14	56.747
805.31	56.762
805.48	56.861
805.65	56.742
805.82	56.854
806.00	56.690
806.17	56.725
806.34	56.723
806.51	56.740
806.69	56.753
806.86	56.807
807.03	56.771
807.20	56.601
807.37	56.571
807.55	56.680
807.72	56.635
807.89	56.799
808.06	56.863
808.23	56.955
808.41	56.954
808.58	57.066
808.75	56.982
808.92	56.886
809.09	57.141
809.26	57.108
809.44	57.123
809.61	57.045
809.78	57.120
809.95	56.993
810.12	56.971
810.30	57.068
810.47	57.075
810.64	57.213
810.81	57.435
810.98	57.372
811.15	57.451
811.33	57.425
811.50	57.510
811.67	57.346
811.84	57.500
812.01	57.441
812.18	57.404
812.35	57.252
812.53	57.307
812.70	57.262
812.87	57.169
813.04	57.257
813.21	57.245
813.38	57.204
813.55	57.296
813.73	57.228
813.90	57.203
814.07	57.165
814.24	57.237
814.41	57.110
814.58	57.111
814.75	57.136
814.93	57.120
815.10	57.237
815.27	57.399
815.44	57.462
815.61	57.447
815.78	57.828
815.95	57.813
816.12	57.912
816.29	58.032
816.47	58.066
816.64	58.006
816.81	57.849
816.98	57.869
817.15	57.736
817.32	57.732
817.49	57.779
817.66	57.443
817.83	57.349
818.00	57.329
818.18	57.381
818.35	57.235
818.52	57.268
818.69	57.495
818.86	57.259
819.03	57.336
819.20	57.118
819.37	57.023
819.54	57.136
819.71	57.418
819.88	57.303
820.05	57.129
820.23	57.151
820.40	57.265
820.57	57.051
820.74	57.253
820.91	57.112
821.08	57.396
821.25	57.458
821.42	57.373
821.59	57.282
821.76	57.409
821.93	57.494
822.10	57.492
822.27	57.460
822.44	57.567
822.61	57.580
822.78	57.765
822.95	57.751
823.12	57.722
823.29	57.741
823.47	57.692
823.64	57.655
823.81	57.492
823.98	57.556
824.15	57.530
824.32	57.419
824.49	57.246
824.66	57.154
824.83	57.014
825.00	57.074
825.17	57.097
825.34	57.141
825.51	57.115
825.68	57.157
825.85	57.235
826.02	57.351
826.19	57.534
826.36	57.720
826.53	57.876
826.70	58.081
826.87	58.090
827.04	58.069
827.21	58.036
827.38	57.976
827.55	58.028
827.72	57.888
827.89	57.667
828.06	57.658
828.23	57.566
828.40	57.625
828.57	57.417
828.74	57.364
828.91	57.435
829.08	57.412
829.25	57.606
829.42	57.686
829.59	57.761
829.76	58.077
829.93	57.921
830.10	57.914
830.27	57.861
830.44	57.932
830.60	57.922
830.77	57.942
830.94	58.067
831.11	57.916
831.28	57.941
831.45	57.949
831.62	57.869
831.79	58.048
831.96	58.250
832.13	58.143
832.30	58.163
832.47	58.272
832.64	58.347
832.81	58.413
832.98	58.482
833.15	58.627
833.32	58.804
833.49	58.822
833.65	58.709
833.82	58.649
833.99	58.618
834.16	58.584
834.33	58.558
834.50	58.662
834.67	58.655
834.84	58.710
835.01	58.477
835.18	58.404
835.35	58.245
835.52	58.323
835.69	58.274
835.85	58.408
836.02	58.346
836.19	58.458
836.36	58.321
836.53	58.245
836.70	58.398
836.87	58.600
837.04	58.708
837.21	58.780
837.38	58.799
837.54	58.774
837.71	58.819
837.88	58.981
838.05	58.716
838.22	58.547
838.39	58.489
838.56	58.297
838.73	58.151
838.89	58.158
839.06	58.186
839.23	58.219
839.40	58.341
839.57	58.315
839.74	58.070
839.91	58.479
840.08	58.508
840.24	58.603
840.41	58.604
840.58	58.628
840.75	58.441
840.92	58.444
841.09	58.375
841.26	58.437
841.42	58.516
841.59	58.788
841.76	58.579
841.93	58.681
842.10	58.765
842.27	58.868
842.43	58.869
842.60	59.033
842.77	59.076
842.94	59.301
843.11	59.038
843.28	58.811
843.44	58.667
843.61	58.744
843.78	58.788
843.95	58.782
844.12	58.898
844.28	58.900
844.45	58.820
844.62	58.824
844.79	58.594
844.96	58.806
845.13	58.819
845.29	59.165
845.46	58.988
845.63	59.065
845.80	59.039
845.97	58.863
846.13	58.900
846.30	59.027
846.47	58.862
846.64	59.113
846.81	59.076
846.97	59.271
847.14	58.888
847.31	58.991
847.48	59.151
847.64	59.154
847.81	59.080
847.98	59.257
848.15	59.021
848.32	59.179
848.48	59.210
848.65	59.245
848.82	58.968
848.99	59.211
849.15	58.981
849.32	58.622
849.49	58.358
849.66	58.658
849.82	58.516
849.99	58.621
850.16	58.611
850.33	58.345
850.49	58.267
850.66	58.577
850.83	58.459
851.00	58.887
851.16	59.067
851.33	59.186
851.50	59.186
851.67	59.297
851.83	59.318
852.00	59.460
852.17	59.812
852.34	59.771
852.50	59.625
852.67	59.831
852.84	59.563
853.01	59.566
853.17	59.863
853.34	59.592
853.51	59.423
853.67	59.441
853.84	59.439
854.01	59.319
854.18	59.365
854.34	59.556
854.51	59.481
854.68	59.557
854.84	59.605
855.01	59.645
855.18	59.744
855.34	59.870
855.51	59.892
855.68	59.673
855.85	59.561
856.01	59.642
856.18	59.381
856.35	59.380
856.51	59.187
856.68	59.412
856.85	59.170
857.01	59.245
857.18	59.166
857.35	59.341
857.51	59.407
857.68	59.435
857.85	59.190
858.01	59.202
858.18	59.265
858.35	59.349
858.51	59.047
858.68	59.349
858.85	59.359
859.01	59.619
859.18	59.382
859.35	59.677
859.51	59.696
859.68	60.097
859.85	60.302
860.01	60.331
860.18	60.759
860.35	60.863
860.51	60.748
860.68	60.768
860.84	60.679
861.01	60.773
861.18	60.402
861.34	60.414
861.51	60.300
861.68	60.032
861.84	60.000
862.01	59.726
862.18	59.649
862.34	59.623
862.51	59.194
862.67	59.057
862.84	59.101
863.01	59.502
863.17	59.675
863.34	59.704
863.50	60.042
863.67	60.067
863.84	60.023
864.00	60.135
864.17	60.086
864.33	60.450
864.50	60.409
864.67	60.317
864.83	59.899
865.00	59.721
865.16	59.530
865.33	59.330
865.50	59.185
865.66	59.320
865.83	59.116
865.99	58.856
866.16	58.912
866.33	58.916
866.49	58.858
866.66	58.904
866.82	59.020
866.99	59.149
867.15	59.245
867.32	59.170
867.49	59.364
867.65	59.611
867.82	60.013
867.98	60.089
868.15	60.189
868.31	60.479
868.48	60.590
868.64	60.639
868.81	60.776
868.98	60.657
869.14	61.017
869.31	60.799
869.47	60.661
869.64	60.563
869.80	60.553
869.97	60.487
870.13	60.378
870.30	60.785
870.46	60.342
870.63	60.212
870.79	60.393
870.96	60.272
871.12	60.303
871.29	60.689
871.46	60.597
871.62	60.401
871.79	60.276
871.95	59.967
872.12	59.811
872.28	59.808
872.45	59.849
872.61	59.874
872.78	59.916
872.94	59.961
873.11	59.725
873.27	59.738
873.44	60.007
873.60	60.327
873.77	60.740
873.93	60.368
874.10	60.568
874.26	60.516
874.43	60.480
874.59	60.516
874.76	60.446
874.92	60.389
875.09	60.426
875.25	60.312
875.41	60.171
875.58	59.857
875.74	59.993
875.91	59.917
876.07	59.836
876.24	59.700
876.40	59.507
876.57	59.665
876.73	59.657
876.90	59.333
877.06	59.255
877.23	59.337
877.39	59.663
877.56	59.667
877.72	59.816
877.88	59.874
878.05	59.921
878.21	60.096
878.38	59.871
878.54	59.768
878.71	60.020
878.87	59.842
879.04	59.757
879.20	59.556
879.36	59.782
879.53	59.470
879.69	59.310
879.86	59.274
880.02	59.561
880.19	61.862
880.35	56.760
880.51	57.868
880.68	59.336
>>>>>End Processed Spectral Data<<<<<
