# Supplementary material for: Structure and pigment make the eyed elater’s eyespots black
Source: PeerJ. 2020 Jan 13;8:e8161. doi: 10.7717/peerj.8161 (PMC6964691; doi:10.7717/peerj.8161)
Supplement: Supplemental Information 3 — 42 text files with reflectance spectra and 1 R script text file [file peerj-08-8161-s003.zip › beetle/90_cuticle_VTEC000005069_1.txt]

SpectraSuite Data File
++++++++++++++++++++++++++++++++++++
Date: Sun Feb 03 13:48:11 EST 2019
User: Paul
Dark Spectrum Present: Yes
Reference Spectrum Present: Yes
Number of Sampled Component Spectra: 1
Spectrometers: USB4C01401
Integration Time (usec): 40000 (USB4C01401)
Spectra Averaged: 5 (USB4C01401)
Boxcar Smoothing: 5 (USB4C01401)
Correct for Electrical Dark: No (USB4C01401)
Strobe/Lamp Enabled: No (USB4C01401)
Correct for Detector Non-linearity: No (USB4C01401)
Correct for Stray Light: No (USB4C01401)
Number of Pixels in Processed Spectrum: 3648
>>>>>Begin Processed Spectral Data<<<<<
179.04	-167.500
179.26	-167.500
179.47	-167.500
179.69	137.143
179.90	140.789
180.12	-1082.222
180.33	-900.000
180.55	-3416.667
180.76	-257.143
180.98	0.000
181.19	-443.478
181.41	-506.667
181.62	243.396
181.84	62.955
182.05	46.769
182.27	34.610
182.48	31.053
182.70	38.355
182.91	39.186
183.13	38.244
183.34	36.071
183.56	37.648
183.77	37.593
183.99	37.574
184.20	37.265
184.41	35.923
184.63	37.640
184.84	38.756
185.06	37.687
185.27	38.131
185.49	38.591
185.70	38.659
185.92	36.466
186.13	35.449
186.35	35.474
186.56	35.398
186.78	36.650
186.99	35.244
187.21	33.659
187.42	34.726
187.64	33.013
187.85	32.746
188.06	32.037
188.28	32.249
188.49	32.689
188.71	33.055
188.92	33.062
189.14	33.338
189.35	32.836
189.57	33.849
189.78	32.223
190.00	33.238
190.21	33.633
190.42	35.372
190.64	37.150
190.85	36.162
191.07	35.945
191.28	35.192
191.50	34.820
191.71	35.365
191.93	34.629
192.14	36.124
192.36	35.738
192.57	36.664
192.78	35.554
193.00	35.144
193.21	36.929
193.43	36.975
193.64	38.188
193.86	38.594
194.07	38.821
194.28	39.050
194.50	38.194
194.71	38.482
194.93	37.863
195.14	39.210
195.36	36.621
195.57	34.927
195.78	35.140
196.00	35.476
196.21	37.248
196.43	37.827
196.64	38.435
196.86	38.487
197.07	38.486
197.28	37.745
197.50	36.790
197.71	38.566
197.93	39.748
198.14	38.663
198.36	38.127
198.57	36.649
198.78	35.960
199.00	35.795
199.21	35.684
199.43	36.345
199.64	35.625
199.85	34.205
200.07	34.522
200.28	34.546
200.50	33.734
200.71	34.068
200.92	34.553
201.14	35.000
201.35	34.112
201.57	33.948
201.78	32.878
201.99	35.143
202.21	37.310
202.42	38.027
202.64	36.388
202.85	37.928
203.06	37.699
203.28	36.758
203.49	36.779
203.71	37.649
203.92	37.831
204.13	37.483
204.35	36.791
204.56	36.990
204.78	36.278
204.99	38.063
205.20	37.981
205.42	37.973
205.63	38.525
205.85	38.997
206.06	38.598
206.27	38.873
206.49	40.714
206.70	41.040
206.91	40.964
207.13	40.713
207.34	39.244
207.56	39.480
207.77	37.527
207.98	37.426
208.20	37.151
208.41	37.085
208.62	36.841
208.84	36.084
209.05	35.780
209.27	34.932
209.48	34.739
209.69	34.869
209.91	35.085
210.12	37.062
210.33	37.156
210.55	36.623
210.76	36.634
210.97	36.645
211.19	36.241
211.40	35.417
211.61	36.058
211.83	36.618
212.04	36.247
212.26	34.980
212.47	33.788
212.68	34.774
212.90	35.754
213.11	35.796
213.32	37.110
213.54	37.823
213.75	38.525
213.96	37.091
214.18	37.953
214.39	39.376
214.60	38.926
214.82	40.400
215.03	38.671
215.24	38.333
215.46	39.407
215.67	38.384
215.88	37.789
216.10	38.637
216.31	39.828
216.52	40.200
216.74	40.184
216.95	41.804
217.16	41.633
217.38	42.188
217.59	42.515
217.80	42.564
218.02	42.301
218.23	43.068
218.44	42.310
218.66	42.624
218.87	42.447
219.08	42.548
219.30	41.767
219.51	41.387
219.72	41.325
219.94	40.848
220.15	40.265
220.36	40.234
220.58	39.669
220.79	39.477
221.00	38.915
221.22	38.382
221.43	38.448
221.64	38.715
221.85	38.325
222.07	38.490
222.28	38.726
222.49	39.051
222.71	39.257
222.92	38.886
223.13	38.866
223.35	38.795
223.56	38.631
223.77	38.208
223.99	38.028
224.20	38.155
224.41	37.627
224.62	37.321
224.84	37.024
225.05	36.595
225.26	36.767
225.48	36.683
225.69	36.598
225.90	36.456
226.11	36.408
226.33	36.248
226.54	36.085
226.75	36.087
226.97	36.089
227.18	35.839
227.39	35.790
227.60	35.500
227.82	35.327
228.03	35.251
228.24	35.203
228.46	35.163
228.67	35.139
228.88	34.990
229.09	35.055
229.31	34.958
229.52	34.986
229.73	35.004
229.95	35.062
230.16	35.208
230.37	35.195
230.58	35.091
230.80	35.142
231.01	35.154
231.22	35.304
231.43	35.296
231.65	35.355
231.86	35.311
232.07	35.274
232.28	35.336
232.50	35.259
232.71	35.247
232.92	35.424
233.14	35.315
233.35	35.306
233.56	35.293
233.77	35.282
233.99	35.232
234.20	35.304
234.41	35.312
234.62	35.344
234.84	35.459
235.05	35.522
235.26	35.548
235.47	35.655
235.69	35.693
235.90	35.686
236.11	35.753
236.32	35.844
236.53	35.938
236.75	36.079
236.96	36.045
237.17	36.042
237.38	36.078
237.60	36.140
237.81	36.168
238.02	36.269
238.23	36.329
238.45	36.348
238.66	36.365
238.87	36.373
239.08	36.370
239.30	36.445
239.51	36.550
239.72	36.579
239.93	36.571
240.14	36.545
240.36	36.509
240.57	36.539
240.78	36.604
240.99	36.620
241.21	36.676
241.42	36.672
241.63	36.706
241.84	36.634
242.05	36.699
242.27	36.772
242.48	36.791
242.69	36.831
242.90	36.849
243.11	36.824
243.33	36.830
243.54	36.807
243.75	36.813
243.96	36.827
244.18	36.881
244.39	36.878
244.60	36.867
244.81	36.949
245.02	36.904
245.24	36.955
245.45	36.978
245.66	36.998
245.87	36.999
246.08	37.001
246.30	37.072
246.51	37.014
246.72	36.969
246.93	36.950
247.14	36.941
247.35	36.898
247.57	36.913
247.78	36.905
247.99	36.921
248.20	36.957
248.41	36.987
248.63	36.905
248.84	36.969
249.05	36.964
249.26	36.968
249.47	36.912
249.68	36.909
249.90	36.822
250.11	36.783
250.32	36.731
250.53	36.667
250.74	36.643
250.96	36.629
251.17	36.555
251.38	36.555
251.59	36.513
251.80	36.511
252.01	36.507
252.23	36.509
252.44	36.566
252.65	36.533
252.86	36.532
253.07	36.512
253.28	36.516
253.50	36.513
253.71	36.462
253.92	36.445
254.13	36.467
254.34	36.470
254.55	36.454
254.76	36.385
254.98	36.416
255.19	36.402
255.40	36.395
255.61	36.310
255.82	36.293
256.03	36.305
256.25	36.265
256.46	36.226
256.67	36.258
256.88	36.223
257.09	36.203
257.30	36.208
257.51	36.176
257.73	36.162
257.94	36.172
258.15	36.165
258.36	36.189
258.57	36.153
258.78	36.118
258.99	36.100
259.20	36.097
259.42	36.114
259.63	36.047
259.84	36.032
260.05	35.983
260.26	35.961
260.47	35.955
260.68	35.944
260.90	35.931
261.11	35.933
261.32	35.873
261.53	35.857
261.74	35.791
261.95	35.759
262.16	35.708
262.37	35.667
262.58	35.621
262.80	35.575
263.01	35.525
263.22	35.519
263.43	35.497
263.64	35.472
263.85	35.442
264.06	35.425
264.27	35.406
264.48	35.415
264.70	35.424
264.91	35.438
265.12	35.406
265.33	35.361
265.54	35.340
265.75	35.284
265.96	35.245
266.17	35.208
266.38	35.142
266.59	35.100
266.81	35.037
267.02	34.978
267.23	34.925
267.44	34.886
267.65	34.821
267.86	34.788
268.07	34.751
268.28	34.719
268.49	34.667
268.70	34.664
268.91	34.642
269.13	34.620
269.34	34.614
269.55	34.608
269.76	34.563
269.97	34.579
270.18	34.581
270.39	34.578
270.60	34.576
270.81	34.599
271.02	34.580
271.23	34.580
271.44	34.573
271.65	34.565
271.87	34.533
272.08	34.546
272.29	34.523
272.50	34.517
272.71	34.485
272.92	34.507
273.13	34.464
273.34	34.492
273.55	34.457
273.76	34.470
273.97	34.476
274.18	34.472
274.39	34.479
274.60	34.470
274.81	34.432
275.02	34.458
275.24	34.422
275.45	34.450
275.66	34.404
275.87	34.425
276.08	34.392
276.29	34.348
276.50	34.347
276.71	34.305
276.92	34.299
277.13	34.288
277.34	34.239
277.55	34.178
277.76	34.135
277.97	34.113
278.18	34.074
278.39	34.050
278.60	34.028
278.81	33.978
279.02	33.970
279.23	33.913
279.44	33.878
279.65	33.866
279.86	33.870
280.08	33.857
280.29	33.850
280.50	33.864
280.71	33.818
280.92	33.820
281.13	33.824
281.34	33.837
281.55	33.852
281.76	33.869
281.97	33.870
282.18	33.872
282.39	33.880
282.60	33.852
282.81	33.823
283.02	33.860
283.23	33.840
283.44	33.845
283.65	33.807
283.86	33.788
284.07	33.728
284.28	33.693
284.49	33.628
284.70	33.580
284.91	33.536
285.12	33.499
285.33	33.432
285.54	33.390
285.75	33.292
285.96	33.264
286.17	33.228
286.38	33.235
286.59	33.210
286.80	33.224
287.01	33.202
287.22	33.237
287.43	33.253
287.64	33.290
287.85	33.322
288.06	33.380
288.27	33.369
288.48	33.369
288.69	33.399
288.90	33.408
289.11	33.402
289.32	33.401
289.53	33.375
289.74	33.345
289.95	33.354
290.16	33.304
290.37	33.278
290.58	33.246
290.79	33.233
291.00	33.199
291.21	33.202
291.42	33.225
291.63	33.223
291.83	33.225
292.04	33.240
292.25	33.244
292.46	33.286
292.67	33.316
292.88	33.379
293.09	33.421
293.30	33.456
293.51	33.455
293.72	33.476
293.93	33.503
294.14	33.544
294.35	33.574
294.56	33.591
294.77	33.601
294.98	33.636
295.19	33.612
295.40	33.626
295.61	33.664
295.82	33.694
296.03	33.709
296.24	33.735
296.45	33.745
296.66	33.721
296.86	33.712
297.07	33.709
297.28	33.718
297.49	33.734
297.70	33.717
297.91	33.680
298.12	33.659
298.33	33.629
298.54	33.599
298.75	33.573
298.96	33.573
299.17	33.546
299.38	33.560
299.59	33.532
299.80	33.534
300.00	33.508
300.21	33.495
300.42	33.501
300.63	33.490
300.84	33.482
301.05	33.472
301.26	33.456
301.47	33.459
301.68	33.416
301.89	33.381
302.10	33.361
302.31	33.355
302.52	33.327
302.72	33.293
302.93	33.280
303.14	33.256
303.35	33.207
303.56	33.182
303.77	33.136
303.98	33.095
304.19	33.068
304.40	33.018
304.61	32.987
304.82	32.969
305.02	32.937
305.23	32.893
305.44	32.859
305.65	32.852
305.86	32.833
306.07	32.826
306.28	32.800
306.49	32.770
306.70	32.754
306.91	32.750
307.11	32.701
307.32	32.691
307.53	32.680
307.74	32.661
307.95	32.624
308.16	32.594
308.37	32.571
308.58	32.551
308.79	32.540
308.99	32.526
309.20	32.505
309.41	32.488
309.62	32.455
309.83	32.420
310.04	32.405
310.25	32.405
310.46	32.380
310.66	32.364
310.87	32.344
311.08	32.311
311.29	32.261
311.50	32.204
311.71	32.198
311.92	32.159
312.12	32.133
312.33	32.098
312.54	32.048
312.75	32.022
312.96	31.962
313.17	31.925
313.38	31.876
313.59	31.832
313.79	31.822
314.00	31.759
314.21	31.724
314.42	31.683
314.63	31.659
314.84	31.641
315.04	31.587
315.25	31.583
315.46	31.596
315.67	31.613
315.88	31.614
316.09	31.608
316.30	31.621
316.50	31.634
316.71	31.661
316.92	31.649
317.13	31.663
317.34	31.699
317.55	31.664
317.75	31.644
317.96	31.628
318.17	31.611
318.38	31.584
318.59	31.577
318.80	31.574
319.00	31.542
319.21	31.535
319.42	31.500
319.63	31.490
319.84	31.488
320.05	31.482
320.25	31.438
320.46	31.439
320.67	31.433
320.88	31.445
321.09	31.442
321.29	31.469
321.50	31.475
321.71	31.498
321.92	31.496
322.13	31.479
322.34	31.422
322.54	31.382
322.75	31.274
322.96	31.167
323.17	31.016
323.38	30.839
323.58	30.669
323.79	30.507
324.00	30.376
324.21	30.244
324.42	30.159
324.62	30.105
324.83	30.084
325.04	30.133
325.25	30.196
325.46	30.316
325.66	30.501
325.87	30.664
326.08	30.830
326.29	30.995
326.50	31.162
326.70	31.286
326.91	31.377
327.12	31.420
327.33	31.405
327.53	31.362
327.74	31.287
327.95	31.159
328.16	31.025
328.37	30.910
328.57	30.780
328.78	30.661
328.99	30.574
329.20	30.489
329.41	30.461
329.61	30.474
329.82	30.484
330.03	30.475
330.24	30.499
330.44	30.536
330.65	30.552
330.86	30.560
331.07	30.531
331.27	30.523
331.48	30.523
331.69	30.504
331.90	30.510
332.10	30.497
332.31	30.514
332.52	30.507
332.73	30.493
332.93	30.499
333.14	30.500
333.35	30.511
333.56	30.516
333.76	30.521
333.97	30.533
334.18	30.541
334.39	30.545
334.59	30.526
334.80	30.512
335.01	30.512
335.22	30.500
335.42	30.453
335.63	30.441
335.84	30.428
336.05	30.422
336.25	30.384
336.46	30.337
336.67	30.310
336.88	30.295
337.08	30.292
337.29	30.276
337.50	30.261
337.71	30.250
337.91	30.232
338.12	30.253
338.33	30.257
338.53	30.266
338.74	30.277
338.95	30.262
339.16	30.253
339.36	30.228
339.57	30.206
339.78	30.190
339.98	30.197
340.19	30.203
340.40	30.176
340.61	30.131
340.81	30.122
341.02	30.089
341.23	30.083
341.43	30.080
341.64	30.066
341.85	30.057
342.06	30.056
342.26	30.048
342.47	30.063
342.68	30.047
342.88	30.085
343.09	30.057
343.30	30.062
343.51	30.060
343.71	30.057
343.92	30.066
344.13	30.065
344.33	30.070
344.54	30.061
344.75	30.019
344.95	30.020
345.16	29.998
345.37	30.007
345.57	29.997
345.78	29.991
345.99	29.990
346.19	30.003
346.40	29.998
346.61	29.958
346.82	29.941
347.02	29.938
347.23	29.907
347.44	29.907
347.64	29.880
347.85	29.870
348.06	29.855
348.26	29.849
348.47	29.801
348.68	29.803
348.88	29.804
349.09	29.806
349.30	29.771
349.50	29.764
349.71	29.691
349.92	29.702
350.12	29.717
350.33	29.710
350.54	29.688
350.74	29.705
350.95	29.713
351.16	29.714
351.36	29.729
351.57	29.790
351.77	29.778
351.98	29.797
352.19	29.771
352.39	29.736
352.60	29.727
352.81	29.720
353.01	29.739
353.22	29.709
353.43	29.695
353.63	29.674
353.84	29.630
354.05	29.625
354.25	29.658
354.46	29.680
354.67	29.671
354.87	29.635
355.08	29.618
355.28	29.578
355.49	29.564
355.70	29.543
355.90	29.541
356.11	29.515
356.32	29.493
356.52	29.454
356.73	29.438
356.93	29.463
357.14	29.480
357.35	29.500
357.55	29.487
357.76	29.516
357.97	29.525
358.17	29.541
358.38	29.588
358.58	29.641
358.79	29.672
359.00	29.673
359.20	29.676
359.41	29.711
359.61	29.726
359.82	29.767
360.03	29.790
360.23	29.835
360.44	29.799
360.64	29.807
360.85	29.815
361.06	29.797
361.26	29.822
361.47	29.820
361.67	29.817
361.88	29.823
362.09	29.833
362.29	29.816
362.50	29.785
362.70	29.800
362.91	29.777
363.12	29.783
363.32	29.785
363.53	29.750
363.73	29.694
363.94	29.641
364.15	29.587
364.35	29.534
364.56	29.492
364.76	29.464
364.97	29.412
365.17	29.365
365.38	29.281
365.59	29.261
365.79	29.243
366.00	29.259
366.20	29.258
366.41	29.251
366.61	29.267
366.82	29.247
367.03	29.259
367.23	29.300
367.44	29.358
367.64	29.370
367.85	29.405
368.05	29.422
368.26	29.418
368.47	29.480
368.67	29.504
368.88	29.484
369.08	29.495
369.29	29.473
369.49	29.447
369.70	29.436
369.90	29.451
370.11	29.419
370.31	29.426
370.52	29.417
370.73	29.382
370.93	29.352
371.14	29.333
371.34	29.342
371.55	29.322
371.75	29.317
371.96	29.263
372.16	29.233
372.37	29.211
372.57	29.183
372.78	29.190
372.99	29.136
373.19	29.122
373.40	29.130
373.60	29.118
373.81	29.138
374.01	29.149
374.22	29.180
374.42	29.204
374.63	29.235
374.83	29.223
375.04	29.213
375.24	29.269
375.45	29.298
375.65	29.327
375.86	29.321
376.06	29.335
376.27	29.325
376.47	29.315
376.68	29.315
376.88	29.343
377.09	29.411
377.29	29.423
377.50	29.426
377.70	29.440
377.91	29.448
378.11	29.466
378.32	29.460
378.52	29.466
378.73	29.476
378.93	29.455
379.14	29.414
379.34	29.370
379.55	29.336
379.75	29.342
379.96	29.309
380.16	29.244
380.37	29.203
380.57	29.161
380.78	29.122
380.98	29.069
381.19	29.055
381.39	29.032
381.60	29.010
381.80	28.999
382.01	28.953
382.21	28.937
382.42	28.967
382.62	28.986
382.83	29.027
383.03	29.061
383.24	29.103
383.44	29.124
383.65	29.152
383.85	29.164
384.06	29.199
384.26	29.247
384.47	29.274
384.67	29.310
384.87	29.322
385.08	29.323
385.28	29.327
385.49	29.316
385.69	29.324
385.90	29.292
386.10	29.270
386.31	29.261
386.51	29.213
386.72	29.219
386.92	29.192
387.13	29.175
387.33	29.170
387.53	29.152
387.74	29.132
387.94	29.112
388.15	29.092
388.35	29.091
388.56	29.062
388.76	29.033
388.97	28.999
389.17	28.941
389.37	28.885
389.58	28.838
389.78	28.832
389.99	28.828
390.19	28.820
390.40	28.838
390.60	28.826
390.80	28.867
391.01	28.887
391.21	28.878
391.42	28.889
391.62	28.907
391.83	28.937
392.03	28.944
392.23	28.938
392.44	28.959
392.64	28.968
392.85	28.981
393.05	28.931
393.26	28.909
393.46	28.896
393.66	28.916
393.87	28.924
394.07	28.921
394.28	28.926
394.48	28.919
394.68	28.896
394.89	28.880
395.09	28.884
395.30	28.915
395.50	28.925
395.70	28.957
395.91	28.969
396.11	28.993
396.32	29.019
396.52	29.008
396.72	29.030
396.93	29.027
397.13	29.018
397.34	29.018
397.54	29.014
397.74	29.017
397.95	29.013
398.15	28.997
398.36	28.972
398.56	28.924
398.76	28.910
398.97	28.905
399.17	28.918
399.37	28.923
399.58	28.902
399.78	28.883
399.99	28.876
400.19	28.884
400.39	28.878
400.60	28.905
400.80	28.921
401.00	28.895
401.21	28.903
401.41	28.913
401.62	28.904
401.82	28.921
402.02	28.944
402.23	28.966
402.43	28.936
402.63	28.936
402.84	28.919
403.04	28.936
403.24	28.990
403.45	28.979
403.65	28.973
403.86	28.989
404.06	29.008
404.26	29.014
404.47	28.999
404.67	29.019
404.87	29.020
405.08	29.012
405.28	28.973
405.48	28.940
405.69	28.922
405.89	28.875
406.09	28.850
406.30	28.791
406.50	28.754
406.70	28.711
406.91	28.703
407.11	28.647
407.31	28.636
407.52	28.621
407.72	28.610
407.92	28.579
408.13	28.585
408.33	28.619
408.53	28.631
408.74	28.649
408.94	28.670
409.14	28.622
409.35	28.640
409.55	28.634
409.75	28.635
409.96	28.628
410.16	28.647
410.36	28.650
410.57	28.621
410.77	28.603
410.97	28.571
411.18	28.577
411.38	28.624
411.58	28.629
411.78	28.654
411.99	28.656
412.19	28.652
412.39	28.666
412.60	28.649
412.80	28.656
413.00	28.671
413.21	28.685
413.41	28.688
413.61	28.662
413.81	28.663
414.02	28.639
414.22	28.665
414.42	28.679
414.63	28.657
414.83	28.667
415.03	28.618
415.23	28.635
415.44	28.623
415.64	28.618
415.84	28.619
416.05	28.630
416.25	28.606
416.45	28.561
416.65	28.538
416.86	28.524
417.06	28.521
417.26	28.565
417.47	28.537
417.67	28.561
417.87	28.567
418.07	28.572
418.28	28.575
418.48	28.625
418.68	28.671
418.88	28.712
419.09	28.751
419.29	28.785
419.49	28.808
419.69	28.861
419.90	28.870
420.10	28.870
420.30	28.910
420.50	28.964
420.71	28.986
420.91	28.996
421.11	28.992
421.31	29.009
421.52	29.019
421.72	28.976
421.92	28.938
422.12	28.924
422.33	28.914
422.53	28.894
422.73	28.869
422.93	28.824
423.14	28.818
423.34	28.800
423.54	28.798
423.74	28.770
423.95	28.786
424.15	28.773
424.35	28.786
424.55	28.797
424.76	28.774
424.96	28.739
425.16	28.762
425.36	28.746
425.56	28.730
425.77	28.703
425.97	28.698
426.17	28.700
426.37	28.701
426.58	28.692
426.78	28.711
426.98	28.716
427.18	28.734
427.38	28.723
427.59	28.727
427.79	28.739
427.99	28.766
428.19	28.782
428.39	28.821
428.60	28.832
428.80	28.832
429.00	28.821
429.20	28.816
429.40	28.792
429.61	28.783
429.81	28.746
430.01	28.713
430.21	28.677
430.41	28.628
430.62	28.554
430.82	28.472
431.02	28.379
431.22	28.319
431.42	28.239
431.63	28.204
431.83	28.148
432.03	28.169
432.23	28.193
432.43	28.164
432.64	28.198
432.84	28.237
433.04	28.339
433.24	28.385
433.44	28.382
433.64	28.401
433.85	28.392
434.05	28.369
434.25	28.309
434.45	28.299
434.65	28.322
434.85	28.247
435.06	28.172
435.26	28.091
435.46	28.055
435.66	28.039
435.86	28.017
436.06	27.993
436.27	28.005
436.47	28.004
436.67	27.952
436.87	27.908
437.07	27.889
437.27	27.865
437.47	27.837
437.68	27.842
437.88	27.797
438.08	27.778
438.28	27.724
438.48	27.665
438.68	27.609
438.89	27.564
439.09	27.471
439.29	27.420
439.49	27.377
439.69	27.342
439.89	27.250
440.09	27.194
440.29	27.159
440.50	27.143
440.70	27.093
440.90	27.040
441.10	26.967
441.30	26.901
441.50	26.814
441.70	26.734
441.90	26.632
442.11	26.568
442.31	26.524
442.51	26.389
442.71	26.274
442.91	26.217
443.11	26.160
443.31	26.093
443.51	26.048
443.72	25.986
443.92	25.912
444.12	25.848
444.32	25.745
444.52	25.634
444.72	25.609
444.92	25.556
445.12	25.468
445.32	25.380
445.53	25.326
445.73	25.281
445.93	25.232
446.13	25.195
446.33	25.141
446.53	25.101
446.73	25.068
446.93	25.041
447.13	24.984
447.33	24.926
447.53	24.910
447.74	24.861
447.94	24.742
448.14	24.694
448.34	24.650
448.54	24.604
448.74	24.582
448.94	24.516
449.14	24.443
449.34	24.367
449.54	24.304
449.74	24.193
449.94	24.137
450.14	24.112
450.35	24.064
450.55	23.979
450.75	23.896
450.95	23.823
451.15	23.777
451.35	23.701
451.55	23.674
451.75	23.656
451.95	23.636
452.15	23.578
452.35	23.525
452.55	23.466
452.75	23.433
452.95	23.378
453.15	23.383
453.35	23.336
453.56	23.228
453.76	23.183
453.96	23.111
454.16	23.049
454.36	22.928
454.56	22.857
454.76	22.776
454.96	22.714
455.16	22.676
455.36	22.578
455.56	22.475
455.76	22.434
455.96	22.354
456.16	22.293
456.36	22.192
456.56	22.169
456.76	22.106
456.96	22.053
457.16	21.971
457.36	21.920
457.56	21.874
457.76	21.869
457.96	21.828
458.16	21.757
458.36	21.724
458.56	21.684
458.76	21.625
458.96	21.592
459.16	21.558
459.36	21.543
459.56	21.497
459.76	21.428
459.96	21.384
460.16	21.393
460.36	21.387
460.56	21.321
460.76	21.332
460.96	21.341
461.16	21.315
461.36	21.314
461.56	21.316
461.76	21.302
461.96	21.315
462.16	21.342
462.36	21.319
462.56	21.365
462.76	21.427
462.96	21.432
463.16	21.461
463.36	21.523
463.56	21.550
463.76	21.558
463.96	21.601
464.16	21.632
464.36	21.608
464.56	21.637
464.76	21.618
464.96	21.612
465.16	21.643
465.36	21.657
465.56	21.666
465.76	21.670
465.96	21.697
466.16	21.699
466.36	21.742
466.56	21.778
466.76	21.819
466.96	21.843
467.16	21.844
467.36	21.841
467.56	21.822
467.76	21.837
467.96	21.867
468.16	21.866
468.36	21.863
468.56	21.823
468.76	21.838
468.96	21.802
469.16	21.805
469.35	21.824
469.55	21.820
469.75	21.840
469.95	21.806
470.15	21.816
470.35	21.827
470.55	21.833
470.75	21.853
470.95	21.855
471.15	21.885
471.35	21.865
471.55	21.845
471.75	21.859
471.95	21.835
472.15	21.860
472.35	21.867
472.54	21.864
472.74	21.871
472.94	21.862
473.14	21.834
473.34	21.832
473.54	21.869
473.74	21.900
473.94	21.916
474.14	21.942
474.34	21.950
474.54	21.939
474.74	21.961
474.94	21.964
475.13	21.971
475.33	21.994
475.53	21.989
475.73	21.993
475.93	22.018
476.13	22.016
476.33	22.034
476.53	22.060
476.73	22.096
476.93	22.101
477.12	22.124
477.32	22.141
477.52	22.197
477.72	22.237
477.92	22.259
478.12	22.244
478.32	22.245
478.52	22.248
478.72	22.244
478.92	22.228
479.11	22.221
479.31	22.227
479.51	22.239
479.71	22.218
479.91	22.216
480.11	22.215
480.31	22.220
480.51	22.243
480.70	22.245
480.90	22.230
481.10	22.233
481.30	22.269
481.50	22.288
481.70	22.288
481.90	22.273
482.10	22.252
482.29	22.245
482.49	22.235
482.69	22.238
482.89	22.241
483.09	22.250
483.29	22.246
483.49	22.213
483.68	22.202
483.88	22.216
484.08	22.242
484.28	22.248
484.48	22.266
484.68	22.287
484.88	22.285
485.07	22.296
485.27	22.306
485.47	22.335
485.67	22.354
485.87	22.359
486.07	22.356
486.26	22.351
486.46	22.377
486.66	22.379
486.86	22.384
487.06	22.384
487.26	22.392
487.45	22.415
487.65	22.426
487.85	22.432
488.05	22.435
488.25	22.444
488.45	22.459
488.64	22.470
488.84	22.502
489.04	22.537
489.24	22.565
489.44	22.588
489.64	22.602
489.83	22.605
490.03	22.634
490.23	22.671
490.43	22.704
490.63	22.728
490.82	22.743
491.02	22.736
491.22	22.744
491.42	22.780
491.62	22.800
491.81	22.822
492.01	22.836
492.21	22.841
492.41	22.845
492.61	22.851
492.80	22.880
493.00	22.926
493.20	22.967
493.40	22.987
493.60	22.990
493.79	23.020
493.99	23.049
494.19	23.067
494.39	23.085
494.59	23.112
494.78	23.132
494.98	23.131
495.18	23.125
495.38	23.125
495.57	23.135
495.77	23.157
495.97	23.170
496.17	23.165
496.37	23.186
496.56	23.204
496.76	23.206
496.96	23.215
497.16	23.232
497.35	23.234
497.55	23.234
497.75	23.245
497.95	23.225
498.14	23.213
498.34	23.212
498.54	23.185
498.74	23.191
498.93	23.208
499.13	23.194
499.33	23.170
499.53	23.146
499.72	23.130
499.92	23.088
500.12	23.070
500.32	23.037
500.51	23.012
500.71	22.991
500.91	22.933
501.11	22.884
501.30	22.867
501.50	22.874
501.70	22.870
501.90	22.852
502.09	22.845
502.29	22.831
502.49	22.852
502.69	22.853
502.88	22.877
503.08	22.899
503.28	22.881
503.47	22.884
503.67	22.893
503.87	22.892
504.07	22.907
504.26	22.913
504.46	22.957
504.66	22.959
504.85	22.958
505.05	22.977
505.25	23.002
505.45	23.057
505.64	23.110
505.84	23.088
506.04	23.130
506.23	23.137
506.43	23.177
506.63	23.220
506.83	23.232
507.02	23.270
507.22	23.259
507.42	23.297
507.61	23.308
507.81	23.262
508.01	23.285
508.20	23.284
508.40	23.339
508.60	23.370
508.80	23.367
508.99	23.392
509.19	23.410
509.39	23.457
509.58	23.422
509.78	23.459
509.98	23.508
510.17	23.556
510.37	23.587
510.57	23.589
510.76	23.618
510.96	23.634
511.16	23.644
511.35	23.635
511.55	23.603
511.75	23.637
511.94	23.651
512.14	23.664
512.34	23.667
512.53	23.671
512.73	23.675
512.93	23.659
513.12	23.635
513.32	23.640
513.52	23.679
513.71	23.747
513.91	23.760
514.11	23.750
514.30	23.746
514.50	23.766
514.70	23.790
514.89	23.787
515.09	23.807
515.28	23.844
515.48	23.852
515.68	23.839
515.87	23.839
516.07	23.819
516.27	23.839
516.46	23.835
516.66	23.844
516.86	23.832
517.05	23.861
517.25	23.888
517.44	23.904
517.64	23.915
517.84	23.951
518.03	23.964
518.23	24.013
518.43	24.016
518.62	24.068
518.82	24.043
519.01	24.083
519.21	24.071
519.41	24.106
519.60	24.074
519.80	24.098
520.00	24.113
520.19	24.150
520.39	24.173
520.58	24.195
520.78	24.194
520.98	24.240
521.17	24.229
521.37	24.257
521.56	24.219
521.76	24.235
521.96	24.212
522.15	24.168
522.35	24.140
522.54	24.109
522.74	24.108
522.94	24.135
523.13	24.124
523.33	24.134
523.52	24.125
523.72	24.130
523.91	24.151
524.11	24.164
524.31	24.218
524.50	24.223
524.70	24.237
524.89	24.220
525.09	24.186
525.29	24.182
525.48	24.162
525.68	24.172
525.87	24.167
526.07	24.158
526.26	24.147
526.46	24.190
526.66	24.153
526.85	24.170
527.05	24.182
527.24	24.203
527.44	24.203
527.63	24.210
527.83	24.236
528.02	24.251
528.22	24.239
528.42	24.287
528.61	24.169
528.81	24.176
529.00	24.170
529.20	24.177
529.39	24.169
529.59	24.173
529.78	24.175
529.98	24.137
530.17	24.125
530.37	24.142
530.57	24.092
530.76	24.190
530.96	24.250
531.15	24.286
531.35	24.325
531.54	24.305
531.74	24.300
531.93	24.336
532.13	24.381
532.32	24.406
532.52	24.444
532.71	24.505
532.91	24.504
533.10	24.515
533.30	24.508
533.49	24.537
533.69	24.594
533.89	24.655
534.08	24.648
534.28	24.675
534.47	24.709
534.67	24.738
534.86	24.758
535.06	24.800
535.25	24.817
535.45	24.864
535.64	24.865
535.84	24.903
536.03	24.904
536.23	24.945
536.42	25.029
536.62	25.093
536.81	25.098
537.01	25.137
537.20	25.152
537.40	25.221
537.59	25.240
537.79	25.273
537.98	25.307
538.17	25.377
538.37	25.424
538.56	25.392
538.76	25.350
538.95	25.364
539.15	25.332
539.34	25.291
539.54	25.190
539.73	25.134
539.93	25.069
540.12	24.979
540.32	24.880
540.51	24.742
540.71	24.642
540.90	24.570
541.10	24.490
541.29	24.390
541.49	24.332
541.68	24.301
541.87	24.243
542.07	24.171
542.26	24.151
542.46	24.150
542.65	24.191
542.85	24.224
543.04	24.259
543.24	24.281
543.43	24.400
543.63	24.446
543.82	24.498
544.01	24.547
544.21	24.665
544.40	24.692
544.60	24.669
544.79	24.732
544.99	24.778
545.18	24.803
545.37	24.838
545.57	24.847
545.76	24.894
545.96	24.932
546.15	24.999
546.35	25.012
546.54	25.105
546.73	25.213
546.93	25.233
547.12	25.286
547.32	25.314
547.51	25.312
547.71	25.317
547.90	25.324
548.09	25.311
548.29	25.342
548.48	25.357
548.68	25.349
548.87	25.332
549.06	25.374
549.26	25.371
549.45	25.376
549.65	25.461
549.84	25.503
550.03	25.541
550.23	25.621
550.42	25.623
550.62	25.602
550.81	25.611
551.00	25.647
551.20	25.604
551.39	25.608
551.59	25.612
551.78	25.601
551.97	25.609
552.17	25.600
552.36	25.571
552.56	25.563
552.75	25.606
552.94	25.536
553.14	25.522
553.33	25.560
553.52	25.540
553.72	25.563
553.91	25.553
554.11	25.511
554.30	25.515
554.49	25.519
554.69	25.519
554.88	25.499
555.07	25.575
555.27	25.558
555.46	25.563
555.65	25.605
555.85	25.648
556.04	25.671
556.24	25.723
556.43	25.748
556.62	25.766
556.82	25.744
557.01	25.748
557.20	25.751
557.40	25.809
557.59	25.829
557.78	25.840
557.98	25.854
558.17	25.880
558.36	25.857
558.56	25.845
558.75	25.846
558.94	25.901
559.14	25.946
559.33	25.990
559.52	25.963
559.72	25.974
559.91	25.966
560.10	25.950
560.30	25.954
560.49	26.021
560.68	26.072
560.88	26.128
561.07	26.180
561.26	26.229
561.46	26.268
561.65	26.399
561.84	26.475
562.04	26.522
562.23	26.516
562.42	26.539
562.62	26.513
562.81	26.482
563.00	26.413
563.19	26.363
563.39	26.276
563.58	26.195
563.77	26.038
563.97	25.878
564.16	25.746
564.35	25.651
564.55	25.551
564.74	25.485
564.93	25.430
565.12	25.409
565.32	25.327
565.51	25.323
565.70	25.321
565.90	25.322
566.09	25.403
566.28	25.489
566.47	25.585
566.67	25.629
566.86	25.657
567.05	25.731
567.25	25.799
567.44	25.889
567.63	25.897
567.82	25.950
568.02	26.013
568.21	26.026
568.40	26.069
568.59	26.098
568.79	26.130
568.98	26.197
569.17	26.190
569.36	26.189
569.56	26.230
569.75	26.347
569.94	26.373
570.14	26.440
570.33	26.503
570.52	26.464
570.71	26.457
570.91	26.431
571.10	26.449
571.29	26.471
571.48	26.447
571.68	26.440
571.87	26.355
572.06	26.382
572.25	26.353
572.44	26.322
572.64	26.391
572.83	26.402
573.02	26.449
573.21	26.399
573.41	26.334
573.60	26.392
573.79	26.379
573.98	26.472
574.18	26.437
574.37	26.500
574.56	26.489
574.75	26.490
574.94	26.519
575.14	26.521
575.33	26.533
575.52	26.635
575.71	26.665
575.91	26.741
576.10	26.731
576.29	26.732
576.48	26.698
576.67	26.780
576.87	26.803
577.06	26.809
577.25	26.793
577.44	26.777
577.63	26.742
577.83	26.753
578.02	26.680
578.21	26.678
578.40	26.683
578.59	26.685
578.79	26.644
578.98	26.622
579.17	26.567
579.36	26.606
579.55	26.622
579.74	26.633
579.94	26.643
580.13	26.715
580.32	26.686
580.51	26.689
580.70	26.721
580.90	26.735
581.09	26.661
581.28	26.690
581.47	26.640
581.66	26.663
581.85	26.672
582.05	26.641
582.24	26.654
582.43	26.659
582.62	26.664
582.81	26.625
583.00	26.632
583.20	26.709
583.39	26.778
583.58	26.795
583.77	26.836
583.96	26.796
584.15	26.753
584.34	26.703
584.54	26.682
584.73	26.725
584.92	26.708
585.11	26.662
585.30	26.676
585.49	26.654
585.68	26.642
585.88	26.635
586.07	26.691
586.26	26.741
586.45	26.820
586.64	26.881
586.83	26.871
587.02	26.946
587.22	26.996
587.41	26.986
587.60	26.978
587.79	27.033
587.98	27.013
588.17	27.005
588.36	26.992
588.55	26.911
588.74	26.910
588.94	26.895
589.13	26.856
589.32	26.858
589.51	26.862
589.70	26.851
589.89	26.884
590.08	26.923
590.27	26.887
590.46	26.937
590.66	26.975
590.85	26.952
591.04	26.976
591.23	27.002
591.42	27.030
591.61	26.985
591.80	26.996
591.99	26.956
592.18	26.900
592.37	26.918
592.57	26.916
592.76	26.935
592.95	26.966
593.14	26.937
593.33	26.962
593.52	26.934
593.71	27.022
593.90	27.007
594.09	27.091
594.28	27.181
594.47	27.225
594.66	27.234
594.85	27.222
595.05	27.181
595.24	27.152
595.43	27.110
595.62	27.103
595.81	27.087
596.00	27.114
596.19	27.044
596.38	27.059
596.57	27.075
596.76	27.097
596.95	27.110
597.14	27.138
597.33	27.202
597.52	27.193
597.71	27.216
597.90	27.225
598.09	27.202
598.28	27.245
598.47	27.185
598.67	27.176
598.86	27.159
599.05	27.180
599.24	27.226
599.43	27.259
599.62	27.298
599.81	27.331
600.00	27.331
600.19	27.363
600.38	27.296
600.57	27.337
600.76	27.304
600.95	27.303
601.14	27.300
601.33	27.301
601.52	27.292
601.71	27.333
601.90	27.335
602.09	27.349
602.28	27.382
602.47	27.400
602.66	27.383
602.85	27.446
603.04	27.438
603.23	27.394
603.42	27.384
603.61	27.404
603.80	27.394
603.99	27.413
604.18	27.381
604.37	27.349
604.56	27.393
604.75	27.413
604.94	27.383
605.13	27.325
605.32	27.394
605.51	27.412
605.70	27.353
605.89	27.325
606.08	27.315
606.27	27.385
606.46	27.376
606.65	27.385
606.84	27.394
607.03	27.412
607.22	27.509
607.41	27.424
607.60	27.422
607.79	27.476
607.98	27.459
608.17	27.432
608.36	27.333
608.55	27.343
608.74	27.336
608.93	27.325
609.12	27.293
609.31	27.289
609.49	27.347
609.68	27.352
609.87	27.345
610.06	27.343
610.25	27.370
610.44	27.448
610.63	27.495
610.82	27.484
611.01	27.548
611.20	27.587
611.39	27.573
611.58	27.581
611.77	27.612
611.96	27.634
612.15	27.651
612.34	27.634
612.53	27.644
612.72	27.644
612.90	27.648
613.09	27.603
613.28	27.613
613.47	27.628
613.66	27.637
613.85	27.612
614.04	27.612
614.23	27.638
614.42	27.656
614.61	27.647
614.80	27.625
614.99	27.704
615.18	27.696
615.36	27.708
615.55	27.706
615.74	27.728
615.93	27.730
616.12	27.737
616.31	27.711
616.50	27.705
616.69	27.735
616.88	27.783
617.07	27.760
617.25	27.755
617.44	27.746
617.63	27.786
617.82	27.787
618.01	27.798
618.20	27.778
618.39	27.842
618.58	27.856
618.77	27.845
618.95	27.861
619.14	27.807
619.33	27.882
619.52	27.853
619.71	27.839
619.90	27.839
620.09	27.847
620.28	27.873
620.46	27.846
620.65	27.861
620.84	27.837
621.03	27.833
621.22	27.928
621.41	27.879
621.60	27.900
621.79	27.868
621.97	27.867
622.16	27.869
622.35	27.901
622.54	27.881
622.73	27.846
622.92	27.806
623.11	27.806
623.29	27.739
623.48	27.738
623.67	27.760
623.86	27.791
624.05	27.854
624.24	27.862
624.42	27.871
624.61	27.922
624.80	27.969
624.99	28.049
625.18	28.010
625.37	28.089
625.55	28.112
625.74	28.114
625.93	28.125
626.12	28.055
626.31	28.062
626.50	28.051
626.68	28.005
626.87	27.974
627.06	27.961
627.25	28.011
627.44	27.971
627.63	27.950
627.81	27.990
628.00	28.023
628.19	28.024
628.38	28.031
628.57	28.002
628.75	28.013
628.94	28.030
629.13	28.072
629.32	28.112
629.51	28.094
629.69	28.109
629.88	28.103
630.07	28.097
630.26	28.105
630.45	28.101
630.63	28.110
630.82	28.158
631.01	28.202
631.20	28.152
631.39	28.116
631.57	28.141
631.76	28.161
631.95	28.165
632.14	28.163
632.32	28.212
632.51	28.254
632.70	28.293
632.89	28.328
633.08	28.334
633.26	28.371
633.45	28.404
633.64	28.396
633.83	28.408
634.01	28.429
634.20	28.448
634.39	28.464
634.58	28.455
634.76	28.467
634.95	28.446
635.14	28.421
635.33	28.420
635.51	28.398
635.70	28.416
635.89	28.406
636.08	28.364
636.26	28.359
636.45	28.336
636.64	28.311
636.83	28.321
637.01	28.332
637.20	28.365
637.39	28.366
637.58	28.392
637.76	28.394
637.95	28.431
638.14	28.444
638.33	28.458
638.51	28.427
638.70	28.461
638.89	28.451
639.07	28.433
639.26	28.413
639.45	28.428
639.64	28.436
639.82	28.447
640.01	28.445
640.20	28.396
640.38	28.404
640.57	28.452
640.76	28.409
640.95	28.410
641.13	28.438
641.32	28.494
641.51	28.512
641.69	28.462
641.88	28.447
642.07	28.452
642.26	28.578
642.44	28.531
642.63	28.490
642.82	28.556
643.00	28.561
643.19	28.561
643.38	28.549
643.56	28.565
643.75	28.580
643.94	28.586
644.12	28.591
644.31	28.491
644.50	28.515
644.68	28.562
644.87	28.553
645.06	28.566
645.24	28.523
645.43	28.485
645.62	28.491
645.81	28.546
645.99	28.578
646.18	28.606
646.37	28.697
646.55	28.751
646.74	28.770
646.92	28.747
647.11	28.744
647.30	28.770
647.48	28.834
647.67	28.818
647.86	28.789
648.04	28.803
648.23	28.786
648.42	28.786
648.60	28.765
648.79	28.744
648.98	28.769
649.16	28.745
649.35	28.791
649.54	28.723
649.72	28.698
649.91	28.697
650.09	28.675
650.28	28.674
650.47	28.699
650.65	28.699
650.84	28.715
651.03	28.706
651.21	28.684
651.40	28.637
651.59	28.656
651.77	28.735
651.96	28.770
652.14	28.807
652.33	28.799
652.52	28.747
652.70	28.775
652.89	28.774
653.07	28.796
653.26	28.863
653.45	28.932
653.63	28.955
653.82	28.875
654.00	28.816
654.19	28.791
654.38	28.853
654.56	28.869
654.75	28.892
654.93	28.886
655.12	28.945
655.31	28.979
655.49	28.953
655.68	29.009
655.86	29.103
656.05	29.176
656.24	29.174
656.42	29.170
656.61	29.167
656.79	29.137
656.98	29.144
657.16	29.099
657.35	29.063
657.54	29.056
657.72	28.995
657.91	28.982
658.09	28.966
658.28	28.989
658.46	28.958
658.65	28.955
658.84	28.977
659.02	28.957
659.21	28.953
659.39	28.968
659.58	28.981
659.76	28.982
659.95	28.963
660.13	28.964
660.32	28.986
660.51	28.982
660.69	28.960
660.88	28.972
661.06	29.013
661.25	29.023
661.43	28.999
661.62	29.015
661.80	29.031
661.99	29.016
662.17	29.021
662.36	29.025
662.55	29.032
662.73	29.063
662.92	29.047
663.10	29.081
663.29	29.074
663.47	29.084
663.66	29.048
663.84	29.097
664.03	29.081
664.21	29.090
664.40	29.029
664.58	29.033
664.77	29.046
664.95	29.047
665.14	28.998
665.32	29.008
665.51	28.999
665.69	29.019
665.88	29.025
666.06	29.084
666.25	29.089
666.43	29.105
666.62	29.145
666.80	29.150
666.99	29.099
667.17	29.106
667.36	29.098
667.54	29.160
667.73	29.190
667.91	29.151
668.10	29.140
668.28	29.129
668.47	29.209
668.65	29.176
668.84	29.171
669.02	29.279
669.21	29.312
669.39	29.314
669.58	29.280
669.76	29.299
669.95	29.320
670.13	29.329
670.31	29.376
670.50	29.345
670.68	29.324
670.87	29.337
671.05	29.248
671.24	29.274
671.42	29.275
671.61	29.327
671.79	29.294
671.98	29.337
672.16	29.291
672.35	29.230
672.53	29.246
672.71	29.284
672.90	29.310
673.08	29.399
673.27	29.388
673.45	29.395
673.64	29.333
673.82	29.347
674.01	29.318
674.19	29.364
674.37	29.449
674.56	29.429
674.74	29.430
674.93	29.383
675.11	29.382
675.30	29.381
675.48	29.432
675.66	29.516
675.85	29.543
676.03	29.539
676.22	29.503
676.40	29.465
676.58	29.430
676.77	29.382
676.95	29.384
677.14	29.341
677.32	29.359
677.50	29.366
677.69	29.280
677.87	29.281
678.06	29.288
678.24	29.371
678.43	29.377
678.61	29.420
678.79	29.482
678.98	29.519
679.16	29.557
679.34	29.555
679.53	29.556
679.71	29.630
679.90	29.623
680.08	29.676
680.26	29.631
680.45	29.674
680.63	29.702
680.82	29.749
681.00	29.722
681.18	29.729
681.37	29.718
681.55	29.735
681.73	29.679
681.92	29.701
682.10	29.608
682.29	29.648
682.47	29.619
682.65	29.618
682.84	29.585
683.02	29.640
683.20	29.607
683.39	29.671
683.57	29.659
683.75	29.696
683.94	29.739
684.12	29.827
684.30	29.788
684.49	29.764
684.67	29.801
684.85	29.790
685.04	29.754
685.22	29.818
685.40	29.780
685.59	29.808
685.77	29.829
685.96	29.761
686.14	29.781
686.32	29.843
686.50	29.848
686.69	29.818
686.87	29.842
687.05	29.875
687.24	29.843
687.42	29.855
687.60	29.843
687.79	29.893
687.97	29.950
688.15	29.861
688.34	29.850
688.52	29.867
688.70	29.899
688.89	29.866
689.07	29.861
689.25	29.855
689.44	29.841
689.62	29.795
689.80	29.749
689.98	29.682
690.17	29.808
690.35	29.753
690.53	29.726
690.72	29.685
690.90	29.716
691.08	29.713
691.27	29.684
691.45	29.717
691.63	29.765
691.81	29.736
692.00	29.737
692.18	29.669
692.36	29.689
692.54	29.648
692.73	29.649
692.91	29.623
693.09	29.677
693.28	29.713
693.46	29.685
693.64	29.634
693.82	29.712
694.01	29.756
694.19	29.776
694.37	29.842
694.55	29.924
694.74	29.965
694.92	30.070
695.10	30.060
695.28	30.036
695.47	30.030
695.65	30.070
695.83	30.030
696.01	30.027
696.20	29.999
696.38	29.957
696.56	30.018
696.74	30.032
696.93	29.974
697.11	29.942
697.29	29.983
697.47	29.968
697.66	30.013
697.84	30.005
698.02	30.063
698.20	30.164
698.39	30.166
698.57	30.152
698.75	30.165
698.93	30.200
699.11	30.295
699.30	30.304
699.48	30.378
699.66	30.345
699.84	30.308
700.03	30.274
700.21	30.168
700.39	30.188
700.57	30.124
700.75	30.103
700.94	30.040
701.12	29.989
701.30	29.990
701.48	29.965
701.66	29.989
701.85	30.057
702.03	30.060
702.21	30.079
702.39	30.055
702.57	30.099
702.76	30.141
702.94	30.144
703.12	30.136
703.30	30.093
703.48	30.071
703.66	30.029
703.85	30.041
704.03	30.039
704.21	30.037
704.39	30.043
704.57	30.070
704.75	30.026
704.94	30.061
705.12	30.053
705.30	30.084
705.48	30.111
705.66	30.156
705.84	30.143
706.03	30.153
706.21	30.188
706.39	30.225
706.57	30.233
706.75	30.254
706.93	30.271
707.12	30.323
707.30	30.354
707.48	30.385
707.66	30.393
707.84	30.406
708.02	30.436
708.20	30.410
708.39	30.453
708.57	30.456
708.75	30.463
708.93	30.487
709.11	30.454
709.29	30.524
709.47	30.469
709.66	30.473
709.84	30.481
710.02	30.463
710.20	30.478
710.38	30.453
710.56	30.408
710.74	30.416
710.92	30.463
711.10	30.468
711.29	30.375
711.47	30.423
711.65	30.414
711.83	30.442
712.01	30.454
712.19	30.497
712.37	30.495
712.55	30.541
712.73	30.506
712.92	30.464
713.10	30.494
713.28	30.511
713.46	30.557
713.64	30.543
713.82	30.523
714.00	30.539
714.18	30.494
714.36	30.483
714.54	30.494
714.72	30.491
714.91	30.483
715.09	30.505
715.27	30.530
715.45	30.450
715.63	30.448
715.81	30.474
715.99	30.454
716.17	30.498
716.35	30.487
716.53	30.487
716.71	30.543
716.89	30.562
717.07	30.558
717.25	30.637
717.43	30.679
717.62	30.721
717.80	30.690
717.98	30.720
718.16	30.764
718.34	30.817
718.52	30.871
718.70	30.897
718.88	30.898
719.06	30.848
719.24	30.798
719.42	30.895
719.60	30.856
719.78	30.893
719.96	30.858
720.14	30.791
720.32	30.847
720.50	30.789
720.68	30.789
720.86	30.764
721.04	30.893
721.22	30.866
721.40	30.818
721.58	30.893
721.76	30.937
721.94	31.009
722.12	31.048
722.30	30.992
722.48	31.055
722.66	31.089
722.84	31.161
723.03	31.105
723.21	31.157
723.39	31.188
723.57	31.170
723.75	31.128
723.93	31.078
724.11	31.089
724.29	31.085
724.47	31.085
724.65	31.034
724.83	31.007
725.00	30.961
725.18	31.006
725.36	30.984
725.54	31.043
725.72	31.049
725.90	31.120
726.08	31.202
726.26	31.211
726.44	31.156
726.62	31.189
726.80	31.199
726.98	31.297
727.16	31.242
727.34	31.254
727.52	31.282
727.70	31.263
727.88	31.281
728.06	31.247
728.24	31.228
728.42	31.249
728.60	31.237
728.78	31.268
728.96	31.230
729.14	31.315
729.32	31.352
729.50	31.365
729.68	31.446
729.86	31.449
730.04	31.506
730.22	31.629
730.39	31.600
730.57	31.649
730.75	31.642
730.93	31.703
731.11	31.703
731.29	31.710
731.47	31.652
731.65	31.652
731.83	31.664
732.01	31.578
732.19	31.513
732.37	31.587
732.55	31.572
732.73	31.559
732.90	31.557
733.08	31.541
733.26	31.560
733.44	31.584
733.62	31.572
733.80	31.588
733.98	31.670
734.16	31.687
734.34	31.736
734.52	31.788
734.70	31.870
734.87	31.878
735.05	31.878
735.23	31.856
735.41	31.878
735.59	31.876
735.77	31.845
735.95	31.827
736.13	31.840
736.31	31.782
736.49	31.773
736.66	31.752
736.84	31.734
737.02	31.710
737.20	31.718
737.38	31.701
737.56	31.769
737.74	31.757
737.92	31.746
738.09	31.744
738.27	31.817
738.45	31.791
738.63	31.861
738.81	31.835
738.99	31.871
739.17	31.839
739.34	31.862
739.52	31.837
739.70	31.914
739.88	31.980
740.06	31.983
740.24	31.945
740.42	32.018
740.59	31.970
740.77	32.060
740.95	32.084
741.13	32.077
741.31	32.106
741.49	32.157
741.66	32.116
741.84	32.087
742.02	32.139
742.20	32.085
742.38	32.025
742.56	31.963
742.73	31.981
742.91	31.963
743.09	32.073
743.27	32.109
743.45	32.002
743.63	32.020
743.80	31.953
743.98	31.966
744.16	32.106
744.34	32.145
744.52	32.230
744.69	32.197
744.87	32.219
745.05	32.180
745.23	32.130
745.41	32.254
745.59	32.321
745.76	32.444
745.94	32.467
746.12	32.416
746.30	32.441
746.47	32.396
746.65	32.405
746.83	32.372
747.01	32.374
747.19	32.385
747.36	32.402
747.54	32.361
747.72	32.312
747.90	32.309
748.08	32.372
748.25	32.396
748.43	32.454
748.61	32.408
748.79	32.431
748.96	32.513
749.14	32.533
749.32	32.476
749.50	32.543
749.68	32.573
749.85	32.618
750.03	32.620
750.21	32.577
750.39	32.473
750.56	32.516
750.74	32.581
750.92	32.494
751.10	32.504
751.27	32.580
751.45	32.542
751.63	32.547
751.81	32.438
751.98	32.391
752.16	32.408
752.34	32.477
752.51	32.631
752.69	32.669
752.87	32.727
753.05	32.720
753.22	32.644
753.40	32.600
753.58	32.642
753.76	32.721
753.93	32.735
754.11	32.788
754.29	32.832
754.46	32.698
754.64	32.713
754.82	32.741
755.00	32.777
755.17	32.834
755.35	32.849
755.53	32.921
755.70	32.990
755.88	33.064
756.06	33.090
756.24	33.148
756.41	33.196
756.59	33.122
756.77	33.104
756.94	33.106
757.12	33.156
757.30	33.222
757.47	33.157
757.65	33.070
757.83	33.092
758.01	33.127
758.18	33.099
758.36	33.144
758.54	33.172
758.71	33.208
758.89	33.240
759.07	33.145
759.24	33.191
759.42	33.259
759.60	33.293
759.77	33.246
759.95	33.164
760.13	33.200
760.30	33.218
760.48	33.232
760.66	33.247
760.83	33.248
761.01	33.368
761.19	33.352
761.36	33.302
761.54	33.307
761.72	33.333
761.89	33.491
762.07	33.552
762.24	33.654
762.42	33.696
762.60	33.704
762.77	33.784
762.95	33.779
763.13	33.778
763.30	33.816
763.48	33.932
763.66	33.958
763.83	33.946
764.01	33.923
764.18	33.911
764.36	33.948
764.54	33.921
764.71	33.851
764.89	33.886
765.07	33.940
765.24	33.936
765.42	33.973
765.59	34.007
765.77	33.985
765.95	34.030
766.12	33.914
766.30	33.919
766.47	33.960
766.65	34.030
766.83	34.027
767.00	33.991
767.18	34.031
767.35	33.900
767.53	33.959
767.71	33.963
767.88	33.944
768.06	33.956
768.23	33.974
768.41	34.093
768.59	34.027
768.76	34.018
768.94	34.030
769.11	34.076
769.29	34.152
769.46	34.040
769.64	34.003
769.82	33.958
769.99	34.046
770.17	34.013
770.34	33.953
770.52	34.049
770.69	34.031
770.87	34.111
771.05	34.105
771.22	34.051
771.40	34.223
771.57	34.267
771.75	34.253
771.92	34.231
772.10	34.329
772.27	34.339
772.45	34.280
772.63	34.301
772.80	34.199
772.98	34.181
773.15	34.238
773.33	34.164
773.50	34.158
773.68	34.212
773.85	34.232
774.03	34.088
774.20	34.066
774.38	34.108
774.55	34.119
774.73	34.229
774.91	34.276
775.08	34.278
775.26	34.278
775.43	34.360
775.61	34.363
775.78	34.307
775.96	34.367
776.13	34.419
776.31	34.427
776.48	34.489
776.66	34.392
776.83	34.329
777.01	34.437
777.18	34.446
777.36	34.361
777.53	34.412
777.71	34.442
777.88	34.510
778.06	34.477
778.23	34.497
778.41	34.511
778.58	34.678
778.76	34.731
778.93	34.750
779.11	34.801
779.28	34.832
779.46	34.869
779.63	34.872
779.80	34.872
779.98	34.901
780.15	34.839
780.33	34.824
780.50	34.735
780.68	34.800
780.85	34.784
781.03	34.824
781.20	34.837
781.38	34.878
781.55	34.926
781.73	35.000
781.90	34.882
782.08	34.972
782.25	35.023
782.42	35.126
782.60	35.064
782.77	34.952
782.95	34.898
783.12	34.829
783.30	34.795
783.47	34.893
783.65	34.800
783.82	34.924
783.99	34.917
784.17	34.918
784.34	34.825
784.52	34.853
784.69	34.836
784.87	34.820
785.04	35.036
785.21	35.073
785.39	35.024
785.56	35.000
785.74	35.004
785.91	35.021
786.08	34.984
786.26	35.121
786.43	35.166
786.61	35.353
786.78	35.483
786.96	35.363
787.13	35.371
787.30	35.402
787.48	35.567
787.65	35.639
787.83	35.700
788.00	35.673
788.17	35.604
788.35	35.549
788.52	35.539
788.70	35.464
788.87	35.622
789.04	35.599
789.22	35.595
789.39	35.603
789.56	35.620
789.74	35.579
789.91	35.586
790.09	35.609
790.26	35.684
790.43	35.756
790.61	35.886
790.78	35.738
790.95	35.767
791.13	35.767
791.30	35.874
791.47	35.872
791.65	35.869
791.82	35.961
792.00	36.049
792.17	36.022
792.34	35.934
792.52	35.860
792.69	35.990
792.86	35.954
793.04	35.998
793.21	35.850
793.38	35.804
793.56	35.882
793.73	35.870
793.90	35.789
794.08	35.777
794.25	35.803
794.42	35.812
794.60	35.744
794.77	35.792
794.94	35.892
795.12	35.927
795.29	36.007
795.46	36.050
795.64	36.153
795.81	36.213
795.98	36.313
796.16	36.274
796.33	36.288
796.50	36.353
796.68	36.402
796.85	36.298
797.02	36.272
797.19	36.257
797.37	36.178
797.54	36.035
797.71	35.969
797.89	35.819
798.06	35.833
798.23	35.856
798.41	35.795
798.58	35.853
798.75	35.867
798.92	35.989
799.10	36.074
799.27	36.095
799.44	36.190
799.62	36.196
799.79	36.308
799.96	36.288
800.13	36.171
800.31	36.289
800.48	36.235
800.65	36.251
800.82	36.152
801.00	36.110
801.17	36.216
801.34	36.332
801.52	36.408
801.69	36.470
801.86	36.623
802.03	36.760
802.21	36.779
802.38	36.800
802.55	36.809
802.72	36.891
802.90	36.970
803.07	36.963
803.24	36.835
803.41	36.919
803.59	36.906
803.76	36.885
803.93	36.785
804.10	36.712
804.27	36.724
804.45	36.624
804.62	36.592
804.79	36.549
804.96	36.609
805.14	36.642
805.31	36.600
805.48	36.626
805.65	36.610
805.82	36.788
806.00	36.805
806.17	36.934
806.34	36.955
806.51	36.934
806.69	37.000
806.86	37.026
807.03	37.120
807.20	37.179
807.37	37.145
807.55	37.125
807.72	36.998
807.89	37.039
808.06	37.057
808.23	37.223
808.41	37.318
808.58	37.259
808.75	37.179
808.92	37.006
809.09	36.977
809.26	37.013
809.44	37.111
809.61	37.197
809.78	37.268
809.95	37.151
810.12	37.244
810.30	37.112
810.47	37.167
810.64	37.148
810.81	37.354
810.98	37.440
811.15	37.567
811.33	37.461
811.50	37.485
811.67	37.447
811.84	37.506
812.01	37.263
812.18	37.325
812.35	37.322
812.53	37.412
812.70	37.360
812.87	37.297
813.04	37.272
813.21	37.248
813.38	37.210
813.55	37.213
813.73	37.251
813.90	37.351
814.07	37.479
814.24	37.449
814.41	37.642
814.58	37.579
814.75	37.505
814.93	37.474
815.10	37.632
815.27	37.787
815.44	37.710
815.61	37.668
815.78	37.816
815.95	37.739
816.12	37.789
816.29	37.662
816.47	37.673
816.64	37.775
816.81	37.733
816.98	37.712
817.15	37.609
817.32	37.641
817.49	37.613
817.66	37.528
817.83	37.462
818.00	37.403
818.18	37.434
818.35	37.368
818.52	37.352
818.69	37.426
818.86	37.372
819.03	37.407
819.20	37.495
819.37	37.582
819.54	37.652
819.71	37.823
819.88	37.905
820.05	37.654
820.23	37.847
820.40	37.825
820.57	37.933
820.74	38.021
820.91	38.008
821.08	37.974
821.25	37.910
821.42	37.799
821.59	37.709
821.76	37.907
821.93	38.096
822.10	38.097
822.27	38.204
822.44	38.099
822.61	38.091
822.78	38.122
822.95	38.177
823.12	38.211
823.29	38.310
823.47	38.388
823.64	38.259
823.81	38.233
823.98	38.202
824.15	38.154
824.32	38.187
824.49	38.183
824.66	38.079
824.83	38.146
825.00	38.054
825.17	38.037
825.34	38.047
825.51	37.933
825.68	37.856
825.85	37.875
826.02	37.754
826.19	37.860
826.36	37.872
826.53	38.107
826.70	38.033
826.87	38.077
827.04	37.969
827.21	37.795
827.38	37.796
827.55	38.001
827.72	38.009
827.89	38.052
828.06	37.975
828.23	38.001
828.40	37.963
828.57	37.980
828.74	37.934
828.91	38.085
829.08	38.226
829.25	38.431
829.42	38.369
829.59	38.388
829.76	38.662
829.93	38.560
830.10	38.515
830.27	38.526
830.44	38.451
830.60	38.503
830.77	38.545
830.94	38.565
831.11	38.278
831.28	38.358
831.45	38.540
831.62	38.378
831.79	38.463
831.96	38.543
832.13	38.521
832.30	38.737
832.47	38.777
832.64	38.752
832.81	38.888
832.98	39.064
833.15	39.111
833.32	38.950
833.49	38.879
833.65	38.752
833.82	38.659
833.99	38.556
834.16	38.409
834.33	38.395
834.50	38.346
834.67	38.423
834.84	38.346
835.01	38.194
835.18	38.160
835.35	38.262
835.52	38.354
835.69	38.417
835.85	38.589
836.02	38.795
836.19	38.903
836.36	38.726
836.53	38.591
836.70	38.871
836.87	39.136
837.04	39.140
837.21	39.165
837.38	39.302
837.54	39.302
837.71	39.215
837.88	38.981
838.05	38.921
838.22	39.127
838.39	39.117
838.56	39.111
838.73	39.032
838.89	39.117
839.06	39.052
839.23	39.009
839.40	39.138
839.57	39.158
839.74	39.082
839.91	39.248
840.08	39.307
840.24	39.302
840.41	39.235
840.58	39.174
840.75	39.171
840.92	39.011
841.09	38.934
841.26	38.935
841.42	39.005
841.59	39.235
841.76	39.004
841.93	39.008
842.10	38.896
842.27	38.871
842.43	38.896
842.60	38.929
842.77	39.015
842.94	38.970
843.11	38.727
843.28	38.586
843.44	38.686
843.61	38.783
843.78	38.858
843.95	39.090
844.12	39.130
844.28	39.111
844.45	39.197
844.62	39.354
844.79	39.404
844.96	39.532
845.13	39.688
845.29	39.575
845.46	39.655
845.63	39.468
845.80	39.314
845.97	39.299
846.13	39.161
846.30	39.222
846.47	39.267
846.64	39.583
846.81	39.661
846.97	39.433
847.14	39.285
847.31	39.258
847.48	39.432
847.64	39.479
847.81	39.444
847.98	39.459
848.15	39.155
848.32	39.095
848.48	38.870
848.65	38.937
848.82	39.280
848.99	39.504
849.15	39.280
849.32	39.101
849.49	39.078
849.66	39.060
849.82	39.149
849.99	39.391
850.16	39.320
850.33	39.351
850.49	39.235
850.66	39.124
850.83	39.066
851.00	39.085
851.16	39.480
851.33	39.544
851.50	39.695
851.67	39.824
851.83	39.779
852.00	39.995
852.17	39.975
852.34	40.035
852.50	39.855
852.67	39.852
852.84	40.100
853.01	39.836
853.17	39.767
853.34	39.731
853.51	39.681
853.67	39.626
853.84	39.434
854.01	39.330
854.18	39.105
854.34	39.127
854.51	38.990
854.68	38.764
854.84	38.848
855.01	38.834
855.18	38.534
855.34	38.595
855.51	38.665
855.68	38.856
855.85	38.938
856.01	38.936
856.18	39.199
856.35	39.137
856.51	39.528
856.68	39.566
856.85	39.528
857.01	39.638
857.18	39.640
857.35	39.588
857.51	39.569
857.68	39.555
857.85	39.835
858.01	39.709
858.18	39.737
858.35	39.535
858.51	39.459
858.68	39.674
858.85	39.914
859.01	39.882
859.18	39.796
859.35	39.897
859.51	40.100
859.68	40.236
859.85	40.043
860.01	40.281
860.18	40.376
860.35	40.321
860.51	40.245
860.68	40.063
860.84	39.935
861.01	40.081
861.18	39.778
861.34	39.516
861.51	39.152
861.68	39.348
861.84	39.362
862.01	39.463
862.18	39.430
862.34	39.474
862.51	39.453
862.67	39.330
862.84	39.405
863.01	39.504
863.17	39.703
863.34	39.876
863.50	39.989
863.67	39.958
863.84	39.771
864.00	39.581
864.17	39.557
864.33	39.776
864.50	39.901
864.67	39.958
864.83	39.951
865.00	39.916
865.16	39.826
865.33	39.629
865.50	39.390
865.66	39.375
865.83	39.681
865.99	39.692
866.16	39.575
866.33	39.476
866.49	39.106
866.66	39.005
866.82	39.102
866.99	39.195
867.15	39.161
867.32	39.236
867.49	39.067
867.65	38.977
867.82	38.988
867.98	38.974
868.15	39.191
868.31	39.625
868.48	39.598
868.64	39.549
868.81	39.393
868.98	39.522
869.14	39.758
869.31	40.106
869.47	40.097
869.64	40.123
869.80	40.000
869.97	39.856
870.13	39.580
870.30	39.525
870.46	39.498
870.63	39.543
870.79	39.382
870.96	39.344
871.12	39.206
871.29	39.432
871.46	39.211
871.62	39.209
871.79	39.209
871.95	39.266
872.12	39.489
872.28	39.283
872.45	39.491
872.61	39.489
872.78	39.566
872.94	39.811
873.11	39.348
873.27	39.294
873.44	39.646
873.60	39.600
873.77	39.607
873.93	39.492
874.10	39.662
874.26	39.354
874.43	39.498
874.59	39.288
874.76	39.140
874.92	39.537
875.09	39.676
875.25	39.465
875.41	39.435
875.58	39.235
875.74	39.255
875.91	39.121
876.07	39.273
876.24	39.303
876.40	39.243
876.57	38.988
876.73	38.764
876.90	38.569
877.06	38.357
877.23	38.397
877.39	38.448
877.56	38.506
877.72	38.475
877.88	38.419
878.05	38.378
878.21	38.556
878.38	38.748
878.54	38.868
878.71	38.940
878.87	38.911
879.04	39.039
879.20	39.005
879.36	38.954
879.53	38.904
879.69	38.811
879.86	38.454
880.02	37.939
880.19	38.781
880.35	37.771
880.51	37.461
880.68	35.886
>>>>>End Processed Spectral Data<<<<<
