# Supplementary material for: Structure and pigment make the eyed elater’s eyespots black
Source: PeerJ. 2020 Jan 13;8:e8161. doi: 10.7717/peerj.8161 (PMC6964691; doi:10.7717/peerj.8161)
Supplement: Supplemental Information 3 — 42 text files with reflectance spectra and 1 R script text file [file peerj-08-8161-s003.zip › beetle/90_cuticle_VTEC000005069_2.txt]

SpectraSuite Data File
++++++++++++++++++++++++++++++++++++
Date: Sun Feb 03 13:48:51 EST 2019
User: Paul
Dark Spectrum Present: Yes
Reference Spectrum Present: Yes
Number of Sampled Component Spectra: 1
Spectrometers: USB4C01401
Integration Time (usec): 40000 (USB4C01401)
Spectra Averaged: 5 (USB4C01401)
Boxcar Smoothing: 5 (USB4C01401)
Correct for Electrical Dark: No (USB4C01401)
Strobe/Lamp Enabled: No (USB4C01401)
Correct for Detector Non-linearity: No (USB4C01401)
Correct for Stray Light: No (USB4C01401)
Number of Pixels in Processed Spectrum: 3648
>>>>>Begin Processed Spectral Data<<<<<
179.04	-102.500
179.26	-102.500
179.47	-102.500
179.69	58.095
179.90	53.947
180.12	-786.667
180.33	-885.714
180.55	-4616.667
180.76	-614.286
180.98	-238.182
181.19	-1069.565
181.41	-1166.667
181.62	450.943
181.84	78.373
182.05	76.615
182.27	62.616
182.48	64.653
182.70	56.574
182.91	54.203
183.13	54.818
183.34	52.518
183.56	55.025
183.77	55.596
183.99	54.964
184.20	54.915
184.41	52.745
184.63	55.449
184.84	54.882
185.06	55.827
185.27	56.559
185.49	56.491
185.70	56.909
185.92	55.689
186.13	56.207
186.35	57.022
186.56	58.255
186.78	59.128
186.99	55.770
187.21	54.930
187.42	57.040
187.64	57.323
187.85	57.601
188.06	56.370
188.28	55.305
188.49	53.382
188.71	52.202
188.92	52.578
189.14	52.276
189.35	53.631
189.57	54.249
189.78	53.007
190.00	52.720
190.21	52.694
190.42	53.007
190.64	55.126
190.85	55.597
191.07	56.675
191.28	56.636
191.50	56.977
191.71	56.616
191.93	55.454
192.14	55.346
192.36	56.125
192.57	56.216
192.78	57.248
193.00	56.918
193.21	56.975
193.43	55.895
193.64	56.073
193.86	55.852
194.07	55.672
194.28	55.853
194.50	56.148
194.71	55.292
194.93	55.387
195.14	56.139
195.36	55.113
195.57	55.720
195.78	54.948
196.00	55.304
196.21	56.072
196.43	56.031
196.64	56.884
196.86	56.296
197.07	55.635
197.28	55.920
197.50	53.649
197.71	54.207
197.93	54.535
198.14	55.522
198.36	55.248
198.57	55.066
198.78	54.952
199.00	54.809
199.21	56.240
199.43	57.256
199.64	56.874
199.85	57.771
200.07	57.317
200.28	56.708
200.50	57.212
200.71	58.194
200.92	58.743
201.14	59.921
201.35	58.595
201.57	58.013
201.78	57.470
201.99	58.979
202.21	57.682
202.42	57.620
202.64	56.654
202.85	56.269
203.06	53.974
203.28	51.851
203.49	52.030
203.71	51.102
203.92	50.803
204.13	51.688
204.35	50.635
204.56	52.013
204.78	51.864
204.99	53.430
205.20	54.140
205.42	54.762
205.63	57.117
205.85	56.684
206.06	58.129
206.27	59.773
206.49	60.103
206.70	60.276
206.91	59.482
207.13	60.584
207.34	59.407
207.56	58.972
207.77	58.237
207.98	57.267
208.20	56.939
208.41	56.933
208.62	56.411
208.84	55.637
209.05	55.637
209.27	55.479
209.48	55.676
209.69	55.140
209.91	54.395
210.12	54.933
210.33	55.342
210.55	55.304
210.76	55.385
210.97	55.185
211.19	55.422
211.40	54.381
211.61	55.192
211.83	55.265
212.04	56.159
212.26	56.682
212.47	56.889
212.68	57.455
212.90	57.659
213.11	58.057
213.32	58.371
213.54	59.275
213.75	60.690
213.96	61.084
214.18	62.138
214.39	62.247
214.60	62.923
214.82	64.177
215.03	63.127
215.24	63.497
215.46	63.462
215.67	62.898
215.88	61.815
216.10	61.604
216.31	61.185
216.52	60.478
216.74	60.232
216.95	60.289
217.16	59.957
217.38	59.915
217.59	59.350
217.80	59.042
218.02	59.372
218.23	59.582
218.44	59.363
218.66	59.753
218.87	59.657
219.08	60.060
219.30	59.239
219.51	58.626
219.72	59.166
219.94	59.368
220.15	59.137
220.36	58.040
220.58	57.486
220.79	57.368
221.00	56.679
221.22	56.112
221.43	55.984
221.64	55.898
221.85	55.440
222.07	55.109
222.28	55.042
222.49	55.255
222.71	55.437
222.92	55.251
223.13	55.064
223.35	55.236
223.56	55.234
223.77	54.805
223.99	54.617
224.20	54.677
224.41	54.302
224.62	54.107
224.84	53.663
225.05	53.546
225.26	53.630
225.48	53.370
225.69	53.048
225.90	52.854
226.11	52.777
226.33	52.707
226.54	52.693
226.75	52.706
226.97	52.712
227.18	52.696
227.39	52.621
227.60	52.639
227.82	52.714
228.03	52.763
228.24	52.694
228.46	52.670
228.67	52.711
228.88	52.630
229.09	52.715
229.31	52.593
229.52	52.656
229.73	52.720
229.95	52.604
230.16	52.620
230.37	52.677
230.58	52.755
230.80	52.636
231.01	52.655
231.22	52.677
231.43	52.648
231.65	52.651
231.86	52.677
232.07	52.565
232.28	52.636
232.50	52.652
232.71	52.591
232.92	52.664
233.14	52.753
233.35	52.700
233.56	52.723
233.77	52.680
233.99	52.853
234.20	52.942
234.41	53.132
234.62	53.122
234.84	53.128
235.05	53.246
235.26	53.206
235.47	53.234
235.69	53.351
235.90	53.397
236.11	53.493
236.32	53.438
236.53	53.367
236.75	53.292
236.96	53.297
237.17	53.267
237.38	53.268
237.60	53.305
237.81	53.467
238.02	53.446
238.23	53.499
238.45	53.515
238.66	53.460
238.87	53.582
239.08	53.616
239.30	53.670
239.51	53.827
239.72	53.765
239.93	53.788
240.14	53.763
240.36	53.725
240.57	53.748
240.78	53.740
240.99	53.827
241.21	53.818
241.42	53.912
241.63	53.952
241.84	53.914
242.05	53.954
242.27	53.998
242.48	53.909
242.69	53.988
242.90	53.962
243.11	53.956
243.33	53.911
243.54	53.840
243.75	53.846
243.96	53.889
244.18	53.904
244.39	53.909
244.60	53.817
244.81	53.845
245.02	53.796
245.24	53.818
245.45	53.891
245.66	53.883
245.87	53.831
246.08	53.741
246.30	53.689
246.51	53.665
246.72	53.628
246.93	53.678
247.14	53.714
247.35	53.681
247.57	53.644
247.78	53.566
247.99	53.561
248.20	53.611
248.41	53.601
248.63	53.540
248.84	53.504
249.05	53.510
249.26	53.458
249.47	53.401
249.68	53.388
249.90	53.334
250.11	53.313
250.32	53.259
250.53	53.210
250.74	53.145
250.96	53.067
251.17	53.016
251.38	52.913
251.59	52.918
251.80	52.815
252.01	52.721
252.23	52.676
252.44	52.638
252.65	52.570
252.86	52.497
253.07	52.433
253.28	52.401
253.50	52.341
253.71	52.296
253.92	52.196
254.13	52.235
254.34	52.215
254.55	52.179
254.76	52.098
254.98	52.076
255.19	52.002
255.40	51.992
255.61	51.952
255.82	51.865
256.03	51.854
256.25	51.809
256.46	51.701
256.67	51.648
256.88	51.587
257.09	51.547
257.30	51.564
257.51	51.579
257.73	51.512
257.94	51.473
258.15	51.447
258.36	51.403
258.57	51.349
258.78	51.269
258.99	51.282
259.20	51.213
259.42	51.160
259.63	51.076
259.84	51.042
260.05	51.002
260.26	50.967
260.47	50.961
260.68	50.939
260.90	50.864
261.11	50.858
261.32	50.768
261.53	50.752
261.74	50.725
261.95	50.675
262.16	50.602
262.37	50.547
262.58	50.494
262.80	50.461
263.01	50.390
263.22	50.377
263.43	50.340
263.64	50.299
263.85	50.283
264.06	50.225
264.27	50.188
264.48	50.182
264.70	50.186
264.91	50.127
265.12	50.090
265.33	50.056
265.54	50.014
265.75	50.024
265.96	49.994
266.17	49.915
266.38	49.872
266.59	49.799
266.81	49.713
267.02	49.672
267.23	49.624
267.44	49.592
267.65	49.535
267.86	49.497
268.07	49.394
268.28	49.349
268.49	49.316
268.70	49.259
268.91	49.210
269.13	49.159
269.34	49.085
269.55	49.052
269.76	48.961
269.97	48.931
270.18	48.876
270.39	48.874
270.60	48.879
270.81	48.825
271.02	48.790
271.23	48.791
271.44	48.754
271.65	48.730
271.87	48.663
272.08	48.626
272.29	48.537
272.50	48.540
272.71	48.476
272.92	48.401
273.13	48.378
273.34	48.389
273.55	48.322
273.76	48.313
273.97	48.299
274.18	48.301
274.39	48.309
274.60	48.324
274.81	48.264
275.02	48.248
275.24	48.182
275.45	48.165
275.66	48.104
275.87	48.085
276.08	48.040
276.29	47.997
276.50	47.957
276.71	47.883
276.92	47.835
277.13	47.813
277.34	47.770
277.55	47.710
277.76	47.675
277.97	47.648
278.18	47.565
278.39	47.502
278.60	47.435
278.81	47.412
279.02	47.353
279.23	47.300
279.44	47.249
279.65	47.185
279.86	47.238
280.08	47.168
280.29	47.164
280.50	47.184
280.71	47.188
280.92	47.188
281.13	47.171
281.34	47.208
281.55	47.195
281.76	47.202
281.97	47.252
282.18	47.219
282.39	47.221
282.60	47.160
282.81	47.154
283.02	47.172
283.23	47.185
283.44	47.171
283.65	47.155
283.86	47.198
284.07	47.102
284.28	47.014
284.49	46.962
284.70	46.926
284.91	46.882
285.12	46.874
285.33	46.792
285.54	46.709
285.75	46.693
285.96	46.631
286.17	46.554
286.38	46.659
286.59	46.701
286.80	46.751
287.01	46.782
287.22	46.866
287.43	46.877
287.64	46.932
287.85	47.016
288.06	47.063
288.27	47.180
288.48	47.232
288.69	47.227
288.90	47.259
289.11	47.292
289.32	47.352
289.53	47.363
289.74	47.407
289.95	47.426
290.16	47.413
290.37	47.419
290.58	47.370
290.79	47.380
291.00	47.415
291.21	47.412
291.42	47.393
291.63	47.361
291.83	47.326
292.04	47.321
292.25	47.334
292.46	47.333
292.67	47.331
292.88	47.352
293.09	47.383
293.30	47.388
293.51	47.397
293.72	47.420
293.93	47.452
294.14	47.502
294.35	47.494
294.56	47.493
294.77	47.528
294.98	47.547
295.19	47.548
295.40	47.537
295.61	47.547
295.82	47.551
296.03	47.560
296.24	47.552
296.45	47.553
296.66	47.546
296.86	47.595
297.07	47.565
297.28	47.567
297.49	47.567
297.70	47.553
297.91	47.560
298.12	47.565
298.33	47.528
298.54	47.515
298.75	47.510
298.96	47.525
299.17	47.476
299.38	47.491
299.59	47.463
299.80	47.472
300.00	47.493
300.21	47.451
300.42	47.444
300.63	47.449
300.84	47.435
301.05	47.414
301.26	47.378
301.47	47.347
301.68	47.332
301.89	47.309
302.10	47.252
302.31	47.208
302.52	47.194
302.72	47.146
302.93	47.137
303.14	47.094
303.35	47.037
303.56	47.022
303.77	46.977
303.98	46.914
304.19	46.889
304.40	46.879
304.61	46.821
304.82	46.767
305.02	46.724
305.23	46.672
305.44	46.665
305.65	46.647
305.86	46.592
306.07	46.576
306.28	46.543
306.49	46.494
306.70	46.473
306.91	46.479
307.11	46.442
307.32	46.440
307.53	46.425
307.74	46.407
307.95	46.390
308.16	46.392
308.37	46.388
308.58	46.419
308.79	46.458
308.99	46.450
309.20	46.456
309.41	46.479
309.62	46.464
309.83	46.454
310.04	46.434
310.25	46.455
310.46	46.462
310.66	46.470
310.87	46.445
311.08	46.418
311.29	46.385
311.50	46.359
311.71	46.379
311.92	46.368
312.12	46.346
312.33	46.359
312.54	46.308
312.75	46.276
312.96	46.214
313.17	46.171
313.38	46.109
313.59	46.074
313.79	46.051
314.00	45.955
314.21	45.917
314.42	45.873
314.63	45.810
314.84	45.777
315.04	45.742
315.25	45.749
315.46	45.765
315.67	45.796
315.88	45.806
316.09	45.796
316.30	45.820
316.50	45.856
316.71	45.883
316.92	45.945
317.13	46.009
317.34	46.015
317.55	46.015
317.75	46.005
317.96	45.993
318.17	45.988
318.38	45.985
318.59	46.005
318.80	45.999
319.00	45.996
319.21	45.944
319.42	45.896
319.63	45.905
319.84	45.899
320.05	45.887
320.25	45.864
320.46	45.854
320.67	45.819
320.88	45.790
321.09	45.746
321.29	45.740
321.50	45.699
321.71	45.647
321.92	45.600
322.13	45.519
322.34	45.439
322.54	45.399
322.75	45.298
322.96	45.207
323.17	45.127
323.38	45.033
323.58	44.942
323.79	44.891
324.00	44.846
324.21	44.820
324.42	44.850
324.62	44.863
324.83	44.837
325.04	44.842
325.25	44.930
325.46	44.964
325.66	45.047
325.87	45.090
326.08	45.142
326.29	45.219
326.50	45.245
326.70	45.245
326.91	45.279
327.12	45.314
327.33	45.347
327.53	45.313
327.74	45.286
327.95	45.226
328.16	45.189
328.37	45.165
328.57	45.104
328.78	45.059
328.99	45.019
329.20	44.955
329.41	44.914
329.61	44.931
329.82	44.948
330.03	44.925
330.24	44.976
330.44	45.004
330.65	45.017
330.86	45.050
331.07	45.076
331.27	45.087
331.48	45.111
331.69	45.140
331.90	45.147
332.10	45.171
332.31	45.215
332.52	45.216
332.73	45.224
332.93	45.207
333.14	45.197
333.35	45.169
333.56	45.181
333.76	45.204
333.97	45.181
334.18	45.147
334.39	45.130
334.59	45.156
334.80	45.129
335.01	45.102
335.22	45.109
335.42	45.110
335.63	45.155
335.84	45.144
336.05	45.122
336.25	45.126
336.46	45.139
336.67	45.109
336.88	45.077
337.08	45.071
337.29	45.087
337.50	45.086
337.71	45.065
337.91	45.016
338.12	45.049
338.33	45.054
338.53	45.097
338.74	45.079
338.95	45.078
339.16	45.070
339.36	45.042
339.57	45.038
339.78	45.026
339.98	45.040
340.19	45.036
340.40	45.001
340.61	44.979
340.81	44.947
341.02	44.956
341.23	44.949
341.43	44.955
341.64	44.939
341.85	44.893
342.06	44.871
342.26	44.839
342.47	44.873
342.68	44.891
342.88	44.942
343.09	44.906
343.30	44.884
343.51	44.880
343.71	44.877
343.92	44.913
344.13	44.947
344.33	44.987
344.54	45.035
344.75	44.989
344.95	44.975
345.16	44.959
345.37	44.959
345.57	44.967
345.78	44.960
345.99	44.967
346.19	44.928
346.40	44.904
346.61	44.838
346.82	44.774
347.02	44.754
347.23	44.696
347.44	44.630
347.64	44.613
347.85	44.580
348.06	44.546
348.26	44.481
348.47	44.475
348.68	44.454
348.88	44.434
349.09	44.401
349.30	44.375
349.50	44.361
349.71	44.325
349.92	44.288
350.12	44.236
350.33	44.197
350.54	44.183
350.74	44.160
350.95	44.152
351.16	44.141
351.36	44.175
351.57	44.188
351.77	44.206
351.98	44.224
352.19	44.242
352.39	44.292
352.60	44.344
352.81	44.361
353.01	44.394
353.22	44.411
353.43	44.432
353.63	44.423
353.84	44.460
354.05	44.464
354.25	44.499
354.46	44.491
354.67	44.486
354.87	44.446
355.08	44.454
355.28	44.468
355.49	44.438
355.70	44.450
355.90	44.474
356.11	44.496
356.32	44.511
356.52	44.496
356.73	44.577
356.93	44.623
357.14	44.647
357.35	44.677
357.55	44.703
357.76	44.748
357.97	44.771
358.17	44.797
358.38	44.838
358.58	44.931
358.79	44.983
359.00	44.987
359.20	44.974
359.41	45.027
359.61	45.037
359.82	45.099
360.03	45.163
360.23	45.248
360.44	45.239
360.64	45.232
360.85	45.209
361.06	45.202
361.26	45.203
361.47	45.212
361.67	45.203
361.88	45.220
362.09	45.186
362.29	45.183
362.50	45.111
362.70	45.117
362.91	45.132
363.12	45.130
363.32	45.096
363.53	45.095
363.73	45.066
363.94	45.052
364.15	44.994
364.35	44.956
364.56	44.913
364.76	44.908
364.97	44.878
365.17	44.837
365.38	44.782
365.59	44.805
365.79	44.772
366.00	44.812
366.20	44.808
366.41	44.820
366.61	44.813
366.82	44.805
367.03	44.821
367.23	44.883
367.44	44.908
367.64	44.944
367.85	44.990
368.05	45.068
368.26	45.064
368.47	45.126
368.67	45.176
368.88	45.222
369.08	45.231
369.29	45.263
369.49	45.272
369.70	45.249
369.90	45.266
370.11	45.267
370.31	45.209
370.52	45.222
370.73	45.197
370.93	45.154
371.14	45.137
371.34	45.142
371.55	45.137
371.75	45.080
371.96	45.077
372.16	45.019
372.37	44.925
372.57	44.911
372.78	44.897
372.99	44.856
373.19	44.857
373.40	44.827
373.60	44.842
373.81	44.805
374.01	44.831
374.22	44.796
374.42	44.870
374.63	44.938
374.83	44.944
375.04	44.961
375.24	44.972
375.45	44.990
375.65	45.021
375.86	45.037
376.06	45.104
376.27	45.123
376.47	45.202
376.68	45.184
376.88	45.160
377.09	45.209
377.29	45.175
377.50	45.201
377.70	45.232
377.91	45.236
378.11	45.234
378.32	45.208
378.52	45.165
378.73	45.148
378.93	45.121
379.14	45.155
379.34	45.123
379.55	45.121
379.75	45.127
379.96	45.088
380.16	45.054
380.37	45.009
380.57	44.962
380.78	44.964
380.98	44.943
381.19	44.940
381.39	44.935
381.60	44.938
381.80	44.953
382.01	44.934
382.21	44.959
382.42	44.991
382.62	45.045
382.83	45.111
383.03	45.139
383.24	45.206
383.44	45.240
383.65	45.278
383.85	45.339
384.06	45.381
384.26	45.452
384.47	45.495
384.67	45.565
384.87	45.558
385.08	45.543
385.28	45.558
385.49	45.553
385.69	45.583
385.90	45.551
386.10	45.527
386.31	45.491
386.51	45.466
386.72	45.449
386.92	45.413
387.13	45.426
387.33	45.454
387.53	45.448
387.74	45.427
387.94	45.389
388.15	45.385
388.35	45.384
388.56	45.374
388.76	45.363
388.97	45.358
389.17	45.326
389.37	45.305
389.58	45.274
389.78	45.263
389.99	45.257
390.19	45.250
390.40	45.254
390.60	45.220
390.80	45.277
391.01	45.303
391.21	45.276
391.42	45.274
391.62	45.259
391.83	45.274
392.03	45.273
392.23	45.276
392.44	45.273
392.64	45.282
392.85	45.292
393.05	45.245
393.26	45.191
393.46	45.204
393.66	45.223
393.87	45.253
394.07	45.252
394.28	45.252
394.48	45.226
394.68	45.272
394.89	45.277
395.09	45.284
395.30	45.308
395.50	45.334
395.70	45.348
395.91	45.365
396.11	45.352
396.32	45.352
396.52	45.346
396.72	45.378
396.93	45.329
397.13	45.296
397.34	45.306
397.54	45.326
397.74	45.334
397.95	45.349
398.15	45.327
398.36	45.347
398.56	45.334
398.76	45.354
398.97	45.329
399.17	45.400
399.37	45.401
399.58	45.403
399.78	45.433
399.99	45.434
400.19	45.461
400.39	45.502
400.60	45.524
400.80	45.563
401.00	45.605
401.21	45.656
401.41	45.666
401.62	45.749
401.82	45.799
402.02	45.814
402.23	45.829
402.43	45.828
402.63	45.863
402.84	45.886
403.04	45.917
403.24	45.950
403.45	46.007
403.65	46.018
403.86	46.000
404.06	45.999
404.26	46.026
404.47	46.054
404.67	46.064
404.87	46.016
405.08	45.991
405.28	45.960
405.48	45.931
405.69	45.871
405.89	45.866
406.09	45.866
406.30	45.834
406.50	45.816
406.70	45.805
406.91	45.799
407.11	45.820
407.31	45.866
407.52	45.853
407.72	45.855
407.92	45.858
408.13	45.838
408.33	45.820
408.53	45.857
408.74	45.798
408.94	45.776
409.14	45.762
409.35	45.753
409.55	45.711
409.75	45.715
409.96	45.696
410.16	45.671
410.36	45.629
410.57	45.647
410.77	45.598
410.97	45.632
411.18	45.661
411.38	45.685
411.58	45.686
411.78	45.690
411.99	45.680
412.19	45.676
412.39	45.671
412.60	45.704
412.80	45.718
413.00	45.720
413.21	45.761
413.41	45.791
413.61	45.788
413.81	45.788
414.02	45.753
414.22	45.808
414.42	45.809
414.63	45.848
414.83	45.862
415.03	45.825
415.23	45.867
415.44	45.866
415.64	45.840
415.84	45.807
416.05	45.819
416.25	45.826
416.45	45.792
416.65	45.801
416.86	45.776
417.06	45.757
417.26	45.793
417.47	45.767
417.67	45.677
417.87	45.648
418.07	45.698
418.28	45.715
418.48	45.779
418.68	45.822
418.88	45.820
419.09	45.866
419.29	45.933
419.49	45.948
419.69	45.965
419.90	46.056
420.10	46.100
420.30	46.102
420.50	46.161
420.71	46.152
420.91	46.162
421.11	46.208
421.31	46.213
421.52	46.239
421.72	46.308
421.92	46.330
422.12	46.332
422.33	46.358
422.53	46.409
422.73	46.410
422.93	46.474
423.14	46.474
423.34	46.504
423.54	46.564
423.74	46.579
423.95	46.554
424.15	46.582
424.35	46.617
424.55	46.599
424.76	46.580
424.96	46.584
425.16	46.572
425.36	46.579
425.56	46.536
425.77	46.497
425.97	46.480
426.17	46.481
426.37	46.487
426.58	46.478
426.78	46.532
426.98	46.542
427.18	46.499
427.38	46.538
427.59	46.557
427.79	46.571
427.99	46.627
428.19	46.622
428.39	46.621
428.60	46.632
428.80	46.638
429.00	46.614
429.20	46.598
429.40	46.624
429.61	46.612
429.81	46.593
430.01	46.594
430.21	46.548
430.41	46.531
430.62	46.528
430.82	46.435
431.02	46.390
431.22	46.407
431.42	46.373
431.63	46.313
431.83	46.281
432.03	46.289
432.23	46.304
432.43	46.272
432.64	46.288
432.84	46.274
433.04	46.363
433.24	46.392
433.44	46.375
433.64	46.411
433.85	46.408
434.05	46.369
434.25	46.319
434.45	46.318
434.65	46.326
434.85	46.276
435.06	46.231
435.26	46.179
435.46	46.108
435.66	46.056
435.86	45.976
436.06	45.960
436.27	45.926
436.47	45.889
436.67	45.830
436.87	45.739
437.07	45.678
437.27	45.623
437.47	45.563
437.68	45.493
437.88	45.433
438.08	45.366
438.28	45.306
438.48	45.238
438.68	45.136
438.89	45.057
439.09	44.967
439.29	44.867
439.49	44.833
439.69	44.727
439.89	44.667
440.09	44.556
440.29	44.490
440.50	44.395
440.70	44.288
440.90	44.245
441.10	44.133
441.30	44.094
441.50	44.009
441.70	43.885
441.90	43.813
442.11	43.784
442.31	43.686
442.51	43.594
442.71	43.477
442.91	43.386
443.11	43.326
443.31	43.188
443.51	43.110
443.72	43.055
443.92	42.953
444.12	42.863
444.32	42.725
444.52	42.708
444.72	42.652
444.92	42.636
445.12	42.606
445.32	42.472
445.53	42.472
445.73	42.427
445.93	42.442
446.13	42.433
446.33	42.389
446.53	42.361
446.73	42.285
446.93	42.245
447.13	42.227
447.33	42.177
447.53	42.236
447.74	42.248
447.94	42.214
448.14	42.114
448.34	42.078
448.54	42.099
448.74	42.062
448.94	42.015
449.14	41.967
449.34	41.883
449.54	41.907
449.74	41.831
449.94	41.821
450.14	41.769
450.35	41.749
450.55	41.740
450.75	41.672
450.95	41.635
451.15	41.605
451.35	41.587
451.55	41.566
451.75	41.408
451.95	41.297
452.15	41.195
452.35	41.142
452.55	41.061
452.75	40.994
452.95	40.938
453.15	40.899
453.35	40.851
453.56	40.772
453.76	40.717
453.96	40.735
454.16	40.738
454.36	40.679
454.56	40.634
454.76	40.633
454.96	40.563
455.16	40.502
455.36	40.410
455.56	40.311
455.76	40.238
455.96	40.197
456.16	40.135
456.36	40.092
456.56	40.044
456.76	39.924
456.96	39.871
457.16	39.795
457.36	39.706
457.56	39.686
457.76	39.695
457.96	39.665
458.16	39.604
458.36	39.591
458.56	39.576
458.76	39.509
458.96	39.540
459.16	39.500
459.36	39.454
459.56	39.458
459.76	39.428
459.96	39.437
460.16	39.433
460.36	39.437
460.56	39.410
460.76	39.380
460.96	39.459
461.16	39.462
461.36	39.487
461.56	39.562
461.76	39.577
461.96	39.603
462.16	39.586
462.36	39.640
462.56	39.669
462.76	39.705
462.96	39.765
463.16	39.791
463.36	39.830
463.56	39.839
463.76	39.849
463.96	39.899
464.16	39.921
464.36	39.997
464.56	40.037
464.76	40.071
464.96	40.079
465.16	40.125
465.36	40.145
465.56	40.133
465.76	40.136
465.96	40.185
466.16	40.177
466.36	40.266
466.56	40.284
466.76	40.262
466.96	40.289
467.16	40.293
467.36	40.297
467.56	40.319
467.76	40.370
467.96	40.421
468.16	40.345
468.36	40.383
468.56	40.330
468.76	40.318
468.96	40.327
469.16	40.321
469.35	40.355
469.55	40.342
469.75	40.334
469.95	40.333
470.15	40.316
470.35	40.409
470.55	40.411
470.75	40.418
470.95	40.370
471.15	40.406
471.35	40.411
471.55	40.420
471.75	40.413
471.95	40.407
472.15	40.412
472.35	40.438
472.54	40.403
472.74	40.396
472.94	40.400
473.14	40.456
473.34	40.459
473.54	40.475
473.74	40.473
473.94	40.492
474.14	40.503
474.34	40.525
474.54	40.528
474.74	40.584
474.94	40.606
475.13	40.623
475.33	40.644
475.53	40.650
475.73	40.673
475.93	40.727
476.13	40.734
476.33	40.775
476.53	40.787
476.73	40.838
476.93	40.802
477.12	40.822
477.32	40.836
477.52	40.875
477.72	40.907
477.92	40.944
478.12	40.929
478.32	40.974
478.52	40.972
478.72	40.987
478.92	40.952
479.11	40.991
479.31	40.997
479.51	41.043
479.71	41.015
479.91	41.043
480.11	41.035
480.31	41.048
480.51	41.029
480.70	41.060
480.90	41.051
481.10	41.089
481.30	41.105
481.50	41.136
481.70	41.159
481.90	41.185
482.10	41.167
482.29	41.178
482.49	41.178
482.69	41.213
482.89	41.222
483.09	41.229
483.29	41.216
483.49	41.213
483.68	41.223
483.88	41.211
484.08	41.216
484.28	41.210
484.48	41.226
484.68	41.263
484.88	41.278
485.07	41.268
485.27	41.319
485.47	41.384
485.67	41.407
485.87	41.413
486.07	41.419
486.26	41.454
486.46	41.504
486.66	41.507
486.86	41.528
487.06	41.533
487.26	41.543
487.45	41.548
487.65	41.536
487.85	41.535
488.05	41.552
488.25	41.566
488.45	41.577
488.64	41.584
488.84	41.619
489.04	41.620
489.24	41.627
489.44	41.676
489.64	41.698
489.83	41.716
490.03	41.756
490.23	41.793
490.43	41.826
490.63	41.835
490.82	41.840
491.02	41.848
491.22	41.861
491.42	41.928
491.62	41.970
491.81	42.005
492.01	42.031
492.21	42.048
492.41	42.035
492.61	42.050
492.80	42.079
493.00	42.095
493.20	42.135
493.40	42.190
493.60	42.178
493.79	42.164
493.99	42.202
494.19	42.206
494.39	42.249
494.59	42.278
494.78	42.323
494.98	42.376
495.18	42.434
495.38	42.465
495.57	42.441
495.77	42.476
495.97	42.519
496.17	42.502
496.37	42.535
496.56	42.507
496.76	42.541
496.96	42.527
497.16	42.521
497.35	42.501
497.55	42.479
497.75	42.500
497.95	42.499
498.14	42.471
498.34	42.468
498.54	42.455
498.74	42.500
498.93	42.469
499.13	42.478
499.33	42.442
499.53	42.436
499.72	42.425
499.92	42.416
500.12	42.391
500.32	42.362
500.51	42.363
500.71	42.318
500.91	42.282
501.11	42.267
501.30	42.214
501.50	42.210
501.70	42.205
501.90	42.178
502.09	42.181
502.29	42.176
502.49	42.167
502.69	42.170
502.88	42.219
503.08	42.234
503.28	42.226
503.47	42.262
503.67	42.300
503.87	42.288
504.07	42.314
504.26	42.297
504.46	42.322
504.66	42.361
504.85	42.376
505.05	42.358
505.25	42.347
505.45	42.400
505.64	42.416
505.84	42.374
506.04	42.415
506.23	42.434
506.43	42.458
506.63	42.480
506.83	42.534
507.02	42.549
507.22	42.619
507.42	42.689
507.61	42.751
507.81	42.772
508.01	42.855
508.20	42.892
508.40	42.983
508.60	42.994
508.80	42.998
508.99	42.990
509.19	43.020
509.39	42.986
509.58	42.948
509.78	42.894
509.98	42.865
510.17	42.875
510.37	42.870
510.57	42.795
510.76	42.852
510.96	42.872
511.16	42.913
511.35	42.870
511.55	42.912
511.75	42.946
511.94	42.994
512.14	43.040
512.34	43.046
512.53	43.072
512.73	43.128
512.93	43.101
513.12	43.108
513.32	43.100
513.52	43.168
513.71	43.220
513.91	43.252
514.11	43.303
514.30	43.359
514.50	43.374
514.70	43.403
514.89	43.407
515.09	43.468
515.28	43.492
515.48	43.527
515.68	43.537
515.87	43.500
516.07	43.463
516.27	43.472
516.46	43.513
516.66	43.526
516.86	43.530
517.05	43.537
517.25	43.558
517.44	43.608
517.64	43.638
517.84	43.640
518.03	43.670
518.23	43.690
518.43	43.672
518.62	43.625
518.82	43.657
519.01	43.707
519.21	43.691
519.41	43.712
519.60	43.687
519.80	43.716
520.00	43.726
520.19	43.773
520.39	43.789
520.58	43.793
520.78	43.811
520.98	43.784
521.17	43.776
521.37	43.799
521.56	43.766
521.76	43.763
521.96	43.720
522.15	43.724
522.35	43.715
522.54	43.730
522.74	43.780
522.94	43.761
523.13	43.800
523.33	43.798
523.52	43.789
523.72	43.789
523.91	43.789
524.11	43.814
524.31	43.863
524.50	43.868
524.70	43.879
524.89	43.857
525.09	43.891
525.29	43.885
525.48	43.867
525.68	43.908
525.87	43.906
526.07	43.968
526.26	43.963
526.46	43.932
526.66	43.934
526.85	43.969
527.05	43.976
527.24	43.987
527.44	43.975
527.63	43.983
527.83	43.994
528.02	44.056
528.22	44.064
528.42	44.059
528.61	44.033
528.81	44.086
529.00	44.072
529.20	44.083
529.39	44.140
529.59	44.216
529.78	44.245
529.98	44.252
530.17	44.273
530.37	44.279
530.57	44.283
530.76	44.312
530.96	44.257
531.15	44.321
531.35	44.372
531.54	44.331
531.74	44.346
531.93	44.373
532.13	44.449
532.32	44.440
532.52	44.472
532.71	44.530
532.91	44.551
533.10	44.600
533.30	44.581
533.49	44.578
533.69	44.617
533.89	44.622
534.08	44.585
534.28	44.555
534.47	44.556
534.67	44.522
534.86	44.545
535.06	44.584
535.25	44.595
535.45	44.623
535.64	44.687
535.84	44.719
536.03	44.715
536.23	44.739
536.42	44.783
536.62	44.836
536.81	44.862
537.01	44.907
537.20	44.934
537.40	44.957
537.59	44.964
537.79	44.986
537.98	45.012
538.17	45.056
538.37	45.075
538.56	45.056
538.76	45.039
538.95	45.062
539.15	45.002
539.34	44.997
539.54	44.967
539.73	44.910
539.93	44.864
540.12	44.817
540.32	44.755
540.51	44.711
540.71	44.677
540.90	44.609
541.10	44.529
541.29	44.477
541.49	44.420
541.68	44.405
541.87	44.419
542.07	44.325
542.26	44.299
542.46	44.285
542.65	44.317
542.85	44.289
543.04	44.364
543.24	44.367
543.43	44.468
543.63	44.504
543.82	44.526
544.01	44.585
544.21	44.736
544.40	44.844
544.60	44.939
544.79	44.986
544.99	45.046
545.18	45.032
545.37	45.132
545.57	45.165
545.76	45.201
545.96	45.213
546.15	45.205
546.35	45.233
546.54	45.238
546.73	45.190
546.93	45.224
547.12	45.322
547.32	45.443
547.51	45.404
547.71	45.399
547.90	45.458
548.09	45.541
548.29	45.536
548.48	45.517
548.68	45.429
548.87	45.494
549.06	45.504
549.26	45.502
549.45	45.504
549.65	45.575
549.84	45.592
550.03	45.606
550.23	45.644
550.42	45.755
550.62	45.799
550.81	45.888
551.00	45.858
551.20	45.839
551.39	45.816
551.59	45.834
551.78	45.838
551.97	45.877
552.17	45.839
552.36	45.787
552.56	45.711
552.75	45.628
552.94	45.585
553.14	45.618
553.33	45.673
553.52	45.737
553.72	45.705
553.91	45.643
554.11	45.574
554.30	45.608
554.49	45.651
554.69	45.663
554.88	45.686
555.07	45.723
555.27	45.752
555.46	45.728
555.65	45.669
555.85	45.661
556.04	45.795
556.24	45.840
556.43	45.882
556.62	45.866
556.82	45.886
557.01	45.941
557.20	45.991
557.40	45.956
557.59	45.981
557.78	46.026
557.98	45.996
558.17	45.989
558.36	46.040
558.56	46.093
558.75	46.065
558.94	46.105
559.14	46.104
559.33	46.126
559.52	46.155
559.72	46.161
559.91	46.206
560.10	46.243
560.30	46.194
560.49	46.203
560.68	46.188
560.88	46.262
561.07	46.313
561.26	46.353
561.46	46.379
561.65	46.471
561.84	46.555
562.04	46.574
562.23	46.641
562.42	46.696
562.62	46.739
562.81	46.752
563.00	46.722
563.19	46.680
563.39	46.633
563.58	46.578
563.77	46.479
563.97	46.337
564.16	46.253
564.35	46.174
564.55	46.076
564.74	45.985
564.93	45.937
565.12	45.871
565.32	45.842
565.51	45.822
565.70	45.846
565.90	45.839
566.09	45.927
566.28	45.961
566.47	45.978
566.67	46.052
566.86	46.049
567.05	46.112
567.25	46.240
567.44	46.304
567.63	46.403
567.82	46.437
568.02	46.508
568.21	46.519
568.40	46.540
568.59	46.544
568.79	46.565
568.98	46.603
569.17	46.591
569.36	46.578
569.56	46.604
569.75	46.641
569.94	46.615
570.14	46.608
570.33	46.618
570.52	46.653
570.71	46.761
570.91	46.759
571.10	46.855
571.29	46.845
571.48	46.821
571.68	46.816
571.87	46.789
572.06	46.822
572.25	46.835
572.44	46.847
572.64	46.930
572.83	46.879
573.02	46.907
573.21	46.866
573.41	46.841
573.60	46.888
573.79	46.871
573.98	46.972
574.18	46.965
574.37	46.959
574.56	46.967
574.75	46.939
574.94	46.967
575.14	46.955
575.33	46.975
575.52	46.974
575.71	46.942
575.91	47.040
576.10	46.936
576.29	46.995
576.48	47.032
576.67	47.093
576.87	47.122
577.06	47.116
577.25	47.136
577.44	47.148
577.63	47.188
577.83	47.245
578.02	47.180
578.21	47.259
578.40	47.223
578.59	47.233
578.79	47.177
578.98	47.104
579.17	47.115
579.36	47.087
579.55	47.064
579.74	47.103
579.94	47.082
580.13	47.132
580.32	47.088
580.51	47.089
580.70	47.107
580.90	47.142
581.09	47.147
581.28	47.174
581.47	47.190
581.66	47.198
581.85	47.136
582.05	47.160
582.24	47.129
582.43	47.077
582.62	47.103
582.81	47.109
583.00	47.122
583.20	47.166
583.39	47.134
583.58	47.146
583.77	47.194
583.96	47.275
584.15	47.285
584.34	47.266
584.54	47.288
584.73	47.298
584.92	47.333
585.11	47.319
585.30	47.304
585.49	47.337
585.68	47.331
585.88	47.297
586.07	47.248
586.26	47.271
586.45	47.283
586.64	47.338
586.83	47.337
587.02	47.393
587.22	47.439
587.41	47.442
587.60	47.393
587.79	47.434
587.98	47.478
588.17	47.501
588.36	47.485
588.55	47.549
588.74	47.538
588.94	47.491
589.13	47.388
589.32	47.333
589.51	47.357
589.70	47.455
589.89	47.470
590.08	47.517
590.27	47.502
590.46	47.537
590.66	47.516
590.85	47.526
591.04	47.583
591.23	47.592
591.42	47.638
591.61	47.684
591.80	47.712
591.99	47.695
592.18	47.637
592.37	47.626
592.57	47.636
592.76	47.585
592.95	47.634
593.14	47.679
593.33	47.789
593.52	47.803
593.71	47.803
593.90	47.716
594.09	47.844
594.28	47.850
594.47	47.913
594.66	47.886
594.85	47.971
595.05	47.937
595.24	47.878
595.43	47.848
595.62	47.863
595.81	47.918
596.00	47.964
596.19	47.886
596.38	47.927
596.57	47.955
596.76	48.008
596.95	47.954
597.14	47.962
597.33	47.945
597.52	47.931
597.71	47.899
597.90	47.859
598.09	47.881
598.28	47.924
598.47	47.952
598.67	47.965
598.86	47.931
599.05	48.037
599.24	48.043
599.43	48.129
599.62	48.125
599.81	48.131
600.00	48.147
600.19	48.148
600.38	48.077
600.57	48.035
600.76	47.996
600.95	48.052
601.14	48.015
601.33	48.082
601.52	48.051
601.71	48.138
601.90	48.157
602.09	48.152
602.28	48.126
602.47	48.211
602.66	48.270
602.85	48.287
603.04	48.257
603.23	48.229
603.42	48.177
603.61	48.162
603.80	48.106
603.99	48.144
604.18	48.163
604.37	48.156
604.56	48.118
604.75	48.090
604.94	48.074
605.13	48.011
605.32	48.066
605.51	48.085
605.70	48.071
605.89	48.086
606.08	48.080
606.27	48.091
606.46	48.158
606.65	48.175
606.84	48.177
607.03	48.210
607.22	48.277
607.41	48.257
607.60	48.235
607.79	48.320
607.98	48.272
608.17	48.298
608.36	48.262
608.55	48.241
608.74	48.280
608.93	48.334
609.12	48.361
609.31	48.413
609.49	48.436
609.68	48.453
609.87	48.441
610.06	48.454
610.25	48.431
610.44	48.476
610.63	48.518
610.82	48.498
611.01	48.535
611.20	48.473
611.39	48.417
611.58	48.392
611.77	48.419
611.96	48.415
612.15	48.420
612.34	48.438
612.53	48.420
612.72	48.379
612.90	48.389
613.09	48.358
613.28	48.443
613.47	48.467
613.66	48.523
613.85	48.573
614.04	48.569
614.23	48.589
614.42	48.647
614.61	48.678
614.80	48.700
614.99	48.812
615.18	48.716
615.36	48.702
615.55	48.767
615.74	48.711
615.93	48.691
616.12	48.669
616.31	48.639
616.50	48.595
616.69	48.596
616.88	48.629
617.07	48.578
617.25	48.660
617.44	48.623
617.63	48.563
617.82	48.591
618.01	48.588
618.20	48.646
618.39	48.687
618.58	48.727
618.77	48.701
618.95	48.675
619.14	48.620
619.33	48.555
619.52	48.658
619.71	48.626
619.90	48.589
620.09	48.629
620.28	48.665
620.46	48.666
620.65	48.670
620.84	48.690
621.03	48.714
621.22	48.761
621.41	48.823
621.60	48.767
621.79	48.807
621.97	48.855
622.16	48.855
622.35	48.838
622.54	48.813
622.73	48.762
622.92	48.746
623.11	48.727
623.29	48.726
623.48	48.772
623.67	48.783
623.86	48.782
624.05	48.785
624.24	48.752
624.42	48.669
624.61	48.755
624.80	48.829
624.99	48.892
625.18	48.906
625.37	48.916
625.55	48.881
625.74	48.927
625.93	48.973
626.12	48.976
626.31	48.979
626.50	49.065
626.68	49.036
626.87	48.940
627.06	48.926
627.25	48.979
627.44	48.949
627.63	48.967
627.81	48.970
628.00	48.944
628.19	48.948
628.38	48.965
628.57	48.949
628.75	48.956
628.94	48.991
629.13	49.062
629.32	49.061
629.51	49.074
629.69	49.106
629.88	49.083
630.07	49.136
630.26	49.143
630.45	49.170
630.63	49.200
630.82	49.277
631.01	49.300
631.20	49.210
631.39	49.200
631.57	49.208
631.76	49.186
631.95	49.203
632.14	49.223
632.32	49.267
632.51	49.266
632.70	49.285
632.89	49.279
633.08	49.293
633.26	49.254
633.45	49.261
633.64	49.236
633.83	49.300
634.01	49.291
634.20	49.264
634.39	49.223
634.58	49.288
634.76	49.271
634.95	49.227
635.14	49.265
635.33	49.337
635.51	49.328
635.70	49.370
635.89	49.277
636.08	49.302
636.26	49.333
636.45	49.373
636.64	49.339
636.83	49.349
637.01	49.319
637.20	49.322
637.39	49.337
637.58	49.324
637.76	49.377
637.95	49.446
638.14	49.425
638.33	49.461
638.51	49.464
638.70	49.494
638.89	49.539
639.07	49.562
639.26	49.552
639.45	49.596
639.64	49.685
639.82	49.620
640.01	49.597
640.20	49.588
640.38	49.496
640.57	49.528
640.76	49.444
640.95	49.429
641.13	49.491
641.32	49.555
641.51	49.490
641.69	49.457
641.88	49.512
642.07	49.539
642.26	49.593
642.44	49.655
642.63	49.649
642.82	49.732
643.00	49.711
643.19	49.691
643.38	49.674
643.56	49.715
643.75	49.691
643.94	49.688
644.12	49.738
644.31	49.761
644.50	49.786
644.68	49.821
644.87	49.818
645.06	49.853
645.24	49.880
645.43	49.847
645.62	49.869
645.81	49.881
645.99	49.945
646.18	49.926
646.37	49.952
646.55	49.888
646.74	49.840
646.92	49.834
647.11	49.853
647.30	49.834
647.48	49.854
647.67	49.880
647.86	49.931
648.04	49.898
648.23	49.889
648.42	49.832
648.60	49.884
648.79	49.913
648.98	49.865
649.16	49.900
649.35	49.869
649.54	49.898
649.72	49.805
649.91	49.741
650.09	49.755
650.28	49.742
650.47	49.756
650.65	49.793
650.84	49.797
651.03	49.842
651.21	49.807
651.40	49.882
651.59	49.885
651.77	49.962
651.96	50.017
652.14	50.000
652.33	50.044
652.52	50.103
652.70	50.133
652.89	50.140
653.07	50.167
653.26	50.127
653.45	50.098
653.63	50.070
653.82	50.096
654.00	50.092
654.19	50.062
654.38	50.026
654.56	49.958
654.75	49.948
654.93	49.926
655.12	49.909
655.31	49.986
655.49	50.044
655.68	50.101
655.86	50.131
656.05	50.187
656.24	50.196
656.42	50.288
656.61	50.323
656.79	50.314
656.98	50.305
657.16	50.347
657.35	50.326
657.54	50.264
657.72	50.251
657.91	50.178
658.09	50.138
658.28	50.179
658.46	50.104
658.65	50.102
658.84	50.115
659.02	50.141
659.21	50.093
659.39	50.153
659.58	50.176
659.76	50.161
659.95	50.187
660.13	50.236
660.32	50.231
660.51	50.187
660.69	50.175
660.88	50.129
661.06	50.188
661.25	50.236
661.43	50.153
661.62	50.134
661.80	50.172
661.99	50.172
662.17	50.116
662.36	50.156
662.55	50.189
662.73	50.223
662.92	50.296
663.10	50.274
663.29	50.237
663.47	50.203
663.66	50.229
663.84	50.215
664.03	50.181
664.21	50.186
664.40	50.163
664.58	50.232
664.77	50.226
664.95	50.181
665.14	50.220
665.32	50.276
665.51	50.403
665.69	50.432
665.88	50.415
666.06	50.514
666.25	50.587
666.43	50.585
666.62	50.564
666.80	50.575
666.99	50.593
667.17	50.542
667.36	50.543
667.54	50.500
667.73	50.483
667.91	50.487
668.10	50.429
668.28	50.352
668.47	50.379
668.65	50.329
668.84	50.322
669.02	50.314
669.21	50.395
669.39	50.378
669.58	50.381
669.76	50.440
669.95	50.499
670.13	50.507
670.31	50.635
670.50	50.634
670.68	50.694
670.87	50.675
671.05	50.693
671.24	50.676
671.42	50.711
671.61	50.772
671.79	50.711
671.98	50.613
672.16	50.628
672.35	50.463
672.53	50.430
672.71	50.440
672.90	50.467
673.08	50.464
673.27	50.420
673.45	50.431
673.64	50.363
673.82	50.370
674.01	50.452
674.19	50.468
674.37	50.613
674.56	50.624
674.74	50.590
674.93	50.615
675.11	50.643
675.30	50.670
675.48	50.602
675.66	50.638
675.85	50.655
676.03	50.607
676.22	50.582
676.40	50.510
676.58	50.516
676.77	50.502
676.95	50.485
677.14	50.464
677.32	50.448
677.50	50.509
677.69	50.523
677.87	50.574
678.06	50.624
678.24	50.639
678.43	50.651
678.61	50.646
678.79	50.695
678.98	50.705
679.16	50.753
679.34	50.812
679.53	50.816
679.71	50.773
679.90	50.779
680.08	50.818
680.26	50.884
680.45	50.945
680.63	50.997
680.82	51.087
681.00	51.105
681.18	51.107
681.37	51.092
681.55	51.114
681.73	51.115
681.92	51.137
682.10	51.113
682.29	51.140
682.47	51.118
682.65	51.128
682.84	51.070
683.02	51.091
683.20	51.047
683.39	51.019
683.57	51.059
683.75	51.103
683.94	51.047
684.12	51.067
684.30	50.997
684.49	50.900
684.67	50.933
684.85	50.919
685.04	50.895
685.22	50.957
685.40	50.964
685.59	50.944
685.77	50.918
685.96	50.969
686.14	50.973
686.32	51.074
686.50	51.172
686.69	51.082
686.87	51.118
687.05	51.159
687.24	51.150
687.42	51.123
687.60	51.112
687.79	51.180
687.97	51.135
688.15	51.084
688.34	50.995
688.52	51.021
688.70	51.116
688.89	51.079
689.07	51.084
689.25	51.093
689.44	51.086
689.62	51.083
689.80	51.033
689.98	51.060
690.17	51.081
690.35	51.131
690.53	51.116
690.72	51.090
690.90	51.143
691.08	51.094
691.27	51.008
691.45	51.066
691.63	51.088
691.81	51.065
692.00	51.003
692.18	51.026
692.36	50.954
692.54	50.958
692.73	50.945
692.91	50.899
693.09	50.961
693.28	51.041
693.46	51.035
693.64	51.018
693.82	51.052
694.01	51.113
694.19	51.130
694.37	51.239
694.55	51.347
694.74	51.355
694.92	51.451
695.10	51.467
695.28	51.436
695.47	51.436
695.65	51.425
695.83	51.511
696.01	51.454
696.20	51.461
696.38	51.454
696.56	51.366
696.74	51.415
696.93	51.326
697.11	51.285
697.29	51.340
697.47	51.372
697.66	51.412
697.84	51.321
698.02	51.422
698.20	51.409
698.39	51.344
698.57	51.358
698.75	51.398
698.93	51.466
699.11	51.576
699.30	51.549
699.48	51.532
699.66	51.580
699.84	51.586
700.03	51.560
700.21	51.532
700.39	51.617
700.57	51.652
700.75	51.610
700.94	51.594
701.12	51.499
701.30	51.518
701.48	51.552
701.66	51.542
701.85	51.611
702.03	51.601
702.21	51.661
702.39	51.631
702.57	51.606
702.76	51.635
702.94	51.575
703.12	51.606
703.30	51.653
703.48	51.710
703.66	51.678
703.85	51.692
704.03	51.616
704.21	51.676
704.39	51.624
704.57	51.563
704.75	51.552
704.94	51.618
705.12	51.619
705.30	51.618
705.48	51.549
705.66	51.584
705.84	51.572
706.03	51.679
706.21	51.660
706.39	51.725
706.57	51.811
706.75	51.783
706.93	51.776
707.12	51.769
707.30	51.749
707.48	51.767
707.66	51.761
707.84	51.745
708.02	51.784
708.20	51.793
708.39	51.806
708.57	51.778
708.75	51.776
708.93	51.870
709.11	51.847
709.29	51.865
709.47	51.868
709.66	51.833
709.84	51.832
710.02	51.798
710.20	51.741
710.38	51.705
710.56	51.713
710.74	51.725
710.92	51.716
711.10	51.822
711.29	51.799
711.47	51.842
711.65	51.852
711.83	51.837
712.01	51.826
712.19	51.879
712.37	51.879
712.55	51.978
712.73	52.023
712.92	51.972
713.10	51.893
713.28	51.889
713.46	51.948
713.64	52.004
713.82	52.027
714.00	52.046
714.18	52.026
714.36	52.082
714.54	51.978
714.72	51.951
714.91	51.933
715.09	52.003
715.27	51.948
715.45	51.875
715.63	51.841
715.81	51.846
715.99	51.860
716.17	51.924
716.35	51.909
716.53	51.944
716.71	51.951
716.89	52.008
717.07	52.004
717.25	52.047
717.43	51.996
717.62	52.054
717.80	52.044
717.98	51.987
718.16	51.974
718.34	51.928
718.52	51.959
718.70	51.985
718.88	51.928
719.06	51.910
719.24	52.010
719.42	52.096
719.60	52.029
719.78	52.007
719.96	52.013
720.14	52.023
720.32	52.150
720.50	52.127
720.68	52.193
720.86	52.289
721.04	52.438
721.22	52.422
721.40	52.355
721.58	52.377
721.76	52.428
721.94	52.517
722.12	52.435
722.30	52.384
722.48	52.379
722.66	52.417
722.84	52.402
723.03	52.265
723.21	52.283
723.39	52.359
723.57	52.309
723.75	52.358
723.93	52.298
724.11	52.389
724.29	52.358
724.47	52.360
724.65	52.209
724.83	52.199
725.00	52.192
725.18	52.143
725.36	52.167
725.54	52.329
725.72	52.324
725.90	52.376
726.08	52.429
726.26	52.475
726.44	52.537
726.62	52.554
726.80	52.581
726.98	52.643
727.16	52.702
727.34	52.737
727.52	52.662
727.70	52.639
727.88	52.716
728.06	52.653
728.24	52.685
728.42	52.628
728.60	52.770
728.78	52.688
728.96	52.671
729.14	52.707
729.32	52.698
729.50	52.720
729.68	52.799
729.86	52.757
730.04	52.799
730.22	52.747
730.39	52.734
730.57	52.602
730.75	52.674
730.93	52.661
731.11	52.549
731.29	52.594
731.47	52.629
731.65	52.627
731.83	52.704
732.01	52.686
732.19	52.682
732.37	52.770
732.55	52.894
732.73	52.854
732.90	52.908
733.08	52.972
733.26	52.900
733.44	52.847
733.62	52.786
733.80	52.749
733.98	52.770
734.16	52.844
734.34	52.916
734.52	52.932
734.70	52.959
734.87	52.879
735.05	52.919
735.23	53.006
735.41	53.059
735.59	53.100
735.77	53.116
735.95	53.151
736.13	53.123
736.31	53.046
736.49	53.000
736.66	53.074
736.84	53.163
737.02	53.208
737.20	53.151
737.38	53.128
737.56	53.233
737.74	53.210
737.92	53.157
738.09	53.108
738.27	53.132
738.45	53.152
738.63	53.101
738.81	53.103
738.99	53.003
739.17	52.971
739.34	53.041
739.52	52.977
739.70	53.091
739.88	53.130
740.06	53.177
740.24	53.148
740.42	53.124
740.59	53.125
740.77	53.144
740.95	53.206
741.13	53.226
741.31	53.236
741.49	53.247
741.66	53.155
741.84	53.112
742.02	53.115
742.20	53.118
742.38	53.104
742.56	53.121
742.73	53.088
742.91	53.163
743.09	53.165
743.27	53.166
743.45	53.084
743.63	53.075
743.80	53.120
743.98	53.154
744.16	53.218
744.34	53.246
744.52	53.259
744.69	53.319
744.87	53.309
745.05	53.338
745.23	53.267
745.41	53.375
745.59	53.452
745.76	53.473
745.94	53.563
746.12	53.476
746.30	53.513
746.47	53.557
746.65	53.481
746.83	53.407
747.01	53.472
747.19	53.590
747.36	53.610
747.54	53.591
747.72	53.616
747.90	53.546
748.08	53.569
748.25	53.567
748.43	53.561
748.61	53.567
748.79	53.569
748.96	53.590
749.14	53.475
749.32	53.434
749.50	53.443
749.68	53.429
749.85	53.555
750.03	53.667
750.21	53.758
750.39	53.763
750.56	53.866
750.74	53.906
750.92	53.834
751.10	53.912
751.27	53.983
751.45	53.977
751.63	53.976
751.81	53.888
751.98	53.779
752.16	53.710
752.34	53.667
752.51	53.684
752.69	53.756
752.87	53.714
753.05	53.800
753.22	53.759
753.40	53.720
753.58	53.654
753.76	53.641
753.93	53.805
754.11	53.883
754.29	53.959
754.46	53.883
754.64	53.874
754.82	53.944
755.00	53.868
755.17	53.886
755.35	53.920
755.53	53.989
755.70	54.047
755.88	53.952
756.06	53.941
756.24	54.010
756.41	53.922
756.59	53.886
756.77	53.924
756.94	53.895
757.12	53.969
757.30	53.981
757.47	54.023
757.65	54.043
757.83	54.076
758.01	53.991
758.18	53.923
758.36	54.053
758.54	54.119
758.71	54.129
758.89	54.188
759.07	54.071
759.24	54.044
759.42	54.021
759.60	54.007
759.77	53.958
759.95	53.994
760.13	53.996
760.30	54.007
760.48	53.948
760.66	53.940
760.83	54.021
761.01	54.151
761.19	54.225
761.36	54.187
761.54	54.235
761.72	54.276
761.89	54.380
762.07	54.441
762.24	54.460
762.42	54.493
762.60	54.474
762.77	54.466
762.95	54.408
763.13	54.386
763.30	54.365
763.48	54.460
763.66	54.544
763.83	54.521
764.01	54.520
764.18	54.605
764.36	54.616
764.54	54.638
764.71	54.626
764.89	54.523
765.07	54.578
765.24	54.620
765.42	54.535
765.59	54.429
765.77	54.442
765.95	54.495
766.12	54.512
766.30	54.526
766.47	54.520
766.65	54.556
766.83	54.719
767.00	54.656
767.18	54.750
767.35	54.699
767.53	54.785
767.71	54.796
767.88	54.773
768.06	54.661
768.23	54.715
768.41	54.851
768.59	54.786
768.76	54.770
768.94	54.858
769.11	54.828
769.29	54.879
769.46	54.790
769.64	54.819
769.82	54.714
769.99	54.868
770.17	54.801
770.34	54.770
770.52	54.886
770.69	54.892
770.87	54.877
771.05	54.994
771.22	54.927
771.40	55.069
771.57	54.992
771.75	55.077
771.92	55.002
772.10	55.018
772.27	55.117
772.45	55.021
772.63	55.055
772.80	55.028
772.98	54.960
773.15	55.005
773.33	54.938
773.50	54.892
773.68	54.887
773.85	54.853
774.03	54.942
774.20	54.814
774.38	54.916
774.55	54.982
774.73	55.032
774.91	55.107
775.08	55.152
775.26	55.194
775.43	55.271
775.61	55.261
775.78	55.359
775.96	55.267
776.13	55.260
776.31	55.214
776.48	55.179
776.66	55.169
776.83	55.127
777.01	55.218
777.18	55.279
777.36	55.328
777.53	55.421
777.71	55.372
777.88	55.413
778.06	55.472
778.23	55.470
778.41	55.456
778.58	55.474
778.76	55.623
778.93	55.621
779.11	55.559
779.28	55.510
779.46	55.404
779.63	55.366
779.80	55.328
779.98	55.330
780.15	55.400
780.33	55.525
780.50	55.544
780.68	55.407
780.85	55.259
781.03	55.325
781.20	55.294
781.38	55.408
781.55	55.458
781.73	55.651
781.90	55.522
782.08	55.512
782.25	55.412
782.42	55.512
782.60	55.428
782.77	55.570
782.95	55.496
783.12	55.555
783.30	55.565
783.47	55.546
783.65	55.450
783.82	55.491
783.99	55.403
784.17	55.371
784.34	55.298
784.52	55.402
784.69	55.304
784.87	55.407
785.04	55.484
785.21	55.498
785.39	55.496
785.56	55.425
785.74	55.464
785.91	55.500
786.08	55.589
786.26	55.623
786.43	55.672
786.61	55.733
786.78	55.571
786.96	55.473
787.13	55.385
787.30	55.349
787.48	55.434
787.65	55.416
787.83	55.409
788.00	55.277
788.17	55.164
788.35	55.113
788.52	55.096
788.70	55.264
788.87	55.420
789.04	55.473
789.22	55.593
789.39	55.529
789.56	55.710
789.74	55.801
789.91	55.875
790.09	56.028
790.26	56.029
790.43	56.012
790.61	56.006
790.78	55.959
790.95	55.901
791.13	55.989
791.30	56.156
791.47	56.055
791.65	56.140
791.82	56.201
792.00	56.126
792.17	56.167
792.34	56.262
792.52	56.275
792.69	56.262
792.86	56.289
793.04	56.214
793.21	56.040
793.38	56.126
793.56	55.932
793.73	55.871
793.90	55.809
794.08	55.860
794.25	55.819
794.42	55.889
794.60	55.905
794.77	55.955
794.94	55.955
795.12	56.111
795.29	56.121
795.46	56.330
795.64	56.347
795.81	56.411
795.98	56.495
796.16	56.516
796.33	56.457
796.50	56.435
796.68	56.371
796.85	56.368
797.02	56.248
797.19	56.191
797.37	56.054
797.54	56.117
797.71	56.152
797.89	55.863
798.06	55.847
798.23	55.958
798.41	55.967
798.58	56.018
798.75	56.106
798.92	56.234
799.10	56.383
799.27	56.442
799.44	56.401
799.62	56.540
799.79	56.684
799.96	56.747
800.13	56.557
800.31	56.568
800.48	56.645
800.65	56.644
800.82	56.659
801.00	56.568
801.17	56.562
801.34	56.729
801.52	56.583
801.69	56.645
801.86	56.664
802.03	56.710
802.21	56.620
802.38	56.721
802.55	56.603
802.72	56.458
802.90	56.501
803.07	56.474
803.24	56.210
803.41	56.238
803.59	56.220
803.76	56.215
803.93	56.345
804.10	56.493
804.27	56.356
804.45	56.423
804.62	56.575
804.79	56.534
804.96	56.705
805.14	56.840
805.31	56.735
805.48	56.844
805.65	56.839
805.82	56.730
806.00	56.762
806.17	56.924
806.34	56.972
806.51	56.948
806.69	56.941
806.86	56.820
807.03	56.908
807.20	57.038
807.37	57.003
807.55	57.074
807.72	57.214
807.89	57.076
808.06	57.059
808.23	57.138
808.41	57.092
808.58	57.056
808.75	56.911
808.92	56.916
809.09	56.963
809.26	56.953
809.44	56.960
809.61	56.980
809.78	57.081
809.95	57.034
810.12	57.018
810.30	57.033
810.47	57.036
810.64	57.198
810.81	57.245
810.98	57.339
811.15	57.419
811.33	57.446
811.50	57.282
811.67	57.252
811.84	57.267
812.01	56.957
812.18	56.901
812.35	56.905
812.53	57.008
812.70	56.852
812.87	56.629
813.04	56.664
813.21	56.680
813.38	56.743
813.55	56.676
813.73	56.688
813.90	56.935
814.07	57.082
814.24	57.124
814.41	57.045
814.58	57.116
814.75	57.334
814.93	57.054
815.10	57.069
815.27	57.303
815.44	57.308
815.61	57.370
815.78	57.357
815.95	57.367
816.12	57.463
816.29	57.530
816.47	57.503
816.64	57.440
816.81	57.525
816.98	57.530
817.15	57.358
817.32	57.461
817.49	57.395
817.66	57.418
817.83	57.423
818.00	57.334
818.18	57.405
818.35	57.442
818.52	57.298
818.69	57.489
818.86	57.350
819.03	57.287
819.20	57.263
819.37	57.194
819.54	57.263
819.71	57.276
819.88	57.376
820.05	57.134
820.23	57.150
820.40	57.268
820.57	57.183
820.74	57.166
820.91	57.188
821.08	57.208
821.25	57.400
821.42	57.361
821.59	57.278
821.76	57.372
821.93	57.608
822.10	57.755
822.27	57.860
822.44	57.886
822.61	57.993
822.78	58.018
822.95	57.990
823.12	57.835
823.29	57.953
823.47	58.047
823.64	57.977
823.81	57.739
823.98	57.525
824.15	57.379
824.32	57.145
824.49	57.052
824.66	57.056
824.83	57.162
825.00	57.186
825.17	57.007
825.34	56.891
825.51	56.839
825.68	57.102
825.85	57.243
826.02	57.361
826.19	57.566
826.36	57.642
826.53	57.730
826.70	57.805
826.87	57.903
827.04	57.971
827.21	58.194
827.38	58.138
827.55	57.995
827.72	57.882
827.89	57.898
828.06	57.980
828.23	57.892
828.40	57.988
828.57	57.919
828.74	57.937
828.91	57.917
829.08	57.736
829.25	57.850
829.42	58.055
829.59	58.087
829.76	58.161
829.93	58.053
830.10	57.903
830.27	57.908
830.44	57.974
830.60	57.785
830.77	57.893
830.94	58.060
831.11	57.900
831.28	57.718
831.45	57.960
831.62	57.729
831.79	57.894
831.96	58.226
832.13	58.156
832.30	58.176
832.47	58.136
832.64	58.208
832.81	58.069
832.98	58.145
833.15	58.352
833.32	58.111
833.49	58.184
833.65	58.018
833.82	57.936
833.99	57.714
834.16	57.674
834.33	57.831
834.50	57.804
834.67	58.021
834.84	58.046
835.01	57.804
835.18	57.839
835.35	57.934
835.52	57.999
835.69	58.070
835.85	58.381
836.02	58.339
836.19	58.403
836.36	58.280
836.53	58.110
836.70	58.150
836.87	58.250
837.04	58.262
837.21	58.100
837.38	58.145
837.54	57.866
837.71	57.921
837.88	57.937
838.05	57.833
838.22	57.765
838.39	57.793
838.56	57.962
838.73	57.872
838.89	58.067
839.06	58.087
839.23	58.008
839.40	58.312
839.57	58.115
839.74	58.020
839.91	58.106
840.08	58.082
840.24	58.176
840.41	58.123
840.58	58.369
840.75	58.211
840.92	58.192
841.09	58.307
841.26	58.330
841.42	58.432
841.59	58.600
841.76	58.792
841.93	59.055
842.10	59.007
842.27	58.801
842.43	58.794
842.60	58.926
842.77	59.029
842.94	59.143
843.11	59.036
843.28	59.041
843.44	59.232
843.61	58.992
843.78	58.758
843.95	58.800
844.12	58.974
844.28	58.895
844.45	58.959
844.62	58.887
844.79	58.620
844.96	58.886
845.13	58.876
845.29	58.816
845.46	58.904
845.63	58.934
845.80	58.782
845.97	58.770
846.13	59.005
846.30	59.110
846.47	59.297
846.64	59.594
846.81	59.344
846.97	59.109
847.14	58.721
847.31	58.698
847.48	58.917
847.64	59.190
847.81	59.211
847.98	58.766
848.15	58.336
848.32	58.270
848.48	58.208
848.65	58.414
848.82	58.670
848.99	59.292
849.15	59.174
849.32	59.079
849.49	58.753
849.66	58.716
849.82	58.958
849.99	59.086
850.16	59.017
850.33	59.182
850.49	59.054
850.66	59.009
850.83	58.696
851.00	58.961
851.16	59.065
851.33	59.090
851.50	59.304
851.67	59.241
851.83	59.035
852.00	59.314
852.17	59.319
852.34	59.328
852.50	59.346
852.67	59.043
852.84	58.923
853.01	58.979
853.17	59.138
853.34	58.912
853.51	58.659
853.67	58.919
853.84	58.926
854.01	58.673
854.18	58.749
854.34	58.917
854.51	59.149
854.68	59.040
854.84	58.845
855.01	58.805
855.18	58.805
855.34	59.253
855.51	59.404
855.68	59.181
855.85	59.319
856.01	59.109
856.18	59.059
856.35	59.098
856.51	59.285
856.68	59.535
856.85	59.434
857.01	59.378
857.18	59.128
857.35	59.209
857.51	59.236
857.68	58.980
857.85	59.160
858.01	58.864
858.18	59.056
858.35	59.209
858.51	59.162
858.68	59.414
858.85	59.540
859.01	59.724
859.18	59.439
859.35	59.631
859.51	59.831
859.68	59.920
859.85	60.277
860.01	60.404
860.18	60.385
860.35	60.479
860.51	60.619
860.68	60.687
860.84	60.859
861.01	61.025
861.18	61.011
861.34	60.932
861.51	61.003
861.68	60.791
861.84	60.580
862.01	60.484
862.18	60.235
862.34	59.992
862.51	59.782
862.67	59.517
862.84	59.393
863.01	59.409
863.17	59.676
863.34	59.605
863.50	59.665
863.67	59.697
863.84	59.572
864.00	59.862
864.17	59.979
864.33	60.015
864.50	59.962
864.67	60.274
864.83	60.033
865.00	59.873
865.16	59.739
865.33	59.821
865.50	59.793
865.66	60.041
865.83	59.774
865.99	59.731
866.16	59.864
866.33	59.929
866.49	59.609
866.66	59.743
866.82	59.815
866.99	59.699
867.15	59.342
867.32	59.286
867.49	59.342
867.65	59.545
867.82	59.435
867.98	59.438
868.15	59.464
868.31	59.615
868.48	59.693
868.64	59.719
868.81	60.072
868.98	60.411
869.14	60.549
869.31	60.350
869.47	60.274
869.64	60.295
869.80	60.249
869.97	60.324
870.13	60.447
870.30	60.419
870.46	60.329
870.63	60.161
870.79	59.928
870.96	60.016
871.12	59.987
871.29	59.936
871.46	60.201
871.62	60.185
871.79	59.926
871.95	59.710
872.12	59.818
872.28	59.583
872.45	59.536
872.61	59.815
872.78	59.840
872.94	60.028
873.11	59.834
873.27	59.788
873.44	59.972
873.60	60.150
873.77	60.376
873.93	60.145
874.10	60.388
874.26	60.427
874.43	60.557
874.59	60.443
874.76	60.437
874.92	60.642
875.09	60.614
875.25	60.578
875.41	60.551
875.58	60.224
875.74	60.340
875.91	60.101
876.07	59.927
876.24	59.827
876.40	59.623
876.57	59.354
876.73	59.539
876.90	59.393
877.06	59.359
877.23	59.299
877.39	59.756
877.56	59.718
877.72	60.043
877.88	60.263
878.05	59.916
878.21	60.356
878.38	60.679
878.54	60.513
878.71	60.342
878.87	60.208
879.04	60.443
879.20	60.034
879.36	60.110
879.53	59.879
879.69	59.643
879.86	59.792
880.02	58.817
880.19	60.304
880.35	58.906
880.51	57.539
880.68	59.014
>>>>>End Processed Spectral Data<<<<<
