# Supplementary material for: Structure and pigment make the eyed elater’s eyespots black
Source: PeerJ. 2020 Jan 13;8:e8161. doi: 10.7717/peerj.8161 (PMC6964691; doi:10.7717/peerj.8161)
Supplement: Supplemental Information 3 — 42 text files with reflectance spectra and 1 R script text file [file peerj-08-8161-s003.zip › beetle/90_cuticle_VTEC000005069_3.txt]

SpectraSuite Data File
++++++++++++++++++++++++++++++++++++
Date: Sun Feb 03 13:49:36 EST 2019
User: Paul
Dark Spectrum Present: Yes
Reference Spectrum Present: Yes
Number of Sampled Component Spectra: 1
Spectrometers: USB4C01401
Integration Time (usec): 40000 (USB4C01401)
Spectra Averaged: 5 (USB4C01401)
Boxcar Smoothing: 5 (USB4C01401)
Correct for Electrical Dark: No (USB4C01401)
Strobe/Lamp Enabled: No (USB4C01401)
Correct for Detector Non-linearity: No (USB4C01401)
Correct for Stray Light: No (USB4C01401)
Number of Pixels in Processed Spectrum: 3648
>>>>>Begin Processed Spectral Data<<<<<
179.04	-272.500
179.26	-272.500
179.47	-272.500
179.69	74.286
179.90	43.421
180.12	-935.556
180.33	-908.571
180.55	-3150.000
180.76	-378.571
180.98	-145.455
181.19	-956.522
181.41	-1213.333
181.62	503.774
181.84	120.128
182.05	98.667
182.27	81.242
182.48	74.388
182.70	68.783
182.91	65.839
183.13	62.563
183.34	59.347
183.56	58.622
183.77	59.010
183.99	58.098
184.20	58.655
184.41	56.483
184.63	58.533
184.84	58.370
185.06	57.290
185.27	58.238
185.49	58.518
185.70	57.170
185.92	57.273
186.13	57.079
186.35	56.014
186.56	55.818
186.78	57.373
186.99	54.680
187.21	53.659
187.42	56.167
187.64	56.093
187.85	54.567
188.06	56.184
188.28	54.704
188.49	54.333
188.71	56.301
188.92	56.478
189.14	56.974
189.35	57.343
189.57	58.382
189.78	57.399
190.00	56.756
190.21	58.343
190.42	57.434
190.64	58.251
190.85	58.392
191.07	57.027
191.28	55.860
191.50	54.409
191.71	55.443
191.93	55.512
192.14	55.041
192.36	55.692
192.57	55.484
192.78	56.541
193.00	58.466
193.21	57.613
193.43	57.430
193.64	57.838
193.86	58.537
194.07	58.268
194.28	59.021
194.50	59.270
194.71	57.679
194.93	56.758
195.14	57.440
195.36	54.781
195.57	54.389
195.78	54.708
196.00	56.466
196.21	56.783
196.43	55.868
196.64	55.552
196.86	54.673
197.07	55.248
197.28	56.879
197.50	55.451
197.71	54.908
197.93	56.498
198.14	56.548
198.36	56.462
198.57	56.274
198.78	56.033
199.00	55.044
199.21	56.310
199.43	56.754
199.64	56.574
199.85	56.763
200.07	57.076
200.28	56.946
200.50	55.769
200.71	54.259
200.92	53.706
201.14	55.566
201.35	55.737
201.57	55.596
201.78	56.212
201.99	56.332
202.21	56.148
202.42	57.716
202.64	57.141
202.85	58.244
203.06	58.124
203.28	58.928
203.49	57.853
203.71	57.507
203.92	58.339
204.13	58.743
204.35	59.252
204.56	60.990
204.78	60.379
204.99	61.750
205.20	61.886
205.42	62.877
205.63	62.172
205.85	62.060
206.06	62.999
206.27	63.401
206.49	61.587
206.70	60.744
206.91	59.941
207.13	60.143
207.34	57.906
207.56	57.602
207.77	56.657
207.98	57.015
208.20	57.130
208.41	57.199
208.62	56.716
208.84	57.123
209.05	56.932
209.27	55.491
209.48	56.307
209.69	56.458
209.91	56.681
210.12	57.622
210.33	57.128
210.55	57.037
210.76	57.760
210.97	56.478
211.19	56.873
211.40	57.538
211.61	59.272
211.83	58.726
212.04	59.065
212.26	58.381
212.47	57.662
212.68	59.460
212.90	60.182
213.11	59.038
213.32	60.237
213.54	60.988
213.75	60.490
213.96	59.697
214.18	59.754
214.39	59.398
214.60	59.991
214.82	61.703
215.03	60.972
215.24	61.422
215.46	61.239
215.67	60.650
215.88	60.552
216.10	60.755
216.31	61.340
216.52	60.973
216.74	61.769
216.95	62.023
217.16	61.276
217.38	61.901
217.59	61.294
217.80	62.033
218.02	62.097
218.23	62.271
218.44	61.731
218.66	61.507
218.87	62.337
219.08	61.881
219.30	61.880
219.51	61.543
219.72	60.793
219.94	61.013
220.15	60.500
220.36	59.756
220.58	58.764
220.79	58.834
221.00	58.295
221.22	57.404
221.43	57.568
221.64	57.005
221.85	56.438
222.07	56.508
222.28	56.117
222.49	55.746
222.71	55.886
222.92	55.857
223.13	55.877
223.35	55.932
223.56	55.925
223.77	55.708
223.99	55.581
224.20	55.535
224.41	55.106
224.62	55.096
224.84	55.102
225.05	55.122
225.26	55.267
225.48	54.872
225.69	54.583
225.90	54.453
226.11	54.411
226.33	54.364
226.54	54.224
226.75	54.197
226.97	54.045
227.18	54.015
227.39	54.227
227.60	54.044
227.82	54.100
228.03	54.208
228.24	54.101
228.46	54.086
228.67	54.042
228.88	54.078
229.09	54.143
229.31	54.125
229.52	54.020
229.73	53.623
229.95	53.704
230.16	53.760
230.37	53.703
230.58	53.836
230.80	53.710
231.01	53.827
231.22	53.993
231.43	54.079
231.65	54.055
231.86	54.143
232.07	54.230
232.28	54.246
232.50	54.221
232.71	54.225
232.92	54.251
233.14	54.397
233.35	54.306
233.56	54.211
233.77	54.070
233.99	54.203
234.20	54.324
234.41	54.320
234.62	54.320
234.84	54.353
235.05	54.482
235.26	54.498
235.47	54.493
235.69	54.705
235.90	54.838
236.11	54.907
236.32	54.971
236.53	54.932
236.75	55.015
236.96	54.991
237.17	55.058
237.38	54.996
237.60	54.977
237.81	54.966
238.02	54.895
238.23	54.838
238.45	54.901
238.66	54.821
238.87	54.843
239.08	54.870
239.30	54.911
239.51	54.986
239.72	55.068
239.93	55.155
240.14	55.153
240.36	55.159
240.57	55.185
240.78	55.306
240.99	55.376
241.21	55.442
241.42	55.435
241.63	55.500
241.84	55.446
242.05	55.433
242.27	55.466
242.48	55.437
242.69	55.442
242.90	55.511
243.11	55.389
243.33	55.376
243.54	55.320
243.75	55.321
243.96	55.345
244.18	55.385
244.39	55.418
244.60	55.396
244.81	55.453
245.02	55.463
245.24	55.415
245.45	55.462
245.66	55.439
245.87	55.435
246.08	55.432
246.30	55.441
246.51	55.372
246.72	55.354
246.93	55.257
247.14	55.248
247.35	55.189
247.57	55.195
247.78	55.181
247.99	55.135
248.20	55.105
248.41	55.052
248.63	54.994
248.84	54.942
249.05	54.909
249.26	54.961
249.47	54.859
249.68	54.811
249.90	54.724
250.11	54.629
250.32	54.632
250.53	54.599
250.74	54.565
250.96	54.484
251.17	54.528
251.38	54.391
251.59	54.306
251.80	54.279
252.01	54.219
252.23	54.187
252.44	54.179
252.65	54.066
252.86	53.993
253.07	53.943
253.28	53.835
253.50	53.709
253.71	53.686
253.92	53.620
254.13	53.626
254.34	53.607
254.55	53.515
254.76	53.414
254.98	53.397
255.19	53.334
255.40	53.310
255.61	53.339
255.82	53.269
256.03	53.236
256.25	53.172
256.46	53.104
256.67	53.053
256.88	53.051
257.09	53.013
257.30	52.991
257.51	53.001
257.73	52.956
257.94	52.845
258.15	52.834
258.36	52.831
258.57	52.806
258.78	52.767
258.99	52.768
259.20	52.680
259.42	52.677
259.63	52.590
259.84	52.501
260.05	52.406
260.26	52.430
260.47	52.405
260.68	52.326
260.90	52.298
261.11	52.231
261.32	52.135
261.53	52.121
261.74	52.051
261.95	52.010
262.16	52.004
262.37	51.946
262.58	51.911
262.80	51.848
263.01	51.806
263.22	51.790
263.43	51.772
263.64	51.799
263.85	51.793
264.06	51.772
264.27	51.781
264.48	51.797
264.70	51.840
264.91	51.777
265.12	51.777
265.33	51.798
265.54	51.755
265.75	51.723
265.96	51.729
266.17	51.701
266.38	51.666
266.59	51.606
266.81	51.499
267.02	51.440
267.23	51.398
267.44	51.383
267.65	51.312
267.86	51.280
268.07	51.271
268.28	51.175
268.49	51.114
268.70	51.068
268.91	51.039
269.13	50.978
269.34	50.956
269.55	50.922
269.76	50.826
269.97	50.747
270.18	50.690
270.39	50.624
270.60	50.555
270.81	50.490
271.02	50.427
271.23	50.428
271.44	50.408
271.65	50.335
271.87	50.283
272.08	50.264
272.29	50.233
272.50	50.209
272.71	50.119
272.92	50.103
273.13	50.073
273.34	50.060
273.55	49.943
273.76	49.908
273.97	49.902
274.18	49.869
274.39	49.813
274.60	49.782
274.81	49.700
275.02	49.709
275.24	49.634
275.45	49.587
275.66	49.535
275.87	49.497
276.08	49.418
276.29	49.340
276.50	49.252
276.71	49.201
276.92	49.157
277.13	49.097
277.34	49.035
277.55	48.941
277.76	48.894
277.97	48.805
278.18	48.734
278.39	48.705
278.60	48.608
278.81	48.601
279.02	48.527
279.23	48.448
279.44	48.411
279.65	48.334
279.86	48.357
280.08	48.308
280.29	48.317
280.50	48.315
280.71	48.239
280.92	48.262
281.13	48.247
281.34	48.300
281.55	48.279
281.76	48.279
281.97	48.316
282.18	48.296
282.39	48.303
282.60	48.300
282.81	48.296
283.02	48.341
283.23	48.322
283.44	48.319
283.65	48.295
283.86	48.320
284.07	48.288
284.28	48.230
284.49	48.209
284.70	48.198
284.91	48.186
285.12	48.201
285.33	48.168
285.54	48.144
285.75	48.115
285.96	48.117
286.17	48.111
286.38	48.138
286.59	48.200
286.80	48.258
287.01	48.321
287.22	48.342
287.43	48.408
287.64	48.514
287.85	48.654
288.06	48.725
288.27	48.793
288.48	48.898
288.69	48.987
288.90	49.062
289.11	49.122
289.32	49.162
289.53	49.278
289.74	49.283
289.95	49.340
290.16	49.315
290.37	49.377
290.58	49.376
290.79	49.376
291.00	49.387
291.21	49.360
291.42	49.357
291.63	49.328
291.83	49.284
292.04	49.296
292.25	49.260
292.46	49.275
292.67	49.221
292.88	49.208
293.09	49.195
293.30	49.196
293.51	49.208
293.72	49.245
293.93	49.262
294.14	49.248
294.35	49.236
294.56	49.229
294.77	49.216
294.98	49.240
295.19	49.236
295.40	49.248
295.61	49.250
295.82	49.251
296.03	49.227
296.24	49.231
296.45	49.252
296.66	49.256
296.86	49.266
297.07	49.266
297.28	49.258
297.49	49.237
297.70	49.238
297.91	49.213
298.12	49.161
298.33	49.127
298.54	49.069
298.75	49.029
298.96	49.022
299.17	48.973
299.38	48.952
299.59	48.920
299.80	48.914
300.00	48.844
300.21	48.815
300.42	48.794
300.63	48.764
300.84	48.768
301.05	48.746
301.26	48.658
301.47	48.647
301.68	48.606
301.89	48.566
302.10	48.526
302.31	48.510
302.52	48.457
302.72	48.428
302.93	48.378
303.14	48.337
303.35	48.252
303.56	48.233
303.77	48.136
303.98	48.073
304.19	48.017
304.40	47.969
304.61	47.914
304.82	47.882
305.02	47.832
305.23	47.801
305.44	47.775
305.65	47.750
305.86	47.729
306.07	47.713
306.28	47.690
306.49	47.651
306.70	47.628
306.91	47.594
307.11	47.537
307.32	47.534
307.53	47.519
307.74	47.475
307.95	47.480
308.16	47.472
308.37	47.489
308.58	47.517
308.79	47.556
308.99	47.578
309.20	47.609
309.41	47.659
309.62	47.672
309.83	47.668
310.04	47.689
310.25	47.709
310.46	47.692
310.66	47.688
310.87	47.661
311.08	47.623
311.29	47.596
311.50	47.564
311.71	47.562
311.92	47.530
312.12	47.482
312.33	47.451
312.54	47.403
312.75	47.402
312.96	47.374
313.17	47.339
313.38	47.327
313.59	47.281
313.79	47.269
314.00	47.217
314.21	47.176
314.42	47.175
314.63	47.142
314.84	47.161
315.04	47.128
315.25	47.108
315.46	47.106
315.67	47.124
315.88	47.144
316.09	47.150
316.30	47.167
316.50	47.215
316.71	47.264
316.92	47.283
317.13	47.341
317.34	47.360
317.55	47.381
317.75	47.389
317.96	47.363
318.17	47.403
318.38	47.439
318.59	47.483
318.80	47.457
319.00	47.438
319.21	47.447
319.42	47.372
319.63	47.391
319.84	47.405
320.05	47.403
320.25	47.387
320.46	47.358
320.67	47.311
320.88	47.274
321.09	47.256
321.29	47.237
321.50	47.195
321.71	47.178
321.92	47.126
322.13	47.032
322.34	46.967
322.54	46.917
322.75	46.775
322.96	46.640
323.17	46.516
323.38	46.410
323.58	46.285
323.79	46.202
324.00	46.104
324.21	46.033
324.42	46.015
324.62	45.975
324.83	45.962
325.04	45.955
325.25	46.009
325.46	46.013
325.66	46.084
325.87	46.146
326.08	46.171
326.29	46.245
326.50	46.273
326.70	46.306
326.91	46.352
327.12	46.379
327.33	46.403
327.53	46.398
327.74	46.374
327.95	46.317
328.16	46.250
328.37	46.257
328.57	46.197
328.78	46.141
328.99	46.116
329.20	46.065
329.41	46.036
329.61	46.078
329.82	46.074
330.03	46.089
330.24	46.126
330.44	46.165
330.65	46.171
330.86	46.185
331.07	46.242
331.27	46.235
331.48	46.280
331.69	46.278
331.90	46.299
332.10	46.351
332.31	46.425
332.52	46.439
332.73	46.467
332.93	46.482
333.14	46.534
333.35	46.548
333.56	46.610
333.76	46.606
333.97	46.637
334.18	46.636
334.39	46.615
334.59	46.620
334.80	46.617
335.01	46.610
335.22	46.601
335.42	46.562
335.63	46.523
335.84	46.505
336.05	46.493
336.25	46.472
336.46	46.434
336.67	46.415
336.88	46.372
337.08	46.378
337.29	46.396
337.50	46.412
337.71	46.406
337.91	46.410
338.12	46.417
338.33	46.406
338.53	46.394
338.74	46.386
338.95	46.377
339.16	46.381
339.36	46.342
339.57	46.329
339.78	46.295
339.98	46.272
340.19	46.251
340.40	46.201
340.61	46.200
340.81	46.186
341.02	46.155
341.23	46.124
341.43	46.110
341.64	46.092
341.85	46.037
342.06	46.025
342.26	46.016
342.47	46.045
342.68	46.038
342.88	46.039
343.09	46.071
343.30	46.079
343.51	46.106
343.71	46.108
343.92	46.146
344.13	46.210
344.33	46.190
344.54	46.211
344.75	46.184
344.95	46.190
345.16	46.174
345.37	46.158
345.57	46.172
345.78	46.138
345.99	46.076
346.19	46.029
346.40	45.972
346.61	45.956
346.82	45.912
347.02	45.862
347.23	45.803
347.44	45.762
347.64	45.715
347.85	45.632
348.06	45.561
348.26	45.549
348.47	45.534
348.68	45.494
348.88	45.462
349.09	45.426
349.30	45.386
349.50	45.357
349.71	45.331
349.92	45.293
350.12	45.306
350.33	45.285
350.54	45.246
350.74	45.242
350.95	45.218
351.16	45.205
351.36	45.213
351.57	45.244
351.77	45.239
351.98	45.230
352.19	45.231
352.39	45.209
352.60	45.255
352.81	45.319
353.01	45.307
353.22	45.316
353.43	45.332
353.63	45.288
353.84	45.297
354.05	45.317
354.25	45.365
354.46	45.348
354.67	45.377
354.87	45.362
355.08	45.316
355.28	45.323
355.49	45.321
355.70	45.313
355.90	45.378
356.11	45.392
356.32	45.393
356.52	45.402
356.73	45.476
356.93	45.500
357.14	45.591
357.35	45.672
357.55	45.719
357.76	45.790
357.97	45.865
358.17	45.933
358.38	46.017
358.58	46.117
358.79	46.167
359.00	46.193
359.20	46.271
359.41	46.271
359.61	46.288
359.82	46.359
360.03	46.428
360.23	46.542
360.44	46.545
360.64	46.567
360.85	46.608
361.06	46.640
361.26	46.686
361.47	46.665
361.67	46.717
361.88	46.727
362.09	46.763
362.29	46.737
362.50	46.636
362.70	46.634
362.91	46.603
363.12	46.599
363.32	46.583
363.53	46.569
363.73	46.526
363.94	46.467
364.15	46.447
364.35	46.332
364.56	46.308
364.76	46.299
364.97	46.250
365.17	46.211
365.38	46.135
365.59	46.075
365.79	46.016
366.00	46.053
366.20	46.066
366.41	46.076
366.61	46.085
366.82	46.064
367.03	46.105
367.23	46.217
367.44	46.274
367.64	46.336
367.85	46.393
368.05	46.469
368.26	46.504
368.47	46.531
368.67	46.569
368.88	46.624
369.08	46.667
369.29	46.648
369.49	46.624
369.70	46.610
369.90	46.621
370.11	46.623
370.31	46.615
370.52	46.599
370.73	46.565
370.93	46.557
371.14	46.530
371.34	46.539
371.55	46.515
371.75	46.456
371.96	46.488
372.16	46.435
372.37	46.373
372.57	46.349
372.78	46.339
372.99	46.347
373.19	46.307
373.40	46.299
373.60	46.267
373.81	46.300
374.01	46.302
374.22	46.285
374.42	46.296
374.63	46.361
374.83	46.343
375.04	46.336
375.24	46.341
375.45	46.361
375.65	46.371
375.86	46.396
376.06	46.387
376.27	46.434
376.47	46.430
376.68	46.428
376.88	46.441
377.09	46.475
377.29	46.483
377.50	46.504
377.70	46.473
377.91	46.491
378.11	46.485
378.32	46.505
378.52	46.446
378.73	46.450
378.93	46.442
379.14	46.406
379.34	46.364
379.55	46.342
379.75	46.324
379.96	46.301
380.16	46.266
380.37	46.233
380.57	46.196
380.78	46.171
380.98	46.114
381.19	46.115
381.39	46.135
381.60	46.149
381.80	46.159
382.01	46.167
382.21	46.220
382.42	46.245
382.62	46.277
382.83	46.324
383.03	46.405
383.24	46.480
383.44	46.539
383.65	46.590
383.85	46.648
384.06	46.713
384.26	46.809
384.47	46.895
384.67	46.944
384.87	46.979
385.08	46.978
385.28	46.994
385.49	46.995
385.69	47.011
385.90	46.954
386.10	46.946
386.31	46.904
386.51	46.836
386.72	46.845
386.92	46.842
387.13	46.835
387.33	46.858
387.53	46.846
387.74	46.874
387.94	46.825
388.15	46.820
388.35	46.810
388.56	46.817
388.76	46.846
388.97	46.787
389.17	46.735
389.37	46.713
389.58	46.688
389.78	46.679
389.99	46.647
390.19	46.659
390.40	46.713
390.60	46.715
390.80	46.714
391.01	46.711
391.21	46.706
391.42	46.714
391.62	46.660
391.83	46.643
392.03	46.623
392.23	46.602
392.44	46.581
392.64	46.555
392.85	46.547
393.05	46.546
393.26	46.508
393.46	46.505
393.66	46.499
393.87	46.515
394.07	46.510
394.28	46.521
394.48	46.504
394.68	46.500
394.89	46.514
395.09	46.498
395.30	46.469
395.50	46.494
395.70	46.465
395.91	46.471
396.11	46.525
396.32	46.555
396.52	46.535
396.72	46.577
396.93	46.584
397.13	46.561
397.34	46.546
397.54	46.570
397.74	46.555
397.95	46.621
398.15	46.602
398.36	46.574
398.56	46.569
398.76	46.602
398.97	46.571
399.17	46.605
399.37	46.608
399.58	46.645
399.78	46.647
399.99	46.612
400.19	46.611
400.39	46.670
400.60	46.719
400.80	46.767
401.00	46.812
401.21	46.884
401.41	46.942
401.62	46.974
401.82	47.014
402.02	47.105
402.23	47.205
402.43	47.193
402.63	47.255
402.84	47.306
403.04	47.336
403.24	47.361
403.45	47.387
403.65	47.390
403.86	47.441
404.06	47.421
404.26	47.456
404.47	47.495
404.67	47.561
404.87	47.541
405.08	47.510
405.28	47.446
405.48	47.446
405.69	47.465
405.89	47.466
406.09	47.445
406.30	47.481
406.50	47.422
406.70	47.338
406.91	47.291
407.11	47.264
407.31	47.296
407.52	47.322
407.72	47.308
407.92	47.240
408.13	47.212
408.33	47.176
408.53	47.166
408.74	47.116
408.94	47.115
409.14	47.119
409.35	47.063
409.55	47.038
409.75	46.975
409.96	46.980
410.16	46.971
410.36	46.962
410.57	46.961
410.77	46.915
410.97	46.923
411.18	46.916
411.38	46.898
411.58	46.964
411.78	46.975
411.99	47.020
412.19	46.978
412.39	46.967
412.60	46.945
412.80	46.891
413.00	46.888
413.21	46.867
413.41	46.867
413.61	46.870
413.81	46.832
414.02	46.797
414.22	46.791
414.42	46.760
414.63	46.772
414.83	46.768
415.03	46.815
415.23	46.834
415.44	46.846
415.64	46.855
415.84	46.863
416.05	46.884
416.25	46.859
416.45	46.889
416.65	46.910
416.86	46.910
417.06	46.899
417.26	46.959
417.47	46.920
417.67	46.956
417.87	46.975
418.07	47.020
418.28	47.022
418.48	47.054
418.68	47.053
418.88	47.075
419.09	47.094
419.29	47.168
419.49	47.170
419.69	47.284
419.90	47.334
420.10	47.332
420.30	47.331
420.50	47.400
420.71	47.418
420.91	47.476
421.11	47.503
421.31	47.573
421.52	47.648
421.72	47.681
421.92	47.703
422.12	47.721
422.33	47.796
422.53	47.819
422.73	47.837
422.93	47.889
423.14	47.921
423.34	47.973
423.54	48.005
423.74	48.012
423.95	48.069
424.15	48.067
424.35	48.061
424.55	48.071
424.76	48.038
424.96	48.081
425.16	48.102
425.36	48.095
425.56	48.069
425.77	48.023
425.97	48.024
426.17	47.987
426.37	47.983
426.58	48.002
426.78	48.076
426.98	48.128
427.18	48.063
427.38	48.055
427.59	48.031
427.79	48.058
427.99	48.129
428.19	48.078
428.39	48.060
428.60	48.056
428.80	48.087
429.00	48.030
429.20	48.032
429.40	48.068
429.61	48.038
429.81	48.032
430.01	48.014
430.21	47.957
430.41	47.974
430.62	47.981
430.82	47.937
431.02	47.875
431.22	47.863
431.42	47.796
431.63	47.700
431.83	47.719
432.03	47.714
432.23	47.695
432.43	47.676
432.64	47.651
432.84	47.626
433.04	47.642
433.24	47.644
433.44	47.630
433.64	47.633
433.85	47.619
434.05	47.568
434.25	47.514
434.45	47.511
434.65	47.492
434.85	47.417
435.06	47.335
435.26	47.277
435.46	47.202
435.66	47.121
435.86	47.046
436.06	47.017
436.27	46.980
436.47	46.946
436.67	46.848
436.87	46.750
437.07	46.729
437.27	46.657
437.47	46.597
437.68	46.502
437.88	46.376
438.08	46.329
438.28	46.206
438.48	46.115
438.68	45.987
438.89	45.928
439.09	45.818
439.29	45.668
439.49	45.583
439.69	45.515
439.89	45.419
440.09	45.385
440.29	45.267
440.50	45.216
440.70	45.099
440.90	45.023
441.10	44.877
441.30	44.849
441.50	44.730
441.70	44.608
441.90	44.449
442.11	44.386
442.31	44.276
442.51	44.178
442.71	44.028
442.91	43.934
443.11	43.850
443.31	43.734
443.51	43.617
443.72	43.533
443.92	43.526
444.12	43.457
444.32	43.365
444.52	43.277
444.72	43.236
444.92	43.229
445.12	43.150
445.32	43.116
445.53	43.149
445.73	43.133
445.93	43.127
446.13	43.060
446.33	43.055
446.53	43.045
446.73	43.032
446.93	43.007
447.13	43.045
447.33	43.066
447.53	43.091
447.74	43.098
447.94	43.021
448.14	43.048
448.34	43.034
448.54	43.009
448.74	42.948
448.94	42.936
449.14	42.934
449.34	42.841
449.54	42.863
449.74	42.751
449.94	42.682
450.14	42.650
450.35	42.599
450.55	42.596
450.75	42.557
450.95	42.641
451.15	42.595
451.35	42.576
451.55	42.605
451.75	42.505
451.95	42.500
452.15	42.500
452.35	42.497
452.55	42.524
452.75	42.475
452.95	42.482
453.15	42.448
453.35	42.422
453.56	42.377
453.76	42.326
453.96	42.379
454.16	42.400
454.36	42.354
454.56	42.352
454.76	42.311
454.96	42.299
455.16	42.293
455.36	42.199
455.56	42.146
455.76	42.074
455.96	42.040
456.16	41.964
456.36	41.871
456.56	41.840
456.76	41.737
456.96	41.607
457.16	41.545
457.36	41.464
457.56	41.494
457.76	41.427
457.96	41.389
458.16	41.283
458.36	41.253
458.56	41.243
458.76	41.132
458.96	41.150
459.16	41.190
459.36	41.166
459.56	41.160
459.76	41.062
459.96	41.068
460.16	41.095
460.36	41.119
460.56	41.086
460.76	41.090
460.96	41.145
461.16	41.141
461.36	41.097
461.56	41.137
461.76	41.157
461.96	41.224
462.16	41.276
462.36	41.236
462.56	41.338
462.76	41.384
462.96	41.386
463.16	41.442
463.36	41.489
463.56	41.527
463.76	41.548
463.96	41.594
464.16	41.628
464.36	41.635
464.56	41.691
464.76	41.675
464.96	41.685
465.16	41.747
465.36	41.754
465.56	41.741
465.76	41.790
465.96	41.824
466.16	41.773
466.36	41.814
466.56	41.809
466.76	41.852
466.96	41.866
467.16	41.870
467.36	41.883
467.56	41.877
467.76	41.924
467.96	41.962
468.16	41.938
468.36	42.009
468.56	41.954
468.76	41.998
468.96	42.004
469.16	41.990
469.35	42.044
469.55	42.018
469.75	42.024
469.95	42.037
470.15	42.020
470.35	42.095
470.55	42.087
470.75	42.103
470.95	42.125
471.15	42.167
471.35	42.208
471.55	42.158
471.75	42.169
471.95	42.202
472.15	42.161
472.35	42.175
472.54	42.139
472.74	42.165
472.94	42.175
473.14	42.166
473.34	42.153
473.54	42.163
473.74	42.226
473.94	42.252
474.14	42.275
474.34	42.332
474.54	42.373
474.74	42.404
474.94	42.413
475.13	42.417
475.33	42.435
475.53	42.442
475.73	42.442
475.93	42.453
476.13	42.470
476.33	42.492
476.53	42.501
476.73	42.523
476.93	42.524
477.12	42.517
477.32	42.572
477.52	42.607
477.72	42.614
477.92	42.652
478.12	42.668
478.32	42.684
478.52	42.680
478.72	42.700
478.92	42.678
479.11	42.716
479.31	42.762
479.51	42.758
479.71	42.747
479.91	42.773
480.11	42.811
480.31	42.822
480.51	42.842
480.70	42.863
480.90	42.880
481.10	42.906
481.30	42.905
481.50	42.922
481.70	42.946
481.90	42.951
482.10	42.958
482.29	42.935
482.49	42.930
482.69	42.951
482.89	42.979
483.09	42.981
483.29	42.995
483.49	42.994
483.68	42.995
483.88	42.998
484.08	43.033
484.28	43.041
484.48	43.029
484.68	43.076
484.88	43.084
485.07	43.088
485.27	43.108
485.47	43.139
485.67	43.193
485.87	43.199
486.07	43.182
486.26	43.181
486.46	43.200
486.66	43.247
486.86	43.239
487.06	43.222
487.26	43.226
487.45	43.260
487.65	43.234
487.85	43.227
488.05	43.262
488.25	43.308
488.45	43.335
488.64	43.373
488.84	43.420
489.04	43.452
489.24	43.516
489.44	43.560
489.64	43.552
489.83	43.590
490.03	43.654
490.23	43.669
490.43	43.712
490.63	43.736
490.82	43.740
491.02	43.714
491.22	43.695
491.42	43.714
491.62	43.709
491.81	43.746
492.01	43.776
492.21	43.753
492.41	43.773
492.61	43.792
492.80	43.816
493.00	43.868
493.20	43.930
493.40	44.013
493.60	44.012
493.79	44.036
493.99	44.061
494.19	44.095
494.39	44.128
494.59	44.150
494.78	44.179
494.98	44.210
495.18	44.226
495.38	44.222
495.57	44.225
495.77	44.266
495.97	44.285
496.17	44.303
496.37	44.315
496.56	44.323
496.76	44.346
496.96	44.344
497.16	44.369
497.35	44.358
497.55	44.360
497.75	44.384
497.95	44.382
498.14	44.413
498.34	44.396
498.54	44.374
498.74	44.354
498.93	44.330
499.13	44.337
499.33	44.303
499.53	44.323
499.72	44.322
499.92	44.273
500.12	44.247
500.32	44.201
500.51	44.167
500.71	44.153
500.91	44.126
501.11	44.121
501.30	44.084
501.50	44.062
501.70	44.007
501.90	43.969
502.09	43.953
502.29	43.923
502.49	43.937
502.69	43.950
502.88	43.964
503.08	43.986
503.28	43.954
503.47	43.970
503.67	43.998
503.87	43.990
504.07	43.999
504.26	44.031
504.46	44.080
504.66	44.080
504.85	44.094
505.05	44.109
505.25	44.140
505.45	44.189
505.64	44.197
505.84	44.227
506.04	44.288
506.23	44.315
506.43	44.333
506.63	44.415
506.83	44.413
507.02	44.493
507.22	44.507
507.42	44.540
507.61	44.584
507.81	44.598
508.01	44.601
508.20	44.657
508.40	44.710
508.60	44.706
508.80	44.658
508.99	44.688
509.19	44.714
509.39	44.728
509.58	44.744
509.78	44.800
509.98	44.859
510.17	44.919
510.37	44.924
510.57	44.930
510.76	45.000
510.96	45.018
511.16	45.061
511.35	45.036
511.55	45.069
511.75	45.089
511.94	45.068
512.14	45.049
512.34	45.019
512.53	44.971
512.73	44.983
512.93	44.944
513.12	45.014
513.32	45.040
513.52	45.044
513.71	45.083
513.91	45.109
514.11	45.127
514.30	45.137
514.50	45.196
514.70	45.319
514.89	45.327
515.09	45.393
515.28	45.372
515.48	45.399
515.68	45.444
515.87	45.420
516.07	45.414
516.27	45.425
516.46	45.451
516.66	45.420
516.86	45.372
517.05	45.415
517.25	45.434
517.44	45.455
517.64	45.455
517.84	45.466
518.03	45.495
518.23	45.530
518.43	45.557
518.62	45.567
518.82	45.603
519.01	45.641
519.21	45.621
519.41	45.638
519.60	45.615
519.80	45.617
520.00	45.653
520.19	45.653
520.39	45.687
520.58	45.669
520.78	45.722
520.98	45.731
521.17	45.753
521.37	45.827
521.56	45.829
521.76	45.863
521.96	45.873
522.15	45.843
522.35	45.878
522.54	45.870
522.74	45.904
522.94	45.865
523.13	45.881
523.33	45.852
523.52	45.811
523.72	45.819
523.91	45.817
524.11	45.842
524.31	45.884
524.50	45.859
524.70	45.841
524.89	45.824
525.09	45.889
525.29	45.873
525.48	45.816
525.68	45.832
525.87	45.832
526.07	45.854
526.26	45.848
526.46	45.856
526.66	45.883
526.85	45.907
527.05	45.927
527.24	45.902
527.44	45.922
527.63	46.007
527.83	46.047
528.02	46.074
528.22	46.063
528.42	46.072
528.61	46.039
528.81	46.064
529.00	46.083
529.20	46.121
529.39	46.148
529.59	46.175
529.78	46.177
529.98	46.156
530.17	46.153
530.37	46.188
530.57	46.245
530.76	46.255
530.96	46.270
531.15	46.280
531.35	46.323
531.54	46.327
531.74	46.335
531.93	46.396
532.13	46.472
532.32	46.501
532.52	46.538
532.71	46.548
532.91	46.595
533.10	46.646
533.30	46.664
533.49	46.690
533.69	46.727
533.89	46.801
534.08	46.811
534.28	46.778
534.47	46.793
534.67	46.851
534.86	46.866
535.06	46.904
535.25	46.916
535.45	46.963
535.64	46.989
535.84	46.974
536.03	46.951
536.23	46.950
536.42	46.957
536.62	47.040
536.81	47.049
537.01	47.099
537.20	47.123
537.40	47.182
537.59	47.227
537.79	47.272
537.98	47.315
538.17	47.397
538.37	47.434
538.56	47.460
538.76	47.391
538.95	47.369
539.15	47.302
539.34	47.268
539.54	47.221
539.73	47.147
539.93	47.063
540.12	46.997
540.32	46.895
540.51	46.814
540.71	46.763
540.90	46.719
541.10	46.680
541.29	46.645
541.49	46.587
541.68	46.547
541.87	46.556
542.07	46.496
542.26	46.520
542.46	46.524
542.65	46.557
542.85	46.562
543.04	46.613
543.24	46.585
543.43	46.643
543.63	46.704
543.82	46.729
544.01	46.730
544.21	46.818
544.40	46.852
544.60	46.905
544.79	46.976
544.99	47.066
545.18	47.126
545.37	47.207
545.57	47.265
545.76	47.311
545.96	47.317
546.15	47.433
546.35	47.508
546.54	47.539
546.73	47.542
546.93	47.607
547.12	47.700
547.32	47.698
547.51	47.633
547.71	47.635
547.90	47.620
548.09	47.673
548.29	47.594
548.48	47.512
548.68	47.466
548.87	47.539
549.06	47.503
549.26	47.413
549.45	47.425
549.65	47.604
549.84	47.600
550.03	47.708
550.23	47.764
550.42	47.789
550.62	47.869
550.81	47.997
551.00	47.957
551.20	47.925
551.39	47.954
551.59	47.963
551.78	47.920
551.97	47.971
552.17	47.905
552.36	47.845
552.56	47.886
552.75	47.813
552.94	47.775
553.14	47.787
553.33	47.833
553.52	47.847
553.72	47.916
553.91	47.907
554.11	47.892
554.30	47.963
554.49	47.997
554.69	48.022
554.88	48.064
555.07	48.113
555.27	48.137
555.46	48.163
555.65	48.190
555.85	48.108
556.04	48.161
556.24	48.121
556.43	48.049
556.62	48.084
556.82	48.021
557.01	48.080
557.20	48.020
557.40	48.062
557.59	48.050
557.78	48.092
557.98	48.129
558.17	48.095
558.36	48.169
558.56	48.224
558.75	48.173
558.94	48.258
559.14	48.275
559.33	48.377
559.52	48.334
559.72	48.325
559.91	48.367
560.10	48.430
560.30	48.444
560.49	48.444
560.68	48.489
560.88	48.591
561.07	48.666
561.26	48.687
561.46	48.681
561.65	48.817
561.84	48.902
562.04	48.853
562.23	48.867
562.42	48.873
562.62	48.906
562.81	48.889
563.00	48.782
563.19	48.698
563.39	48.601
563.58	48.541
563.77	48.421
563.97	48.263
564.16	48.166
564.35	48.075
564.55	47.987
564.74	47.920
564.93	47.869
565.12	47.841
565.32	47.851
565.51	47.912
565.70	47.894
565.90	47.862
566.09	47.942
566.28	48.044
566.47	48.120
566.67	48.215
566.86	48.227
567.05	48.333
567.25	48.426
567.44	48.454
567.63	48.475
567.82	48.518
568.02	48.607
568.21	48.676
568.40	48.675
568.59	48.658
568.79	48.720
568.98	48.744
569.17	48.729
569.36	48.746
569.56	48.763
569.75	48.821
569.94	48.862
570.14	48.915
570.33	48.862
570.52	48.879
570.71	48.956
570.91	48.933
571.10	48.970
571.29	48.987
571.48	49.018
571.68	49.044
571.87	49.026
572.06	49.115
572.25	49.126
572.44	49.204
572.64	49.275
572.83	49.267
573.02	49.322
573.21	49.264
573.41	49.222
573.60	49.226
573.79	49.235
573.98	49.264
574.18	49.193
574.37	49.156
574.56	49.166
574.75	49.096
574.94	49.132
575.14	49.073
575.33	49.143
575.52	49.241
575.71	49.279
575.91	49.367
576.10	49.412
576.29	49.440
576.48	49.434
576.67	49.440
576.87	49.498
577.06	49.463
577.25	49.502
577.44	49.543
577.63	49.491
577.83	49.476
578.02	49.396
578.21	49.420
578.40	49.435
578.59	49.468
578.79	49.440
578.98	49.518
579.17	49.523
579.36	49.525
579.55	49.505
579.74	49.534
579.94	49.542
580.13	49.522
580.32	49.470
580.51	49.438
580.70	49.463
580.90	49.482
581.09	49.406
581.28	49.423
581.47	49.418
581.66	49.399
581.85	49.348
582.05	49.383
582.24	49.369
582.43	49.304
582.62	49.289
582.81	49.267
583.00	49.292
583.20	49.319
583.39	49.306
583.58	49.286
583.77	49.332
583.96	49.400
584.15	49.365
584.34	49.432
584.54	49.511
584.73	49.578
584.92	49.588
585.11	49.536
585.30	49.507
585.49	49.504
585.68	49.575
585.88	49.577
586.07	49.584
586.26	49.636
586.45	49.664
586.64	49.676
586.83	49.619
587.02	49.625
587.22	49.692
587.41	49.742
587.60	49.738
587.79	49.753
587.98	49.745
588.17	49.760
588.36	49.771
588.55	49.837
588.74	49.824
588.94	49.899
589.13	49.899
589.32	49.908
589.51	49.831
589.70	49.839
589.89	49.848
590.08	49.879
590.27	49.870
590.46	49.827
590.66	49.773
590.85	49.790
591.04	49.854
591.23	49.858
591.42	49.873
591.61	49.951
591.80	50.034
591.99	49.966
592.18	49.982
592.37	49.982
592.57	50.005
592.76	49.946
592.95	50.095
593.14	50.062
593.33	50.174
593.52	50.181
593.71	50.233
593.90	50.183
594.09	50.273
594.28	50.279
594.47	50.271
594.66	50.305
594.85	50.342
595.05	50.196
595.24	50.195
595.43	50.141
595.62	50.220
595.81	50.231
596.00	50.270
596.19	50.238
596.38	50.253
596.57	50.271
596.76	50.280
596.95	50.280
597.14	50.329
597.33	50.345
597.52	50.360
597.71	50.254
597.90	50.246
598.09	50.200
598.28	50.253
598.47	50.230
598.67	50.308
598.86	50.330
599.05	50.405
599.24	50.435
599.43	50.440
599.62	50.429
599.81	50.478
600.00	50.475
600.19	50.512
600.38	50.460
600.57	50.495
600.76	50.505
600.95	50.494
601.14	50.481
601.33	50.516
601.52	50.506
601.71	50.507
601.90	50.530
602.09	50.500
602.28	50.515
602.47	50.581
602.66	50.545
602.85	50.499
603.04	50.482
603.23	50.447
603.42	50.377
603.61	50.450
603.80	50.475
603.99	50.436
604.18	50.453
604.37	50.440
604.56	50.420
604.75	50.468
604.94	50.505
605.13	50.459
605.32	50.481
605.51	50.527
605.70	50.473
605.89	50.418
606.08	50.474
606.27	50.515
606.46	50.501
606.65	50.531
606.84	50.524
607.03	50.498
607.22	50.568
607.41	50.565
607.60	50.579
607.79	50.541
607.98	50.611
608.17	50.616
608.36	50.607
608.55	50.688
608.74	50.674
608.93	50.701
609.12	50.726
609.31	50.801
609.49	50.828
609.68	50.847
609.87	50.943
610.06	50.880
610.25	50.875
610.44	50.864
610.63	50.857
610.82	50.845
611.01	50.945
611.20	50.897
611.39	50.822
611.58	50.850
611.77	50.835
611.96	50.784
612.15	50.819
612.34	50.816
612.53	50.849
612.72	50.825
612.90	50.867
613.09	50.780
613.28	50.831
613.47	50.861
613.66	50.942
613.85	50.931
614.04	50.935
614.23	50.973
614.42	51.013
614.61	51.040
614.80	51.086
614.99	51.161
615.18	51.119
615.36	51.152
615.55	51.144
615.74	51.020
615.93	51.076
616.12	51.078
616.31	51.098
616.50	51.099
616.69	51.115
616.88	51.141
617.07	51.119
617.25	51.142
617.44	51.085
617.63	51.148
617.82	51.149
618.01	51.168
618.20	51.182
618.39	51.205
618.58	51.172
618.77	51.161
618.95	51.143
619.14	51.095
619.33	51.081
619.52	51.158
619.71	51.121
619.90	51.175
620.09	51.195
620.28	51.251
620.46	51.249
620.65	51.312
620.84	51.262
621.03	51.292
621.22	51.293
621.41	51.353
621.60	51.267
621.79	51.268
621.97	51.238
622.16	51.212
622.35	51.168
622.54	51.088
622.73	51.080
622.92	51.134
623.11	51.176
623.29	51.205
623.48	51.226
623.67	51.308
623.86	51.296
624.05	51.356
624.24	51.349
624.42	51.332
624.61	51.511
624.80	51.506
624.99	51.499
625.18	51.412
625.37	51.424
625.55	51.385
625.74	51.404
625.93	51.446
626.12	51.426
626.31	51.490
626.50	51.516
626.68	51.380
626.87	51.390
627.06	51.394
627.25	51.491
627.44	51.485
627.63	51.532
627.81	51.530
628.00	51.549
628.19	51.613
628.38	51.573
628.57	51.566
628.75	51.643
628.94	51.652
629.13	51.714
629.32	51.690
629.51	51.691
629.69	51.669
629.88	51.663
630.07	51.672
630.26	51.552
630.45	51.572
630.63	51.630
630.82	51.628
631.01	51.610
631.20	51.590
631.39	51.595
631.57	51.643
631.76	51.669
631.95	51.676
632.14	51.681
632.32	51.823
632.51	51.826
632.70	51.856
632.89	51.845
633.08	51.905
633.26	51.884
633.45	51.912
633.64	51.854
633.83	51.866
634.01	51.906
634.20	51.909
634.39	51.921
634.58	51.996
634.76	51.946
634.95	52.006
635.14	51.947
635.33	51.979
635.51	51.897
635.70	51.960
635.89	51.996
636.08	52.019
636.26	52.006
636.45	51.962
636.64	51.904
636.83	51.946
637.01	51.945
637.20	52.036
637.39	52.017
637.58	52.104
637.76	52.100
637.95	52.082
638.14	52.038
638.33	52.119
638.51	52.135
638.70	52.195
638.89	52.180
639.07	52.180
639.26	52.214
639.45	52.300
639.64	52.292
639.82	52.310
640.01	52.310
640.20	52.292
640.38	52.291
640.57	52.246
640.76	52.212
640.95	52.266
641.13	52.298
641.32	52.315
641.51	52.228
641.69	52.222
641.88	52.211
642.07	52.258
642.26	52.336
642.44	52.320
642.63	52.418
642.82	52.458
643.00	52.489
643.19	52.445
643.38	52.387
643.56	52.402
643.75	52.435
643.94	52.490
644.12	52.484
644.31	52.476
644.50	52.420
644.68	52.370
644.87	52.360
645.06	52.309
645.24	52.312
645.43	52.322
645.62	52.372
645.81	52.385
645.99	52.392
646.18	52.373
646.37	52.375
646.55	52.392
646.74	52.339
646.92	52.305
647.11	52.325
647.30	52.338
647.48	52.370
647.67	52.385
647.86	52.391
648.04	52.362
648.23	52.409
648.42	52.395
648.60	52.425
648.79	52.508
648.98	52.510
649.16	52.501
649.35	52.494
649.54	52.481
649.72	52.423
649.91	52.338
650.09	52.345
650.28	52.343
650.47	52.350
650.65	52.419
650.84	52.440
651.03	52.479
651.21	52.429
651.40	52.462
651.59	52.479
651.77	52.510
651.96	52.585
652.14	52.611
652.33	52.598
652.52	52.624
652.70	52.575
652.89	52.559
653.07	52.516
653.26	52.546
653.45	52.577
653.63	52.539
653.82	52.546
654.00	52.540
654.19	52.423
654.38	52.428
654.56	52.422
654.75	52.430
654.93	52.383
655.12	52.406
655.31	52.491
655.49	52.488
655.68	52.508
655.86	52.540
656.05	52.590
656.24	52.658
656.42	52.701
656.61	52.692
656.79	52.720
656.98	52.708
657.16	52.714
657.35	52.728
657.54	52.637
657.72	52.662
657.91	52.656
658.09	52.594
658.28	52.713
658.46	52.723
658.65	52.778
658.84	52.806
659.02	52.855
659.21	52.803
659.39	52.800
659.58	52.870
659.76	52.869
659.95	52.901
660.13	52.941
660.32	52.869
660.51	52.817
660.69	52.750
660.88	52.728
661.06	52.771
661.25	52.873
661.43	52.848
661.62	52.923
661.80	52.907
661.99	52.892
662.17	52.822
662.36	52.883
662.55	52.830
662.73	52.916
662.92	52.928
663.10	52.947
663.29	52.890
663.47	52.857
663.66	52.752
663.84	52.833
664.03	52.729
664.21	52.797
664.40	52.758
664.58	52.812
664.77	52.789
664.95	52.819
665.14	52.767
665.32	52.812
665.51	52.852
665.69	52.921
665.88	52.851
666.06	53.010
666.25	53.030
666.43	52.994
666.62	53.066
666.80	53.101
666.99	53.022
667.17	53.037
667.36	53.056
667.54	53.107
667.73	53.088
667.91	53.089
668.10	53.042
668.28	53.008
668.47	53.038
668.65	52.965
668.84	52.888
669.02	52.974
669.21	53.023
669.39	53.039
669.58	52.996
669.76	52.984
669.95	53.073
670.13	53.081
670.31	53.174
670.50	53.206
670.68	53.232
670.87	53.302
671.05	53.265
671.24	53.299
671.42	53.257
671.61	53.307
671.79	53.355
671.98	53.312
672.16	53.305
672.35	53.214
672.53	53.144
672.71	53.170
672.90	53.177
673.08	53.245
673.27	53.219
673.45	53.211
673.64	53.146
673.82	53.141
674.01	53.218
674.19	53.346
674.37	53.435
674.56	53.393
674.74	53.386
674.93	53.359
675.11	53.342
675.30	53.304
675.48	53.309
675.66	53.342
675.85	53.370
676.03	53.280
676.22	53.136
676.40	53.161
676.58	53.323
676.77	53.315
676.95	53.331
677.14	53.317
677.32	53.400
677.50	53.493
677.69	53.541
677.87	53.517
678.06	53.531
678.24	53.640
678.43	53.612
678.61	53.612
678.79	53.626
678.98	53.650
679.16	53.667
679.34	53.710
679.53	53.736
679.71	53.728
679.90	53.810
680.08	53.894
680.26	53.794
680.45	53.804
680.63	53.797
680.82	53.856
681.00	53.857
681.18	53.858
681.37	53.843
681.55	53.810
681.73	53.743
681.92	53.732
682.10	53.649
682.29	53.746
682.47	53.763
682.65	53.762
682.84	53.725
683.02	53.742
683.20	53.802
683.39	53.736
683.57	53.804
683.75	53.873
683.94	53.778
684.12	53.783
684.30	53.727
684.49	53.691
684.67	53.722
684.85	53.773
685.04	53.814
685.22	53.753
685.40	53.802
685.59	53.711
685.77	53.726
685.96	53.851
686.14	53.923
686.32	53.964
686.50	53.963
686.69	53.895
686.87	53.878
687.05	53.882
687.24	53.908
687.42	53.903
687.60	53.951
687.79	53.942
687.97	53.940
688.15	53.830
688.34	53.841
688.52	53.902
688.70	53.948
688.89	53.942
689.07	53.920
689.25	53.940
689.44	53.981
689.62	53.940
689.80	53.929
689.98	53.909
690.17	53.987
690.35	54.013
690.53	54.015
690.72	54.008
690.90	53.952
691.08	53.886
691.27	53.843
691.45	53.810
691.63	53.823
691.81	53.760
692.00	53.707
692.18	53.772
692.36	53.739
692.54	53.638
692.73	53.695
692.91	53.741
693.09	53.794
693.28	53.820
693.46	53.817
693.64	53.804
693.82	53.896
694.01	53.924
694.19	53.920
694.37	53.984
694.55	54.110
694.74	54.098
694.92	54.136
695.10	54.169
695.28	54.166
695.47	54.145
695.65	54.176
695.83	54.207
696.01	54.172
696.20	54.065
696.38	54.066
696.56	54.104
696.74	54.099
696.93	54.126
697.11	54.088
697.29	54.139
697.47	54.140
697.66	54.230
697.84	54.200
698.02	54.376
698.20	54.452
698.39	54.407
698.57	54.357
698.75	54.395
698.93	54.395
699.11	54.499
699.30	54.458
699.48	54.507
699.66	54.452
699.84	54.418
700.03	54.254
700.21	54.220
700.39	54.240
700.57	54.231
700.75	54.201
700.94	54.182
701.12	54.141
701.30	54.163
701.48	54.127
701.66	54.160
701.85	54.297
702.03	54.348
702.21	54.456
702.39	54.449
702.57	54.447
702.76	54.403
702.94	54.350
703.12	54.311
703.30	54.260
703.48	54.295
703.66	54.211
703.85	54.192
704.03	54.232
704.21	54.178
704.39	54.168
704.57	54.178
704.75	54.252
704.94	54.325
705.12	54.364
705.30	54.418
705.48	54.397
705.66	54.459
705.84	54.415
706.03	54.374
706.21	54.442
706.39	54.503
706.57	54.567
706.75	54.571
706.93	54.522
707.12	54.496
707.30	54.473
707.48	54.524
707.66	54.521
707.84	54.516
708.02	54.559
708.20	54.528
708.39	54.471
708.57	54.448
708.75	54.412
708.93	54.461
709.11	54.454
709.29	54.563
709.47	54.558
709.66	54.576
709.84	54.567
710.02	54.559
710.20	54.549
710.38	54.609
710.56	54.561
710.74	54.579
710.92	54.613
711.10	54.651
711.29	54.574
711.47	54.564
711.65	54.541
711.83	54.614
712.01	54.641
712.19	54.624
712.37	54.699
712.55	54.716
712.73	54.661
712.92	54.609
713.10	54.608
713.28	54.658
713.46	54.766
713.64	54.828
713.82	54.773
714.00	54.805
714.18	54.844
714.36	54.854
714.54	54.870
714.72	54.934
714.91	55.025
715.09	55.059
715.27	55.088
715.45	54.976
715.63	54.980
715.81	54.967
715.99	54.948
716.17	54.958
716.35	54.876
716.53	54.942
716.71	55.047
716.89	55.013
717.07	55.033
717.25	55.062
717.43	55.091
717.62	55.112
717.80	55.183
717.98	55.171
718.16	55.201
718.34	55.196
718.52	55.167
718.70	55.057
718.88	55.107
719.06	55.063
719.24	55.030
719.42	55.087
719.60	54.974
719.78	54.967
719.96	54.985
720.14	54.976
720.32	55.023
720.50	54.967
720.68	55.032
720.86	54.977
721.04	55.110
721.22	55.120
721.40	55.070
721.58	55.235
721.76	55.232
721.94	55.311
722.12	55.321
722.30	55.322
722.48	55.452
722.66	55.498
722.84	55.507
723.03	55.420
723.21	55.393
723.39	55.442
723.57	55.346
723.75	55.419
723.93	55.344
724.11	55.350
724.29	55.285
724.47	55.191
724.65	55.142
724.83	55.188
725.00	55.135
725.18	55.190
725.36	55.130
725.54	55.166
725.72	55.144
725.90	55.180
726.08	55.188
726.26	55.246
726.44	55.281
726.62	55.273
726.80	55.289
726.98	55.417
727.16	55.416
727.34	55.522
727.52	55.519
727.70	55.484
727.88	55.552
728.06	55.540
728.24	55.596
728.42	55.578
728.60	55.606
728.78	55.553
728.96	55.467
729.14	55.494
729.32	55.515
729.50	55.543
729.68	55.656
729.86	55.601
730.04	55.671
730.22	55.640
730.39	55.696
730.57	55.678
730.75	55.754
730.93	55.866
731.11	55.933
731.29	55.937
731.47	55.981
731.65	55.912
731.83	55.973
732.01	55.919
732.19	55.930
732.37	55.914
732.55	55.981
732.73	55.970
732.90	55.855
733.08	55.788
733.26	55.787
733.44	55.747
733.62	55.779
733.80	55.736
733.98	55.770
734.16	55.801
734.34	55.933
734.52	55.974
734.70	56.003
734.87	56.092
735.05	56.091
735.23	56.116
735.41	56.217
735.59	56.191
735.77	56.275
735.95	56.344
736.13	56.351
736.31	56.274
736.49	56.208
736.66	56.199
736.84	56.272
737.02	56.283
737.20	56.242
737.38	56.187
737.56	56.232
737.74	56.076
737.92	56.046
738.09	56.011
738.27	56.062
738.45	56.103
738.63	56.109
738.81	56.075
738.99	56.100
739.17	56.052
739.34	56.060
739.52	56.034
739.70	56.191
739.88	56.161
740.06	56.127
740.24	56.133
740.42	56.159
740.59	56.146
740.77	56.179
740.95	56.146
741.13	56.259
741.31	56.313
741.49	56.396
741.66	56.347
741.84	56.361
742.02	56.389
742.20	56.338
742.38	56.233
742.56	56.288
742.73	56.303
742.91	56.335
743.09	56.363
743.27	56.378
743.45	56.247
743.63	56.255
743.80	56.164
743.98	56.183
744.16	56.278
744.34	56.403
744.52	56.414
744.69	56.363
744.87	56.494
745.05	56.459
745.23	56.384
745.41	56.533
745.59	56.710
745.76	56.832
745.94	56.939
746.12	56.933
746.30	56.993
746.47	57.026
746.65	57.039
746.83	56.944
747.01	56.951
747.19	57.010
747.36	57.050
747.54	56.839
747.72	56.823
747.90	56.845
748.08	56.830
748.25	56.747
748.43	56.705
748.61	56.600
748.79	56.542
748.96	56.595
749.14	56.520
749.32	56.477
749.50	56.610
749.68	56.634
749.85	56.705
750.03	56.800
750.21	56.856
750.39	56.818
750.56	56.931
750.74	57.029
750.92	56.984
751.10	57.039
751.27	57.134
751.45	57.112
751.63	57.219
751.81	57.031
751.98	56.904
752.16	56.882
752.34	57.008
752.51	57.112
752.69	57.159
752.87	57.153
753.05	57.127
753.22	57.038
753.40	57.007
753.58	56.952
753.76	56.980
753.93	57.052
754.11	57.134
754.29	57.208
754.46	57.141
754.64	57.059
754.82	57.070
755.00	57.093
755.17	57.125
755.35	57.234
755.53	57.248
755.70	57.302
755.88	57.271
756.06	57.241
756.24	57.118
756.41	57.145
756.59	57.207
756.77	57.181
756.94	57.248
757.12	57.352
757.30	57.267
757.47	57.211
757.65	57.185
757.83	57.329
758.01	57.373
758.18	57.431
758.36	57.473
758.54	57.372
758.71	57.442
758.89	57.410
759.07	57.313
759.24	57.305
759.42	57.399
759.60	57.467
759.77	57.340
759.95	57.310
760.13	57.377
760.30	57.398
760.48	57.439
760.66	57.446
760.83	57.512
761.01	57.490
761.19	57.492
761.36	57.452
761.54	57.391
761.72	57.407
761.89	57.414
762.07	57.340
762.24	57.391
762.42	57.481
762.60	57.456
762.77	57.503
762.95	57.563
763.13	57.544
763.30	57.571
763.48	57.703
763.66	57.671
763.83	57.727
764.01	57.840
764.18	57.801
764.36	57.846
764.54	57.783
764.71	57.693
764.89	57.740
765.07	57.819
765.24	57.834
765.42	57.808
765.59	57.942
765.77	57.913
765.95	57.917
766.12	57.844
766.30	57.799
766.47	57.959
766.65	58.042
766.83	58.005
767.00	57.992
767.18	58.088
767.35	58.025
767.53	58.046
767.71	58.071
767.88	58.020
768.06	58.064
768.23	58.204
768.41	58.251
768.59	58.271
768.76	58.254
768.94	58.332
769.11	58.271
769.29	58.418
769.46	58.275
769.64	58.246
769.82	58.224
769.99	58.369
770.17	58.113
770.34	58.068
770.52	58.074
770.69	58.077
770.87	58.093
771.05	58.179
771.22	58.056
771.40	58.222
771.57	58.295
771.75	58.290
771.92	58.142
772.10	58.337
772.27	58.408
772.45	58.306
772.63	58.315
772.80	58.171
772.98	58.081
773.15	58.103
773.33	57.936
773.50	57.904
773.68	57.947
773.85	57.998
774.03	57.930
774.20	57.766
774.38	57.943
774.55	57.936
774.73	58.079
774.91	58.199
775.08	58.304
775.26	58.455
775.43	58.459
775.61	58.464
775.78	58.449
775.96	58.480
776.13	58.603
776.31	58.638
776.48	58.716
776.66	58.644
776.83	58.593
777.01	58.652
777.18	58.718
777.36	58.713
777.53	58.724
777.71	58.670
777.88	58.705
778.06	58.709
778.23	58.584
778.41	58.610
778.58	58.731
778.76	58.733
778.93	58.568
779.11	58.471
779.28	58.561
779.46	58.452
779.63	58.475
779.80	58.448
779.98	58.454
780.15	58.487
780.33	58.480
780.50	58.524
780.68	58.557
780.85	58.687
781.03	58.735
781.20	58.620
781.38	58.776
781.55	58.952
781.73	59.110
781.90	58.981
782.08	58.972
782.25	59.006
782.42	58.925
782.60	58.890
782.77	58.892
782.95	58.793
783.12	58.840
783.30	58.855
783.47	58.904
783.65	58.818
783.82	59.014
783.99	59.066
784.17	59.003
784.34	58.937
784.52	58.954
784.69	58.896
784.87	58.962
785.04	59.044
785.21	59.098
785.39	59.013
785.56	58.957
785.74	58.899
785.91	58.857
786.08	58.901
786.26	58.969
786.43	59.030
786.61	59.085
786.78	59.123
786.96	59.043
787.13	59.019
787.30	59.117
787.48	59.227
787.65	59.273
787.83	59.286
788.00	59.119
788.17	59.084
788.35	59.006
788.52	58.973
788.70	58.957
788.87	59.104
789.04	59.059
789.22	58.900
789.39	58.737
789.56	58.757
789.74	58.852
789.91	59.122
790.09	59.252
790.26	59.324
790.43	59.448
790.61	59.589
790.78	59.587
790.95	59.519
791.13	59.693
791.30	59.875
791.47	60.020
791.65	59.981
791.82	59.934
792.00	59.865
792.17	59.787
792.34	59.843
792.52	59.790
792.69	59.832
792.86	59.988
793.04	59.901
793.21	59.759
793.38	59.673
793.56	59.704
793.73	59.654
793.90	59.676
794.08	59.728
794.25	59.578
794.42	59.575
794.60	59.486
794.77	59.411
794.94	59.423
795.12	59.517
795.29	59.580
795.46	59.612
795.64	59.666
795.81	59.795
795.98	59.940
796.16	59.996
796.33	59.999
796.50	60.033
796.68	60.138
796.85	60.086
797.02	60.209
797.19	60.150
797.37	60.148
797.54	60.244
797.71	59.996
797.89	59.816
798.06	59.720
798.23	59.781
798.41	59.775
798.58	59.637
798.75	59.721
798.92	59.748
799.10	59.749
799.27	59.882
799.44	59.902
799.62	60.115
799.79	60.166
799.96	60.157
800.13	60.162
800.31	60.113
800.48	60.234
800.65	60.366
800.82	60.203
801.00	60.123
801.17	59.881
801.34	59.803
801.52	59.677
801.69	59.763
801.86	59.947
802.03	59.793
802.21	59.832
802.38	59.773
802.55	59.578
802.72	59.662
802.90	59.834
803.07	59.842
803.24	59.866
803.41	60.026
803.59	59.918
803.76	59.936
803.93	60.030
804.10	60.111
804.27	60.125
804.45	60.263
804.62	60.322
804.79	60.149
804.96	60.340
805.14	60.320
805.31	60.351
805.48	60.490
805.65	60.476
805.82	60.653
806.00	60.647
806.17	60.709
806.34	60.554
806.51	60.475
806.69	60.528
806.86	60.310
807.03	60.290
807.20	60.269
807.37	60.183
807.55	60.251
807.72	60.129
807.89	60.053
808.06	60.215
808.23	60.253
808.41	60.293
808.58	60.413
808.75	60.421
808.92	60.394
809.09	60.425
809.26	60.542
809.44	60.471
809.61	60.572
809.78	60.643
809.95	60.563
810.12	60.689
810.30	60.723
810.47	60.608
810.64	60.670
810.81	60.751
810.98	60.800
811.15	60.863
811.33	60.871
811.50	60.757
811.67	60.661
811.84	60.661
812.01	60.512
812.18	60.520
812.35	60.552
812.53	60.782
812.70	60.872
812.87	60.700
813.04	60.584
813.21	60.565
813.38	60.550
813.55	60.667
813.73	60.621
813.90	60.745
814.07	60.644
814.24	60.767
814.41	60.758
814.58	60.766
814.75	60.929
814.93	60.876
815.10	60.878
815.27	61.115
815.44	61.164
815.61	61.174
815.78	61.323
815.95	61.505
816.12	61.396
816.29	61.316
816.47	61.256
816.64	61.165
816.81	61.205
816.98	61.318
817.15	61.186
817.32	61.202
817.49	61.311
817.66	61.053
817.83	60.881
818.00	60.932
818.18	60.944
818.35	60.957
818.52	60.921
818.69	61.114
818.86	61.006
819.03	60.953
819.20	60.825
819.37	60.654
819.54	60.790
819.71	60.906
819.88	60.968
820.05	60.862
820.23	60.771
820.40	60.805
820.57	60.685
820.74	60.755
820.91	60.670
821.08	60.897
821.25	60.929
821.42	60.944
821.59	60.851
821.76	60.986
821.93	61.170
822.10	61.241
822.27	61.344
822.44	61.350
822.61	61.348
822.78	61.558
822.95	61.418
823.12	61.447
823.29	61.319
823.47	61.358
823.64	61.199
823.81	61.092
823.98	61.127
824.15	61.113
824.32	60.984
824.49	60.865
824.66	60.800
824.83	60.889
825.00	61.036
825.17	61.168
825.34	61.247
825.51	61.191
825.68	61.291
825.85	61.286
826.02	61.280
826.19	61.483
826.36	61.615
826.53	61.794
826.70	61.756
826.87	61.600
827.04	61.530
827.21	61.506
827.38	61.522
827.55	61.386
827.72	61.391
827.89	61.344
828.06	61.215
828.23	61.195
828.40	61.118
828.57	61.041
828.74	61.006
828.91	61.145
829.08	61.233
829.25	61.455
829.42	61.537
829.59	61.578
829.76	61.709
829.93	61.820
830.10	61.804
830.27	61.986
830.44	61.934
830.60	61.884
830.77	61.942
830.94	61.956
831.11	61.839
831.28	61.790
831.45	61.750
831.62	61.681
831.79	61.658
831.96	61.710
832.13	61.543
832.30	61.679
832.47	61.852
832.64	61.777
832.81	61.837
832.98	61.718
833.15	61.812
833.32	61.948
833.49	62.070
833.65	62.072
833.82	61.891
833.99	61.760
834.16	61.810
834.33	61.764
834.50	61.665
834.67	61.680
834.84	61.639
835.01	61.797
835.18	61.671
835.35	61.624
835.52	61.557
835.69	61.803
835.85	62.008
836.02	61.868
836.19	62.068
836.36	62.229
836.53	62.116
836.70	62.275
836.87	62.199
837.04	62.215
837.21	62.170
837.38	62.274
837.54	62.113
837.71	61.916
837.88	62.047
838.05	61.876
838.22	61.882
838.39	61.624
838.56	61.712
838.73	61.532
838.89	61.615
839.06	61.413
839.23	61.436
839.40	61.558
839.57	61.579
839.74	61.538
839.91	61.610
840.08	61.425
840.24	61.896
840.41	61.815
840.58	62.022
840.75	61.956
840.92	62.090
841.09	62.073
841.26	62.216
841.42	62.207
841.59	62.276
841.76	62.437
841.93	62.401
842.10	62.135
842.27	62.072
842.43	62.359
842.60	62.474
842.77	62.627
842.94	62.836
843.11	62.761
843.28	62.935
843.44	62.849
843.61	62.793
843.78	63.135
843.95	63.220
844.12	63.138
844.28	62.836
844.45	62.715
844.62	62.750
844.79	62.472
844.96	62.625
845.13	62.383
845.29	62.494
845.46	62.428
845.63	62.390
845.80	62.306
845.97	62.483
846.13	62.740
846.30	62.982
846.47	62.846
846.64	63.084
846.81	62.792
846.97	62.895
847.14	62.639
847.31	62.693
847.48	62.877
847.64	63.001
847.81	62.950
847.98	62.755
848.15	62.481
848.32	62.483
848.48	62.510
848.65	62.763
848.82	62.916
848.99	63.215
849.15	63.083
849.32	62.579
849.49	62.435
849.66	62.633
849.82	62.474
849.99	62.556
850.16	62.771
850.33	62.628
850.49	62.661
850.66	62.571
850.83	62.521
851.00	62.875
851.16	63.229
851.33	63.196
851.50	63.124
851.67	63.123
851.83	63.112
852.00	63.112
852.17	63.044
852.34	62.970
852.50	62.873
852.67	62.621
852.84	62.251
853.01	62.166
853.17	62.424
853.34	62.442
853.51	62.302
853.67	62.347
853.84	62.205
854.01	62.408
854.18	62.225
854.34	62.280
854.51	62.564
854.68	62.410
854.84	62.453
855.01	62.325
855.18	62.154
855.34	62.371
855.51	62.472
855.68	62.393
855.85	62.315
856.01	62.201
856.18	62.457
856.35	62.318
856.51	62.650
856.68	62.829
856.85	62.927
857.01	62.986
857.18	62.955
857.35	62.876
857.51	62.797
857.68	62.496
857.85	62.760
858.01	62.309
858.18	62.358
858.35	62.328
858.51	61.979
858.68	61.957
858.85	61.913
859.01	61.931
859.18	62.029
859.35	62.298
859.51	62.528
859.68	62.643
859.85	63.073
860.01	63.095
860.18	63.127
860.35	63.392
860.51	63.598
860.68	63.614
860.84	63.736
861.01	63.625
861.18	63.334
861.34	63.054
861.51	62.951
861.68	62.655
861.84	62.733
862.01	62.665
862.18	62.350
862.34	62.299
862.51	62.289
862.67	62.034
862.84	62.108
863.01	62.376
863.17	63.118
863.34	63.100
863.50	63.320
863.67	63.395
863.84	63.494
864.00	63.677
864.17	63.512
864.33	63.516
864.50	63.556
864.67	63.600
864.83	63.398
865.00	62.860
865.16	62.759
865.33	62.650
865.50	62.511
865.66	62.435
865.83	62.437
865.99	62.443
866.16	62.587
866.33	62.758
866.49	62.494
866.66	62.508
866.82	62.861
866.99	62.927
867.15	62.862
867.32	62.852
867.49	62.983
867.65	62.788
867.82	63.026
867.98	63.186
868.15	63.235
868.31	63.586
868.48	63.807
868.64	63.621
868.81	63.656
868.98	63.744
869.14	64.094
869.31	63.999
869.47	64.370
869.64	64.015
869.80	63.712
869.97	63.657
870.13	63.569
870.30	63.561
870.46	63.275
870.63	63.288
870.79	63.287
870.96	63.136
871.12	62.966
871.29	62.980
871.46	62.982
871.62	63.158
871.79	63.058
871.95	63.039
872.12	63.137
872.28	63.116
872.45	63.332
872.61	63.125
872.78	63.154
872.94	63.313
873.11	63.289
873.27	63.607
873.44	63.900
873.60	63.938
873.77	63.963
873.93	63.729
874.10	63.963
874.26	63.681
874.43	64.019
874.59	63.895
874.76	64.082
874.92	63.893
875.09	63.751
875.25	63.344
875.41	63.339
875.58	63.015
875.74	63.115
875.91	62.877
876.07	62.720
876.24	62.602
876.40	62.377
876.57	62.067
876.73	61.882
876.90	61.592
877.06	61.658
877.23	61.642
877.39	61.945
877.56	61.860
877.72	62.078
877.88	62.309
878.05	62.162
878.21	62.363
878.38	62.503
878.54	62.794
878.71	63.064
878.87	63.029
879.04	63.109
879.20	63.059
879.36	63.012
879.53	62.964
879.69	62.700
879.86	62.669
880.02	63.531
880.19	61.959
880.35	62.552
880.51	60.504
880.68	61.213
>>>>>End Processed Spectral Data<<<<<
