# Supplementary material for: Structure and pigment make the eyed elater’s eyespots black
Source: PeerJ. 2020 Jan 13;8:e8161. doi: 10.7717/peerj.8161 (PMC6964691; doi:10.7717/peerj.8161)
Supplement: Supplemental Information 3 — 42 text files with reflectance spectra and 1 R script text file [file peerj-08-8161-s003.zip › beetle/90_black_VTEC000005068_2.txt]

SpectraSuite Data File
++++++++++++++++++++++++++++++++++++
Date: Sun Feb 03 12:44:34 EST 2019
User: Paul
Dark Spectrum Present: Yes
Reference Spectrum Present: Yes
Number of Sampled Component Spectra: 1
Spectrometers: USB4C01401
Integration Time (usec): 40000 (USB4C01401)
Spectra Averaged: 5 (USB4C01401)
Boxcar Smoothing: 5 (USB4C01401)
Correct for Electrical Dark: No (USB4C01401)
Strobe/Lamp Enabled: No (USB4C01401)
Correct for Detector Non-linearity: No (USB4C01401)
Correct for Stray Light: No (USB4C01401)
Number of Pixels in Processed Spectrum: 3648
>>>>>Begin Processed Spectral Data<<<<<
179.04	152.632
179.26	152.632
179.47	152.632
179.69	-109.302
179.90	87.826
180.12	173.913
180.33	190.385
180.55	206.916
180.76	223.323
180.98	181.055
181.19	196.056
181.41	175.628
181.62	187.363
181.84	82.839
182.05	53.608
182.27	38.550
182.48	29.059
182.70	25.574
182.91	22.064
183.13	18.232
183.34	16.485
183.56	14.744
183.77	12.700
183.99	12.415
184.20	11.588
184.41	10.556
184.63	9.094
184.84	8.848
185.06	9.151
185.27	7.464
185.49	6.879
185.70	6.070
185.92	4.811
186.13	5.330
186.35	4.164
186.56	4.454
186.78	5.202
186.99	5.582
187.21	6.671
187.42	8.253
187.64	10.323
187.85	10.122
188.06	9.620
188.28	10.800
188.49	8.416
188.71	7.867
188.92	7.725
189.14	7.164
189.35	7.317
189.57	6.237
189.78	4.855
190.00	3.953
190.21	4.488
190.42	4.298
190.64	4.409
190.85	5.860
191.07	8.099
191.28	9.746
191.50	9.190
191.71	10.654
191.93	12.798
192.14	12.972
192.36	12.647
192.57	10.936
192.78	11.222
193.00	10.605
193.21	12.461
193.43	11.853
193.64	9.462
193.86	10.423
194.07	10.175
194.28	9.214
194.50	8.394
194.71	8.885
194.93	10.643
195.14	11.195
195.36	10.993
195.57	8.886
195.78	8.055
196.00	9.512
196.21	9.867
196.43	9.650
196.64	9.412
196.86	10.209
197.07	8.927
197.28	9.245
197.50	8.376
197.71	8.949
197.93	10.079
198.14	10.638
198.36	10.711
198.57	9.358
198.78	8.567
199.00	8.790
199.21	9.036
199.43	10.996
199.64	11.305
199.85	11.352
200.07	11.884
200.28	13.171
200.50	13.223
200.71	11.836
200.92	10.856
201.14	11.674
201.35	12.337
201.57	11.189
201.78	10.712
201.99	11.175
202.21	11.614
202.42	11.323
202.64	9.724
202.85	8.746
203.06	9.104
203.28	10.780
203.49	10.514
203.71	8.889
203.92	9.971
204.13	7.867
204.35	6.230
204.56	5.055
204.78	6.229
204.99	5.889
205.20	7.458
205.42	8.028
205.63	7.818
205.85	6.916
206.06	7.611
206.27	7.483
206.49	8.134
206.70	8.783
206.91	9.316
207.13	9.229
207.34	9.431
207.56	7.468
207.77	9.302
207.98	9.671
208.20	10.392
208.41	11.532
208.62	10.282
208.84	11.115
209.05	9.331
209.27	10.532
209.48	10.153
209.69	10.189
209.91	11.016
210.12	9.670
210.33	8.254
210.55	7.782
210.76	5.374
210.97	5.696
211.19	5.794
211.40	7.184
211.61	6.177
211.83	5.091
212.04	4.867
212.26	5.681
212.47	5.079
212.68	6.913
212.90	7.407
213.11	8.189
213.32	8.217
213.54	7.791
213.75	6.731
213.96	6.405
214.18	7.897
214.39	7.070
214.60	7.261
214.82	6.608
215.03	5.447
215.24	5.269
215.46	4.803
215.67	6.059
215.88	5.158
216.10	6.002
216.31	5.826
216.52	5.263
216.74	6.299
216.95	5.485
217.16	6.216
217.38	6.117
217.59	6.219
217.80	6.320
218.02	5.348
218.23	6.882
218.44	6.434
218.66	7.203
218.87	6.792
219.08	6.647
219.30	6.274
219.51	5.951
219.72	5.478
219.94	5.434
220.15	6.333
220.36	6.326
220.58	6.019
220.79	6.391
221.00	5.987
221.22	5.738
221.43	5.789
221.64	6.572
221.85	6.930
222.07	7.126
222.28	7.093
222.49	6.723
222.71	6.676
222.92	6.375
223.13	6.470
223.35	6.498
223.56	6.897
223.77	6.842
223.99	6.563
224.20	6.369
224.41	6.152
224.62	5.999
224.84	5.925
225.05	5.883
225.26	5.870
225.48	5.709
225.69	5.779
225.90	5.548
226.11	5.363
226.33	5.361
226.54	5.189
226.75	5.240
226.97	5.271
227.18	5.235
227.39	5.349
227.60	5.445
227.82	5.332
228.03	5.225
228.24	5.121
228.46	5.065
228.67	5.034
228.88	5.170
229.09	5.111
229.31	5.096
229.52	4.948
229.73	4.789
229.95	4.634
230.16	4.583
230.37	4.522
230.58	4.565
230.80	4.542
231.01	4.413
231.22	4.271
231.43	4.337
231.65	4.288
231.86	4.313
232.07	4.248
232.28	4.266
232.50	4.250
232.71	4.199
232.92	4.135
233.14	4.163
233.35	4.100
233.56	4.067
233.77	3.948
233.99	3.909
234.20	3.879
234.41	3.890
234.62	3.841
234.84	3.842
235.05	3.847
235.26	3.849
235.47	3.768
235.69	3.753
235.90	3.791
236.11	3.816
236.32	3.766
236.53	3.708
236.75	3.709
236.96	3.694
237.17	3.614
237.38	3.589
237.60	3.501
237.81	3.504
238.02	3.502
238.23	3.500
238.45	3.469
238.66	3.488
238.87	3.516
239.08	3.441
239.30	3.391
239.51	3.419
239.72	3.418
239.93	3.460
240.14	3.447
240.36	3.450
240.57	3.417
240.78	3.408
240.99	3.376
241.21	3.379
241.42	3.411
241.63	3.424
241.84	3.406
242.05	3.387
242.27	3.368
242.48	3.351
242.69	3.315
242.90	3.269
243.11	3.245
243.33	3.256
243.54	3.208
243.75	3.148
243.96	3.150
244.18	3.150
244.39	3.177
244.60	3.145
244.81	3.152
245.02	3.135
245.24	3.135
245.45	3.148
245.66	3.127
245.87	3.137
246.08	3.160
246.30	3.131
246.51	3.094
246.72	3.061
246.93	3.059
247.14	3.035
247.35	3.060
247.57	3.048
247.78	3.013
247.99	2.998
248.20	2.999
248.41	3.004
248.63	3.002
248.84	3.023
249.05	3.009
249.26	3.004
249.47	3.009
249.68	2.991
249.90	2.973
250.11	2.979
250.32	2.972
250.53	2.938
250.74	2.921
250.96	2.908
251.17	2.914
251.38	2.907
251.59	2.902
251.80	2.894
252.01	2.880
252.23	2.885
252.44	2.863
252.65	2.863
252.86	2.884
253.07	2.861
253.28	2.862
253.50	2.826
253.71	2.823
253.92	2.825
254.13	2.812
254.34	2.803
254.55	2.820
254.76	2.831
254.98	2.811
255.19	2.791
255.40	2.803
255.61	2.804
255.82	2.826
256.03	2.834
256.25	2.805
256.46	2.801
256.67	2.799
256.88	2.778
257.09	2.771
257.30	2.790
257.51	2.789
257.73	2.771
257.94	2.771
258.15	2.751
258.36	2.734
258.57	2.760
258.78	2.752
258.99	2.757
259.20	2.748
259.42	2.745
259.63	2.726
259.84	2.721
260.05	2.727
260.26	2.722
260.47	2.722
260.68	2.709
260.90	2.711
261.11	2.718
261.32	2.718
261.53	2.717
261.74	2.702
261.95	2.700
262.16	2.706
262.37	2.716
262.58	2.713
262.80	2.705
263.01	2.700
263.22	2.680
263.43	2.667
263.64	2.673
263.85	2.676
264.06	2.676
264.27	2.668
264.48	2.682
264.70	2.675
264.91	2.674
265.12	2.669
265.33	2.669
265.54	2.648
265.75	2.654
265.96	2.649
266.17	2.648
266.38	2.652
266.59	2.653
266.81	2.630
267.02	2.628
267.23	2.612
267.44	2.603
267.65	2.601
267.86	2.611
268.07	2.593
268.28	2.562
268.49	2.549
268.70	2.538
268.91	2.534
269.13	2.534
269.34	2.518
269.55	2.522
269.76	2.528
269.97	2.521
270.18	2.520
270.39	2.522
270.60	2.510
270.81	2.517
271.02	2.500
271.23	2.498
271.44	2.494
271.65	2.506
271.87	2.485
272.08	2.478
272.29	2.472
272.50	2.462
272.71	2.460
272.92	2.466
273.13	2.458
273.34	2.465
273.55	2.466
273.76	2.451
273.97	2.433
274.18	2.448
274.39	2.450
274.60	2.454
274.81	2.453
275.02	2.445
275.24	2.455
275.45	2.447
275.66	2.450
275.87	2.442
276.08	2.442
276.29	2.447
276.50	2.437
276.71	2.429
276.92	2.419
277.13	2.414
277.34	2.423
277.55	2.414
277.76	2.427
277.97	2.435
278.18	2.441
278.39	2.446
278.60	2.442
278.81	2.439
279.02	2.427
279.23	2.429
279.44	2.430
279.65	2.422
279.86	2.420
280.08	2.405
280.29	2.395
280.50	2.394
280.71	2.398
280.92	2.396
281.13	2.408
281.34	2.427
281.55	2.430
281.76	2.444
281.97	2.431
282.18	2.434
282.39	2.438
282.60	2.439
282.81	2.440
283.02	2.436
283.23	2.448
283.44	2.461
283.65	2.458
283.86	2.452
284.07	2.448
284.28	2.470
284.49	2.476
284.70	2.472
284.91	2.475
285.12	2.474
285.33	2.477
285.54	2.467
285.75	2.465
285.96	2.473
286.17	2.466
286.38	2.467
286.59	2.471
286.80	2.490
287.01	2.491
287.22	2.487
287.43	2.485
287.64	2.472
287.85	2.472
288.06	2.471
288.27	2.459
288.48	2.468
288.69	2.476
288.90	2.454
289.11	2.443
289.32	2.455
289.53	2.470
289.74	2.465
289.95	2.462
290.16	2.467
290.37	2.450
290.58	2.451
290.79	2.465
291.00	2.445
291.21	2.462
291.42	2.457
291.63	2.452
291.83	2.444
292.04	2.440
292.25	2.455
292.46	2.458
292.67	2.464
292.88	2.457
293.09	2.435
293.30	2.439
293.51	2.437
293.72	2.434
293.93	2.427
294.14	2.425
294.35	2.429
294.56	2.428
294.77	2.416
294.98	2.408
295.19	2.411
295.40	2.412
295.61	2.411
295.82	2.409
296.03	2.405
296.24	2.410
296.45	2.407
296.66	2.403
296.86	2.389
297.07	2.390
297.28	2.394
297.49	2.393
297.70	2.397
297.91	2.396
298.12	2.389
298.33	2.400
298.54	2.397
298.75	2.403
298.96	2.401
299.17	2.408
299.38	2.409
299.59	2.414
299.80	2.417
300.00	2.418
300.21	2.426
300.42	2.427
300.63	2.421
300.84	2.421
301.05	2.409
301.26	2.412
301.47	2.421
301.68	2.409
301.89	2.399
302.10	2.405
302.31	2.403
302.52	2.401
302.72	2.399
302.93	2.396
303.14	2.391
303.35	2.394
303.56	2.387
303.77	2.380
303.98	2.387
304.19	2.388
304.40	2.385
304.61	2.386
304.82	2.379
305.02	2.387
305.23	2.384
305.44	2.393
305.65	2.396
305.86	2.399
306.07	2.393
306.28	2.407
306.49	2.413
306.70	2.409
306.91	2.411
307.11	2.412
307.32	2.412
307.53	2.417
307.74	2.419
307.95	2.417
308.16	2.423
308.37	2.426
308.58	2.420
308.79	2.414
308.99	2.407
309.20	2.407
309.41	2.404
309.62	2.398
309.83	2.395
310.04	2.383
310.25	2.389
310.46	2.393
310.66	2.396
310.87	2.385
311.08	2.386
311.29	2.395
311.50	2.407
311.71	2.421
311.92	2.433
312.12	2.436
312.33	2.449
312.54	2.443
312.75	2.434
312.96	2.428
313.17	2.443
313.38	2.445
313.59	2.447
313.79	2.434
314.00	2.424
314.21	2.429
314.42	2.427
314.63	2.412
314.84	2.412
315.04	2.421
315.25	2.432
315.46	2.420
315.67	2.427
315.88	2.426
316.09	2.444
316.30	2.447
316.50	2.437
316.71	2.443
316.92	2.457
317.13	2.475
317.34	2.484
317.55	2.484
317.75	2.483
317.96	2.485
318.17	2.478
318.38	2.473
318.59	2.473
318.80	2.474
319.00	2.472
319.21	2.476
319.42	2.468
319.63	2.460
319.84	2.466
320.05	2.473
320.25	2.480
320.46	2.489
320.67	2.489
320.88	2.491
321.09	2.493
321.29	2.505
321.50	2.505
321.71	2.508
321.92	2.518
322.13	2.520
322.34	2.532
322.54	2.543
322.75	2.552
322.96	2.555
323.17	2.559
323.38	2.572
323.58	2.561
323.79	2.563
324.00	2.561
324.21	2.556
324.42	2.564
324.62	2.562
324.83	2.544
325.04	2.555
325.25	2.540
325.46	2.554
325.66	2.551
325.87	2.569
326.08	2.570
326.29	2.566
326.50	2.568
326.70	2.571
326.91	2.577
327.12	2.590
327.33	2.582
327.53	2.606
327.74	2.591
327.95	2.590
328.16	2.580
328.37	2.590
328.57	2.593
328.78	2.606
328.99	2.599
329.20	2.594
329.41	2.581
329.61	2.582
329.82	2.583
330.03	2.599
330.24	2.607
330.44	2.609
330.65	2.605
330.86	2.612
331.07	2.596
331.27	2.611
331.48	2.614
331.69	2.624
331.90	2.626
332.10	2.632
332.31	2.628
332.52	2.619
332.73	2.634
332.93	2.630
333.14	2.628
333.35	2.634
333.56	2.619
333.76	2.625
333.97	2.622
334.18	2.620
334.39	2.621
334.59	2.618
334.80	2.633
335.01	2.620
335.22	2.623
335.42	2.632
335.63	2.639
335.84	2.644
336.05	2.649
336.25	2.667
336.46	2.676
336.67	2.664
336.88	2.676
337.08	2.668
337.29	2.685
337.50	2.690
337.71	2.685
337.91	2.687
338.12	2.697
338.33	2.697
338.53	2.684
338.74	2.681
338.95	2.691
339.16	2.692
339.36	2.681
339.57	2.668
339.78	2.663
339.98	2.671
340.19	2.668
340.40	2.658
340.61	2.652
340.81	2.652
341.02	2.656
341.23	2.652
341.43	2.642
341.64	2.658
341.85	2.666
342.06	2.670
342.26	2.668
342.47	2.661
342.68	2.675
342.88	2.672
343.09	2.681
343.30	2.660
343.51	2.661
343.71	2.667
343.92	2.662
344.13	2.670
344.33	2.676
344.54	2.686
344.75	2.697
344.95	2.691
345.16	2.700
345.37	2.696
345.57	2.719
345.78	2.733
345.99	2.743
346.19	2.754
346.40	2.758
346.61	2.759
346.82	2.756
347.02	2.759
347.23	2.757
347.44	2.770
347.64	2.772
347.85	2.776
348.06	2.767
348.26	2.767
348.47	2.771
348.68	2.754
348.88	2.751
349.09	2.750
349.30	2.749
349.50	2.760
349.71	2.754
349.92	2.754
350.12	2.763
350.33	2.763
350.54	2.749
350.74	2.732
350.95	2.746
351.16	2.753
351.36	2.761
351.57	2.775
351.77	2.774
351.98	2.777
352.19	2.781
352.39	2.772
352.60	2.773
352.81	2.780
353.01	2.803
353.22	2.801
353.43	2.797
353.63	2.803
353.84	2.793
354.05	2.804
354.25	2.807
354.46	2.815
354.67	2.838
354.87	2.849
355.08	2.857
355.28	2.853
355.49	2.860
355.70	2.863
355.90	2.854
356.11	2.858
356.32	2.835
356.52	2.837
356.73	2.825
356.93	2.809
357.14	2.798
357.35	2.802
357.55	2.799
357.76	2.793
357.97	2.784
358.17	2.771
358.38	2.782
358.58	2.803
358.79	2.792
359.00	2.811
359.20	2.805
359.41	2.812
359.61	2.815
359.82	2.814
360.03	2.801
360.23	2.802
360.44	2.814
360.64	2.807
360.85	2.799
361.06	2.799
361.26	2.800
361.47	2.810
361.67	2.803
361.88	2.802
362.09	2.808
362.29	2.823
362.50	2.836
362.70	2.854
362.91	2.856
363.12	2.864
363.32	2.882
363.53	2.879
363.73	2.872
363.94	2.883
364.15	2.899
364.35	2.904
364.56	2.902
364.76	2.903
364.97	2.894
365.17	2.897
365.38	2.897
365.59	2.891
365.79	2.902
366.00	2.914
366.20	2.922
366.41	2.915
366.61	2.901
366.82	2.910
367.03	2.910
367.23	2.907
367.44	2.889
367.64	2.885
367.85	2.894
368.05	2.889
368.26	2.878
368.47	2.871
368.67	2.873
368.88	2.893
369.08	2.896
369.29	2.904
369.49	2.908
369.70	2.932
369.90	2.958
370.11	2.949
370.31	2.964
370.52	2.970
370.73	2.978
370.93	2.971
371.14	2.977
371.34	2.972
371.55	2.972
371.75	2.976
371.96	2.975
372.16	2.954
372.37	2.957
372.57	2.943
372.78	2.940
372.99	2.938
373.19	2.938
373.40	2.948
373.60	2.952
373.81	2.959
374.01	2.951
374.22	2.957
374.42	2.964
374.63	2.963
374.83	2.966
375.04	2.972
375.24	2.977
375.45	2.987
375.65	2.966
375.86	2.969
376.06	2.974
376.27	2.981
376.47	2.976
376.68	2.970
376.88	2.967
377.09	2.969
377.29	2.978
377.50	2.979
377.70	2.975
377.91	2.979
378.11	2.976
378.32	2.969
378.52	2.980
378.73	2.978
378.93	2.988
379.14	2.995
379.34	3.003
379.55	3.004
379.75	3.017
379.96	3.012
380.16	3.018
380.37	3.032
380.57	3.035
380.78	3.031
380.98	3.048
381.19	3.059
381.39	3.060
381.60	3.048
381.80	3.051
382.01	3.049
382.21	3.048
382.42	3.057
382.62	3.057
382.83	3.048
383.03	3.050
383.24	3.056
383.44	3.040
383.65	3.057
383.85	3.064
384.06	3.056
384.26	3.054
384.47	3.081
384.67	3.092
384.87	3.081
385.08	3.092
385.28	3.097
385.49	3.084
385.69	3.089
385.90	3.081
386.10	3.086
386.31	3.092
386.51	3.088
386.72	3.079
386.92	3.055
387.13	3.073
387.33	3.078
387.53	3.072
387.74	3.078
387.94	3.074
388.15	3.089
388.35	3.100
388.56	3.110
388.76	3.107
388.97	3.097
389.17	3.106
389.37	3.097
389.58	3.073
389.78	3.080
389.99	3.080
390.19	3.093
390.40	3.081
390.60	3.072
390.80	3.068
391.01	3.073
391.21	3.088
391.42	3.087
391.62	3.099
391.83	3.118
392.03	3.133
392.23	3.129
392.44	3.139
392.64	3.138
392.85	3.139
393.05	3.143
393.26	3.139
393.46	3.144
393.66	3.152
393.87	3.146
394.07	3.153
394.28	3.139
394.48	3.159
394.68	3.146
394.89	3.160
395.09	3.176
395.30	3.175
395.50	3.188
395.70	3.186
395.91	3.193
396.11	3.194
396.32	3.187
396.52	3.199
396.72	3.178
396.93	3.196
397.13	3.195
397.34	3.170
397.54	3.151
397.74	3.148
397.95	3.147
398.15	3.150
398.36	3.147
398.56	3.154
398.76	3.148
398.97	3.166
399.17	3.154
399.37	3.139
399.58	3.170
399.78	3.176
399.99	3.159
400.19	3.160
400.39	3.156
400.60	3.166
400.80	3.173
401.00	3.186
401.21	3.189
401.41	3.200
401.62	3.208
401.82	3.198
402.02	3.212
402.23	3.244
402.43	3.245
402.63	3.231
402.84	3.233
403.04	3.221
403.24	3.204
403.45	3.195
403.65	3.175
403.86	3.175
404.06	3.186
404.26	3.183
404.47	3.176
404.67	3.181
404.87	3.192
405.08	3.191
405.28	3.203
405.48	3.215
405.69	3.219
405.89	3.258
406.09	3.265
406.30	3.270
406.50	3.290
406.70	3.280
406.91	3.282
407.11	3.297
407.31	3.293
407.52	3.307
407.72	3.307
407.92	3.301
408.13	3.286
408.33	3.294
408.53	3.284
408.74	3.286
408.94	3.284
409.14	3.282
409.35	3.286
409.55	3.300
409.75	3.298
409.96	3.317
410.16	3.325
410.36	3.331
410.57	3.333
410.77	3.327
410.97	3.327
411.18	3.337
411.38	3.353
411.58	3.345
411.78	3.332
411.99	3.315
412.19	3.295
412.39	3.303
412.60	3.288
412.80	3.295
413.00	3.304
413.21	3.293
413.41	3.297
413.61	3.283
413.81	3.298
414.02	3.318
414.22	3.337
414.42	3.337
414.63	3.344
414.83	3.354
415.03	3.351
415.23	3.346
415.44	3.362
415.64	3.378
415.84	3.391
416.05	3.383
416.25	3.385
416.45	3.383
416.65	3.405
416.86	3.398
417.06	3.409
417.26	3.387
417.47	3.402
417.67	3.401
417.87	3.401
418.07	3.399
418.28	3.403
418.48	3.386
418.68	3.367
418.88	3.359
419.09	3.363
419.29	3.368
419.49	3.385
419.69	3.400
419.90	3.398
420.10	3.382
420.30	3.384
420.50	3.385
420.71	3.396
420.91	3.421
421.11	3.419
421.31	3.403
421.52	3.365
421.72	3.360
421.92	3.353
422.12	3.364
422.33	3.372
422.53	3.367
422.73	3.374
422.93	3.383
423.14	3.390
423.34	3.406
423.54	3.429
423.74	3.462
423.95	3.479
424.15	3.480
424.35	3.487
424.55	3.490
424.76	3.501
424.96	3.500
425.16	3.490
425.36	3.481
425.56	3.461
425.77	3.459
425.97	3.462
426.17	3.467
426.37	3.464
426.58	3.427
426.78	3.434
426.98	3.431
427.18	3.415
427.38	3.411
427.59	3.415
427.79	3.413
427.99	3.422
428.19	3.407
428.39	3.411
428.60	3.400
428.80	3.426
429.00	3.416
429.20	3.421
429.40	3.432
429.61	3.445
429.81	3.446
430.01	3.458
430.21	3.435
430.41	3.456
430.62	3.460
430.82	3.475
431.02	3.464
431.22	3.478
431.42	3.483
431.63	3.499
431.83	3.489
432.03	3.491
432.23	3.491
432.43	3.508
432.64	3.501
432.84	3.496
433.04	3.484
433.24	3.492
433.44	3.464
433.64	3.459
433.85	3.460
434.05	3.462
434.25	3.450
434.45	3.434
434.65	3.444
434.85	3.453
435.06	3.440
435.26	3.446
435.46	3.448
435.66	3.467
435.86	3.460
436.06	3.448
436.27	3.466
436.47	3.466
436.67	3.501
436.87	3.498
437.07	3.504
437.27	3.526
437.47	3.543
437.68	3.552
437.88	3.566
438.08	3.608
438.28	3.630
438.48	3.631
438.68	3.650
438.89	3.642
439.09	3.654
439.29	3.653
439.49	3.670
439.69	3.670
439.89	3.686
440.09	3.695
440.29	3.671
440.50	3.676
440.70	3.662
440.90	3.674
441.10	3.687
441.30	3.676
441.50	3.693
441.70	3.707
441.90	3.731
442.11	3.727
442.31	3.741
442.51	3.772
442.71	3.778
442.91	3.814
443.11	3.844
443.31	3.859
443.51	3.888
443.72	3.910
443.92	3.879
444.12	3.850
444.32	3.862
444.52	3.870
444.72	3.857
444.92	3.864
445.12	3.868
445.32	3.831
445.53	3.834
445.73	3.841
445.93	3.828
446.13	3.871
446.33	3.905
446.53	3.915
446.73	3.929
446.93	3.942
447.13	3.965
447.33	3.969
447.53	4.024
447.74	4.021
447.94	4.030
448.14	4.046
448.34	4.058
448.54	4.056
448.74	4.088
448.94	4.087
449.14	4.110
449.34	4.125
449.54	4.144
449.74	4.140
449.94	4.146
450.14	4.154
450.35	4.195
450.55	4.207
450.75	4.225
450.95	4.209
451.15	4.227
451.35	4.250
451.55	4.224
451.75	4.252
451.95	4.235
452.15	4.261
452.35	4.283
452.55	4.278
452.75	4.279
452.95	4.291
453.15	4.299
453.35	4.309
453.56	4.318
453.76	4.335
453.96	4.329
454.16	4.362
454.36	4.399
454.56	4.407
454.76	4.389
454.96	4.373
455.16	4.392
455.36	4.376
455.56	4.375
455.76	4.342
455.96	4.360
456.16	4.349
456.36	4.365
456.56	4.338
456.76	4.334
456.96	4.336
457.16	4.349
457.36	4.339
457.56	4.337
457.76	4.330
457.96	4.345
458.16	4.328
458.36	4.342
458.56	4.328
458.76	4.345
458.96	4.357
459.16	4.333
459.36	4.306
459.56	4.304
459.76	4.320
459.96	4.325
460.16	4.320
460.36	4.330
460.56	4.312
460.76	4.307
460.96	4.302
461.16	4.289
461.36	4.304
461.56	4.299
461.76	4.305
461.96	4.295
462.16	4.271
462.36	4.269
462.56	4.259
462.76	4.259
462.96	4.244
463.16	4.234
463.36	4.222
463.56	4.221
463.76	4.244
463.96	4.228
464.16	4.262
464.36	4.287
464.56	4.277
464.76	4.285
464.96	4.293
465.16	4.301
465.36	4.316
465.56	4.316
465.76	4.300
465.96	4.279
466.16	4.271
466.36	4.261
466.56	4.272
466.76	4.267
466.96	4.254
467.16	4.242
467.36	4.246
467.56	4.220
467.76	4.225
467.96	4.234
468.16	4.248
468.36	4.246
468.56	4.238
468.76	4.223
468.96	4.226
469.16	4.230
469.35	4.239
469.55	4.240
469.75	4.257
469.95	4.256
470.15	4.256
470.35	4.250
470.55	4.265
470.75	4.247
470.95	4.236
471.15	4.240
471.35	4.238
471.55	4.225
471.75	4.226
471.95	4.221
472.15	4.228
472.35	4.229
472.54	4.226
472.74	4.228
472.94	4.236
473.14	4.245
473.34	4.235
473.54	4.231
473.74	4.242
473.94	4.226
474.14	4.224
474.34	4.213
474.54	4.208
474.74	4.202
474.94	4.194
475.13	4.187
475.33	4.191
475.53	4.204
475.73	4.203
475.93	4.212
476.13	4.209
476.33	4.212
476.53	4.212
476.73	4.221
476.93	4.229
477.12	4.238
477.32	4.234
477.52	4.229
477.72	4.221
477.92	4.219
478.12	4.209
478.32	4.211
478.52	4.203
478.72	4.206
478.92	4.211
479.11	4.217
479.31	4.209
479.51	4.219
479.71	4.220
479.91	4.218
480.11	4.232
480.31	4.230
480.51	4.238
480.70	4.242
480.90	4.244
481.10	4.248
481.30	4.249
481.50	4.251
481.70	4.251
481.90	4.247
482.10	4.257
482.29	4.258
482.49	4.254
482.69	4.262
482.89	4.289
483.09	4.293
483.29	4.285
483.49	4.292
483.68	4.283
483.88	4.277
484.08	4.296
484.28	4.290
484.48	4.296
484.68	4.306
484.88	4.300
485.07	4.284
485.27	4.282
485.47	4.276
485.67	4.258
485.87	4.262
486.07	4.279
486.26	4.268
486.46	4.274
486.66	4.271
486.86	4.270
487.06	4.280
487.26	4.271
487.45	4.268
487.65	4.283
487.85	4.293
488.05	4.301
488.25	4.284
488.45	4.284
488.64	4.283
488.84	4.288
489.04	4.285
489.24	4.278
489.44	4.280
489.64	4.293
489.83	4.282
490.03	4.275
490.23	4.278
490.43	4.300
490.63	4.305
490.82	4.322
491.02	4.306
491.22	4.317
491.42	4.328
491.62	4.321
491.81	4.311
492.01	4.315
492.21	4.319
492.41	4.326
492.61	4.318
492.80	4.313
493.00	4.300
493.20	4.296
493.40	4.295
493.60	4.289
493.79	4.310
493.99	4.303
494.19	4.296
494.39	4.293
494.59	4.295
494.78	4.303
494.98	4.311
495.18	4.312
495.38	4.325
495.57	4.325
495.77	4.328
495.97	4.323
496.17	4.337
496.37	4.350
496.56	4.359
496.76	4.362
496.96	4.352
497.16	4.342
497.35	4.352
497.55	4.351
497.75	4.350
497.95	4.354
498.14	4.346
498.34	4.344
498.54	4.346
498.74	4.343
498.93	4.340
499.13	4.345
499.33	4.350
499.53	4.345
499.72	4.340
499.92	4.346
500.12	4.336
500.32	4.347
500.51	4.342
500.71	4.348
500.91	4.348
501.11	4.352
501.30	4.360
501.50	4.379
501.70	4.370
501.90	4.373
502.09	4.368
502.29	4.366
502.49	4.368
502.69	4.377
502.88	4.374
503.08	4.379
503.28	4.375
503.47	4.375
503.67	4.350
503.87	4.361
504.07	4.368
504.26	4.367
504.46	4.382
504.66	4.372
504.85	4.387
505.05	4.390
505.25	4.390
505.45	4.399
505.64	4.411
505.84	4.405
506.04	4.421
506.23	4.431
506.43	4.442
506.63	4.453
506.83	4.467
507.02	4.482
507.22	4.442
507.42	4.437
507.61	4.433
507.81	4.436
508.01	4.453
508.20	4.465
508.40	4.482
508.60	4.482
508.80	4.474
508.99	4.488
509.19	4.466
509.39	4.524
509.58	4.542
509.78	4.533
509.98	4.533
510.17	4.574
510.37	4.581
510.57	4.560
510.76	4.562
510.96	4.588
511.16	4.584
511.35	4.567
511.55	4.563
511.75	4.578
511.94	4.618
512.14	4.609
512.34	4.586
512.53	4.583
512.73	4.615
512.93	4.600
513.12	4.592
513.32	4.589
513.52	4.601
513.71	4.586
513.91	4.575
514.11	4.557
514.30	4.580
514.50	4.569
514.70	4.549
514.89	4.548
515.09	4.580
515.28	4.585
515.48	4.596
515.68	4.599
515.87	4.611
516.07	4.621
516.27	4.621
516.46	4.605
516.66	4.611
516.86	4.629
517.05	4.626
517.25	4.619
517.44	4.611
517.64	4.612
517.84	4.622
518.03	4.610
518.23	4.621
518.43	4.607
518.62	4.612
518.82	4.629
519.01	4.641
519.21	4.619
519.41	4.614
519.60	4.640
519.80	4.639
520.00	4.629
520.19	4.615
520.39	4.614
520.58	4.620
520.78	4.615
520.98	4.590
521.17	4.572
521.37	4.582
521.56	4.589
521.76	4.562
521.96	4.550
522.15	4.538
522.35	4.550
522.54	4.533
522.74	4.546
522.94	4.540
523.13	4.557
523.33	4.559
523.52	4.543
523.72	4.520
523.91	4.530
524.11	4.530
524.31	4.546
524.50	4.545
524.70	4.537
524.89	4.545
525.09	4.542
525.29	4.534
525.48	4.524
525.68	4.543
525.87	4.557
526.07	4.548
526.26	4.564
526.46	4.553
526.66	4.561
526.85	4.565
527.05	4.553
527.24	4.558
527.44	4.568
527.63	4.567
527.83	4.579
528.02	4.605
528.22	4.593
528.42	4.562
528.61	4.575
528.81	4.586
529.00	4.609
529.20	4.620
529.39	4.647
529.59	4.641
529.78	4.656
529.98	4.650
530.17	4.635
530.37	4.642
530.57	4.652
530.76	4.667
530.96	4.674
531.15	4.688
531.35	4.673
531.54	4.658
531.74	4.670
531.93	4.673
532.13	4.659
532.32	4.645
532.52	4.665
532.71	4.682
532.91	4.688
533.10	4.663
533.30	4.624
533.49	4.622
533.69	4.623
533.89	4.615
534.08	4.630
534.28	4.649
534.47	4.650
534.67	4.670
534.86	4.700
535.06	4.679
535.25	4.682
535.45	4.702
535.64	4.705
535.84	4.716
536.03	4.723
536.23	4.698
536.42	4.687
536.62	4.693
536.81	4.665
537.01	4.647
537.20	4.652
537.40	4.657
537.59	4.637
537.79	4.630
537.98	4.596
538.17	4.575
538.37	4.583
538.56	4.568
538.76	4.572
538.95	4.583
539.15	4.568
539.34	4.557
539.54	4.552
539.73	4.544
539.93	4.532
540.12	4.531
540.32	4.554
540.51	4.532
540.71	4.535
540.90	4.525
541.10	4.511
541.29	4.512
541.49	4.525
541.68	4.533
541.87	4.537
542.07	4.556
542.26	4.602
542.46	4.585
542.65	4.634
542.85	4.662
543.04	4.687
543.24	4.705
543.43	4.729
543.63	4.778
543.82	4.784
544.01	4.824
544.21	4.840
544.40	4.831
544.60	4.850
544.79	4.850
544.99	4.877
545.18	4.880
545.37	4.881
545.57	4.897
545.76	4.846
545.96	4.882
546.15	4.862
546.35	4.858
546.54	4.864
546.73	4.870
546.93	4.855
547.12	4.820
547.32	4.820
547.51	4.801
547.71	4.775
547.90	4.796
548.09	4.792
548.29	4.821
548.48	4.857
548.68	4.860
548.87	4.851
549.06	4.865
549.26	4.909
549.45	4.940
549.65	4.961
549.84	5.020
550.03	5.024
550.23	4.992
550.42	5.018
550.62	5.016
550.81	5.023
551.00	5.050
551.20	5.057
551.39	5.024
551.59	5.032
551.78	5.022
551.97	5.014
552.17	5.026
552.36	5.050
552.56	5.037
552.75	5.046
552.94	5.064
553.14	5.053
553.33	5.050
553.52	5.030
553.72	5.000
553.91	5.029
554.11	5.006
554.30	5.002
554.49	4.999
554.69	5.002
554.88	4.985
555.07	4.979
555.27	5.006
555.46	5.015
555.65	5.062
555.85	5.065
556.04	5.064
556.24	5.062
556.43	5.069
556.62	5.088
556.82	5.063
557.01	5.060
557.20	5.050
557.40	4.995
557.59	4.989
557.78	4.987
557.98	4.978
558.17	4.958
558.36	4.955
558.56	4.916
558.75	4.918
558.94	4.944
559.14	4.947
559.33	4.929
559.52	4.975
559.72	4.979
559.91	4.957
560.10	4.969
560.30	4.998
560.49	5.011
560.68	5.007
560.88	5.004
561.07	4.967
561.26	4.933
561.46	4.927
561.65	4.899
561.84	4.883
562.04	4.875
562.23	4.843
562.42	4.836
562.62	4.815
562.81	4.816
563.00	4.802
563.19	4.794
563.39	4.814
563.58	4.810
563.77	4.803
563.97	4.792
564.16	4.788
564.35	4.802
564.55	4.784
564.74	4.793
564.93	4.816
565.12	4.846
565.32	4.894
565.51	4.891
565.70	4.887
565.90	4.903
566.09	4.948
566.28	4.969
566.47	4.993
566.67	5.013
566.86	5.049
567.05	5.029
567.25	5.005
567.44	5.029
567.63	5.035
567.82	5.052
568.02	5.067
568.21	5.062
568.40	5.060
568.59	5.078
568.79	5.057
568.98	5.017
569.17	5.037
569.36	5.044
569.56	4.989
569.75	4.962
569.94	4.973
570.14	4.966
570.33	4.934
570.52	4.923
570.71	4.922
570.91	4.944
571.10	4.965
571.29	4.960
571.48	4.930
571.68	4.939
571.87	4.982
572.06	4.997
572.25	4.986
572.44	4.997
572.64	5.042
572.83	5.052
573.02	5.048
573.21	5.041
573.41	5.038
573.60	5.045
573.79	5.060
573.98	5.069
574.18	5.036
574.37	5.040
574.56	5.043
574.75	5.006
574.94	4.981
575.14	5.008
575.33	5.010
575.52	5.032
575.71	5.033
575.91	5.020
576.10	5.042
576.29	5.058
576.48	5.073
576.67	5.061
576.87	5.081
577.06	5.058
577.25	5.043
577.44	5.035
577.63	4.990
577.83	5.016
578.02	5.026
578.21	4.985
578.40	4.994
578.59	4.981
578.79	5.000
578.98	4.976
579.17	4.979
579.36	4.972
579.55	4.962
579.74	4.972
579.94	4.957
580.13	4.951
580.32	4.960
580.51	4.942
580.70	4.940
580.90	4.925
581.09	4.925
581.28	4.928
581.47	4.935
581.66	4.931
581.85	4.908
582.05	4.933
582.24	4.965
582.43	4.957
582.62	4.960
582.81	4.966
583.00	4.964
583.20	4.976
583.39	4.967
583.58	4.960
583.77	4.936
583.96	4.982
584.15	4.957
584.34	4.913
584.54	4.877
584.73	4.879
584.92	4.870
585.11	4.901
585.30	4.884
585.49	4.890
585.68	4.857
585.88	4.888
586.07	4.872
586.26	4.878
586.45	4.911
586.64	4.958
586.83	4.959
587.02	4.982
587.22	4.944
587.41	4.946
587.60	4.939
587.79	4.935
587.98	4.922
588.17	4.944
588.36	4.958
588.55	4.932
588.74	4.940
588.94	4.934
589.13	4.934
589.32	4.955
589.51	4.952
589.70	4.987
589.89	5.007
590.08	5.020
590.27	5.005
590.46	4.954
590.66	4.959
590.85	4.949
591.04	4.953
591.23	4.974
591.42	4.952
591.61	4.960
591.80	4.931
591.99	4.949
592.18	4.950
592.37	4.964
592.57	5.001
592.76	5.002
592.95	4.988
593.14	5.003
593.33	4.976
593.52	4.979
593.71	4.973
593.90	4.982
594.09	4.990
594.28	4.977
594.47	4.944
594.66	4.923
594.85	4.925
595.05	4.938
595.24	4.952
595.43	4.953
595.62	4.997
595.81	5.010
596.00	5.023
596.19	4.994
596.38	5.023
596.57	5.030
596.76	5.036
596.95	5.046
597.14	5.033
597.33	5.000
597.52	4.985
597.71	4.941
597.90	4.967
598.09	4.933
598.28	4.967
598.47	4.975
598.67	5.001
598.86	5.030
599.05	5.014
599.24	5.021
599.43	5.036
599.62	5.050
599.81	5.080
600.00	5.066
600.19	5.121
600.38	5.097
600.57	5.121
600.76	5.111
600.95	5.090
601.14	5.105
601.33	5.124
601.52	5.115
601.71	5.105
601.90	5.101
602.09	5.131
602.28	5.113
602.47	5.109
602.66	5.088
602.85	5.080
603.04	5.117
603.23	5.133
603.42	5.154
603.61	5.170
603.80	5.187
603.99	5.174
604.18	5.139
604.37	5.136
604.56	5.157
604.75	5.150
604.94	5.168
605.13	5.161
605.32	5.143
605.51	5.114
605.70	5.106
605.89	5.076
606.08	5.092
606.27	5.076
606.46	5.051
606.65	5.055
606.84	5.054
607.03	5.044
607.22	5.037
607.41	5.046
607.60	5.059
607.79	5.063
607.98	5.097
608.17	5.100
608.36	5.098
608.55	5.109
608.74	5.111
608.93	5.103
609.12	5.097
609.31	5.093
609.49	5.049
609.68	5.047
609.87	5.039
610.06	5.009
610.25	5.009
610.44	5.002
610.63	5.018
610.82	4.995
611.01	4.975
611.20	4.977
611.39	4.960
611.58	4.977
611.77	4.984
611.96	5.014
612.15	5.034
612.34	5.033
612.53	5.055
612.72	5.065
612.90	5.030
613.09	5.048
613.28	5.051
613.47	5.051
613.66	5.079
613.85	5.039
614.04	5.022
614.23	5.046
614.42	5.072
614.61	5.104
614.80	5.100
614.99	5.130
615.18	5.162
615.36	5.155
615.55	5.145
615.74	5.118
615.93	5.136
616.12	5.136
616.31	5.083
616.50	5.035
616.69	5.028
616.88	5.024
617.07	5.060
617.25	5.039
617.44	5.057
617.63	5.095
617.82	5.076
618.01	5.087
618.20	5.085
618.39	5.132
618.58	5.156
618.77	5.145
618.95	5.148
619.14	5.115
619.33	5.097
619.52	5.112
619.71	5.084
619.90	5.132
620.09	5.134
620.28	5.120
620.46	5.101
620.65	5.105
620.84	5.099
621.03	5.082
621.22	5.084
621.41	5.105
621.60	5.086
621.79	5.099
621.97	5.066
622.16	5.068
622.35	5.099
622.54	5.094
622.73	5.053
622.92	5.045
623.11	5.075
623.29	5.090
623.48	5.093
623.67	5.069
623.86	5.039
624.05	5.065
624.24	5.040
624.42	5.014
624.61	5.040
624.80	5.070
624.99	5.074
625.18	5.077
625.37	5.074
625.55	5.086
625.74	5.114
625.93	5.119
626.12	5.103
626.31	5.125
626.50	5.111
626.68	5.082
626.87	5.069
627.06	5.098
627.25	5.069
627.44	5.064
627.63	5.047
627.81	5.073
628.00	5.087
628.19	5.081
628.38	5.052
628.57	5.070
628.75	5.092
628.94	5.110
629.13	5.088
629.32	5.115
629.51	5.124
629.69	5.083
629.88	5.072
630.07	5.077
630.26	5.083
630.45	5.109
630.63	5.127
630.82	5.127
631.01	5.131
631.20	5.141
631.39	5.099
631.57	5.081
631.76	5.120
631.95	5.091
632.14	5.099
632.32	5.117
632.51	5.134
632.70	5.124
632.89	5.141
633.08	5.134
633.26	5.096
633.45	5.144
633.64	5.165
633.83	5.159
634.01	5.161
634.20	5.184
634.39	5.183
634.58	5.173
634.76	5.196
634.95	5.165
635.14	5.155
635.33	5.209
635.51	5.186
635.70	5.211
635.89	5.220
636.08	5.214
636.26	5.210
636.45	5.236
636.64	5.219
636.83	5.209
637.01	5.250
637.20	5.265
637.39	5.253
637.58	5.268
637.76	5.264
637.95	5.274
638.14	5.280
638.33	5.299
638.51	5.273
638.70	5.261
638.89	5.222
639.07	5.208
639.26	5.213
639.45	5.208
639.64	5.215
639.82	5.183
640.01	5.194
640.20	5.205
640.38	5.188
640.57	5.175
640.76	5.227
640.95	5.280
641.13	5.266
641.32	5.290
641.51	5.304
641.69	5.292
641.88	5.304
642.07	5.305
642.26	5.308
642.44	5.301
642.63	5.305
642.82	5.284
643.00	5.259
643.19	5.286
643.38	5.284
643.56	5.232
643.75	5.233
643.94	5.229
644.12	5.217
644.31	5.241
644.50	5.226
644.68	5.247
644.87	5.241
645.06	5.241
645.24	5.216
645.43	5.207
645.62	5.269
645.81	5.282
645.99	5.272
646.18	5.266
646.37	5.247
646.55	5.244
646.74	5.238
646.92	5.262
647.11	5.242
647.30	5.268
647.48	5.239
647.67	5.197
647.86	5.203
648.04	5.235
648.23	5.229
648.42	5.209
648.60	5.209
648.79	5.186
648.98	5.147
649.16	5.165
649.35	5.146
649.54	5.150
649.72	5.168
649.91	5.152
650.09	5.112
650.28	5.113
650.47	5.140
650.65	5.139
650.84	5.140
651.03	5.173
651.21	5.168
651.40	5.188
651.59	5.208
651.77	5.213
651.96	5.212
652.14	5.226
652.33	5.215
652.52	5.206
652.70	5.215
652.89	5.256
653.07	5.255
653.26	5.265
653.45	5.246
653.63	5.236
653.82	5.231
654.00	5.233
654.19	5.218
654.38	5.233
654.56	5.261
654.75	5.243
654.93	5.196
655.12	5.193
655.31	5.206
655.49	5.194
655.68	5.228
655.86	5.245
656.05	5.239
656.24	5.286
656.42	5.296
656.61	5.254
656.79	5.307
656.98	5.310
657.16	5.307
657.35	5.297
657.54	5.304
657.72	5.262
657.91	5.266
658.09	5.269
658.28	5.267
658.46	5.256
658.65	5.283
658.84	5.270
659.02	5.316
659.21	5.329
659.39	5.327
659.58	5.343
659.76	5.361
659.95	5.328
660.13	5.332
660.32	5.308
660.51	5.283
660.69	5.282
660.88	5.270
661.06	5.254
661.25	5.261
661.43	5.231
661.62	5.213
661.80	5.213
661.99	5.226
662.17	5.251
662.36	5.273
662.55	5.292
662.73	5.294
662.92	5.314
663.10	5.277
663.29	5.240
663.47	5.281
663.66	5.284
663.84	5.269
664.03	5.275
664.21	5.279
664.40	5.290
664.58	5.306
664.77	5.293
664.95	5.275
665.14	5.308
665.32	5.316
665.51	5.314
665.69	5.324
665.88	5.332
666.06	5.340
666.25	5.320
666.43	5.299
666.62	5.308
666.80	5.320
666.99	5.320
667.17	5.331
667.36	5.374
667.54	5.392
667.73	5.413
667.91	5.423
668.10	5.427
668.28	5.435
668.47	5.477
668.65	5.485
668.84	5.468
669.02	5.485
669.21	5.483
669.39	5.465
669.58	5.422
669.76	5.408
669.95	5.427
670.13	5.418
670.31	5.439
670.50	5.460
670.68	5.462
670.87	5.504
671.05	5.492
671.24	5.506
671.42	5.478
671.61	5.517
671.79	5.512
671.98	5.450
672.16	5.467
672.35	5.436
672.53	5.399
672.71	5.404
672.90	5.355
673.08	5.347
673.27	5.290
673.45	5.300
673.64	5.280
673.82	5.276
674.01	5.309
674.19	5.339
674.37	5.373
674.56	5.380
674.74	5.398
674.93	5.440
675.11	5.436
675.30	5.480
675.48	5.484
675.66	5.506
675.85	5.505
676.03	5.541
676.22	5.507
676.40	5.500
676.58	5.469
676.77	5.447
676.95	5.428
677.14	5.439
677.32	5.445
677.50	5.445
677.69	5.460
677.87	5.491
678.06	5.479
678.24	5.448
678.43	5.436
678.61	5.461
678.79	5.469
678.98	5.501
679.16	5.538
679.34	5.504
679.53	5.559
679.71	5.516
679.90	5.521
680.08	5.512
680.26	5.549
680.45	5.539
680.63	5.485
680.82	5.463
681.00	5.444
681.18	5.421
681.37	5.420
681.55	5.378
681.73	5.377
681.92	5.379
682.10	5.366
682.29	5.368
682.47	5.394
682.65	5.444
682.84	5.470
683.02	5.487
683.20	5.501
683.39	5.504
683.57	5.506
683.75	5.549
683.94	5.523
684.12	5.544
684.30	5.530
684.49	5.494
684.67	5.510
684.85	5.499
685.04	5.480
685.22	5.437
685.40	5.479
685.59	5.480
685.77	5.452
685.96	5.474
686.14	5.480
686.32	5.442
686.50	5.470
686.69	5.440
686.87	5.445
687.05	5.449
687.24	5.480
687.42	5.454
687.60	5.469
687.79	5.466
687.97	5.459
688.15	5.465
688.34	5.526
688.52	5.543
688.70	5.574
688.89	5.566
689.07	5.569
689.25	5.604
689.44	5.609
689.62	5.611
689.80	5.598
689.98	5.564
690.17	5.531
690.35	5.525
690.53	5.509
690.72	5.508
690.90	5.523
691.08	5.521
691.27	5.525
691.45	5.523
691.63	5.502
691.81	5.559
692.00	5.598
692.18	5.631
692.36	5.621
692.54	5.640
692.73	5.620
692.91	5.595
693.09	5.566
693.28	5.508
693.46	5.526
693.64	5.533
693.82	5.536
694.01	5.489
694.19	5.475
694.37	5.482
694.55	5.451
694.74	5.511
694.92	5.524
695.10	5.577
695.28	5.621
695.47	5.628
695.65	5.636
695.83	5.624
696.01	5.642
696.20	5.669
696.38	5.642
696.56	5.622
696.74	5.573
696.93	5.567
697.11	5.550
697.29	5.559
697.47	5.539
697.66	5.535
697.84	5.536
698.02	5.567
698.20	5.545
698.39	5.566
698.57	5.623
698.75	5.568
698.93	5.574
699.11	5.594
699.30	5.575
699.48	5.582
699.66	5.590
699.84	5.583
700.03	5.589
700.21	5.567
700.39	5.581
700.57	5.554
700.75	5.621
700.94	5.620
701.12	5.613
701.30	5.598
701.48	5.665
701.66	5.677
701.85	5.695
702.03	5.697
702.21	5.745
702.39	5.723
702.57	5.736
702.76	5.732
702.94	5.746
703.12	5.738
703.30	5.775
703.48	5.686
703.66	5.681
703.85	5.649
704.03	5.622
704.21	5.617
704.39	5.640
704.57	5.610
704.75	5.607
704.94	5.605
705.12	5.596
705.30	5.575
705.48	5.603
705.66	5.592
705.84	5.598
706.03	5.628
706.21	5.613
706.39	5.648
706.57	5.621
706.75	5.593
706.93	5.560
707.12	5.553
707.30	5.574
707.48	5.558
707.66	5.543
707.84	5.544
708.02	5.521
708.20	5.524
708.39	5.475
708.57	5.528
708.75	5.575
708.93	5.613
709.11	5.633
709.29	5.622
709.47	5.642
709.66	5.667
709.84	5.690
710.02	5.694
710.20	5.704
710.38	5.682
710.56	5.708
710.74	5.669
710.92	5.636
711.10	5.610
711.29	5.602
711.47	5.579
711.65	5.564
711.83	5.577
712.01	5.596
712.19	5.592
712.37	5.646
712.55	5.605
712.73	5.640
712.92	5.693
713.10	5.717
713.28	5.730
713.46	5.795
713.64	5.837
713.82	5.771
714.00	5.753
714.18	5.782
714.36	5.774
714.54	5.807
714.72	5.775
714.91	5.752
715.09	5.767
715.27	5.784
715.45	5.762
715.63	5.772
715.81	5.823
715.99	5.816
716.17	5.788
716.35	5.753
716.53	5.753
716.71	5.788
716.89	5.795
717.07	5.789
717.25	5.777
717.43	5.773
717.62	5.760
717.80	5.736
717.98	5.747
718.16	5.785
718.34	5.863
718.52	5.878
718.70	5.882
718.88	5.894
719.06	5.887
719.24	5.873
719.42	5.880
719.60	5.896
719.78	5.953
719.96	5.992
720.14	5.963
720.32	5.923
720.50	5.898
720.68	5.889
720.86	5.875
721.04	5.869
721.22	5.920
721.40	5.956
721.58	5.892
721.76	5.866
721.94	5.840
722.12	5.880
722.30	5.843
722.48	5.903
722.66	5.908
722.84	5.875
723.03	5.884
723.21	5.868
723.39	5.834
723.57	5.920
723.75	5.935
723.93	5.978
724.11	5.955
724.29	6.038
724.47	5.970
724.65	5.980
724.83	6.028
725.00	6.019
725.18	6.008
725.36	6.014
725.54	5.943
725.72	5.952
725.90	5.924
726.08	5.945
726.26	5.878
726.44	5.891
726.62	5.883
726.80	5.886
726.98	5.955
727.16	5.955
727.34	5.972
727.52	6.015
727.70	6.023
727.88	6.013
728.06	6.012
728.24	6.023
728.42	6.036
728.60	6.037
728.78	6.027
728.96	5.995
729.14	6.012
729.32	6.000
729.50	6.032
729.68	6.044
729.86	6.066
730.04	6.022
730.22	6.015
730.39	6.040
730.57	6.094
730.75	6.144
730.93	6.138
731.11	6.107
731.29	6.142
731.47	6.095
731.65	6.092
731.83	6.134
732.01	6.164
732.19	6.219
732.37	6.214
732.55	6.168
732.73	6.134
732.90	6.145
733.08	6.138
733.26	6.120
733.44	6.130
733.62	6.072
733.80	6.070
733.98	6.050
734.16	6.015
734.34	5.991
734.52	6.028
734.70	5.992
734.87	5.989
735.05	6.020
735.23	5.990
735.41	5.989
735.59	6.025
735.77	5.967
735.95	6.016
736.13	6.036
736.31	6.081
736.49	6.064
736.66	6.130
736.84	6.141
737.02	6.188
737.20	6.229
737.38	6.259
737.56	6.280
737.74	6.325
737.92	6.353
738.09	6.368
738.27	6.349
738.45	6.356
738.63	6.362
738.81	6.367
738.99	6.334
739.17	6.328
739.34	6.316
739.52	6.326
739.70	6.311
739.88	6.298
740.06	6.275
740.24	6.284
740.42	6.299
740.59	6.237
740.77	6.232
740.95	6.244
741.13	6.217
741.31	6.176
741.49	6.128
741.66	6.094
741.84	6.072
742.02	6.103
742.20	6.159
742.38	6.161
742.56	6.236
742.73	6.264
742.91	6.225
743.09	6.265
743.27	6.266
743.45	6.316
743.63	6.387
743.80	6.403
743.98	6.381
744.16	6.316
744.34	6.307
744.52	6.264
744.69	6.219
744.87	6.242
745.05	6.153
745.23	6.215
745.41	6.223
745.59	6.186
745.76	6.219
745.94	6.213
746.12	6.220
746.30	6.204
746.47	6.224
746.65	6.289
746.83	6.277
747.01	6.363
747.19	6.419
747.36	6.398
747.54	6.402
747.72	6.323
747.90	6.341
748.08	6.371
748.25	6.433
748.43	6.466
748.61	6.469
748.79	6.521
748.96	6.542
749.14	6.448
749.32	6.496
749.50	6.547
749.68	6.586
749.85	6.573
750.03	6.518
750.21	6.509
750.39	6.472
750.56	6.477
750.74	6.457
750.92	6.431
751.10	6.490
751.27	6.400
751.45	6.360
751.63	6.364
751.81	6.383
751.98	6.446
752.16	6.402
752.34	6.465
752.51	6.431
752.69	6.453
752.87	6.515
753.05	6.499
753.22	6.584
753.40	6.639
753.58	6.671
753.76	6.696
753.93	6.672
754.11	6.706
754.29	6.718
754.46	6.717
754.64	6.741
754.82	6.687
755.00	6.696
755.17	6.661
755.35	6.604
755.53	6.564
755.70	6.613
755.88	6.677
756.06	6.660
756.24	6.623
756.41	6.668
756.59	6.632
756.77	6.658
756.94	6.640
757.12	6.658
757.30	6.713
757.47	6.747
757.65	6.720
757.83	6.733
758.01	6.758
758.18	6.763
758.36	6.727
758.54	6.669
758.71	6.683
758.89	6.687
759.07	6.669
759.24	6.578
759.42	6.584
759.60	6.556
759.77	6.459
759.95	6.486
760.13	6.433
760.30	6.448
760.48	6.440
760.66	6.454
760.83	6.483
761.01	6.488
761.19	6.520
761.36	6.531
761.54	6.523
761.72	6.551
761.89	6.514
762.07	6.579
762.24	6.567
762.42	6.622
762.60	6.657
762.77	6.691
762.95	6.709
763.13	6.741
763.30	6.750
763.48	6.789
763.66	6.834
763.83	6.874
764.01	6.878
764.18	6.879
764.36	6.870
764.54	6.803
764.71	6.789
764.89	6.821
765.07	6.790
765.24	6.764
765.42	6.707
765.59	6.692
765.77	6.649
765.95	6.623
766.12	6.597
766.30	6.608
766.47	6.645
766.65	6.594
766.83	6.528
767.00	6.550
767.18	6.555
767.35	6.612
767.53	6.570
767.71	6.570
767.88	6.568
768.06	6.612
768.23	6.616
768.41	6.593
768.59	6.649
768.76	6.707
768.94	6.722
769.11	6.708
769.29	6.698
769.46	6.749
769.64	6.724
769.82	6.780
769.99	6.748
770.17	6.786
770.34	6.813
770.52	6.798
770.69	6.763
770.87	6.724
771.05	6.755
771.22	6.757
771.40	6.758
771.57	6.846
771.75	6.838
771.92	6.884
772.10	6.861
772.27	6.863
772.45	6.891
772.63	6.895
772.80	6.963
772.98	7.015
773.15	7.041
773.33	7.013
773.50	6.934
773.68	6.910
773.85	6.884
774.03	6.955
774.20	6.973
774.38	6.962
774.55	6.974
774.73	6.964
774.91	6.924
775.08	6.908
775.26	6.913
775.43	6.932
775.61	6.936
775.78	6.957
775.96	6.936
776.13	6.874
776.31	6.872
776.48	6.955
776.66	6.934
776.83	6.946
777.01	6.981
777.18	7.041
777.36	7.100
777.53	7.161
777.71	7.145
777.88	7.151
778.06	7.161
778.23	7.127
778.41	7.097
778.58	7.103
778.76	7.129
778.93	7.110
779.11	7.111
779.28	7.105
779.46	7.115
779.63	7.157
779.80	7.183
779.98	7.166
780.15	7.236
780.33	7.162
780.50	7.222
780.68	7.193
780.85	7.257
781.03	7.288
781.20	7.293
781.38	7.247
781.55	7.277
781.73	7.222
781.90	7.254
782.08	7.251
782.25	7.327
782.42	7.355
782.60	7.312
782.77	7.280
782.95	7.204
783.12	7.195
783.30	7.210
783.47	7.223
783.65	7.339
783.82	7.403
783.99	7.424
784.17	7.451
784.34	7.430
784.52	7.514
784.69	7.501
784.87	7.535
785.04	7.508
785.21	7.450
785.39	7.421
785.56	7.358
785.74	7.460
785.91	7.466
786.08	7.429
786.26	7.437
786.43	7.430
786.61	7.380
786.78	7.425
786.96	7.547
787.13	7.615
787.30	7.654
787.48	7.693
787.65	7.556
787.83	7.530
788.00	7.615
788.17	7.630
788.35	7.686
788.52	7.797
788.70	7.747
788.87	7.699
789.04	7.768
789.22	7.741
789.39	7.740
789.56	7.801
789.74	7.887
789.91	7.928
790.09	7.925
790.26	7.866
790.43	7.814
790.61	7.917
790.78	8.008
790.95	7.994
791.13	8.083
791.30	8.039
791.47	7.999
791.65	7.977
791.82	7.921
792.00	7.947
792.17	8.001
792.34	8.083
792.52	8.024
792.69	7.911
792.86	7.846
793.04	7.813
793.21	7.809
793.38	7.950
793.56	8.016
793.73	8.013
793.90	8.026
794.08	8.044
794.25	8.046
794.42	8.116
794.60	8.191
794.77	8.316
794.94	8.349
795.12	8.367
795.29	8.349
795.46	8.294
795.64	8.328
795.81	8.312
795.98	8.303
796.16	8.360
796.33	8.435
796.50	8.475
796.68	8.488
796.85	8.502
797.02	8.569
797.19	8.506
797.37	8.528
797.54	8.473
797.71	8.481
797.89	8.460
798.06	8.392
798.23	8.319
798.41	8.236
798.58	8.194
798.75	8.176
798.92	8.254
799.10	8.302
799.27	8.270
799.44	8.337
799.62	8.382
799.79	8.384
799.96	8.431
800.13	8.493
800.31	8.519
800.48	8.531
800.65	8.606
800.82	8.552
801.00	8.514
801.17	8.606
801.34	8.565
801.52	8.615
801.69	8.656
801.86	8.564
802.03	8.524
802.21	8.627
802.38	8.600
802.55	8.501
802.72	8.459
802.90	8.464
803.07	8.442
803.24	8.519
803.41	8.504
803.59	8.478
803.76	8.621
803.93	8.570
804.10	8.521
804.27	8.602
804.45	8.678
804.62	8.752
804.79	8.733
804.96	8.821
805.14	8.894
805.31	8.831
805.48	8.898
805.65	8.849
805.82	8.906
806.00	8.875
806.17	8.916
806.34	8.930
806.51	9.052
806.69	9.139
806.86	9.059
807.03	9.041
807.20	9.107
807.37	9.093
807.55	9.141
807.72	9.153
807.89	9.156
808.06	9.123
808.23	9.126
808.41	8.937
808.58	8.947
808.75	8.929
808.92	8.921
809.09	8.922
809.26	8.914
809.44	8.865
809.61	8.896
809.78	8.899
809.95	8.970
810.12	9.028
810.30	9.169
810.47	9.205
810.64	9.267
810.81	9.159
810.98	9.200
811.15	9.318
811.33	9.293
811.50	9.320
811.67	9.385
811.84	9.371
812.01	9.300
812.18	9.230
812.35	9.215
812.53	9.187
812.70	9.260
812.87	9.283
813.04	9.245
813.21	9.336
813.38	9.248
813.55	9.233
813.73	9.184
813.90	9.162
814.07	9.041
814.24	9.040
814.41	9.050
814.58	9.088
814.75	9.139
814.93	9.146
815.10	9.068
815.27	9.147
815.44	9.293
815.61	9.342
815.78	9.324
815.95	9.540
816.12	9.525
816.29	9.647
816.47	9.583
816.64	9.465
816.81	9.512
816.98	9.688
817.15	9.684
817.32	9.598
817.49	9.484
817.66	9.591
817.83	9.516
818.00	9.546
818.18	9.453
818.35	9.527
818.52	9.666
818.69	9.659
818.86	9.506
819.03	9.401
819.20	9.331
819.37	9.478
819.54	9.577
819.71	9.665
819.88	9.719
820.05	9.666
820.23	9.593
820.40	9.569
820.57	9.488
820.74	9.603
820.91	9.762
821.08	9.824
821.25	9.760
821.42	9.613
821.59	9.506
821.76	9.465
821.93	9.469
822.10	9.594
822.27	9.618
822.44	9.741
822.61	9.716
822.78	9.649
822.95	9.628
823.12	9.788
823.29	9.851
823.47	9.926
823.64	9.904
823.81	10.066
823.98	10.065
824.15	10.064
824.32	10.003
824.49	9.956
824.66	9.999
824.83	10.031
825.00	10.050
825.17	10.083
825.34	10.076
825.51	10.105
825.68	10.049
825.85	10.097
826.02	10.077
826.19	10.062
826.36	10.145
826.53	10.188
826.70	10.278
826.87	10.197
827.04	10.191
827.21	10.252
827.38	10.305
827.55	10.277
827.72	10.249
827.89	10.191
828.06	10.237
828.23	10.305
828.40	10.228
828.57	10.096
828.74	10.107
828.91	10.057
829.08	9.969
829.25	10.068
829.42	10.106
829.59	10.138
829.76	10.207
829.93	10.310
830.10	10.312
830.27	10.386
830.44	10.571
830.60	10.537
830.77	10.637
830.94	10.751
831.11	10.631
831.28	10.640
831.45	10.566
831.62	10.553
831.79	10.437
831.96	10.370
832.13	10.368
832.30	10.255
832.47	10.265
832.64	10.287
832.81	10.369
832.98	10.408
833.15	10.434
833.32	10.591
833.49	10.718
833.65	10.719
833.82	10.730
833.99	10.723
834.16	10.855
834.33	10.889
834.50	10.931
834.67	10.942
834.84	10.815
835.01	10.843
835.18	10.859
835.35	10.732
835.52	10.781
835.69	10.880
835.85	10.971
836.02	10.790
836.19	10.914
836.36	10.833
836.53	10.812
836.70	11.032
836.87	11.222
837.04	11.103
837.21	11.122
837.38	11.190
837.54	11.027
837.71	11.115
837.88	11.170
838.05	10.941
838.22	11.005
838.39	10.894
838.56	10.942
838.73	10.766
838.89	10.788
839.06	10.705
839.23	10.749
839.40	10.960
839.57	10.952
839.74	11.007
839.91	11.272
840.08	11.365
840.24	11.317
840.41	11.184
840.58	11.285
840.75	11.166
840.92	11.174
841.09	11.180
841.26	11.038
841.42	10.821
841.59	10.824
841.76	10.646
841.93	10.535
842.10	10.628
842.27	10.778
842.43	10.706
842.60	10.982
842.77	11.100
842.94	11.163
843.11	11.326
843.28	11.535
843.44	11.621
843.61	11.694
843.78	11.710
843.95	11.828
844.12	11.853
844.28	11.872
844.45	11.798
844.62	11.758
844.79	11.761
844.96	11.667
845.13	11.711
845.29	11.739
845.46	11.820
845.63	11.900
845.80	11.755
845.97	11.810
846.13	11.807
846.30	11.813
846.47	12.001
846.64	11.976
846.81	12.046
846.97	12.063
847.14	12.225
847.31	12.139
847.48	12.018
847.64	12.155
847.81	12.157
847.98	12.182
848.15	12.221
848.32	12.222
848.48	12.146
848.65	12.137
848.82	12.050
848.99	11.938
849.15	12.094
849.32	12.256
849.49	12.388
849.66	12.216
849.82	12.185
849.99	12.043
850.16	12.108
850.33	12.193
850.49	12.283
850.66	12.439
850.83	12.320
851.00	12.177
851.16	12.084
851.33	11.955
851.50	12.131
851.67	12.141
851.83	12.296
852.00	12.213
852.17	12.138
852.34	11.951
852.50	11.864
852.67	12.014
852.84	11.868
853.01	11.838
853.17	11.741
853.34	11.775
853.51	11.909
853.67	11.950
853.84	12.132
854.01	12.305
854.18	12.476
854.34	12.364
854.51	12.357
854.68	12.813
854.84	13.039
855.01	13.108
855.18	12.886
855.34	12.885
855.51	12.936
855.68	12.790
855.85	12.526
856.01	12.448
856.18	12.847
856.35	13.069
856.51	12.888
856.68	12.814
856.85	13.002
857.01	13.341
857.18	13.274
857.35	13.313
857.51	13.236
857.68	13.585
857.85	13.636
858.01	13.378
858.18	13.167
858.35	13.185
858.51	13.272
858.68	13.140
858.85	12.877
859.01	12.860
859.18	12.862
859.35	12.948
859.51	12.655
859.68	12.750
859.85	12.629
860.01	12.568
860.18	12.578
860.35	12.405
860.51	12.373
860.68	12.512
860.84	12.673
861.01	12.759
861.18	12.750
861.34	12.743
861.51	12.627
861.68	12.752
861.84	12.895
862.01	12.699
862.18	12.832
862.34	13.041
862.51	12.962
862.67	12.931
862.84	12.775
863.01	12.899
863.17	12.960
863.34	13.175
863.50	13.218
863.67	13.351
863.84	13.661
864.00	13.654
864.17	13.618
864.33	13.579
864.50	13.458
864.67	13.383
864.83	13.356
865.00	13.491
865.16	13.491
865.33	13.421
865.50	13.310
865.66	13.505
865.83	13.453
865.99	13.387
866.16	13.500
866.33	13.716
866.49	13.862
866.66	13.948
866.82	13.980
866.99	13.959
867.15	14.019
867.32	14.001
867.49	13.573
867.65	13.702
867.82	13.915
867.98	13.991
868.15	13.759
868.31	13.735
868.48	13.731
868.64	13.631
868.81	13.603
868.98	13.479
869.14	13.395
869.31	13.351
869.47	13.357
869.64	13.295
869.80	13.192
869.97	13.461
870.13	13.325
870.30	13.177
870.46	13.303
870.63	13.336
870.79	13.493
870.96	13.675
871.12	13.764
871.29	13.780
871.46	13.645
871.62	13.389
871.79	13.111
871.95	13.240
872.12	13.377
872.28	13.249
872.45	13.287
872.61	13.246
872.78	13.218
872.94	13.472
873.11	13.450
873.27	13.256
873.44	13.636
873.60	13.806
873.77	13.809
873.93	13.772
874.10	13.644
874.26	13.634
874.43	13.602
874.59	13.529
874.76	13.557
874.92	13.423
875.09	13.583
875.25	13.504
875.41	13.611
875.58	13.655
875.74	13.544
875.91	13.775
876.07	13.747
876.24	13.883
876.40	14.029
876.57	13.769
876.73	13.804
876.90	13.733
877.06	13.631
877.23	13.488
877.39	13.499
877.56	13.546
877.72	13.496
877.88	13.452
878.05	13.488
878.21	13.320
878.38	13.573
878.54	13.750
878.71	13.817
878.87	13.941
879.04	14.036
879.20	14.042
879.36	14.020
879.53	14.038
879.69	14.150
879.86	14.013
880.02	13.899
880.19	13.275
880.35	13.570
880.51	15.003
880.68	12.969
>>>>>End Processed Spectral Data<<<<<
