# Supplementary material for: Structure and pigment make the eyed elater’s eyespots black
Source: PeerJ. 2020 Jan 13;8:e8161. doi: 10.7717/peerj.8161 (PMC6964691; doi:10.7717/peerj.8161)
Supplement: Supplemental Information 3 — 42 text files with reflectance spectra and 1 R script text file [file peerj-08-8161-s003.zip › beetle/90_black_VTEC000005068_3.txt]

SpectraSuite Data File
++++++++++++++++++++++++++++++++++++
Date: Sun Feb 03 12:45:30 EST 2019
User: Paul
Dark Spectrum Present: Yes
Reference Spectrum Present: Yes
Number of Sampled Component Spectra: 1
Spectrometers: USB4C01401
Integration Time (usec): 40000 (USB4C01401)
Spectra Averaged: 5 (USB4C01401)
Boxcar Smoothing: 5 (USB4C01401)
Correct for Electrical Dark: No (USB4C01401)
Strobe/Lamp Enabled: No (USB4C01401)
Correct for Detector Non-linearity: No (USB4C01401)
Correct for Stray Light: No (USB4C01401)
Number of Pixels in Processed Spectrum: 3648
>>>>>Begin Processed Spectral Data<<<<<
179.04	63.158
179.26	63.158
179.47	63.158
179.69	-69.767
179.90	44.348
180.12	96.196
180.33	110.817
180.55	148.703
180.76	187.859
180.98	135.252
181.19	147.606
181.41	156.030
181.62	178.571
181.84	93.806
182.05	56.186
182.27	38.289
182.48	23.872
182.70	22.647
182.91	18.924
183.13	14.156
183.34	13.581
183.56	12.834
183.77	9.971
183.99	9.923
184.20	8.797
184.41	9.551
184.63	8.141
184.84	8.996
185.06	8.077
185.27	7.080
185.49	9.157
185.70	8.800
185.92	7.363
186.13	8.221
186.35	7.601
186.56	7.168
186.78	6.484
186.99	6.899
187.21	6.881
187.42	7.108
187.64	7.984
187.85	5.076
188.06	4.388
188.28	5.400
188.49	5.157
188.71	5.523
188.92	5.518
189.14	5.004
189.35	4.893
189.57	5.160
189.78	5.298
190.00	3.968
190.21	5.771
190.42	6.114
190.64	6.862
190.85	5.436
191.07	5.474
191.28	7.148
191.50	5.924
191.71	6.634
191.93	8.111
192.14	7.772
192.36	8.418
192.57	7.748
192.78	8.312
193.00	7.291
193.21	8.451
193.43	8.236
193.64	7.385
193.86	8.742
194.07	8.273
194.28	6.556
194.50	6.881
194.71	7.274
194.93	6.730
195.14	7.918
195.36	8.293
195.57	7.272
195.78	7.511
196.00	7.960
196.21	7.702
196.43	9.074
196.64	10.153
196.86	9.817
197.07	8.686
197.28	10.218
197.50	8.534
197.71	9.685
197.93	11.642
198.14	11.097
198.36	10.870
198.57	9.730
198.78	8.342
199.00	7.801
199.21	8.440
199.43	8.447
199.64	6.715
199.85	6.845
200.07	6.609
200.28	5.281
200.50	6.586
200.71	6.267
200.92	5.894
201.14	6.115
201.35	5.930
201.57	4.603
201.78	6.088
201.99	7.255
202.21	7.102
202.42	5.852
202.64	6.530
202.85	4.696
203.06	4.080
203.28	5.766
203.49	5.518
203.71	6.037
203.92	6.955
204.13	5.097
204.35	3.635
204.56	2.879
204.78	4.354
204.99	4.465
205.20	6.819
205.42	8.200
205.63	8.194
205.85	7.871
206.06	7.803
206.27	8.643
206.49	10.088
206.70	10.234
206.91	10.275
207.13	11.215
207.34	11.517
207.56	9.831
207.77	9.290
207.98	10.315
208.20	10.875
208.41	10.741
208.62	10.294
208.84	9.620
209.05	10.040
209.27	11.403
209.48	9.807
209.69	10.010
209.91	10.322
210.12	10.675
210.33	9.029
210.55	8.765
210.76	8.127
210.97	7.229
211.19	6.370
211.40	7.293
211.61	6.571
211.83	6.675
212.04	6.254
212.26	6.081
212.47	4.449
212.68	5.344
212.90	5.868
213.11	6.295
213.32	6.476
213.54	7.404
213.75	6.699
213.96	7.358
214.18	7.161
214.39	6.070
214.60	5.369
214.82	5.529
215.03	4.460
215.24	4.093
215.46	4.303
215.67	4.235
215.88	4.697
216.10	4.876
216.31	3.967
216.52	4.712
216.74	4.792
216.95	5.288
217.16	6.289
217.38	6.235
217.59	6.995
217.80	6.591
218.02	6.517
218.23	7.153
218.44	6.882
218.66	7.281
218.87	7.120
219.08	6.788
219.30	6.855
219.51	6.337
219.72	5.920
219.94	5.616
220.15	5.921
220.36	6.042
220.58	5.159
220.79	5.366
221.00	5.379
221.22	5.196
221.43	5.276
221.64	5.277
221.85	5.897
222.07	5.759
222.28	5.536
222.49	5.552
222.71	5.587
222.92	5.430
223.13	5.491
223.35	5.408
223.56	5.534
223.77	5.479
223.99	5.353
224.20	5.159
224.41	5.493
224.62	5.510
224.84	5.358
225.05	5.313
225.26	5.352
225.48	5.264
225.69	5.160
225.90	4.871
226.11	4.918
226.33	4.879
226.54	4.711
226.75	4.564
226.97	4.633
227.18	4.571
227.39	4.580
227.60	4.665
227.82	4.534
228.03	4.462
228.24	4.475
228.46	4.393
228.67	4.395
228.88	4.431
229.09	4.383
229.31	4.370
229.52	4.359
229.73	4.332
229.95	4.244
230.16	4.255
230.37	4.265
230.58	4.312
230.80	4.256
231.01	4.177
231.22	4.150
231.43	4.169
231.65	4.109
231.86	4.100
232.07	4.002
232.28	3.970
232.50	3.966
232.71	3.931
232.92	3.827
233.14	3.841
233.35	3.807
233.56	3.700
233.77	3.673
233.99	3.649
234.20	3.582
234.41	3.559
234.62	3.538
234.84	3.499
235.05	3.517
235.26	3.553
235.47	3.536
235.69	3.530
235.90	3.587
236.11	3.582
236.32	3.492
236.53	3.456
236.75	3.453
236.96	3.448
237.17	3.360
237.38	3.296
237.60	3.233
237.81	3.229
238.02	3.192
238.23	3.123
238.45	3.127
238.66	3.168
238.87	3.177
239.08	3.164
239.30	3.108
239.51	3.148
239.72	3.154
239.93	3.154
240.14	3.125
240.36	3.153
240.57	3.185
240.78	3.156
240.99	3.144
241.21	3.154
241.42	3.133
241.63	3.134
241.84	3.114
242.05	3.088
242.27	3.092
242.48	3.088
242.69	3.047
242.90	3.005
243.11	3.004
243.33	3.014
243.54	2.984
243.75	2.958
243.96	2.946
244.18	2.935
244.39	2.968
244.60	2.940
244.81	2.934
245.02	2.919
245.24	2.907
245.45	2.895
245.66	2.856
245.87	2.860
246.08	2.875
246.30	2.859
246.51	2.848
246.72	2.832
246.93	2.836
247.14	2.817
247.35	2.830
247.57	2.834
247.78	2.801
247.99	2.780
248.20	2.788
248.41	2.774
248.63	2.774
248.84	2.757
249.05	2.728
249.26	2.734
249.47	2.730
249.68	2.733
249.90	2.705
250.11	2.717
250.32	2.717
250.53	2.689
250.74	2.695
250.96	2.687
251.17	2.701
251.38	2.705
251.59	2.696
251.80	2.705
252.01	2.685
252.23	2.710
252.44	2.690
252.65	2.685
252.86	2.696
253.07	2.673
253.28	2.667
253.50	2.654
253.71	2.650
253.92	2.629
254.13	2.616
254.34	2.611
254.55	2.601
254.76	2.597
254.98	2.578
255.19	2.561
255.40	2.564
255.61	2.568
255.82	2.568
256.03	2.561
256.25	2.555
256.46	2.549
256.67	2.540
256.88	2.532
257.09	2.533
257.30	2.550
257.51	2.537
257.73	2.530
257.94	2.522
258.15	2.525
258.36	2.530
258.57	2.535
258.78	2.527
258.99	2.537
259.20	2.538
259.42	2.539
259.63	2.530
259.84	2.530
260.05	2.533
260.26	2.534
260.47	2.542
260.68	2.527
260.90	2.529
261.11	2.527
261.32	2.529
261.53	2.527
261.74	2.511
261.95	2.508
262.16	2.515
262.37	2.513
262.58	2.534
262.80	2.508
263.01	2.512
263.22	2.503
263.43	2.501
263.64	2.502
263.85	2.497
264.06	2.497
264.27	2.489
264.48	2.491
264.70	2.488
264.91	2.476
265.12	2.480
265.33	2.478
265.54	2.463
265.75	2.474
265.96	2.467
266.17	2.462
266.38	2.472
266.59	2.490
266.81	2.486
267.02	2.493
267.23	2.479
267.44	2.468
267.65	2.463
267.86	2.470
268.07	2.460
268.28	2.449
268.49	2.452
268.70	2.436
268.91	2.420
269.13	2.411
269.34	2.401
269.55	2.392
269.76	2.392
269.97	2.391
270.18	2.392
270.39	2.382
270.60	2.376
270.81	2.368
271.02	2.363
271.23	2.366
271.44	2.368
271.65	2.359
271.87	2.342
272.08	2.348
272.29	2.348
272.50	2.331
272.71	2.343
272.92	2.342
273.13	2.339
273.34	2.340
273.55	2.326
273.76	2.310
273.97	2.318
274.18	2.332
274.39	2.321
274.60	2.315
274.81	2.331
275.02	2.312
275.24	2.311
275.45	2.314
275.66	2.309
275.87	2.317
276.08	2.316
276.29	2.316
276.50	2.319
276.71	2.314
276.92	2.313
277.13	2.301
277.34	2.319
277.55	2.319
277.76	2.315
277.97	2.321
278.18	2.314
278.39	2.316
278.60	2.313
278.81	2.314
279.02	2.309
279.23	2.304
279.44	2.301
279.65	2.278
279.86	2.267
280.08	2.259
280.29	2.263
280.50	2.275
280.71	2.282
280.92	2.265
281.13	2.261
281.34	2.264
281.55	2.265
281.76	2.275
281.97	2.282
282.18	2.283
282.39	2.279
282.60	2.271
282.81	2.260
283.02	2.264
283.23	2.277
283.44	2.285
283.65	2.292
283.86	2.287
284.07	2.280
284.28	2.288
284.49	2.310
284.70	2.323
284.91	2.325
285.12	2.336
285.33	2.330
285.54	2.318
285.75	2.315
285.96	2.321
286.17	2.326
286.38	2.329
286.59	2.331
286.80	2.327
287.01	2.324
287.22	2.322
287.43	2.311
287.64	2.319
287.85	2.322
288.06	2.331
288.27	2.325
288.48	2.333
288.69	2.339
288.90	2.324
289.11	2.319
289.32	2.317
289.53	2.323
289.74	2.328
289.95	2.332
290.16	2.336
290.37	2.315
290.58	2.308
290.79	2.320
291.00	2.314
291.21	2.329
291.42	2.325
291.63	2.326
291.83	2.320
292.04	2.306
292.25	2.300
292.46	2.298
292.67	2.308
292.88	2.317
293.09	2.284
293.30	2.279
293.51	2.278
293.72	2.279
293.93	2.282
294.14	2.285
294.35	2.287
294.56	2.285
294.77	2.286
294.98	2.280
295.19	2.275
295.40	2.285
295.61	2.278
295.82	2.274
296.03	2.274
296.24	2.266
296.45	2.264
296.66	2.266
296.86	2.263
297.07	2.265
297.28	2.271
297.49	2.273
297.70	2.277
297.91	2.288
298.12	2.290
298.33	2.289
298.54	2.287
298.75	2.289
298.96	2.290
299.17	2.292
299.38	2.286
299.59	2.283
299.80	2.284
300.00	2.284
300.21	2.282
300.42	2.276
300.63	2.278
300.84	2.278
301.05	2.278
301.26	2.281
301.47	2.286
301.68	2.285
301.89	2.282
302.10	2.289
302.31	2.286
302.52	2.295
302.72	2.295
302.93	2.293
303.14	2.296
303.35	2.301
303.56	2.300
303.77	2.296
303.98	2.313
304.19	2.319
304.40	2.312
304.61	2.317
304.82	2.308
305.02	2.312
305.23	2.316
305.44	2.324
305.65	2.326
305.86	2.322
306.07	2.316
306.28	2.306
306.49	2.305
306.70	2.306
306.91	2.306
307.11	2.306
307.32	2.309
307.53	2.312
307.74	2.300
307.95	2.295
308.16	2.298
308.37	2.301
308.58	2.303
308.79	2.303
308.99	2.303
309.20	2.310
309.41	2.308
309.62	2.305
309.83	2.302
310.04	2.309
310.25	2.311
310.46	2.321
310.66	2.322
310.87	2.314
311.08	2.310
311.29	2.315
311.50	2.317
311.71	2.331
311.92	2.336
312.12	2.348
312.33	2.353
312.54	2.357
312.75	2.355
312.96	2.357
313.17	2.370
313.38	2.380
313.59	2.380
313.79	2.367
314.00	2.360
314.21	2.368
314.42	2.358
314.63	2.367
314.84	2.370
315.04	2.367
315.25	2.374
315.46	2.374
315.67	2.376
315.88	2.380
316.09	2.393
316.30	2.397
316.50	2.395
316.71	2.392
316.92	2.385
317.13	2.396
317.34	2.409
317.55	2.407
317.75	2.399
317.96	2.400
318.17	2.396
318.38	2.403
318.59	2.413
318.80	2.408
319.00	2.414
319.21	2.419
319.42	2.414
319.63	2.400
319.84	2.406
320.05	2.420
320.25	2.425
320.46	2.432
320.67	2.427
320.88	2.410
321.09	2.417
321.29	2.429
321.50	2.428
321.71	2.426
321.92	2.437
322.13	2.441
322.34	2.443
322.54	2.461
322.75	2.472
322.96	2.476
323.17	2.484
323.38	2.492
323.58	2.492
323.79	2.510
324.00	2.515
324.21	2.512
324.42	2.517
324.62	2.513
324.83	2.501
325.04	2.501
325.25	2.493
325.46	2.503
325.66	2.507
325.87	2.509
326.08	2.500
326.29	2.501
326.50	2.509
326.70	2.517
326.91	2.523
327.12	2.527
327.33	2.529
327.53	2.548
327.74	2.536
327.95	2.546
328.16	2.539
328.37	2.546
328.57	2.550
328.78	2.555
328.99	2.557
329.20	2.549
329.41	2.547
329.61	2.542
329.82	2.546
330.03	2.558
330.24	2.551
330.44	2.558
330.65	2.551
330.86	2.559
331.07	2.554
331.27	2.561
331.48	2.576
331.69	2.584
331.90	2.589
332.10	2.587
332.31	2.593
332.52	2.591
332.73	2.593
332.93	2.597
333.14	2.598
333.35	2.605
333.56	2.597
333.76	2.602
333.97	2.598
334.18	2.600
334.39	2.605
334.59	2.611
334.80	2.609
335.01	2.607
335.22	2.618
335.42	2.616
335.63	2.617
335.84	2.617
336.05	2.628
336.25	2.636
336.46	2.639
336.67	2.628
336.88	2.626
337.08	2.632
337.29	2.659
337.50	2.650
337.71	2.656
337.91	2.662
338.12	2.670
338.33	2.666
338.53	2.662
338.74	2.661
338.95	2.665
339.16	2.675
339.36	2.677
339.57	2.662
339.78	2.676
339.98	2.664
340.19	2.663
340.40	2.661
340.61	2.653
340.81	2.653
341.02	2.646
341.23	2.655
341.43	2.646
341.64	2.646
341.85	2.642
342.06	2.634
342.26	2.648
342.47	2.642
342.68	2.641
342.88	2.646
343.09	2.658
343.30	2.665
343.51	2.656
343.71	2.662
343.92	2.666
344.13	2.665
344.33	2.664
344.54	2.662
344.75	2.674
344.95	2.666
345.16	2.672
345.37	2.665
345.57	2.674
345.78	2.685
345.99	2.698
346.19	2.693
346.40	2.710
346.61	2.720
346.82	2.727
347.02	2.722
347.23	2.716
347.44	2.707
347.64	2.715
347.85	2.706
348.06	2.701
348.26	2.689
348.47	2.702
348.68	2.683
348.88	2.684
349.09	2.680
349.30	2.675
349.50	2.693
349.71	2.698
349.92	2.687
350.12	2.701
350.33	2.698
350.54	2.684
350.74	2.679
350.95	2.696
351.16	2.685
351.36	2.688
351.57	2.706
351.77	2.705
351.98	2.711
352.19	2.713
352.39	2.705
352.60	2.726
352.81	2.738
353.01	2.743
353.22	2.740
353.43	2.752
353.63	2.753
353.84	2.740
354.05	2.752
354.25	2.747
354.46	2.760
354.67	2.774
354.87	2.769
355.08	2.777
355.28	2.779
355.49	2.776
355.70	2.773
355.90	2.771
356.11	2.776
356.32	2.781
356.52	2.795
356.73	2.796
356.93	2.797
357.14	2.797
357.35	2.791
357.55	2.793
357.76	2.815
357.97	2.820
358.17	2.817
358.38	2.831
358.58	2.835
358.79	2.825
359.00	2.824
359.20	2.820
359.41	2.825
359.61	2.829
359.82	2.827
360.03	2.815
360.23	2.813
360.44	2.822
360.64	2.813
360.85	2.792
361.06	2.796
361.26	2.787
361.47	2.800
361.67	2.808
361.88	2.815
362.09	2.811
362.29	2.817
362.50	2.819
362.70	2.831
362.91	2.841
363.12	2.848
363.32	2.855
363.53	2.874
363.73	2.859
363.94	2.855
364.15	2.845
364.35	2.865
364.56	2.862
364.76	2.876
364.97	2.861
365.17	2.855
365.38	2.864
365.59	2.861
365.79	2.863
366.00	2.869
366.20	2.862
366.41	2.869
366.61	2.846
366.82	2.839
367.03	2.833
367.23	2.830
367.44	2.839
367.64	2.843
367.85	2.844
368.05	2.835
368.26	2.835
368.47	2.849
368.67	2.868
368.88	2.890
369.08	2.915
369.29	2.926
369.49	2.936
369.70	2.933
369.90	2.942
370.11	2.951
370.31	2.958
370.52	2.962
370.73	2.957
370.93	2.943
371.14	2.953
371.34	2.943
371.55	2.930
371.75	2.941
371.96	2.939
372.16	2.936
372.37	2.939
372.57	2.943
372.78	2.940
372.99	2.944
373.19	2.952
373.40	2.946
373.60	2.961
373.81	2.988
374.01	2.991
374.22	2.998
374.42	2.991
374.63	2.985
374.83	2.991
375.04	3.001
375.24	3.008
375.45	3.010
375.65	2.996
375.86	2.990
376.06	2.991
376.27	2.983
376.47	2.977
376.68	2.981
376.88	2.981
377.09	2.989
377.29	2.993
377.50	2.989
377.70	2.988
377.91	2.992
378.11	2.992
378.32	2.979
378.52	2.990
378.73	3.000
378.93	3.004
379.14	3.014
379.34	3.010
379.55	3.002
379.75	3.001
379.96	3.005
380.16	3.024
380.37	3.024
380.57	3.036
380.78	3.041
380.98	3.050
381.19	3.070
381.39	3.065
381.60	3.048
381.80	3.061
382.01	3.071
382.21	3.063
382.42	3.052
382.62	3.050
382.83	3.041
383.03	3.047
383.24	3.044
383.44	3.021
383.65	3.022
383.85	3.040
384.06	3.035
384.26	3.043
384.47	3.053
384.67	3.064
384.87	3.065
385.08	3.066
385.28	3.060
385.49	3.058
385.69	3.051
385.90	3.067
386.10	3.073
386.31	3.071
386.51	3.065
386.72	3.062
386.92	3.062
387.13	3.072
387.33	3.078
387.53	3.074
387.74	3.072
387.94	3.091
388.15	3.087
388.35	3.103
388.56	3.118
388.76	3.129
388.97	3.125
389.17	3.124
389.37	3.121
389.58	3.119
389.78	3.127
389.99	3.127
390.19	3.128
390.40	3.124
390.60	3.107
390.80	3.106
391.01	3.102
391.21	3.117
391.42	3.114
391.62	3.122
391.83	3.121
392.03	3.125
392.23	3.137
392.44	3.145
392.64	3.148
392.85	3.147
393.05	3.142
393.26	3.133
393.46	3.145
393.66	3.145
393.87	3.143
394.07	3.148
394.28	3.150
394.48	3.148
394.68	3.151
394.89	3.143
395.09	3.147
395.30	3.142
395.50	3.150
395.70	3.145
395.91	3.156
396.11	3.158
396.32	3.159
396.52	3.166
396.72	3.172
396.93	3.168
397.13	3.177
397.34	3.166
397.54	3.168
397.74	3.179
397.95	3.172
398.15	3.164
398.36	3.161
398.56	3.170
398.76	3.159
398.97	3.158
399.17	3.169
399.37	3.179
399.58	3.209
399.78	3.224
399.99	3.196
400.19	3.206
400.39	3.220
400.60	3.230
400.80	3.226
401.00	3.241
401.21	3.246
401.41	3.227
401.62	3.224
401.82	3.211
402.02	3.205
402.23	3.236
402.43	3.234
402.63	3.225
402.84	3.247
403.04	3.244
403.24	3.227
403.45	3.237
403.65	3.247
403.86	3.254
404.06	3.254
404.26	3.251
404.47	3.250
404.67	3.246
404.87	3.240
405.08	3.223
405.28	3.223
405.48	3.230
405.69	3.222
405.89	3.232
406.09	3.220
406.30	3.224
406.50	3.242
406.70	3.229
406.91	3.251
407.11	3.280
407.31	3.288
407.52	3.303
407.72	3.308
407.92	3.304
408.13	3.297
408.33	3.311
408.53	3.321
408.74	3.325
408.94	3.336
409.14	3.322
409.35	3.318
409.55	3.333
409.75	3.333
409.96	3.347
410.16	3.357
410.36	3.364
410.57	3.369
410.77	3.365
410.97	3.375
411.18	3.376
411.38	3.366
411.58	3.355
411.78	3.342
411.99	3.340
412.19	3.321
412.39	3.324
412.60	3.325
412.80	3.320
413.00	3.328
413.21	3.323
413.41	3.341
413.61	3.344
413.81	3.354
414.02	3.354
414.22	3.347
414.42	3.376
414.63	3.391
414.83	3.379
415.03	3.378
415.23	3.375
415.44	3.392
415.64	3.384
415.84	3.417
416.05	3.422
416.25	3.421
416.45	3.445
416.65	3.434
416.86	3.421
417.06	3.432
417.26	3.419
417.47	3.433
417.67	3.420
417.87	3.415
418.07	3.401
418.28	3.400
418.48	3.408
418.68	3.387
418.88	3.390
419.09	3.380
419.29	3.395
419.49	3.406
419.69	3.398
419.90	3.393
420.10	3.394
420.30	3.389
420.50	3.385
420.71	3.383
420.91	3.392
421.11	3.377
421.31	3.385
421.52	3.367
421.72	3.368
421.92	3.383
422.12	3.397
422.33	3.391
422.53	3.389
422.73	3.401
422.93	3.400
423.14	3.419
423.34	3.464
423.54	3.470
423.74	3.494
423.95	3.516
424.15	3.523
424.35	3.511
424.55	3.546
424.76	3.557
424.96	3.551
425.16	3.549
425.36	3.538
425.56	3.494
425.77	3.486
425.97	3.484
426.17	3.467
426.37	3.465
426.58	3.462
426.78	3.438
426.98	3.432
427.18	3.423
427.38	3.442
427.59	3.419
427.79	3.418
427.99	3.426
428.19	3.389
428.39	3.383
428.60	3.348
428.80	3.360
429.00	3.364
429.20	3.373
429.40	3.383
429.61	3.381
429.81	3.400
430.01	3.403
430.21	3.401
430.41	3.437
430.62	3.442
430.82	3.477
431.02	3.470
431.22	3.479
431.42	3.477
431.63	3.468
431.83	3.465
432.03	3.465
432.23	3.477
432.43	3.494
432.64	3.498
432.84	3.525
433.04	3.515
433.24	3.508
433.44	3.493
433.64	3.485
433.85	3.497
434.05	3.491
434.25	3.490
434.45	3.479
434.65	3.468
434.85	3.459
435.06	3.460
435.26	3.434
435.46	3.449
435.66	3.442
435.86	3.477
436.06	3.484
436.27	3.509
436.47	3.507
436.67	3.532
436.87	3.535
437.07	3.539
437.27	3.519
437.47	3.547
437.68	3.568
437.88	3.596
438.08	3.601
438.28	3.594
438.48	3.600
438.68	3.606
438.89	3.604
439.09	3.618
439.29	3.647
439.49	3.667
439.69	3.669
439.89	3.655
440.09	3.634
440.29	3.622
440.50	3.640
440.70	3.611
440.90	3.634
441.10	3.643
441.30	3.638
441.50	3.614
441.70	3.623
441.90	3.647
442.11	3.653
442.31	3.691
442.51	3.692
442.71	3.692
442.91	3.738
443.11	3.733
443.31	3.745
443.51	3.768
443.72	3.792
443.92	3.762
444.12	3.744
444.32	3.750
444.52	3.755
444.72	3.785
444.92	3.795
445.12	3.771
445.32	3.757
445.53	3.765
445.73	3.734
445.93	3.720
446.13	3.743
446.33	3.768
446.53	3.769
446.73	3.791
446.93	3.763
447.13	3.783
447.33	3.789
447.53	3.842
447.74	3.829
447.94	3.863
448.14	3.887
448.34	3.928
448.54	3.929
448.74	3.951
448.94	3.944
449.14	3.978
449.34	3.995
449.54	4.024
449.74	4.016
449.94	4.033
450.14	4.030
450.35	4.069
450.55	4.047
450.75	4.069
450.95	4.075
451.15	4.109
451.35	4.115
451.55	4.102
451.75	4.104
451.95	4.092
452.15	4.108
452.35	4.160
452.55	4.133
452.75	4.138
452.95	4.141
453.15	4.164
453.35	4.145
453.56	4.166
453.76	4.179
453.96	4.184
454.16	4.171
454.36	4.181
454.56	4.176
454.76	4.212
454.96	4.219
455.16	4.221
455.36	4.192
455.56	4.185
455.76	4.152
455.96	4.138
456.16	4.131
456.36	4.168
456.56	4.156
456.76	4.137
456.96	4.113
457.16	4.125
457.36	4.127
457.56	4.099
457.76	4.089
457.96	4.112
458.16	4.099
458.36	4.109
458.56	4.108
458.76	4.095
458.96	4.082
459.16	4.060
459.36	4.044
459.56	4.035
459.76	4.051
459.96	4.061
460.16	4.071
460.36	4.087
460.56	4.081
460.76	4.069
460.96	4.079
461.16	4.098
461.36	4.099
461.56	4.098
461.76	4.084
461.96	4.097
462.16	4.075
462.36	4.052
462.56	4.050
462.76	4.072
462.96	4.067
463.16	4.077
463.36	4.059
463.56	4.061
463.76	4.070
463.96	4.077
464.16	4.068
464.36	4.096
464.56	4.091
464.76	4.092
464.96	4.071
465.16	4.083
465.36	4.069
465.56	4.091
465.76	4.081
465.96	4.052
466.16	4.051
466.36	4.046
466.56	4.040
466.76	4.029
466.96	4.018
467.16	4.007
467.36	3.989
467.56	3.971
467.76	3.964
467.96	3.966
468.16	3.983
468.36	3.973
468.56	3.974
468.76	3.976
468.96	3.982
469.16	3.970
469.35	3.973
469.55	3.991
469.75	3.996
469.95	3.973
470.15	3.979
470.35	3.971
470.55	3.978
470.75	3.985
470.95	3.962
471.15	3.969
471.35	3.990
471.55	3.990
471.75	3.991
471.95	3.995
472.15	4.009
472.35	3.998
472.54	4.002
472.74	4.004
472.94	3.992
473.14	4.008
473.34	3.997
473.54	3.989
473.74	3.987
473.94	3.976
474.14	3.969
474.34	3.965
474.54	3.972
474.74	3.975
474.94	3.971
475.13	3.978
475.33	3.971
475.53	3.983
475.73	3.979
475.93	3.985
476.13	3.969
476.33	3.980
476.53	3.974
476.73	3.977
476.93	3.982
477.12	3.986
477.32	3.985
477.52	3.981
477.72	3.972
477.92	3.974
478.12	3.973
478.32	3.996
478.52	3.991
478.72	4.003
478.92	3.999
479.11	4.002
479.31	3.993
479.51	3.987
479.71	3.997
479.91	3.999
480.11	3.997
480.31	3.988
480.51	3.971
480.70	3.974
480.90	3.973
481.10	3.984
481.30	3.989
481.50	3.994
481.70	4.005
481.90	4.004
482.10	4.009
482.29	4.014
482.49	4.022
482.69	4.040
482.89	4.041
483.09	4.032
483.29	4.033
483.49	4.027
483.68	4.019
483.88	4.010
484.08	4.009
484.28	4.006
484.48	4.004
484.68	4.004
484.88	3.995
485.07	3.996
485.27	4.010
485.47	4.004
485.67	4.002
485.87	4.006
486.07	4.015
486.26	4.016
486.46	4.014
486.66	4.027
486.86	4.029
487.06	4.031
487.26	4.027
487.45	4.025
487.65	4.021
487.85	4.028
488.05	4.044
488.25	4.039
488.45	4.040
488.64	4.051
488.84	4.052
489.04	4.046
489.24	4.058
489.44	4.062
489.64	4.066
489.83	4.069
490.03	4.062
490.23	4.055
490.43	4.069
490.63	4.067
490.82	4.062
491.02	4.056
491.22	4.057
491.42	4.052
491.62	4.054
491.81	4.052
492.01	4.051
492.21	4.065
492.41	4.075
492.61	4.070
492.80	4.074
493.00	4.069
493.20	4.061
493.40	4.068
493.60	4.070
493.79	4.077
493.99	4.076
494.19	4.089
494.39	4.085
494.59	4.080
494.78	4.085
494.98	4.093
495.18	4.095
495.38	4.106
495.57	4.118
495.77	4.117
495.97	4.116
496.17	4.115
496.37	4.112
496.56	4.116
496.76	4.122
496.96	4.125
497.16	4.128
497.35	4.132
497.55	4.127
497.75	4.119
497.95	4.131
498.14	4.128
498.34	4.129
498.54	4.129
498.74	4.124
498.93	4.120
499.13	4.120
499.33	4.110
499.53	4.115
499.72	4.119
499.92	4.122
500.12	4.114
500.32	4.123
500.51	4.119
500.71	4.128
500.91	4.127
501.11	4.140
501.30	4.127
501.50	4.134
501.70	4.136
501.90	4.134
502.09	4.139
502.29	4.140
502.49	4.141
502.69	4.152
502.88	4.150
503.08	4.154
503.28	4.146
503.47	4.168
503.67	4.174
503.87	4.184
504.07	4.213
504.26	4.209
504.46	4.216
504.66	4.211
504.85	4.234
505.05	4.244
505.25	4.254
505.45	4.266
505.64	4.272
505.84	4.287
506.04	4.305
506.23	4.286
506.43	4.291
506.63	4.296
506.83	4.308
507.02	4.305
507.22	4.300
507.42	4.307
507.61	4.318
507.81	4.337
508.01	4.338
508.20	4.330
508.40	4.351
508.60	4.349
508.80	4.355
508.99	4.359
509.19	4.348
509.39	4.366
509.58	4.367
509.78	4.344
509.98	4.319
510.17	4.316
510.37	4.295
510.57	4.278
510.76	4.295
510.96	4.299
511.16	4.308
511.35	4.328
511.55	4.316
511.75	4.293
511.94	4.315
512.14	4.315
512.34	4.322
512.53	4.356
512.73	4.371
512.93	4.350
513.12	4.349
513.32	4.371
513.52	4.366
513.71	4.349
513.91	4.392
514.11	4.386
514.30	4.410
514.50	4.404
514.70	4.384
514.89	4.379
515.09	4.395
515.28	4.394
515.48	4.385
515.68	4.365
515.87	4.378
516.07	4.347
516.27	4.342
516.46	4.330
516.66	4.319
516.86	4.331
517.05	4.322
517.25	4.325
517.44	4.316
517.64	4.313
517.84	4.348
518.03	4.344
518.23	4.362
518.43	4.354
518.62	4.347
518.82	4.367
519.01	4.378
519.21	4.376
519.41	4.372
519.60	4.384
519.80	4.377
520.00	4.365
520.19	4.373
520.39	4.363
520.58	4.366
520.78	4.378
520.98	4.360
521.17	4.350
521.37	4.363
521.56	4.345
521.76	4.345
521.96	4.338
522.15	4.332
522.35	4.323
522.54	4.314
522.74	4.317
522.94	4.301
523.13	4.317
523.33	4.319
523.52	4.318
523.72	4.329
523.91	4.325
524.11	4.319
524.31	4.327
524.50	4.337
524.70	4.334
524.89	4.350
525.09	4.359
525.29	4.362
525.48	4.355
525.68	4.366
525.87	4.358
526.07	4.351
526.26	4.368
526.46	4.361
526.66	4.354
526.85	4.376
527.05	4.363
527.24	4.352
527.44	4.343
527.63	4.337
527.83	4.318
528.02	4.346
528.22	4.359
528.42	4.339
528.61	4.352
528.81	4.365
529.00	4.384
529.20	4.388
529.39	4.399
529.59	4.426
529.78	4.434
529.98	4.458
530.17	4.449
530.37	4.438
530.57	4.457
530.76	4.465
530.96	4.459
531.15	4.441
531.35	4.451
531.54	4.466
531.74	4.454
531.93	4.453
532.13	4.430
532.32	4.449
532.52	4.450
532.71	4.454
532.91	4.437
533.10	4.444
533.30	4.447
533.49	4.442
533.69	4.434
533.89	4.440
534.08	4.470
534.28	4.492
534.47	4.452
534.67	4.485
534.86	4.484
535.06	4.491
535.25	4.480
535.45	4.463
535.64	4.467
535.84	4.459
536.03	4.438
536.23	4.424
536.42	4.413
536.62	4.441
536.81	4.419
537.01	4.418
537.20	4.423
537.40	4.421
537.59	4.415
537.79	4.414
537.98	4.407
538.17	4.394
538.37	4.379
538.56	4.367
538.76	4.349
538.95	4.339
539.15	4.330
539.34	4.314
539.54	4.313
539.73	4.308
539.93	4.297
540.12	4.304
540.32	4.317
540.51	4.301
540.71	4.290
540.90	4.286
541.10	4.298
541.29	4.294
541.49	4.295
541.68	4.298
541.87	4.321
542.07	4.340
542.26	4.343
542.46	4.362
542.65	4.404
542.85	4.444
543.04	4.483
543.24	4.505
543.43	4.532
543.63	4.565
543.82	4.567
544.01	4.570
544.21	4.593
544.40	4.622
544.60	4.625
544.79	4.629
544.99	4.649
545.18	4.634
545.37	4.612
545.57	4.625
545.76	4.629
545.96	4.667
546.15	4.667
546.35	4.645
546.54	4.652
546.73	4.649
546.93	4.653
547.12	4.642
547.32	4.642
547.51	4.663
547.71	4.649
547.90	4.674
548.09	4.687
548.29	4.712
548.48	4.733
548.68	4.718
548.87	4.719
549.06	4.743
549.26	4.781
549.45	4.804
549.65	4.794
549.84	4.802
550.03	4.788
550.23	4.791
550.42	4.792
550.62	4.763
550.81	4.740
551.00	4.735
551.20	4.731
551.39	4.681
551.59	4.691
551.78	4.678
551.97	4.720
552.17	4.694
552.36	4.675
552.56	4.672
552.75	4.711
552.94	4.751
553.14	4.780
553.33	4.760
553.52	4.763
553.72	4.788
553.91	4.826
554.11	4.806
554.30	4.852
554.49	4.840
554.69	4.875
554.88	4.860
555.07	4.851
555.27	4.860
555.46	4.860
555.65	4.904
555.85	4.908
556.04	4.932
556.24	4.911
556.43	4.907
556.62	4.931
556.82	4.903
557.01	4.895
557.20	4.855
557.40	4.817
557.59	4.834
557.78	4.828
557.98	4.796
558.17	4.758
558.36	4.776
558.56	4.741
558.75	4.733
558.94	4.731
559.14	4.734
559.33	4.794
559.52	4.830
559.72	4.800
559.91	4.784
560.10	4.784
560.30	4.790
560.49	4.804
560.68	4.805
560.88	4.812
561.07	4.778
561.26	4.766
561.46	4.717
561.65	4.680
561.84	4.676
562.04	4.674
562.23	4.643
562.42	4.636
562.62	4.596
562.81	4.579
563.00	4.560
563.19	4.575
563.39	4.572
563.58	4.577
563.77	4.566
563.97	4.566
564.16	4.559
564.35	4.566
564.55	4.540
564.74	4.545
564.93	4.573
565.12	4.609
565.32	4.611
565.51	4.618
565.70	4.624
565.90	4.645
566.09	4.659
566.28	4.656
566.47	4.693
566.67	4.753
566.86	4.772
567.05	4.762
567.25	4.739
567.44	4.763
567.63	4.748
567.82	4.764
568.02	4.783
568.21	4.809
568.40	4.811
568.59	4.819
568.79	4.783
568.98	4.768
569.17	4.793
569.36	4.806
569.56	4.795
569.75	4.783
569.94	4.784
570.14	4.765
570.33	4.750
570.52	4.768
570.71	4.750
570.91	4.792
571.10	4.820
571.29	4.828
571.48	4.808
571.68	4.820
571.87	4.850
572.06	4.852
572.25	4.846
572.44	4.847
572.64	4.844
572.83	4.838
573.02	4.824
573.21	4.815
573.41	4.806
573.60	4.798
573.79	4.796
573.98	4.808
574.18	4.802
574.37	4.824
574.56	4.817
574.75	4.795
574.94	4.790
575.14	4.815
575.33	4.783
575.52	4.776
575.71	4.801
575.91	4.804
576.10	4.816
576.29	4.835
576.48	4.819
576.67	4.832
576.87	4.845
577.06	4.840
577.25	4.792
577.44	4.797
577.63	4.785
577.83	4.794
578.02	4.807
578.21	4.761
578.40	4.721
578.59	4.728
578.79	4.717
578.98	4.721
579.17	4.745
579.36	4.759
579.55	4.797
579.74	4.803
579.94	4.777
580.13	4.752
580.32	4.774
580.51	4.786
580.70	4.807
580.90	4.772
581.09	4.760
581.28	4.736
581.47	4.755
581.66	4.735
581.85	4.696
582.05	4.709
582.24	4.725
582.43	4.739
582.62	4.742
582.81	4.764
583.00	4.786
583.20	4.799
583.39	4.813
583.58	4.780
583.77	4.774
583.96	4.818
584.15	4.810
584.34	4.779
584.54	4.756
584.73	4.747
584.92	4.698
585.11	4.729
585.30	4.737
585.49	4.734
585.68	4.738
585.88	4.748
586.07	4.729
586.26	4.736
586.45	4.757
586.64	4.762
586.83	4.799
587.02	4.825
587.22	4.790
587.41	4.777
587.60	4.784
587.79	4.753
587.98	4.744
588.17	4.758
588.36	4.763
588.55	4.733
588.74	4.780
588.94	4.764
589.13	4.758
589.32	4.780
589.51	4.786
589.70	4.760
589.89	4.805
590.08	4.819
590.27	4.800
590.46	4.781
590.66	4.806
590.85	4.784
591.04	4.775
591.23	4.802
591.42	4.816
591.61	4.813
591.80	4.847
591.99	4.853
592.18	4.840
592.37	4.866
592.57	4.880
592.76	4.878
592.95	4.875
593.14	4.893
593.33	4.859
593.52	4.843
593.71	4.854
593.90	4.833
594.09	4.836
594.28	4.842
594.47	4.817
594.66	4.798
594.85	4.794
595.05	4.795
595.24	4.778
595.43	4.753
595.62	4.738
595.81	4.747
596.00	4.748
596.19	4.726
596.38	4.739
596.57	4.749
596.76	4.760
596.95	4.731
597.14	4.731
597.33	4.732
597.52	4.720
597.71	4.739
597.90	4.734
598.09	4.701
598.28	4.738
598.47	4.721
598.67	4.731
598.86	4.734
599.05	4.765
599.24	4.747
599.43	4.734
599.62	4.775
599.81	4.820
600.00	4.839
600.19	4.894
600.38	4.868
600.57	4.894
600.76	4.899
600.95	4.882
601.14	4.896
601.33	4.918
601.52	4.934
601.71	4.934
601.90	4.880
602.09	4.884
602.28	4.870
602.47	4.846
602.66	4.836
602.85	4.819
603.04	4.862
603.23	4.839
603.42	4.845
603.61	4.842
603.80	4.835
603.99	4.840
604.18	4.812
604.37	4.812
604.56	4.855
604.75	4.872
604.94	4.879
605.13	4.844
605.32	4.847
605.51	4.842
605.70	4.843
605.89	4.844
606.08	4.841
606.27	4.842
606.46	4.823
606.65	4.848
606.84	4.826
607.03	4.809
607.22	4.823
607.41	4.819
607.60	4.823
607.79	4.831
607.98	4.832
608.17	4.835
608.36	4.843
608.55	4.872
608.74	4.824
608.93	4.823
609.12	4.831
609.31	4.842
609.49	4.846
609.68	4.822
609.87	4.814
610.06	4.789
610.25	4.799
610.44	4.773
610.63	4.761
610.82	4.742
611.01	4.752
611.20	4.784
611.39	4.767
611.58	4.732
611.77	4.740
611.96	4.757
612.15	4.785
612.34	4.793
612.53	4.810
612.72	4.833
612.90	4.836
613.09	4.842
613.28	4.820
613.47	4.842
613.66	4.891
613.85	4.867
614.04	4.845
614.23	4.856
614.42	4.853
614.61	4.877
614.80	4.865
614.99	4.862
615.18	4.842
615.36	4.849
615.55	4.830
615.74	4.800
615.93	4.807
616.12	4.814
616.31	4.793
616.50	4.772
616.69	4.766
616.88	4.741
617.07	4.785
617.25	4.773
617.44	4.784
617.63	4.790
617.82	4.799
618.01	4.810
618.20	4.817
618.39	4.840
618.58	4.839
618.77	4.819
618.95	4.853
619.14	4.841
619.33	4.876
619.52	4.847
619.71	4.839
619.90	4.886
620.09	4.893
620.28	4.920
620.46	4.905
620.65	4.927
620.84	4.922
621.03	4.920
621.22	4.898
621.41	4.916
621.60	4.918
621.79	4.937
621.97	4.896
622.16	4.904
622.35	4.894
622.54	4.880
622.73	4.854
622.92	4.845
623.11	4.848
623.29	4.865
623.48	4.832
623.67	4.829
623.86	4.837
624.05	4.859
624.24	4.857
624.42	4.834
624.61	4.879
624.80	4.914
624.99	4.914
625.18	4.914
625.37	4.940
625.55	4.966
625.74	4.993
625.93	4.988
626.12	4.961
626.31	4.940
626.50	4.954
626.68	4.923
626.87	4.913
627.06	4.933
627.25	4.917
627.44	4.880
627.63	4.855
627.81	4.851
628.00	4.827
628.19	4.849
628.38	4.851
628.57	4.832
628.75	4.834
628.94	4.777
629.13	4.792
629.32	4.809
629.51	4.836
629.69	4.838
629.88	4.820
630.07	4.860
630.26	4.859
630.45	4.864
630.63	4.871
630.82	4.876
631.01	4.937
631.20	4.917
631.39	4.898
631.57	4.864
631.76	4.877
631.95	4.895
632.14	4.863
632.32	4.851
632.51	4.863
632.70	4.869
632.89	4.916
633.08	4.912
633.26	4.914
633.45	4.913
633.64	4.926
633.83	4.904
634.01	4.901
634.20	4.904
634.39	4.934
634.58	4.929
634.76	4.960
634.95	4.915
635.14	4.919
635.33	4.952
635.51	4.977
635.70	5.002
635.89	5.022
636.08	5.007
636.26	5.050
636.45	5.069
636.64	5.096
636.83	5.053
637.01	5.091
637.20	5.104
637.39	5.104
637.58	5.127
637.76	5.120
637.95	5.110
638.14	5.111
638.33	5.098
638.51	5.051
638.70	5.028
638.89	5.048
639.07	5.008
639.26	5.004
639.45	4.995
639.64	4.973
639.82	4.973
640.01	4.989
640.20	5.021
640.38	5.004
640.57	5.007
640.76	5.047
640.95	5.056
641.13	5.074
641.32	5.077
641.51	5.027
641.69	5.029
641.88	5.010
642.07	5.008
642.26	5.018
642.44	5.051
642.63	5.044
642.82	5.005
643.00	5.006
643.19	5.028
643.38	5.037
643.56	5.068
643.75	5.039
643.94	5.027
644.12	5.007
644.31	5.005
644.50	4.967
644.68	4.993
644.87	5.001
645.06	5.003
645.24	4.958
645.43	4.953
645.62	4.994
645.81	5.044
645.99	5.063
646.18	5.079
646.37	5.076
646.55	5.065
646.74	5.066
646.92	5.093
647.11	5.072
647.30	5.086
647.48	5.106
647.67	5.077
647.86	5.049
648.04	5.090
648.23	5.072
648.42	5.050
648.60	5.048
648.79	5.059
648.98	5.019
649.16	5.013
649.35	5.017
649.54	4.982
649.72	4.972
649.91	4.991
650.09	4.959
650.28	4.978
650.47	4.987
650.65	4.970
650.84	4.935
651.03	4.964
651.21	4.968
651.40	4.982
651.59	4.979
651.77	5.000
651.96	4.997
652.14	5.008
652.33	5.011
652.52	5.013
652.70	5.072
652.89	5.087
653.07	5.090
653.26	5.095
653.45	5.075
653.63	5.074
653.82	5.030
654.00	5.026
654.19	5.018
654.38	5.002
654.56	5.004
654.75	4.950
654.93	4.952
655.12	4.914
655.31	4.913
655.49	4.953
655.68	4.959
655.86	5.017
656.05	5.009
656.24	4.996
656.42	4.991
656.61	4.995
656.79	5.040
656.98	5.044
657.16	5.063
657.35	5.090
657.54	5.053
657.72	5.040
657.91	5.028
658.09	5.021
658.28	5.037
658.46	5.018
658.65	5.008
658.84	4.988
659.02	5.000
659.21	5.005
659.39	4.997
659.58	5.027
659.76	5.029
659.95	4.996
660.13	4.976
660.32	4.941
660.51	4.960
660.69	4.974
660.88	4.967
661.06	4.947
661.25	4.939
661.43	4.927
661.62	4.889
661.80	4.912
661.99	4.928
662.17	4.964
662.36	5.001
662.55	4.999
662.73	5.026
662.92	5.059
663.10	5.059
663.29	5.080
663.47	5.091
663.66	5.107
663.84	5.101
664.03	5.108
664.21	5.133
664.40	5.155
664.58	5.183
664.77	5.159
664.95	5.152
665.14	5.155
665.32	5.113
665.51	5.130
665.69	5.111
665.88	5.110
666.06	5.118
666.25	5.085
666.43	5.051
666.62	5.045
666.80	5.069
666.99	5.078
667.17	5.073
667.36	5.107
667.54	5.100
667.73	5.123
667.91	5.109
668.10	5.111
668.28	5.130
668.47	5.179
668.65	5.176
668.84	5.138
669.02	5.147
669.21	5.174
669.39	5.201
669.58	5.208
669.76	5.188
669.95	5.236
670.13	5.260
670.31	5.254
670.50	5.231
670.68	5.248
670.87	5.242
671.05	5.227
671.24	5.224
671.42	5.226
671.61	5.201
671.79	5.187
671.98	5.152
672.16	5.114
672.35	5.116
672.53	5.120
672.71	5.132
672.90	5.138
673.08	5.148
673.27	5.128
673.45	5.085
673.64	5.109
673.82	5.135
674.01	5.127
674.19	5.159
674.37	5.166
674.56	5.165
674.74	5.196
674.93	5.244
675.11	5.245
675.30	5.222
675.48	5.256
675.66	5.287
675.85	5.292
676.03	5.311
676.22	5.257
676.40	5.232
676.58	5.230
676.77	5.216
676.95	5.175
677.14	5.155
677.32	5.197
677.50	5.142
677.69	5.117
677.87	5.168
678.06	5.158
678.24	5.185
678.43	5.218
678.61	5.204
678.79	5.209
678.98	5.246
679.16	5.272
679.34	5.300
679.53	5.365
679.71	5.335
679.90	5.304
680.08	5.308
680.26	5.331
680.45	5.282
680.63	5.250
680.82	5.199
681.00	5.199
681.18	5.208
681.37	5.169
681.55	5.181
681.73	5.185
681.92	5.211
682.10	5.215
682.29	5.199
682.47	5.245
682.65	5.289
682.84	5.345
683.02	5.361
683.20	5.355
683.39	5.360
683.57	5.341
683.75	5.373
683.94	5.345
684.12	5.381
684.30	5.380
684.49	5.334
684.67	5.334
684.85	5.307
685.04	5.278
685.22	5.228
685.40	5.228
685.59	5.246
685.77	5.211
685.96	5.206
686.14	5.186
686.32	5.219
686.50	5.254
686.69	5.266
686.87	5.245
687.05	5.269
687.24	5.311
687.42	5.329
687.60	5.326
687.79	5.365
687.97	5.384
688.15	5.361
688.34	5.340
688.52	5.382
688.70	5.369
688.89	5.360
689.07	5.375
689.25	5.371
689.44	5.351
689.62	5.338
689.80	5.358
689.98	5.331
690.17	5.339
690.35	5.379
690.53	5.344
690.72	5.346
690.90	5.380
691.08	5.344
691.27	5.358
691.45	5.395
691.63	5.377
691.81	5.334
692.00	5.368
692.18	5.377
692.36	5.340
692.54	5.362
692.73	5.376
692.91	5.355
693.09	5.338
693.28	5.347
693.46	5.336
693.64	5.347
693.82	5.377
694.01	5.365
694.19	5.321
694.37	5.321
694.55	5.284
694.74	5.319
694.92	5.337
695.10	5.344
695.28	5.329
695.47	5.348
695.65	5.305
695.83	5.301
696.01	5.308
696.20	5.364
696.38	5.358
696.56	5.359
696.74	5.333
696.93	5.309
697.11	5.363
697.29	5.396
697.47	5.370
697.66	5.422
697.84	5.421
698.02	5.400
698.20	5.373
698.39	5.389
698.57	5.436
698.75	5.409
698.93	5.453
699.11	5.419
699.30	5.409
699.48	5.429
699.66	5.457
699.84	5.460
700.03	5.469
700.21	5.488
700.39	5.471
700.57	5.432
700.75	5.464
700.94	5.455
701.12	5.457
701.30	5.419
701.48	5.438
701.66	5.414
701.85	5.388
702.03	5.412
702.21	5.417
702.39	5.429
702.57	5.472
702.76	5.465
702.94	5.463
703.12	5.440
703.30	5.459
703.48	5.435
703.66	5.460
703.85	5.475
704.03	5.443
704.21	5.421
704.39	5.464
704.57	5.410
704.75	5.426
704.94	5.437
705.12	5.453
705.30	5.433
705.48	5.430
705.66	5.373
705.84	5.361
706.03	5.382
706.21	5.409
706.39	5.361
706.57	5.386
706.75	5.336
706.93	5.298
707.12	5.308
707.30	5.349
707.48	5.326
707.66	5.348
707.84	5.377
708.02	5.394
708.20	5.376
708.39	5.378
708.57	5.368
708.75	5.389
708.93	5.412
709.11	5.415
709.29	5.410
709.47	5.452
709.66	5.439
709.84	5.391
710.02	5.351
710.20	5.379
710.38	5.382
710.56	5.402
710.74	5.421
710.92	5.427
711.10	5.419
711.29	5.417
711.47	5.384
711.65	5.441
711.83	5.465
712.01	5.524
712.19	5.532
712.37	5.568
712.55	5.553
712.73	5.540
712.92	5.536
713.10	5.604
713.28	5.581
713.46	5.622
713.64	5.620
713.82	5.628
714.00	5.587
714.18	5.580
714.36	5.544
714.54	5.555
714.72	5.505
714.91	5.541
715.09	5.501
715.27	5.503
715.45	5.480
715.63	5.510
715.81	5.523
715.99	5.516
716.17	5.523
716.35	5.541
716.53	5.528
716.71	5.587
716.89	5.587
717.07	5.582
717.25	5.618
717.43	5.635
717.62	5.565
717.80	5.529
717.98	5.528
718.16	5.539
718.34	5.548
718.52	5.572
718.70	5.584
718.88	5.550
719.06	5.547
719.24	5.512
719.42	5.501
719.60	5.538
719.78	5.585
719.96	5.608
720.14	5.564
720.32	5.603
720.50	5.595
720.68	5.596
720.86	5.574
721.04	5.547
721.22	5.603
721.40	5.621
721.58	5.580
721.76	5.572
721.94	5.608
722.12	5.667
722.30	5.636
722.48	5.679
722.66	5.699
722.84	5.734
723.03	5.734
723.21	5.735
723.39	5.757
723.57	5.798
723.75	5.799
723.93	5.770
724.11	5.765
724.29	5.820
724.47	5.790
724.65	5.799
724.83	5.796
725.00	5.816
725.18	5.792
725.36	5.811
725.54	5.798
725.72	5.782
725.90	5.746
726.08	5.699
726.26	5.646
726.44	5.648
726.62	5.590
726.80	5.585
726.98	5.603
727.16	5.625
727.34	5.587
727.52	5.597
727.70	5.655
727.88	5.703
728.06	5.757
728.24	5.756
728.42	5.762
728.60	5.795
728.78	5.796
728.96	5.784
729.14	5.787
729.32	5.798
729.50	5.787
729.68	5.731
729.86	5.725
730.04	5.687
730.22	5.694
730.39	5.686
730.57	5.740
730.75	5.784
730.93	5.783
731.11	5.760
731.29	5.749
731.47	5.751
731.65	5.773
731.83	5.800
732.01	5.805
732.19	5.815
732.37	5.845
732.55	5.805
732.73	5.814
732.90	5.850
733.08	5.830
733.26	5.847
733.44	5.862
733.62	5.853
733.80	5.853
733.98	5.835
734.16	5.846
734.34	5.862
734.52	5.866
734.70	5.869
734.87	5.856
735.05	5.914
735.23	5.890
735.41	5.913
735.59	5.921
735.77	5.900
735.95	5.953
736.13	5.925
736.31	5.896
736.49	5.889
736.66	5.868
736.84	5.870
737.02	5.842
737.20	5.878
737.38	5.873
737.56	5.932
737.74	5.906
737.92	5.953
738.09	5.981
738.27	6.002
738.45	6.036
738.63	6.028
738.81	6.072
738.99	6.127
739.17	6.140
739.34	6.130
739.52	6.103
739.70	6.156
739.88	6.093
740.06	6.068
740.24	6.053
740.42	6.018
740.59	6.015
740.77	5.950
740.95	5.920
741.13	5.888
741.31	5.858
741.49	5.852
741.66	5.816
741.84	5.817
742.02	5.806
742.20	5.831
742.38	5.835
742.56	5.850
742.73	5.884
742.91	5.847
743.09	5.860
743.27	5.861
743.45	5.833
743.63	5.880
743.80	5.910
743.98	5.921
744.16	5.848
744.34	5.863
744.52	5.845
744.69	5.820
744.87	5.838
745.05	5.823
745.23	5.910
745.41	5.978
745.59	5.961
745.76	5.949
745.94	5.969
746.12	6.056
746.30	6.089
746.47	6.162
746.65	6.207
746.83	6.179
747.01	6.187
747.19	6.138
747.36	6.103
747.54	6.089
747.72	6.094
747.90	6.119
748.08	6.055
748.25	6.009
748.43	5.996
748.61	6.008
748.79	6.089
748.96	6.112
749.14	6.130
749.32	6.107
749.50	6.142
749.68	6.162
749.85	6.168
750.03	6.246
750.21	6.295
750.39	6.248
750.56	6.280
750.74	6.295
750.92	6.294
751.10	6.319
751.27	6.338
751.45	6.388
751.63	6.389
751.81	6.338
751.98	6.314
752.16	6.335
752.34	6.381
752.51	6.334
752.69	6.311
752.87	6.344
753.05	6.317
753.22	6.397
753.40	6.395
753.58	6.377
753.76	6.450
753.93	6.457
754.11	6.448
754.29	6.414
754.46	6.392
754.64	6.373
754.82	6.334
755.00	6.344
755.17	6.312
755.35	6.280
755.53	6.284
755.70	6.319
755.88	6.351
756.06	6.324
756.24	6.349
756.41	6.392
756.59	6.398
756.77	6.412
756.94	6.433
757.12	6.434
757.30	6.429
757.47	6.473
757.65	6.419
757.83	6.410
758.01	6.415
758.18	6.434
758.36	6.421
758.54	6.379
758.71	6.400
758.89	6.366
759.07	6.381
759.24	6.367
759.42	6.305
759.60	6.283
759.77	6.253
759.95	6.252
760.13	6.217
760.30	6.229
760.48	6.285
760.66	6.287
760.83	6.286
761.01	6.244
761.19	6.220
761.36	6.237
761.54	6.243
761.72	6.205
761.89	6.174
762.07	6.178
762.24	6.178
762.42	6.191
762.60	6.202
762.77	6.224
762.95	6.234
763.13	6.282
763.30	6.296
763.48	6.291
763.66	6.371
763.83	6.446
764.01	6.463
764.18	6.480
764.36	6.439
764.54	6.417
764.71	6.413
764.89	6.436
765.07	6.393
765.24	6.403
765.42	6.394
765.59	6.320
765.77	6.241
765.95	6.217
766.12	6.139
766.30	6.118
766.47	6.115
766.65	6.069
766.83	6.032
767.00	6.035
767.18	6.038
767.35	6.111
767.53	6.145
767.71	6.194
767.88	6.245
768.06	6.291
768.23	6.329
768.41	6.313
768.59	6.335
768.76	6.364
768.94	6.379
769.11	6.369
769.29	6.302
769.46	6.338
769.64	6.351
769.82	6.323
769.99	6.314
770.17	6.314
770.34	6.348
770.52	6.356
770.69	6.339
770.87	6.302
771.05	6.316
771.22	6.371
771.40	6.373
771.57	6.379
771.75	6.398
771.92	6.390
772.10	6.352
772.27	6.355
772.45	6.384
772.63	6.357
772.80	6.409
772.98	6.454
773.15	6.446
773.33	6.432
773.50	6.444
773.68	6.408
773.85	6.373
774.03	6.480
774.20	6.404
774.38	6.414
774.55	6.453
774.73	6.460
774.91	6.418
775.08	6.423
775.26	6.456
775.43	6.385
775.61	6.391
775.78	6.518
775.96	6.481
776.13	6.515
776.31	6.528
776.48	6.619
776.66	6.656
776.83	6.669
777.01	6.642
777.18	6.571
777.36	6.664
777.53	6.713
777.71	6.714
777.88	6.741
778.06	6.812
778.23	6.798
778.41	6.680
778.58	6.635
778.76	6.674
778.93	6.680
779.11	6.723
779.28	6.716
779.46	6.773
779.63	6.755
779.80	6.739
779.98	6.702
780.15	6.756
780.33	6.813
780.50	6.864
780.68	6.814
780.85	6.897
781.03	6.910
781.20	6.914
781.38	6.835
781.55	6.796
781.73	6.790
781.90	6.850
782.08	6.830
782.25	6.870
782.42	6.938
782.60	6.948
782.77	6.930
782.95	6.917
783.12	6.955
783.30	6.972
783.47	7.044
783.65	7.135
783.82	7.114
783.99	7.139
784.17	7.122
784.34	7.060
784.52	7.038
784.69	7.070
784.87	7.083
785.04	7.020
785.21	7.042
785.39	7.024
785.56	6.912
785.74	6.970
785.91	6.997
786.08	7.017
786.26	7.017
786.43	7.103
786.61	7.033
786.78	7.073
786.96	7.111
787.13	7.132
787.30	7.143
787.48	7.232
787.65	7.174
787.83	7.131
788.00	7.221
788.17	7.221
788.35	7.209
788.52	7.262
788.70	7.203
788.87	7.238
789.04	7.255
789.22	7.257
789.39	7.306
789.56	7.374
789.74	7.512
789.91	7.428
790.09	7.517
790.26	7.508
790.43	7.496
790.61	7.604
790.78	7.614
790.95	7.630
791.13	7.675
791.30	7.604
791.47	7.566
791.65	7.458
791.82	7.540
792.00	7.553
792.17	7.636
792.34	7.762
792.52	7.714
792.69	7.704
792.86	7.702
793.04	7.734
793.21	7.732
793.38	7.778
793.56	7.860
793.73	7.770
793.90	7.721
794.08	7.648
794.25	7.571
794.42	7.583
794.60	7.650
794.77	7.675
794.94	7.595
795.12	7.689
795.29	7.713
795.46	7.575
795.64	7.637
795.81	7.617
795.98	7.660
796.16	7.699
796.33	7.784
796.50	7.787
796.68	7.802
796.85	7.915
797.02	7.897
797.19	7.845
797.37	7.946
797.54	7.887
797.71	7.907
797.89	7.896
798.06	7.876
798.23	7.830
798.41	7.741
798.58	7.782
798.75	7.693
798.92	7.698
799.10	7.763
799.27	7.737
799.44	7.816
799.62	7.876
799.79	7.901
799.96	7.956
800.13	8.028
800.31	8.051
800.48	8.090
800.65	8.143
800.82	8.141
801.00	8.090
801.17	8.156
801.34	8.251
801.52	8.305
801.69	8.311
801.86	8.265
802.03	8.173
802.21	8.210
802.38	8.057
802.55	8.065
802.72	8.075
802.90	8.175
803.07	8.133
803.24	8.045
803.41	7.981
803.59	7.972
803.76	7.941
803.93	8.070
804.10	8.036
804.27	8.135
804.45	8.218
804.62	8.230
804.79	8.131
804.96	8.205
805.14	8.355
805.31	8.332
805.48	8.354
805.65	8.337
805.82	8.295
806.00	8.265
806.17	8.367
806.34	8.254
806.51	8.278
806.69	8.342
806.86	8.348
807.03	8.303
807.20	8.369
807.37	8.377
807.55	8.411
807.72	8.431
807.89	8.475
808.06	8.456
808.23	8.482
808.41	8.389
808.58	8.393
808.75	8.322
808.92	8.348
809.09	8.332
809.26	8.367
809.44	8.416
809.61	8.399
809.78	8.421
809.95	8.412
810.12	8.520
810.30	8.673
810.47	8.678
810.64	8.713
810.81	8.596
810.98	8.643
811.15	8.685
811.33	8.649
811.50	8.638
811.67	8.651
811.84	8.524
812.01	8.513
812.18	8.427
812.35	8.426
812.53	8.440
812.70	8.471
812.87	8.407
813.04	8.333
813.21	8.356
813.38	8.397
813.55	8.423
813.73	8.527
813.90	8.483
814.07	8.470
814.24	8.437
814.41	8.501
814.58	8.472
814.75	8.493
814.93	8.534
815.10	8.563
815.27	8.459
815.44	8.521
815.61	8.577
815.78	8.533
815.95	8.695
816.12	8.779
816.29	8.758
816.47	8.806
816.64	8.941
816.81	8.918
816.98	8.979
817.15	9.100
817.32	9.101
817.49	9.007
817.66	9.026
817.83	8.871
818.00	8.865
818.18	8.933
818.35	8.916
818.52	8.799
818.69	8.900
818.86	8.865
819.03	8.903
819.20	8.811
819.37	8.905
819.54	8.986
819.71	9.145
819.88	9.166
820.05	9.117
820.23	9.000
820.40	9.127
820.57	9.025
820.74	9.100
820.91	9.025
821.08	9.114
821.25	8.992
821.42	8.830
821.59	8.793
821.76	8.758
821.93	8.622
822.10	8.832
822.27	8.679
822.44	8.728
822.61	8.586
822.78	8.697
822.95	8.646
823.12	8.755
823.29	8.881
823.47	8.851
823.64	8.936
823.81	9.047
823.98	9.061
824.15	9.144
824.32	9.118
824.49	9.233
824.66	9.181
824.83	9.288
825.00	9.392
825.17	9.449
825.34	9.500
825.51	9.447
825.68	9.452
825.85	9.398
826.02	9.428
826.19	9.431
826.36	9.457
826.53	9.473
826.70	9.456
826.87	9.345
827.04	9.288
827.21	9.282
827.38	9.284
827.55	9.481
827.72	9.458
827.89	9.540
828.06	9.634
828.23	9.530
828.40	9.573
828.57	9.437
828.74	9.451
828.91	9.405
829.08	9.458
829.25	9.571
829.42	9.367
829.59	9.358
829.76	9.274
829.93	9.362
830.10	9.487
830.27	9.431
830.44	9.583
830.60	9.739
830.77	9.937
830.94	9.935
831.11	9.803
831.28	9.832
831.45	9.937
831.62	9.962
831.79	9.806
831.96	9.837
832.13	9.888
832.30	9.854
832.47	9.827
832.64	9.887
832.81	9.820
832.98	9.935
833.15	9.938
833.32	10.032
833.49	10.056
833.65	10.096
833.82	10.058
833.99	10.073
834.16	10.098
834.33	10.001
834.50	9.858
834.67	9.995
834.84	10.018
835.01	10.027
835.18	9.896
835.35	9.852
835.52	9.952
835.69	10.028
835.85	10.062
836.02	10.115
836.19	10.340
836.36	10.425
836.53	10.327
836.70	10.420
836.87	10.680
837.04	10.683
837.21	10.712
837.38	10.696
837.54	10.639
837.71	10.678
837.88	10.672
838.05	10.339
838.22	10.256
838.39	10.181
838.56	10.278
838.73	10.135
838.89	10.078
839.06	10.129
839.23	10.163
839.40	10.233
839.57	10.321
839.74	10.318
839.91	10.480
840.08	10.649
840.24	10.664
840.41	10.446
840.58	10.476
840.75	10.636
840.92	10.674
841.09	10.729
841.26	10.660
841.42	10.615
841.59	10.575
841.76	10.606
841.93	10.539
842.10	10.562
842.27	10.646
842.43	10.684
842.60	10.774
842.77	10.801
842.94	10.716
843.11	10.858
843.28	10.785
843.44	10.896
843.61	10.819
843.78	10.852
843.95	10.882
844.12	10.853
844.28	10.919
844.45	10.686
844.62	10.578
844.79	10.723
844.96	10.581
845.13	10.576
845.29	10.503
845.46	10.861
845.63	10.714
845.80	10.779
845.97	10.963
846.13	10.762
846.30	11.003
846.47	11.089
846.64	10.978
846.81	11.207
846.97	11.279
847.14	11.332
847.31	11.073
847.48	11.129
847.64	11.196
847.81	11.083
847.98	11.032
848.15	10.867
848.32	10.905
848.48	10.753
848.65	10.740
848.82	10.805
848.99	10.989
849.15	11.148
849.32	11.202
849.49	11.323
849.66	11.299
849.82	11.326
849.99	11.501
850.16	11.468
850.33	11.669
850.49	11.433
850.66	11.376
850.83	11.311
851.00	11.273
851.16	11.365
851.33	11.193
851.50	11.311
851.67	11.436
851.83	11.298
852.00	11.313
852.17	11.310
852.34	11.455
852.50	11.510
852.67	11.413
852.84	11.306
853.01	11.243
853.17	11.299
853.34	11.227
853.51	11.315
853.67	11.358
853.84	11.294
854.01	11.478
854.18	11.461
854.34	11.564
854.51	11.471
854.68	11.680
854.84	11.763
855.01	11.836
855.18	11.663
855.34	11.534
855.51	11.649
855.68	11.795
855.85	11.586
856.01	11.603
856.18	11.558
856.35	11.914
856.51	11.963
856.68	11.851
856.85	11.997
857.01	12.267
857.18	12.287
857.35	12.398
857.51	12.198
857.68	12.398
857.85	12.372
858.01	12.342
858.18	12.229
858.35	12.130
858.51	12.286
858.68	11.992
858.85	11.968
859.01	12.089
859.18	12.138
859.35	12.363
859.51	12.208
859.68	12.370
859.85	12.294
860.01	12.107
860.18	12.083
860.35	12.074
860.51	12.199
860.68	12.221
860.84	12.302
861.01	12.163
861.18	12.145
861.34	12.224
861.51	12.103
861.68	12.113
861.84	12.079
862.01	11.820
862.18	11.826
862.34	11.964
862.51	11.857
862.67	12.002
862.84	11.972
863.01	12.126
863.17	12.097
863.34	12.116
863.50	12.136
863.67	12.416
863.84	12.757
864.00	12.672
864.17	12.751
864.33	12.788
864.50	12.427
864.67	12.455
864.83	12.213
865.00	12.339
865.16	12.386
865.33	12.363
865.50	12.470
865.66	12.519
865.83	12.549
865.99	12.408
866.16	12.491
866.33	12.660
866.49	12.633
866.66	12.738
866.82	12.540
866.99	12.558
867.15	12.746
867.32	12.537
867.49	12.336
867.65	12.415
867.82	12.536
867.98	12.396
868.15	12.322
868.31	12.499
868.48	12.715
868.64	12.786
868.81	12.863
868.98	12.732
869.14	12.722
869.31	12.768
869.47	12.783
869.64	12.759
869.80	12.969
869.97	13.274
870.13	13.053
870.30	12.820
870.46	12.944
870.63	12.994
870.79	12.930
870.96	13.193
871.12	13.164
871.29	13.232
871.46	13.316
871.62	13.200
871.79	12.919
871.95	12.909
872.12	13.090
872.28	13.092
872.45	13.003
872.61	13.041
872.78	12.926
872.94	13.075
873.11	13.118
873.27	12.800
873.44	12.797
873.60	12.940
873.77	13.138
873.93	13.120
874.10	12.909
874.26	12.859
874.43	12.868
874.59	12.816
874.76	12.921
874.92	12.657
875.09	12.941
875.25	13.072
875.41	13.045
875.58	12.967
875.74	12.826
875.91	13.024
876.07	13.043
876.24	13.151
876.40	13.045
876.57	12.725
876.73	12.924
876.90	12.604
877.06	12.424
877.23	12.322
877.39	12.360
877.56	12.262
877.72	12.253
877.88	12.411
878.05	12.351
878.21	12.317
878.38	12.687
878.54	12.775
878.71	12.876
878.87	12.815
879.04	12.946
879.20	12.773
879.36	12.860
879.53	12.886
879.69	12.646
879.86	12.785
880.02	11.321
880.19	12.456
880.35	13.277
880.51	11.712
880.68	14.030
>>>>>End Processed Spectral Data<<<<<
