# Supplementary material for: Structure and pigment make the eyed elater’s eyespots black
Source: PeerJ. 2020 Jan 13;8:e8161. doi: 10.7717/peerj.8161 (PMC6964691; doi:10.7717/peerj.8161)
Supplement: Supplemental Information 3 — 42 text files with reflectance spectra and 1 R script text file [file peerj-08-8161-s003.zip › beetle/90_black_VTEC000005069_1.txt]

SpectraSuite Data File
++++++++++++++++++++++++++++++++++++
Date: Sun Feb 03 13:43:41 EST 2019
User: Paul
Dark Spectrum Present: Yes
Reference Spectrum Present: Yes
Number of Sampled Component Spectra: 1
Spectrometers: USB4C01401
Integration Time (usec): 40000 (USB4C01401)
Spectra Averaged: 5 (USB4C01401)
Boxcar Smoothing: 5 (USB4C01401)
Correct for Electrical Dark: No (USB4C01401)
Strobe/Lamp Enabled: No (USB4C01401)
Correct for Detector Non-linearity: No (USB4C01401)
Correct for Stray Light: No (USB4C01401)
Number of Pixels in Processed Spectrum: 3648
>>>>>Begin Processed Spectral Data<<<<<
179.04	-42.500
179.26	-42.500
179.47	-42.500
179.69	90.476
179.90	-1.316
180.12	-380.000
180.33	-240.000
180.55	-433.333
180.76	-17.857
180.98	-37.273
181.19	-430.435
181.41	-720.000
181.62	407.547
181.84	35.974
182.05	22.974
182.27	15.984
182.48	12.481
182.70	14.576
182.91	14.239
183.13	10.066
183.34	7.024
183.56	6.624
183.77	5.415
183.99	6.919
184.20	7.554
184.41	6.902
184.63	8.148
184.84	9.807
185.06	8.281
185.27	7.764
185.49	9.864
185.70	9.820
185.92	9.809
186.13	9.587
186.35	8.631
186.56	8.478
186.78	7.886
186.99	5.762
187.21	4.016
187.42	5.582
187.64	6.259
187.85	5.549
188.06	5.006
188.28	3.516
188.49	3.405
188.71	3.477
188.92	2.896
189.14	2.568
189.35	3.186
189.57	2.629
189.78	1.895
190.00	1.961
190.21	1.434
190.42	2.053
190.64	2.468
190.85	3.282
191.07	3.073
191.28	4.011
191.50	5.532
191.71	6.644
191.93	6.611
192.14	7.152
192.36	6.348
192.57	7.594
192.78	7.722
193.00	6.559
193.21	6.422
193.43	5.497
193.64	4.461
193.86	2.642
194.07	2.811
194.28	3.758
194.50	4.236
194.71	4.580
194.93	3.095
195.14	2.408
195.36	1.614
195.57	1.967
195.78	2.583
196.00	2.505
196.21	4.873
196.43	4.277
196.64	5.735
196.86	5.666
197.07	5.004
197.28	5.245
197.50	4.658
197.71	4.279
197.93	4.614
198.14	5.487
198.36	5.512
198.57	5.869
198.78	6.518
199.00	5.155
199.21	4.737
199.43	6.371
199.64	6.779
199.85	7.301
200.07	8.523
200.28	7.753
200.50	5.916
200.71	6.048
200.92	5.536
201.14	4.645
201.35	4.087
201.57	2.898
201.78	1.365
201.99	1.317
202.21	0.991
202.42	3.152
202.64	3.262
202.85	4.897
203.06	4.366
203.28	3.647
203.49	2.987
203.71	2.477
203.92	2.169
204.13	2.100
204.35	2.337
204.56	4.040
204.78	3.250
204.99	4.770
205.20	3.953
205.42	5.698
205.63	6.386
205.85	7.387
206.06	7.588
206.27	9.236
206.49	9.632
206.70	9.630
206.91	8.341
207.13	7.276
207.34	5.966
207.56	6.256
207.77	4.615
207.98	4.147
208.20	2.528
208.41	3.359
208.62	2.554
208.84	2.565
209.05	1.600
209.27	1.632
209.48	1.917
209.69	0.276
209.91	-0.631
210.12	1.043
210.33	1.635
210.55	2.963
210.76	3.330
210.97	4.800
211.19	4.181
211.40	4.388
211.61	3.625
211.83	3.350
212.04	3.650
212.26	3.747
212.47	2.391
212.68	2.149
212.90	2.760
213.11	1.513
213.32	0.493
213.54	1.503
213.75	3.307
213.96	4.066
214.18	4.917
214.39	5.732
214.60	6.112
214.82	5.826
215.03	6.320
215.24	4.999
215.46	5.299
215.67	6.571
215.88	6.282
216.10	5.786
216.31	6.267
216.52	5.919
216.74	6.117
216.95	6.336
217.16	7.333
217.38	7.365
217.59	8.474
217.80	8.264
218.02	7.736
218.23	7.879
218.44	7.434
218.66	7.104
218.87	6.896
219.08	6.670
219.30	6.662
219.51	6.131
219.72	5.708
219.94	4.586
220.15	4.788
220.36	3.832
220.58	2.498
220.79	2.771
221.00	2.834
221.22	2.818
221.43	2.721
221.64	2.762
221.85	2.676
222.07	2.755
222.28	3.265
222.49	3.340
222.71	3.542
222.92	4.122
223.13	4.029
223.35	3.922
223.56	4.021
223.77	4.120
223.99	4.072
224.20	4.054
224.41	3.893
224.62	3.892
224.84	3.910
225.05	4.025
225.26	4.309
225.48	4.077
225.69	3.974
225.90	4.081
226.11	3.893
226.33	3.793
226.54	3.694
226.75	3.749
226.97	3.720
227.18	3.578
227.39	3.411
227.60	3.396
227.82	3.400
228.03	3.533
228.24	3.455
228.46	3.501
228.67	3.474
228.88	3.444
229.09	3.366
229.31	3.274
229.52	3.370
229.73	3.302
229.95	3.173
230.16	3.319
230.37	3.241
230.58	3.168
230.80	3.157
231.01	3.196
231.22	3.313
231.43	3.309
231.65	3.354
231.86	3.276
232.07	3.369
232.28	3.397
232.50	3.272
232.71	3.311
232.92	3.408
233.14	3.439
233.35	3.372
233.56	3.323
233.77	3.424
233.99	3.386
234.20	3.468
234.41	3.488
234.62	3.471
234.84	3.490
235.05	3.408
235.26	3.359
235.47	3.293
235.69	3.313
235.90	3.317
236.11	3.211
236.32	3.211
236.53	3.140
236.75	3.137
236.96	3.091
237.17	3.110
237.38	3.149
237.60	3.128
237.81	3.145
238.02	3.133
238.23	3.120
238.45	3.116
238.66	3.115
238.87	3.147
239.08	3.080
239.30	3.066
239.51	3.027
239.72	3.006
239.93	2.993
240.14	2.981
240.36	2.961
240.57	2.933
240.78	2.945
240.99	2.939
241.21	2.850
241.42	2.863
241.63	2.904
241.84	2.870
242.05	2.866
242.27	2.874
242.48	2.842
242.69	2.854
242.90	2.842
243.11	2.771
243.33	2.735
243.54	2.766
243.75	2.742
243.96	2.704
244.18	2.693
244.39	2.684
244.60	2.658
244.81	2.667
245.02	2.664
245.24	2.662
245.45	2.706
245.66	2.702
245.87	2.681
246.08	2.709
246.30	2.721
246.51	2.710
246.72	2.708
246.93	2.705
247.14	2.690
247.35	2.671
247.57	2.646
247.78	2.638
247.99	2.634
248.20	2.646
248.41	2.623
248.63	2.598
248.84	2.633
249.05	2.615
249.26	2.596
249.47	2.573
249.68	2.559
249.90	2.561
250.11	2.549
250.32	2.514
250.53	2.495
250.74	2.484
250.96	2.462
251.17	2.422
251.38	2.417
251.59	2.402
251.80	2.410
252.01	2.416
252.23	2.402
252.44	2.382
252.65	2.382
252.86	2.375
253.07	2.384
253.28	2.399
253.50	2.406
253.71	2.404
253.92	2.409
254.13	2.408
254.34	2.405
254.55	2.425
254.76	2.435
254.98	2.437
255.19	2.432
255.40	2.411
255.61	2.411
255.82	2.420
256.03	2.430
256.25	2.441
256.46	2.451
256.67	2.444
256.88	2.432
257.09	2.420
257.30	2.412
257.51	2.398
257.73	2.394
257.94	2.363
258.15	2.345
258.36	2.321
258.57	2.301
258.78	2.284
258.99	2.288
259.20	2.297
259.42	2.318
259.63	2.326
259.84	2.333
260.05	2.334
260.26	2.342
260.47	2.342
260.68	2.362
260.90	2.378
261.11	2.386
261.32	2.378
261.53	2.371
261.74	2.362
261.95	2.374
262.16	2.366
262.37	2.369
262.58	2.382
262.80	2.391
263.01	2.373
263.22	2.374
263.43	2.366
263.64	2.377
263.85	2.370
264.06	2.354
264.27	2.336
264.48	2.358
264.70	2.366
264.91	2.370
265.12	2.347
265.33	2.341
265.54	2.319
265.75	2.320
265.96	2.318
266.17	2.305
266.38	2.318
266.59	2.321
266.81	2.301
267.02	2.261
267.23	2.260
267.44	2.284
267.65	2.289
267.86	2.285
268.07	2.273
268.28	2.254
268.49	2.251
268.70	2.235
268.91	2.228
269.13	2.223
269.34	2.239
269.55	2.217
269.76	2.205
269.97	2.196
270.18	2.191
270.39	2.194
270.60	2.198
270.81	2.203
271.02	2.193
271.23	2.193
271.44	2.198
271.65	2.204
271.87	2.180
272.08	2.173
272.29	2.170
272.50	2.180
272.71	2.178
272.92	2.174
273.13	2.167
273.34	2.178
273.55	2.167
273.76	2.169
273.97	2.159
274.18	2.176
274.39	2.183
274.60	2.170
274.81	2.154
275.02	2.158
275.24	2.162
275.45	2.147
275.66	2.148
275.87	2.151
276.08	2.123
276.29	2.127
276.50	2.126
276.71	2.126
276.92	2.132
277.13	2.139
277.34	2.130
277.55	2.125
277.76	2.146
277.97	2.136
278.18	2.142
278.39	2.166
278.60	2.160
278.81	2.171
279.02	2.157
279.23	2.158
279.44	2.158
279.65	2.158
279.86	2.141
280.08	2.134
280.29	2.139
280.50	2.121
280.71	2.117
280.92	2.118
281.13	2.110
281.34	2.117
281.55	2.105
281.76	2.129
281.97	2.141
282.18	2.154
282.39	2.162
282.60	2.157
282.81	2.167
283.02	2.180
283.23	2.173
283.44	2.170
283.65	2.171
283.86	2.187
284.07	2.160
284.28	2.154
284.49	2.155
284.70	2.162
284.91	2.165
285.12	2.179
285.33	2.171
285.54	2.182
285.75	2.185
285.96	2.182
286.17	2.180
286.38	2.181
286.59	2.202
286.80	2.213
287.01	2.193
287.22	2.199
287.43	2.191
287.64	2.201
287.85	2.210
288.06	2.215
288.27	2.214
288.48	2.210
288.69	2.226
288.90	2.197
289.11	2.184
289.32	2.188
289.53	2.191
289.74	2.211
289.95	2.193
290.16	2.182
290.37	2.176
290.58	2.173
290.79	2.171
291.00	2.155
291.21	2.165
291.42	2.165
291.63	2.167
291.83	2.164
292.04	2.146
292.25	2.147
292.46	2.151
292.67	2.148
292.88	2.153
293.09	2.158
293.30	2.169
293.51	2.154
293.72	2.155
293.93	2.145
294.14	2.146
294.35	2.151
294.56	2.147
294.77	2.152
294.98	2.155
295.19	2.143
295.40	2.148
295.61	2.142
295.82	2.149
296.03	2.154
296.24	2.160
296.45	2.156
296.66	2.158
296.86	2.158
297.07	2.149
297.28	2.153
297.49	2.152
297.70	2.150
297.91	2.149
298.12	2.157
298.33	2.147
298.54	2.147
298.75	2.149
298.96	2.143
299.17	2.157
299.38	2.161
299.59	2.155
299.80	2.169
300.00	2.165
300.21	2.167
300.42	2.166
300.63	2.168
300.84	2.171
301.05	2.173
301.26	2.170
301.47	2.163
301.68	2.161
301.89	2.169
302.10	2.171
302.31	2.182
302.52	2.194
302.72	2.191
302.93	2.199
303.14	2.200
303.35	2.204
303.56	2.213
303.77	2.199
303.98	2.195
304.19	2.184
304.40	2.174
304.61	2.162
304.82	2.146
305.02	2.138
305.23	2.129
305.44	2.122
305.65	2.113
305.86	2.108
306.07	2.122
306.28	2.125
306.49	2.136
306.70	2.144
306.91	2.145
307.11	2.154
307.32	2.160
307.53	2.170
307.74	2.172
307.95	2.176
308.16	2.177
308.37	2.170
308.58	2.176
308.79	2.178
308.99	2.176
309.20	2.183
309.41	2.181
309.62	2.181
309.83	2.180
310.04	2.182
310.25	2.180
310.46	2.179
310.66	2.184
310.87	2.182
311.08	2.184
311.29	2.195
311.50	2.203
311.71	2.197
311.92	2.208
312.12	2.208
312.33	2.223
312.54	2.223
312.75	2.218
312.96	2.216
313.17	2.217
313.38	2.213
313.59	2.197
313.79	2.197
314.00	2.203
314.21	2.205
314.42	2.205
314.63	2.204
314.84	2.208
315.04	2.215
315.25	2.223
315.46	2.219
315.67	2.211
315.88	2.222
316.09	2.221
316.30	2.220
316.50	2.209
316.71	2.205
316.92	2.195
317.13	2.204
317.34	2.200
317.55	2.199
317.75	2.204
317.96	2.207
318.17	2.200
318.38	2.193
318.59	2.201
318.80	2.199
319.00	2.200
319.21	2.206
319.42	2.203
319.63	2.206
319.84	2.211
320.05	2.222
320.25	2.237
320.46	2.233
320.67	2.242
320.88	2.236
321.09	2.254
321.29	2.258
321.50	2.253
321.71	2.262
321.92	2.264
322.13	2.260
322.34	2.250
322.54	2.247
322.75	2.255
322.96	2.250
323.17	2.255
323.38	2.243
323.58	2.247
323.79	2.248
324.00	2.234
324.21	2.242
324.42	2.243
324.62	2.249
324.83	2.247
325.04	2.244
325.25	2.251
325.46	2.253
325.66	2.252
325.87	2.253
326.08	2.262
326.29	2.265
326.50	2.246
326.70	2.255
326.91	2.251
327.12	2.247
327.33	2.257
327.53	2.246
327.74	2.240
327.95	2.241
328.16	2.233
328.37	2.228
328.57	2.233
328.78	2.235
328.99	2.223
329.20	2.232
329.41	2.233
329.61	2.240
329.82	2.248
330.03	2.247
330.24	2.243
330.44	2.246
330.65	2.250
330.86	2.248
331.07	2.257
331.27	2.258
331.48	2.251
331.69	2.250
331.90	2.247
332.10	2.249
332.31	2.250
332.52	2.258
332.73	2.257
332.93	2.252
333.14	2.262
333.35	2.263
333.56	2.263
333.76	2.259
333.97	2.263
334.18	2.243
334.39	2.256
334.59	2.267
334.80	2.262
335.01	2.266
335.22	2.264
335.42	2.245
335.63	2.244
335.84	2.249
336.05	2.251
336.25	2.247
336.46	2.259
336.67	2.236
336.88	2.229
337.08	2.222
337.29	2.221
337.50	2.228
337.71	2.233
337.91	2.242
338.12	2.244
338.33	2.263
338.53	2.274
338.74	2.282
338.95	2.301
339.16	2.298
339.36	2.303
339.57	2.318
339.78	2.315
339.98	2.314
340.19	2.329
340.40	2.331
340.61	2.317
340.81	2.310
341.02	2.311
341.23	2.308
341.43	2.315
341.64	2.325
341.85	2.311
342.06	2.324
342.26	2.329
342.47	2.311
342.68	2.300
342.88	2.297
343.09	2.289
343.30	2.281
343.51	2.272
343.71	2.270
343.92	2.273
344.13	2.291
344.33	2.276
344.54	2.273
344.75	2.271
344.95	2.293
345.16	2.310
345.37	2.324
345.57	2.331
345.78	2.337
345.99	2.335
346.19	2.332
346.40	2.338
346.61	2.348
346.82	2.352
347.02	2.350
347.23	2.350
347.44	2.338
347.64	2.334
347.85	2.341
348.06	2.352
348.26	2.359
348.47	2.353
348.68	2.347
348.88	2.358
349.09	2.362
349.30	2.376
349.50	2.364
349.71	2.356
349.92	2.366
350.12	2.361
350.33	2.357
350.54	2.362
350.74	2.372
350.95	2.366
351.16	2.353
351.36	2.355
351.57	2.369
351.77	2.379
351.98	2.393
352.19	2.402
352.39	2.409
352.60	2.401
352.81	2.405
353.01	2.410
353.22	2.413
353.43	2.433
353.63	2.436
353.84	2.429
354.05	2.428
354.25	2.446
354.46	2.446
354.67	2.459
354.87	2.460
355.08	2.464
355.28	2.453
355.49	2.457
355.70	2.452
355.90	2.454
356.11	2.464
356.32	2.476
356.52	2.468
356.73	2.466
356.93	2.459
357.14	2.459
357.35	2.454
357.55	2.470
357.76	2.460
357.97	2.475
358.17	2.471
358.38	2.453
358.58	2.457
358.79	2.450
359.00	2.443
359.20	2.444
359.41	2.455
359.61	2.456
359.82	2.449
360.03	2.458
360.23	2.433
360.44	2.424
360.64	2.431
360.85	2.420
361.06	2.420
361.26	2.424
361.47	2.435
361.67	2.445
361.88	2.426
362.09	2.447
362.29	2.452
362.50	2.457
362.70	2.477
362.91	2.490
363.12	2.503
363.32	2.501
363.53	2.506
363.73	2.480
363.94	2.470
364.15	2.478
364.35	2.459
364.56	2.458
364.76	2.484
364.97	2.481
365.17	2.472
365.38	2.455
365.59	2.454
365.79	2.449
366.00	2.471
366.20	2.473
366.41	2.479
366.61	2.493
366.82	2.495
367.03	2.464
367.23	2.464
367.44	2.473
367.64	2.481
367.85	2.499
368.05	2.496
368.26	2.486
368.47	2.482
368.67	2.488
368.88	2.479
369.08	2.491
369.29	2.502
369.49	2.492
369.70	2.495
369.90	2.500
370.11	2.510
370.31	2.525
370.52	2.531
370.73	2.543
370.93	2.542
371.14	2.543
371.34	2.533
371.55	2.536
371.75	2.548
371.96	2.537
372.16	2.539
372.37	2.532
372.57	2.536
372.78	2.548
372.99	2.542
373.19	2.560
373.40	2.573
373.60	2.567
373.81	2.574
374.01	2.591
374.22	2.596
374.42	2.597
374.63	2.594
374.83	2.577
375.04	2.562
375.24	2.574
375.45	2.564
375.65	2.549
375.86	2.563
376.06	2.570
376.27	2.557
376.47	2.558
376.68	2.549
376.88	2.556
377.09	2.569
377.29	2.561
377.50	2.554
377.70	2.550
377.91	2.563
378.11	2.561
378.32	2.560
378.52	2.555
378.73	2.551
378.93	2.552
379.14	2.547
379.34	2.547
379.55	2.564
379.75	2.576
379.96	2.586
380.16	2.586
380.37	2.577
380.57	2.574
380.78	2.583
380.98	2.600
381.19	2.616
381.39	2.618
381.60	2.641
381.80	2.627
382.01	2.640
382.21	2.644
382.42	2.633
382.62	2.662
382.83	2.675
383.03	2.692
383.24	2.691
383.44	2.700
383.65	2.714
383.85	2.701
384.06	2.716
384.26	2.721
384.47	2.728
384.67	2.741
384.87	2.720
385.08	2.709
385.28	2.699
385.49	2.702
385.69	2.692
385.90	2.693
386.10	2.693
386.31	2.698
386.51	2.690
386.72	2.689
386.92	2.687
387.13	2.703
387.33	2.716
387.53	2.711
387.74	2.717
387.94	2.713
388.15	2.707
388.35	2.697
388.56	2.712
388.76	2.703
388.97	2.711
389.17	2.723
389.37	2.730
389.58	2.717
389.78	2.735
389.99	2.715
390.19	2.737
390.40	2.752
390.60	2.756
390.80	2.743
391.01	2.751
391.21	2.747
391.42	2.723
391.62	2.696
391.83	2.707
392.03	2.693
392.23	2.705
392.44	2.692
392.64	2.685
392.85	2.700
393.05	2.699
393.26	2.698
393.46	2.700
393.66	2.734
393.87	2.747
394.07	2.748
394.28	2.763
394.48	2.771
394.68	2.771
394.89	2.773
395.09	2.783
395.30	2.779
395.50	2.788
395.70	2.793
395.91	2.797
396.11	2.802
396.32	2.790
396.52	2.770
396.72	2.762
396.93	2.756
397.13	2.752
397.34	2.742
397.54	2.756
397.74	2.747
397.95	2.745
398.15	2.752
398.36	2.755
398.56	2.777
398.76	2.792
398.97	2.805
399.17	2.823
399.37	2.831
399.58	2.829
399.78	2.833
399.99	2.840
400.19	2.855
400.39	2.846
400.60	2.843
400.80	2.844
401.00	2.861
401.21	2.865
401.41	2.860
401.62	2.871
401.82	2.891
402.02	2.882
402.23	2.889
402.43	2.882
402.63	2.870
402.84	2.883
403.04	2.883
403.24	2.875
403.45	2.878
403.65	2.901
403.86	2.901
404.06	2.879
404.26	2.907
404.47	2.895
404.67	2.879
404.87	2.896
405.08	2.907
405.28	2.906
405.48	2.909
405.69	2.907
405.89	2.880
406.09	2.874
406.30	2.894
406.50	2.883
406.70	2.895
406.91	2.909
407.11	2.920
407.31	2.915
407.52	2.921
407.72	2.904
407.92	2.897
408.13	2.916
408.33	2.912
408.53	2.908
408.74	2.923
408.94	2.934
409.14	2.935
409.35	2.913
409.55	2.923
409.75	2.916
409.96	2.934
410.16	2.945
410.36	2.945
410.57	2.964
410.77	2.956
410.97	2.949
411.18	2.936
411.38	2.942
411.58	2.962
411.78	2.956
411.99	2.953
412.19	2.954
412.39	2.975
412.60	2.983
412.80	2.982
413.00	2.994
413.21	2.985
413.41	3.002
413.61	3.006
413.81	3.012
414.02	3.034
414.22	3.054
414.42	3.062
414.63	3.071
414.83	3.074
415.03	3.058
415.23	3.050
415.44	3.082
415.64	3.101
415.84	3.103
416.05	3.113
416.25	3.103
416.45	3.104
416.65	3.107
416.86	3.093
417.06	3.091
417.26	3.138
417.47	3.149
417.67	3.147
417.87	3.112
418.07	3.139
418.28	3.111
418.48	3.126
418.68	3.123
418.88	3.135
419.09	3.136
419.29	3.153
419.49	3.109
419.69	3.131
419.90	3.116
420.10	3.106
420.30	3.091
420.50	3.114
420.71	3.097
420.91	3.099
421.11	3.083
421.31	3.097
421.52	3.072
421.72	3.084
421.92	3.081
422.12	3.084
422.33	3.107
422.53	3.107
422.73	3.097
422.93	3.094
423.14	3.084
423.34	3.096
423.54	3.087
423.74	3.125
423.95	3.124
424.15	3.115
424.35	3.126
424.55	3.152
424.76	3.161
424.96	3.150
425.16	3.152
425.36	3.185
425.56	3.172
425.77	3.165
425.97	3.151
426.17	3.167
426.37	3.159
426.58	3.179
426.78	3.162
426.98	3.155
427.18	3.174
427.38	3.208
427.59	3.174
427.79	3.179
427.99	3.189
428.19	3.191
428.39	3.182
428.60	3.215
428.80	3.198
429.00	3.185
429.20	3.170
429.40	3.164
429.61	3.148
429.81	3.164
430.01	3.165
430.21	3.159
430.41	3.159
430.62	3.175
430.82	3.149
431.02	3.148
431.22	3.176
431.42	3.213
431.63	3.230
431.83	3.225
432.03	3.242
432.23	3.254
432.43	3.263
432.64	3.262
432.84	3.269
433.04	3.294
433.24	3.274
433.44	3.252
433.64	3.259
433.85	3.251
434.05	3.263
434.25	3.260
434.45	3.292
434.65	3.319
434.85	3.327
435.06	3.318
435.26	3.316
435.46	3.342
435.66	3.353
435.86	3.338
436.06	3.341
436.27	3.329
436.47	3.345
436.67	3.332
436.87	3.310
437.07	3.313
437.27	3.317
437.47	3.323
437.68	3.338
437.88	3.344
438.08	3.373
438.28	3.379
438.48	3.417
438.68	3.424
438.89	3.434
439.09	3.447
439.29	3.449
439.49	3.458
439.69	3.458
439.89	3.460
440.09	3.478
440.29	3.435
440.50	3.442
440.70	3.438
440.90	3.416
441.10	3.386
441.30	3.382
441.50	3.374
441.70	3.391
441.90	3.381
442.11	3.391
442.31	3.395
442.51	3.430
442.71	3.436
442.91	3.430
443.11	3.449
443.31	3.469
443.51	3.487
443.72	3.503
443.92	3.515
444.12	3.510
444.32	3.505
444.52	3.500
444.72	3.485
444.92	3.506
445.12	3.521
445.32	3.526
445.53	3.556
445.73	3.553
445.93	3.573
446.13	3.570
446.33	3.619
446.53	3.623
446.73	3.652
446.93	3.681
447.13	3.687
447.33	3.672
447.53	3.680
447.74	3.641
447.94	3.642
448.14	3.654
448.34	3.661
448.54	3.655
448.74	3.667
448.94	3.683
449.14	3.704
449.34	3.691
449.54	3.699
449.74	3.698
449.94	3.755
450.14	3.780
450.35	3.776
450.55	3.785
450.75	3.758
450.95	3.803
451.15	3.774
451.35	3.744
451.55	3.772
451.75	3.833
451.95	3.825
452.15	3.819
452.35	3.810
452.55	3.801
452.75	3.794
452.95	3.814
453.15	3.799
453.35	3.835
453.56	3.844
453.76	3.849
453.96	3.847
454.16	3.884
454.36	3.869
454.56	3.866
454.76	3.908
454.96	3.920
455.16	3.938
455.36	3.925
455.56	3.880
455.76	3.892
455.96	3.901
456.16	3.878
456.36	3.863
456.56	3.880
456.76	3.878
456.96	3.859
457.16	3.837
457.36	3.845
457.56	3.841
457.76	3.849
457.96	3.840
458.16	3.780
458.36	3.787
458.56	3.775
458.76	3.751
458.96	3.755
459.16	3.750
459.36	3.763
459.56	3.765
459.76	3.745
459.96	3.746
460.16	3.732
460.36	3.737
460.56	3.712
460.76	3.705
460.96	3.709
461.16	3.713
461.36	3.710
461.56	3.696
461.76	3.666
461.96	3.677
462.16	3.663
462.36	3.665
462.56	3.692
462.76	3.697
462.96	3.684
463.16	3.701
463.36	3.696
463.56	3.679
463.76	3.694
463.96	3.704
464.16	3.698
464.36	3.698
464.56	3.697
464.76	3.680
464.96	3.672
465.16	3.682
465.36	3.657
465.56	3.646
465.76	3.653
465.96	3.647
466.16	3.627
466.36	3.633
466.56	3.635
466.76	3.637
466.96	3.648
467.16	3.627
467.36	3.625
467.56	3.597
467.76	3.595
467.96	3.598
468.16	3.568
468.36	3.591
468.56	3.572
468.76	3.577
468.96	3.575
469.16	3.574
469.35	3.595
469.55	3.588
469.75	3.628
469.95	3.644
470.15	3.627
470.35	3.638
470.55	3.618
470.75	3.624
470.95	3.620
471.15	3.626
471.35	3.614
471.55	3.612
471.75	3.613
471.95	3.602
472.15	3.566
472.35	3.585
472.54	3.582
472.74	3.586
472.94	3.576
473.14	3.573
473.34	3.571
473.54	3.577
473.74	3.586
473.94	3.606
474.14	3.608
474.34	3.614
474.54	3.609
474.74	3.619
474.94	3.619
475.13	3.630
475.33	3.626
475.53	3.619
475.73	3.627
475.93	3.618
476.13	3.598
476.33	3.590
476.53	3.603
476.73	3.607
476.93	3.601
477.12	3.608
477.32	3.611
477.52	3.617
477.72	3.624
477.92	3.612
478.12	3.613
478.32	3.612
478.52	3.619
478.72	3.615
478.92	3.606
479.11	3.607
479.31	3.599
479.51	3.581
479.71	3.578
479.91	3.581
480.11	3.584
480.31	3.575
480.51	3.579
480.70	3.570
480.90	3.569
481.10	3.562
481.30	3.572
481.50	3.578
481.70	3.595
481.90	3.592
482.10	3.591
482.29	3.579
482.49	3.596
482.69	3.602
482.89	3.612
483.09	3.629
483.29	3.643
483.49	3.646
483.68	3.655
483.88	3.659
484.08	3.664
484.28	3.663
484.48	3.676
484.68	3.664
484.88	3.662
485.07	3.670
485.27	3.654
485.47	3.662
485.67	3.660
485.87	3.651
486.07	3.660
486.26	3.659
486.46	3.669
486.66	3.685
486.86	3.707
487.06	3.711
487.26	3.701
487.45	3.700
487.65	3.699
487.85	3.708
488.05	3.697
488.25	3.686
488.45	3.701
488.64	3.692
488.84	3.698
489.04	3.684
489.24	3.704
489.44	3.707
489.64	3.720
489.83	3.719
490.03	3.719
490.23	3.741
490.43	3.751
490.63	3.759
490.82	3.760
491.02	3.751
491.22	3.773
491.42	3.769
491.62	3.777
491.81	3.763
492.01	3.770
492.21	3.765
492.41	3.767
492.61	3.768
492.80	3.760
493.00	3.771
493.20	3.765
493.40	3.752
493.60	3.755
493.79	3.753
493.99	3.769
494.19	3.759
494.39	3.751
494.59	3.741
494.78	3.739
494.98	3.748
495.18	3.746
495.38	3.760
495.57	3.758
495.77	3.755
495.97	3.759
496.17	3.752
496.37	3.752
496.56	3.765
496.76	3.768
496.96	3.774
497.16	3.771
497.35	3.766
497.55	3.749
497.75	3.769
497.95	3.764
498.14	3.763
498.34	3.778
498.54	3.791
498.74	3.805
498.93	3.826
499.13	3.829
499.33	3.833
499.53	3.847
499.72	3.857
499.92	3.848
500.12	3.850
500.32	3.877
500.51	3.878
500.71	3.882
500.91	3.872
501.11	3.870
501.30	3.886
501.50	3.889
501.70	3.896
501.90	3.910
502.09	3.920
502.29	3.922
502.49	3.918
502.69	3.928
502.88	3.923
503.08	3.928
503.28	3.925
503.47	3.919
503.67	3.933
503.87	3.929
504.07	3.940
504.26	3.943
504.46	3.983
504.66	3.970
504.85	3.963
505.05	3.988
505.25	3.993
505.45	4.010
505.64	4.006
505.84	3.999
506.04	4.025
506.23	4.019
506.43	4.029
506.63	4.036
506.83	4.039
507.02	4.058
507.22	4.051
507.42	4.090
507.61	4.084
507.81	4.094
508.01	4.103
508.20	4.099
508.40	4.123
508.60	4.138
508.80	4.120
508.99	4.154
509.19	4.172
509.39	4.178
509.58	4.135
509.78	4.144
509.98	4.149
510.17	4.185
510.37	4.177
510.57	4.162
510.76	4.153
510.96	4.141
511.16	4.141
511.35	4.130
511.55	4.113
511.75	4.158
511.94	4.154
512.14	4.164
512.34	4.126
512.53	4.133
512.73	4.145
512.93	4.141
513.12	4.148
513.32	4.137
513.52	4.122
513.71	4.148
513.91	4.130
514.11	4.129
514.30	4.123
514.50	4.144
514.70	4.127
514.89	4.119
515.09	4.094
515.28	4.113
515.48	4.095
515.68	4.107
515.87	4.103
516.07	4.115
516.27	4.113
516.46	4.086
516.66	4.087
516.86	4.101
517.05	4.121
517.25	4.146
517.44	4.148
517.64	4.166
517.84	4.192
518.03	4.186
518.23	4.177
518.43	4.182
518.62	4.219
518.82	4.212
519.01	4.212
519.21	4.188
519.41	4.198
519.60	4.177
519.80	4.194
520.00	4.168
520.19	4.170
520.39	4.170
520.58	4.178
520.78	4.187
520.98	4.206
521.17	4.208
521.37	4.229
521.56	4.207
521.76	4.219
521.96	4.203
522.15	4.203
522.35	4.210
522.54	4.202
522.74	4.218
522.94	4.222
523.13	4.204
523.33	4.212
523.52	4.194
523.72	4.226
523.91	4.223
524.11	4.218
524.31	4.233
524.50	4.231
524.70	4.229
524.89	4.204
525.09	4.185
525.29	4.198
525.48	4.194
525.68	4.204
525.87	4.197
526.07	4.215
526.26	4.228
526.46	4.223
526.66	4.234
526.85	4.257
527.05	4.282
527.24	4.295
527.44	4.294
527.63	4.293
527.83	4.311
528.02	4.329
528.22	4.322
528.42	4.294
528.61	4.296
528.81	4.304
529.00	4.311
529.20	4.297
529.39	4.289
529.59	4.286
529.78	4.298
529.98	4.303
530.17	4.272
530.37	4.289
530.57	4.322
530.76	4.341
530.96	4.346
531.15	4.341
531.35	4.363
531.54	4.371
531.74	4.383
531.93	4.402
532.13	4.397
532.32	4.441
532.52	4.439
532.71	4.445
532.91	4.452
533.10	4.450
533.30	4.462
533.49	4.479
533.69	4.466
533.89	4.492
534.08	4.482
534.28	4.485
534.47	4.445
534.67	4.447
534.86	4.461
535.06	4.453
535.25	4.424
535.45	4.422
535.64	4.397
535.84	4.423
536.03	4.397
536.23	4.404
536.42	4.392
536.62	4.421
536.81	4.393
537.01	4.367
537.20	4.361
537.40	4.383
537.59	4.379
537.79	4.395
537.98	4.391
538.17	4.388
538.37	4.374
538.56	4.390
538.76	4.361
538.95	4.376
539.15	4.376
539.34	4.370
539.54	4.344
539.73	4.317
539.93	4.315
540.12	4.312
540.32	4.312
540.51	4.322
540.71	4.323
540.90	4.349
541.10	4.352
541.29	4.383
541.49	4.403
541.68	4.449
541.87	4.493
542.07	4.486
542.26	4.517
542.46	4.553
542.65	4.560
542.85	4.587
543.04	4.606
543.24	4.619
543.43	4.638
543.63	4.652
543.82	4.673
544.01	4.699
544.21	4.759
544.40	4.751
544.60	4.721
544.79	4.732
544.99	4.705
545.18	4.737
545.37	4.784
545.57	4.795
545.76	4.800
545.96	4.777
546.15	4.775
546.35	4.764
546.54	4.786
546.73	4.833
546.93	4.896
547.12	4.927
547.32	4.893
547.51	4.875
547.71	4.864
547.90	4.881
548.09	4.917
548.29	4.922
548.48	4.907
548.68	4.911
548.87	4.928
549.06	4.897
549.26	4.860
549.45	4.874
549.65	4.942
549.84	4.934
550.03	4.952
550.23	4.956
550.42	4.944
550.62	4.943
550.81	4.951
551.00	4.958
551.20	4.917
551.39	4.960
551.59	4.929
551.78	4.894
551.97	4.916
552.17	4.904
552.36	4.869
552.56	4.909
552.75	4.899
552.94	4.876
553.14	4.859
553.33	4.901
553.52	4.890
553.72	4.956
553.91	4.865
554.11	4.864
554.30	4.878
554.49	4.867
554.69	4.849
554.88	4.865
555.07	4.870
555.27	4.871
555.46	4.888
555.65	4.924
555.85	4.905
556.04	4.971
556.24	4.964
556.43	4.948
556.62	4.969
556.82	4.992
557.01	4.996
557.20	4.981
557.40	4.975
557.59	4.971
557.78	4.969
557.98	4.938
558.17	4.951
558.36	4.961
558.56	4.954
558.75	4.952
558.94	4.947
559.14	4.964
559.33	4.985
559.52	4.981
559.72	4.954
559.91	4.958
560.10	4.955
560.30	4.944
560.49	4.923
560.68	4.948
560.88	4.965
561.07	4.944
561.26	4.911
561.46	4.889
561.65	4.881
561.84	4.854
562.04	4.830
562.23	4.815
562.42	4.793
562.62	4.806
562.81	4.762
563.00	4.746
563.19	4.741
563.39	4.741
563.58	4.746
563.77	4.746
563.97	4.759
564.16	4.755
564.35	4.797
564.55	4.833
564.74	4.837
564.93	4.886
565.12	4.886
565.32	4.901
565.51	4.923
565.70	4.956
565.90	4.966
566.09	4.999
566.28	5.015
566.47	5.003
566.67	4.980
566.86	4.990
567.05	4.977
567.25	5.009
567.44	4.989
567.63	4.983
567.82	4.982
568.02	5.036
568.21	5.078
568.40	5.102
568.59	5.102
568.79	5.119
568.98	5.098
569.17	5.094
569.36	5.063
569.56	5.065
569.75	5.093
569.94	5.072
570.14	5.027
570.33	4.958
570.52	4.967
570.71	4.972
570.91	4.945
571.10	4.969
571.29	4.971
571.48	4.964
571.68	4.985
571.87	5.004
572.06	5.040
572.25	5.016
572.44	5.042
572.64	5.025
572.83	5.023
573.02	5.048
573.21	5.016
573.41	4.999
573.60	5.024
573.79	5.027
573.98	5.007
574.18	5.040
574.37	5.062
574.56	5.038
574.75	5.047
574.94	5.067
575.14	5.091
575.33	5.108
575.52	5.110
575.71	5.159
575.91	5.159
576.10	5.156
576.29	5.149
576.48	5.171
576.67	5.219
576.87	5.206
577.06	5.199
577.25	5.166
577.44	5.174
577.63	5.200
577.83	5.188
578.02	5.193
578.21	5.200
578.40	5.168
578.59	5.164
578.79	5.156
578.98	5.166
579.17	5.172
579.36	5.188
579.55	5.183
579.74	5.163
579.94	5.131
580.13	5.125
580.32	5.120
580.51	5.085
580.70	5.096
580.90	5.094
581.09	5.069
581.28	5.076
581.47	5.103
581.66	5.122
581.85	5.158
582.05	5.150
582.24	5.160
582.43	5.165
582.62	5.214
582.81	5.210
583.00	5.205
583.20	5.250
583.39	5.236
583.58	5.217
583.77	5.218
583.96	5.196
584.15	5.222
584.34	5.202
584.54	5.192
584.73	5.158
584.92	5.151
585.11	5.145
585.30	5.088
585.49	5.085
585.68	5.078
585.88	5.090
586.07	5.114
586.26	5.105
586.45	5.152
586.64	5.200
586.83	5.225
587.02	5.215
587.22	5.243
587.41	5.263
587.60	5.272
587.79	5.316
587.98	5.270
588.17	5.271
588.36	5.260
588.55	5.278
588.74	5.227
588.94	5.228
589.13	5.225
589.32	5.222
589.51	5.246
589.70	5.250
589.89	5.215
590.08	5.251
590.27	5.231
590.46	5.266
590.66	5.269
590.85	5.287
591.04	5.291
591.23	5.326
591.42	5.315
591.61	5.254
591.80	5.230
591.99	5.226
592.18	5.196
592.37	5.223
592.57	5.198
592.76	5.149
592.95	5.161
593.14	5.123
593.33	5.109
593.52	5.100
593.71	5.163
593.90	5.151
594.09	5.172
594.28	5.193
594.47	5.183
594.66	5.193
594.85	5.168
595.05	5.148
595.24	5.172
595.43	5.174
595.62	5.192
595.81	5.188
596.00	5.223
596.19	5.192
596.38	5.242
596.57	5.246
596.76	5.251
596.95	5.240
597.14	5.241
597.33	5.248
597.52	5.255
597.71	5.262
597.90	5.237
598.09	5.215
598.28	5.251
598.47	5.215
598.67	5.246
598.86	5.260
599.05	5.308
599.24	5.306
599.43	5.285
599.62	5.259
599.81	5.234
600.00	5.246
600.19	5.296
600.38	5.272
600.57	5.276
600.76	5.254
600.95	5.267
601.14	5.292
601.33	5.338
601.52	5.361
601.71	5.375
601.90	5.403
602.09	5.395
602.28	5.396
602.47	5.434
602.66	5.396
602.85	5.398
603.04	5.370
603.23	5.328
603.42	5.340
603.61	5.361
603.80	5.399
603.99	5.402
604.18	5.443
604.37	5.411
604.56	5.381
604.75	5.420
604.94	5.415
605.13	5.435
605.32	5.482
605.51	5.464
605.70	5.457
605.89	5.413
606.08	5.391
606.27	5.397
606.46	5.386
606.65	5.398
606.84	5.420
607.03	5.392
607.22	5.403
607.41	5.372
607.60	5.364
607.79	5.372
607.98	5.417
608.17	5.468
608.36	5.430
608.55	5.438
608.74	5.420
608.93	5.424
609.12	5.442
609.31	5.437
609.49	5.427
609.68	5.435
609.87	5.413
610.06	5.403
610.25	5.368
610.44	5.420
610.63	5.441
610.82	5.470
611.01	5.470
611.20	5.454
611.39	5.447
611.58	5.504
611.77	5.509
611.96	5.532
612.15	5.489
612.34	5.501
612.53	5.473
612.72	5.462
612.90	5.454
613.09	5.419
613.28	5.475
613.47	5.462
613.66	5.439
613.85	5.437
614.04	5.392
614.23	5.444
614.42	5.458
614.61	5.470
614.80	5.471
614.99	5.497
615.18	5.512
615.36	5.508
615.55	5.488
615.74	5.453
615.93	5.447
616.12	5.493
616.31	5.470
616.50	5.409
616.69	5.393
616.88	5.387
617.07	5.382
617.25	5.378
617.44	5.368
617.63	5.438
617.82	5.471
618.01	5.479
618.20	5.454
618.39	5.467
618.58	5.517
618.77	5.512
618.95	5.530
619.14	5.519
619.33	5.550
619.52	5.574
619.71	5.537
619.90	5.555
620.09	5.555
620.28	5.581
620.46	5.589
620.65	5.601
620.84	5.611
621.03	5.620
621.22	5.643
621.41	5.602
621.60	5.576
621.79	5.568
621.97	5.524
622.16	5.544
622.35	5.537
622.54	5.545
622.73	5.496
622.92	5.482
623.11	5.463
623.29	5.447
623.48	5.465
623.67	5.440
623.86	5.451
624.05	5.499
624.24	5.488
624.42	5.475
624.61	5.453
624.80	5.468
624.99	5.495
625.18	5.500
625.37	5.509
625.55	5.513
625.74	5.537
625.93	5.543
626.12	5.519
626.31	5.499
626.50	5.530
626.68	5.513
626.87	5.542
627.06	5.552
627.25	5.570
627.44	5.558
627.63	5.559
627.81	5.571
628.00	5.593
628.19	5.593
628.38	5.596
628.57	5.567
628.75	5.600
628.94	5.602
629.13	5.627
629.32	5.651
629.51	5.637
629.69	5.656
629.88	5.650
630.07	5.658
630.26	5.664
630.45	5.685
630.63	5.716
630.82	5.717
631.01	5.689
631.20	5.635
631.39	5.607
631.57	5.615
631.76	5.603
631.95	5.605
632.14	5.600
632.32	5.626
632.51	5.618
632.70	5.613
632.89	5.617
633.08	5.651
633.26	5.670
633.45	5.702
633.64	5.699
633.83	5.721
634.01	5.729
634.20	5.716
634.39	5.696
634.58	5.751
634.76	5.769
634.95	5.752
635.14	5.740
635.33	5.734
635.51	5.691
635.70	5.740
635.89	5.707
636.08	5.731
636.26	5.736
636.45	5.744
636.64	5.642
636.83	5.637
637.01	5.650
637.20	5.666
637.39	5.663
637.58	5.691
637.76	5.655
637.95	5.662
638.14	5.635
638.33	5.657
638.51	5.659
638.70	5.687
638.89	5.693
639.07	5.718
639.26	5.732
639.45	5.734
639.64	5.741
639.82	5.739
640.01	5.754
640.20	5.734
640.38	5.687
640.57	5.692
640.76	5.724
640.95	5.696
641.13	5.678
641.32	5.690
641.51	5.728
641.69	5.725
641.88	5.734
642.07	5.737
642.26	5.777
642.44	5.796
642.63	5.812
642.82	5.822
643.00	5.837
643.19	5.865
643.38	5.856
643.56	5.838
643.75	5.838
643.94	5.867
644.12	5.898
644.31	5.905
644.50	5.930
644.68	5.914
644.87	5.923
645.06	5.958
645.24	5.914
645.43	5.887
645.62	5.886
645.81	5.896
645.99	5.892
646.18	5.886
646.37	5.908
646.55	5.891
646.74	5.893
646.92	5.866
647.11	5.836
647.30	5.867
647.48	5.880
647.67	5.893
647.86	5.877
648.04	5.876
648.23	5.827
648.42	5.792
648.60	5.795
648.79	5.843
648.98	5.857
649.16	5.844
649.35	5.829
649.54	5.836
649.72	5.852
649.91	5.836
650.09	5.827
650.28	5.832
650.47	5.849
650.65	5.837
650.84	5.777
651.03	5.821
651.21	5.846
651.40	5.860
651.59	5.853
651.77	5.858
651.96	5.926
652.14	5.920
652.33	5.928
652.52	5.918
652.70	5.961
652.89	5.995
653.07	5.956
653.26	5.963
653.45	5.984
653.63	6.000
653.82	5.977
654.00	5.942
654.19	5.942
654.38	6.013
654.56	6.025
654.75	6.016
654.93	6.010
655.12	6.027
655.31	6.044
655.49	6.008
655.68	5.983
655.86	6.018
656.05	6.015
656.24	6.022
656.42	5.978
656.61	5.958
656.79	5.956
656.98	5.955
657.16	5.945
657.35	5.928
657.54	5.960
657.72	5.999
657.91	6.020
658.09	5.997
658.28	6.009
658.46	6.004
658.65	6.013
658.84	6.054
659.02	6.069
659.21	6.059
659.39	6.087
659.58	6.079
659.76	6.080
659.95	6.030
660.13	6.083
660.32	6.098
660.51	6.110
660.69	6.125
660.88	6.118
661.06	6.119
661.25	6.159
661.43	6.128
661.62	6.120
661.80	6.109
661.99	6.141
662.17	6.120
662.36	6.121
662.55	6.123
662.73	6.127
662.92	6.125
663.10	6.161
663.29	6.130
663.47	6.123
663.66	6.159
663.84	6.186
664.03	6.158
664.21	6.160
664.40	6.155
664.58	6.168
664.77	6.192
664.95	6.160
665.14	6.138
665.32	6.153
665.51	6.199
665.69	6.171
665.88	6.136
666.06	6.157
666.25	6.133
666.43	6.136
666.62	6.146
666.80	6.115
666.99	6.109
667.17	6.078
667.36	6.082
667.54	6.079
667.73	6.071
667.91	6.098
668.10	6.108
668.28	6.161
668.47	6.217
668.65	6.208
668.84	6.208
669.02	6.272
669.21	6.292
669.39	6.287
669.58	6.284
669.76	6.334
669.95	6.302
670.13	6.268
670.31	6.262
670.50	6.219
670.68	6.226
670.87	6.238
671.05	6.209
671.24	6.224
671.42	6.221
671.61	6.218
671.79	6.188
671.98	6.227
672.16	6.229
672.35	6.190
672.53	6.187
672.71	6.166
672.90	6.175
673.08	6.184
673.27	6.170
673.45	6.160
673.64	6.141
673.82	6.172
674.01	6.179
674.19	6.202
674.37	6.271
674.56	6.270
674.74	6.295
674.93	6.308
675.11	6.308
675.30	6.346
675.48	6.378
675.66	6.439
675.85	6.417
676.03	6.423
676.22	6.451
676.40	6.429
676.58	6.427
676.77	6.379
676.95	6.307
677.14	6.269
677.32	6.223
677.50	6.235
677.69	6.232
677.87	6.236
678.06	6.224
678.24	6.202
678.43	6.215
678.61	6.212
678.79	6.243
678.98	6.319
679.16	6.373
679.34	6.390
679.53	6.350
679.71	6.309
679.90	6.301
680.08	6.312
680.26	6.339
680.45	6.306
680.63	6.307
680.82	6.369
681.00	6.391
681.18	6.403
681.37	6.404
681.55	6.409
681.73	6.385
681.92	6.416
682.10	6.434
682.29	6.384
682.47	6.398
682.65	6.417
682.84	6.370
683.02	6.406
683.20	6.337
683.39	6.358
683.57	6.396
683.75	6.447
683.94	6.439
684.12	6.422
684.30	6.450
684.49	6.450
684.67	6.485
684.85	6.495
685.04	6.424
685.22	6.462
685.40	6.478
685.59	6.505
685.77	6.488
685.96	6.531
686.14	6.572
686.32	6.617
686.50	6.603
686.69	6.563
686.87	6.560
687.05	6.598
687.24	6.632
687.42	6.631
687.60	6.651
687.79	6.667
687.97	6.644
688.15	6.612
688.34	6.579
688.52	6.615
688.70	6.640
688.89	6.611
689.07	6.585
689.25	6.604
689.44	6.573
689.62	6.545
689.80	6.561
689.98	6.526
690.17	6.528
690.35	6.529
690.53	6.522
690.72	6.540
690.90	6.579
691.08	6.551
691.27	6.498
691.45	6.517
691.63	6.515
691.81	6.488
692.00	6.514
692.18	6.488
692.36	6.514
692.54	6.509
692.73	6.471
692.91	6.449
693.09	6.501
693.28	6.551
693.46	6.540
693.64	6.547
693.82	6.562
694.01	6.568
694.19	6.578
694.37	6.567
694.55	6.575
694.74	6.563
694.92	6.608
695.10	6.600
695.28	6.541
695.47	6.538
695.65	6.508
695.83	6.530
696.01	6.499
696.20	6.550
696.38	6.529
696.56	6.584
696.74	6.599
696.93	6.606
697.11	6.638
697.29	6.699
697.47	6.735
697.66	6.765
697.84	6.760
698.02	6.803
698.20	6.769
698.39	6.764
698.57	6.715
698.75	6.776
698.93	6.789
699.11	6.760
699.30	6.749
699.48	6.768
699.66	6.734
699.84	6.734
700.03	6.721
700.21	6.737
700.39	6.772
700.57	6.799
700.75	6.763
700.94	6.735
701.12	6.743
701.30	6.736
701.48	6.704
701.66	6.763
701.85	6.801
702.03	6.817
702.21	6.850
702.39	6.885
702.57	6.902
702.76	6.909
702.94	6.933
703.12	6.954
703.30	6.986
703.48	6.983
703.66	6.956
703.85	6.932
704.03	6.962
704.21	6.941
704.39	6.915
704.57	6.913
704.75	6.919
704.94	6.938
705.12	6.929
705.30	6.901
705.48	6.936
705.66	6.958
705.84	6.978
706.03	6.966
706.21	6.975
706.39	6.991
706.57	6.999
706.75	7.014
706.93	6.935
707.12	6.942
707.30	6.944
707.48	6.950
707.66	6.940
707.84	6.900
708.02	6.896
708.20	6.901
708.39	6.914
708.57	6.888
708.75	6.898
708.93	6.984
709.11	6.995
709.29	7.030
709.47	7.045
709.66	7.037
709.84	7.081
710.02	7.071
710.20	7.053
710.38	7.051
710.56	7.085
710.74	7.063
710.92	7.033
711.10	7.046
711.29	7.004
711.47	6.947
711.65	6.942
711.83	6.938
712.01	6.968
712.19	6.999
712.37	6.965
712.55	6.913
712.73	6.913
712.92	6.974
713.10	6.971
713.28	6.968
713.46	7.056
713.64	7.071
713.82	7.079
714.00	7.072
714.18	7.076
714.36	7.097
714.54	7.162
714.72	7.197
714.91	7.148
715.09	7.129
715.27	7.150
715.45	7.112
715.63	7.129
715.81	7.105
715.99	7.112
716.17	7.103
716.35	7.119
716.53	7.120
716.71	7.120
716.89	7.123
717.07	7.155
717.25	7.170
717.43	7.187
717.62	7.231
717.80	7.252
717.98	7.282
718.16	7.311
718.34	7.316
718.52	7.346
718.70	7.336
718.88	7.358
719.06	7.318
719.24	7.319
719.42	7.299
719.60	7.211
719.78	7.200
719.96	7.197
720.14	7.195
720.32	7.247
720.50	7.179
720.68	7.154
720.86	7.164
721.04	7.253
721.22	7.327
721.40	7.362
721.58	7.451
721.76	7.425
721.94	7.415
722.12	7.393
722.30	7.359
722.48	7.413
722.66	7.479
722.84	7.449
723.03	7.402
723.21	7.341
723.39	7.345
723.57	7.313
723.75	7.388
723.93	7.387
724.11	7.361
724.29	7.375
724.47	7.371
724.65	7.326
724.83	7.354
725.00	7.356
725.18	7.330
725.36	7.326
725.54	7.323
725.72	7.308
725.90	7.284
726.08	7.324
726.26	7.302
726.44	7.243
726.62	7.242
726.80	7.233
726.98	7.252
727.16	7.310
727.34	7.295
727.52	7.329
727.70	7.314
727.88	7.371
728.06	7.367
728.24	7.339
728.42	7.377
728.60	7.396
728.78	7.439
728.96	7.397
729.14	7.383
729.32	7.421
729.50	7.447
729.68	7.478
729.86	7.410
730.04	7.465
730.22	7.598
730.39	7.611
730.57	7.642
730.75	7.651
730.93	7.730
731.11	7.748
731.29	7.732
731.47	7.738
731.65	7.728
731.83	7.777
732.01	7.677
732.19	7.587
732.37	7.558
732.55	7.537
732.73	7.508
732.90	7.480
733.08	7.516
733.26	7.515
733.44	7.467
733.62	7.451
733.80	7.457
733.98	7.515
734.16	7.540
734.34	7.620
734.52	7.624
734.70	7.603
734.87	7.596
735.05	7.603
735.23	7.627
735.41	7.631
735.59	7.638
735.77	7.671
735.95	7.736
736.13	7.732
736.31	7.687
736.49	7.701
736.66	7.762
736.84	7.782
737.02	7.745
737.20	7.690
737.38	7.737
737.56	7.803
737.74	7.735
737.92	7.657
738.09	7.675
738.27	7.712
738.45	7.751
738.63	7.692
738.81	7.696
738.99	7.695
739.17	7.718
739.34	7.700
739.52	7.701
739.70	7.789
739.88	7.814
740.06	7.811
740.24	7.817
740.42	7.771
740.59	7.785
740.77	7.784
740.95	7.803
741.13	7.820
741.31	7.804
741.49	7.774
741.66	7.760
741.84	7.779
742.02	7.853
742.20	7.775
742.38	7.774
742.56	7.778
742.73	7.853
742.91	7.863
743.09	7.893
743.27	7.918
743.45	7.890
743.63	7.871
743.80	7.833
743.98	7.791
744.16	7.824
744.34	7.888
744.52	7.944
744.69	7.869
744.87	7.886
745.05	7.825
745.23	7.812
745.41	7.867
745.59	7.909
745.76	7.955
745.94	7.938
746.12	7.983
746.30	7.951
746.47	7.893
746.65	7.912
746.83	7.871
747.01	7.962
747.19	7.995
747.36	8.007
747.54	7.994
747.72	8.006
747.90	8.067
748.08	8.070
748.25	8.106
748.43	8.158
748.61	8.175
748.79	8.153
748.96	8.112
749.14	8.155
749.32	8.141
749.50	8.130
749.68	8.097
749.85	8.044
750.03	8.065
750.21	8.113
750.39	8.130
750.56	8.102
750.74	8.142
750.92	8.182
751.10	8.186
751.27	8.219
751.45	8.230
751.63	8.268
751.81	8.259
751.98	8.230
752.16	8.136
752.34	8.141
752.51	8.181
752.69	8.240
752.87	8.235
753.05	8.182
753.22	8.126
753.40	8.091
753.58	8.124
753.76	8.095
753.93	8.103
754.11	8.234
754.29	8.226
754.46	8.236
754.64	8.186
754.82	8.191
755.00	8.236
755.17	8.311
755.35	8.342
755.53	8.322
755.70	8.378
755.88	8.372
756.06	8.332
756.24	8.367
756.41	8.362
756.59	8.448
756.77	8.438
756.94	8.355
757.12	8.359
757.30	8.398
757.47	8.384
757.65	8.355
757.83	8.407
758.01	8.348
758.18	8.293
758.36	8.303
758.54	8.265
758.71	8.279
758.89	8.293
759.07	8.242
759.24	8.229
759.42	8.280
759.60	8.287
759.77	8.297
759.95	8.313
760.13	8.368
760.30	8.382
760.48	8.316
760.66	8.297
760.83	8.368
761.01	8.375
761.19	8.386
761.36	8.390
761.54	8.387
761.72	8.389
761.89	8.407
762.07	8.392
762.24	8.403
762.42	8.425
762.60	8.412
762.77	8.454
762.95	8.413
763.13	8.334
763.30	8.239
763.48	8.258
763.66	8.201
763.83	8.192
764.01	8.232
764.18	8.279
764.36	8.302
764.54	8.340
764.71	8.314
764.89	8.375
765.07	8.404
765.24	8.488
765.42	8.470
765.59	8.501
765.77	8.474
765.95	8.454
766.12	8.411
766.30	8.368
766.47	8.402
766.65	8.386
766.83	8.341
767.00	8.419
767.18	8.419
767.35	8.433
767.53	8.409
767.71	8.466
767.88	8.494
768.06	8.433
768.23	8.504
768.41	8.511
768.59	8.500
768.76	8.568
768.94	8.471
769.11	8.498
769.29	8.517
769.46	8.549
769.64	8.528
769.82	8.457
769.99	8.484
770.17	8.490
770.34	8.433
770.52	8.483
770.69	8.517
770.87	8.631
771.05	8.672
771.22	8.687
771.40	8.778
771.57	8.847
771.75	8.831
771.92	8.866
772.10	8.826
772.27	8.904
772.45	8.908
772.63	8.835
772.80	8.841
772.98	8.812
773.15	8.779
773.33	8.753
773.50	8.709
773.68	8.753
773.85	8.755
774.03	8.784
774.20	8.754
774.38	8.725
774.55	8.785
774.73	8.742
774.91	8.765
775.08	8.869
775.26	8.854
775.43	8.810
775.61	8.837
775.78	8.783
775.96	8.802
776.13	8.755
776.31	8.810
776.48	8.797
776.66	8.775
776.83	8.745
777.01	8.718
777.18	8.751
777.36	8.828
777.53	8.863
777.71	8.913
777.88	8.905
778.06	8.967
778.23	8.932
778.41	8.887
778.58	8.989
778.76	8.986
778.93	8.985
779.11	8.939
779.28	8.941
779.46	8.915
779.63	8.902
779.80	8.978
779.98	9.010
780.15	8.970
780.33	9.054
780.50	9.045
780.68	9.035
780.85	9.037
781.03	9.120
781.20	9.091
781.38	9.117
781.55	9.121
781.73	9.086
781.90	9.018
782.08	9.006
782.25	8.975
782.42	9.042
782.60	9.097
782.77	9.058
782.95	9.013
783.12	9.041
783.30	9.026
783.47	9.064
783.65	9.089
783.82	9.185
783.99	9.296
784.17	9.338
784.34	9.211
784.52	9.212
784.69	9.256
784.87	9.246
785.04	9.286
785.21	9.320
785.39	9.306
785.56	9.353
785.74	9.300
785.91	9.263
786.08	9.250
786.26	9.339
786.43	9.307
786.61	9.300
786.78	9.377
786.96	9.421
787.13	9.470
787.30	9.541
787.48	9.520
787.65	9.614
787.83	9.580
788.00	9.643
788.17	9.651
788.35	9.616
788.52	9.613
788.70	9.527
788.87	9.474
789.04	9.448
789.22	9.464
789.39	9.469
789.56	9.344
789.74	9.380
789.91	9.358
790.09	9.278
790.26	9.347
790.43	9.336
790.61	9.436
790.78	9.431
790.95	9.390
791.13	9.350
791.30	9.350
791.47	9.461
791.65	9.530
791.82	9.519
792.00	9.631
792.17	9.618
792.34	9.681
792.52	9.607
792.69	9.651
792.86	9.726
793.04	9.815
793.21	9.777
793.38	9.797
793.56	9.791
793.73	9.828
793.90	9.767
794.08	9.847
794.25	9.815
794.42	9.871
794.60	9.790
794.77	9.749
794.94	9.687
795.12	9.675
795.29	9.627
795.46	9.617
795.64	9.620
795.81	9.625
795.98	9.575
796.16	9.654
796.33	9.640
796.50	9.750
796.68	9.781
796.85	9.814
797.02	9.897
797.19	9.912
797.37	9.861
797.54	9.834
797.71	9.847
797.89	9.872
798.06	9.899
798.23	9.949
798.41	9.866
798.58	9.907
798.75	9.979
798.92	9.966
799.10	10.072
799.27	10.122
799.44	10.163
799.62	10.207
799.79	10.262
799.96	10.182
800.13	10.095
800.31	10.129
800.48	10.194
800.65	10.085
800.82	10.039
801.00	9.923
801.17	10.006
801.34	10.010
801.52	9.962
801.69	9.913
801.86	10.024
802.03	10.108
802.21	10.162
802.38	10.118
802.55	10.171
802.72	10.291
802.90	10.302
803.07	10.312
803.24	10.202
803.41	10.305
803.59	10.336
803.76	10.287
803.93	10.301
804.10	10.366
804.27	10.399
804.45	10.398
804.62	10.336
804.79	10.399
804.96	10.345
805.14	10.518
805.31	10.449
805.48	10.548
805.65	10.617
805.82	10.660
806.00	10.608
806.17	10.669
806.34	10.681
806.51	10.660
806.69	10.619
806.86	10.589
807.03	10.579
807.20	10.606
807.37	10.474
807.55	10.428
807.72	10.324
807.89	10.435
808.06	10.416
808.23	10.545
808.41	10.597
808.58	10.660
808.75	10.746
808.92	10.656
809.09	10.760
809.26	10.823
809.44	10.780
809.61	10.836
809.78	10.703
809.95	10.672
810.12	10.655
810.30	10.677
810.47	10.782
810.64	10.809
810.81	11.040
810.98	11.007
811.15	11.026
811.33	11.031
811.50	11.070
811.67	11.040
811.84	11.083
812.01	10.887
812.18	10.825
812.35	10.748
812.53	10.739
812.70	10.615
812.87	10.592
813.04	10.691
813.21	10.696
813.38	10.746
813.55	10.812
813.73	10.842
813.90	11.006
814.07	11.007
814.24	11.161
814.41	11.137
814.58	11.041
814.75	10.951
814.93	10.824
815.10	10.940
815.27	10.963
815.44	10.986
815.61	10.920
815.78	11.027
815.95	11.087
816.12	10.962
816.29	11.038
816.47	11.181
816.64	11.298
816.81	11.391
816.98	11.373
817.15	11.292
817.32	11.199
817.49	11.197
817.66	11.101
817.83	11.096
818.00	11.037
818.18	11.049
818.35	11.033
818.52	11.102
818.69	11.090
818.86	10.924
819.03	10.914
819.20	11.011
819.37	11.006
819.54	10.955
819.71	11.038
819.88	11.070
820.05	11.018
820.23	11.029
820.40	11.052
820.57	10.987
820.74	11.143
820.91	11.177
821.08	11.304
821.25	11.290
821.42	11.321
821.59	11.243
821.76	11.419
821.93	11.502
822.10	11.565
822.27	11.548
822.44	11.642
822.61	11.652
822.78	11.769
822.95	11.649
823.12	11.692
823.29	11.645
823.47	11.620
823.64	11.492
823.81	11.471
823.98	11.511
824.15	11.535
824.32	11.397
824.49	11.347
824.66	11.324
824.83	11.452
825.00	11.477
825.17	11.559
825.34	11.649
825.51	11.716
825.68	11.698
825.85	11.602
826.02	11.645
826.19	11.793
826.36	11.774
826.53	11.801
826.70	11.709
826.87	11.639
827.04	11.676
827.21	11.700
827.38	11.546
827.55	11.596
827.72	11.595
827.89	11.499
828.06	11.537
828.23	11.658
828.40	11.723
828.57	11.644
828.74	11.748
828.91	11.772
829.08	11.723
829.25	11.974
829.42	11.967
829.59	12.083
829.76	12.173
829.93	12.140
830.10	12.107
830.27	11.989
830.44	12.119
830.60	12.107
830.77	11.992
830.94	12.006
831.11	11.867
831.28	11.962
831.45	11.793
831.62	11.773
831.79	11.837
831.96	11.989
832.13	11.919
832.30	12.021
832.47	11.948
832.64	12.070
832.81	12.126
832.98	12.076
833.15	11.991
833.32	12.109
833.49	12.034
833.65	11.809
833.82	11.663
833.99	11.701
834.16	11.660
834.33	11.795
834.50	11.882
834.67	12.016
834.84	12.105
835.01	12.095
835.18	12.056
835.35	12.169
835.52	12.344
835.69	12.475
835.85	12.580
836.02	12.529
836.19	12.501
836.36	12.435
836.53	12.156
836.70	12.323
836.87	12.329
837.04	12.380
837.21	12.375
837.38	12.443
837.54	12.338
837.71	12.308
837.88	12.425
838.05	12.403
838.22	12.389
838.39	12.566
838.56	12.568
838.73	12.715
838.89	12.799
839.06	12.767
839.23	12.664
839.40	12.785
839.57	12.792
839.74	12.588
839.91	12.719
840.08	12.684
840.24	12.841
840.41	12.671
840.58	12.590
840.75	12.496
840.92	12.433
841.09	12.456
841.26	12.396
841.42	12.417
841.59	12.586
841.76	12.507
841.93	12.633
842.10	12.516
842.27	12.696
842.43	12.670
842.60	12.767
842.77	12.737
842.94	12.799
843.11	12.643
843.28	12.649
843.44	12.676
843.61	12.712
843.78	12.574
843.95	12.749
844.12	12.675
844.28	12.576
844.45	12.538
844.62	12.612
844.79	12.445
844.96	12.695
845.13	12.658
845.29	12.663
845.46	12.852
845.63	13.012
845.80	12.703
845.97	12.572
846.13	12.838
846.30	13.047
846.47	13.276
846.64	13.615
846.81	13.588
846.97	13.647
847.14	13.627
847.31	13.436
847.48	13.530
847.64	13.760
847.81	13.741
847.98	13.626
848.15	13.331
848.32	13.338
848.48	13.376
848.65	13.442
848.82	13.729
848.99	13.902
849.15	13.753
849.32	13.579
849.49	13.380
849.66	13.404
849.82	13.364
849.99	13.612
850.16	13.441
850.33	13.232
850.49	13.099
850.66	12.828
850.83	12.612
851.00	12.719
851.16	12.805
851.33	12.921
851.50	13.217
851.67	13.340
851.83	13.329
852.00	13.614
852.17	13.729
852.34	14.064
852.50	14.171
852.67	14.393
852.84	14.467
853.01	14.546
853.17	14.584
853.34	14.214
853.51	14.248
853.67	14.303
853.84	14.111
854.01	13.940
854.18	13.500
854.34	13.219
854.51	13.189
854.68	13.164
854.84	13.075
855.01	13.199
855.18	13.690
855.34	13.734
855.51	13.655
855.68	13.507
855.85	13.827
856.01	14.072
856.18	14.513
856.35	14.344
856.51	14.339
856.68	14.405
856.85	14.209
857.01	13.921
857.18	13.822
857.35	13.817
857.51	14.061
857.68	13.906
857.85	14.025
858.01	13.861
858.18	14.027
858.35	14.221
858.51	14.246
858.68	14.599
858.85	14.745
859.01	14.847
859.18	14.939
859.35	14.915
859.51	15.083
859.68	14.934
859.85	14.874
860.01	14.758
860.18	14.755
860.35	14.865
860.51	14.743
860.68	14.774
860.84	14.723
861.01	14.675
861.18	14.608
861.34	14.525
861.51	14.521
861.68	14.797
861.84	14.786
862.01	14.661
862.18	14.467
862.34	14.414
862.51	14.500
862.67	14.437
862.84	14.409
863.01	14.602
863.17	14.459
863.34	14.539
863.50	14.314
863.67	14.502
863.84	14.542
864.00	14.572
864.17	14.505
864.33	14.234
864.50	14.240
864.67	14.259
864.83	14.058
865.00	14.243
865.16	14.374
865.33	14.426
865.50	14.312
865.66	14.311
865.83	14.322
865.99	14.361
866.16	14.383
866.33	14.155
866.49	14.124
866.66	13.890
866.82	13.863
866.99	13.889
867.15	13.700
867.32	13.663
867.49	13.731
867.65	13.716
867.82	13.654
867.98	13.695
868.15	14.045
868.31	14.390
868.48	14.607
868.64	14.824
868.81	14.624
868.98	14.743
869.14	14.704
869.31	14.842
869.47	14.970
869.64	15.200
869.80	15.096
869.97	14.937
870.13	14.785
870.30	14.779
870.46	14.551
870.63	14.470
870.79	14.473
870.96	14.825
871.12	14.633
871.29	14.648
871.46	14.460
871.62	14.672
871.79	14.583
871.95	14.249
872.12	14.291
872.28	14.241
872.45	14.397
872.61	14.370
872.78	14.254
872.94	14.190
873.11	13.873
873.27	13.892
873.44	13.846
873.60	14.065
873.77	14.281
873.93	14.482
874.10	14.485
874.26	14.415
874.43	14.403
874.59	14.188
874.76	14.302
874.92	14.604
875.09	14.557
875.25	14.551
875.41	14.377
875.58	14.340
875.74	14.310
875.91	14.280
876.07	14.577
876.24	14.734
876.40	14.954
876.57	14.798
876.73	14.733
876.90	14.727
877.06	14.719
877.23	14.884
877.39	14.922
877.56	14.724
877.72	14.809
877.88	14.604
878.05	14.593
878.21	14.446
878.38	14.602
878.54	14.545
878.71	14.778
878.87	14.744
879.04	14.895
879.20	15.008
879.36	15.218
879.53	15.162
879.69	15.035
879.86	14.886
880.02	16.164
880.19	15.991
880.35	14.261
880.51	13.353
880.68	13.611
>>>>>End Processed Spectral Data<<<<<
