# Supplementary material for: Structure and pigment make the eyed elater’s eyespots black
Source: PeerJ. 2020 Jan 13;8:e8161. doi: 10.7717/peerj.8161 (PMC6964691; doi:10.7717/peerj.8161)
Supplement: Supplemental Information 3 — 42 text files with reflectance spectra and 1 R script text file [file peerj-08-8161-s003.zip › beetle/90_black_VTEC000005068.txt]

SpectraSuite Data File
++++++++++++++++++++++++++++++++++++
Date: Sun Feb 03 12:43:33 EST 2019
User: Paul
Dark Spectrum Present: Yes
Reference Spectrum Present: Yes
Number of Sampled Component Spectra: 1
Spectrometers: USB4C01401
Integration Time (usec): 40000 (USB4C01401)
Spectra Averaged: 5 (USB4C01401)
Boxcar Smoothing: 5 (USB4C01401)
Correct for Electrical Dark: No (USB4C01401)
Strobe/Lamp Enabled: No (USB4C01401)
Correct for Detector Non-linearity: No (USB4C01401)
Correct for Stray Light: No (USB4C01401)
Number of Pixels in Processed Spectrum: 3648
>>>>>Begin Processed Spectral Data<<<<<
179.04	121.053
179.26	121.053
179.47	121.053
179.69	32.558
179.90	81.739
180.12	124.275
180.33	137.260
180.55	151.585
180.76	159.744
180.98	135.731
181.19	170.423
181.41	129.146
181.62	139.560
181.84	64.774
182.05	35.420
182.27	25.300
182.48	21.257
182.70	21.184
182.91	17.886
183.13	14.681
183.34	11.681
183.56	8.480
183.77	6.985
183.99	8.175
184.20	7.519
184.41	7.954
184.63	8.186
184.84	7.182
185.06	6.106
185.27	6.680
185.49	8.025
185.70	8.641
185.92	8.522
186.13	9.419
186.35	6.949
186.56	9.218
186.78	8.930
186.99	8.934
187.21	9.871
187.42	9.759
187.64	9.357
187.85	7.483
188.06	6.551
188.28	6.943
188.49	6.259
188.71	8.795
188.92	7.710
189.14	7.849
189.35	7.041
189.57	6.625
189.78	6.611
190.00	6.536
190.21	6.555
190.42	7.746
190.64	9.301
190.85	9.545
191.07	9.236
191.28	10.645
191.50	10.561
191.71	10.358
191.93	11.051
192.14	11.575
192.36	10.786
192.57	11.348
192.78	10.521
193.00	8.576
193.21	8.518
193.43	8.318
193.64	7.114
193.86	8.065
194.07	9.170
194.28	9.377
194.50	8.448
194.71	8.831
194.93	7.542
195.14	9.065
195.36	9.283
195.57	9.727
195.78	9.236
196.00	9.790
196.21	10.038
196.43	10.264
196.64	9.295
196.86	10.522
197.07	8.954
197.28	10.271
197.50	8.970
197.71	9.422
197.93	8.959
198.14	9.092
198.36	9.109
198.57	7.723
198.78	7.893
199.00	8.322
199.21	8.480
199.43	9.388
199.64	8.828
199.85	8.806
200.07	9.523
200.28	9.834
200.50	10.575
200.71	8.956
200.92	8.980
201.14	9.008
201.35	8.957
201.57	7.667
201.78	9.298
201.99	10.055
202.21	10.287
202.42	8.537
202.64	8.552
202.85	7.558
203.06	6.805
203.28	8.286
203.49	7.166
203.71	6.223
203.92	7.179
204.13	4.548
204.35	5.048
204.56	4.534
204.78	6.409
204.99	6.210
205.20	7.003
205.42	7.954
205.63	8.327
205.85	8.862
206.06	10.581
206.27	10.703
206.49	12.101
206.70	10.782
206.91	11.080
207.13	10.955
207.34	10.178
207.56	9.305
207.77	10.882
207.98	10.267
208.20	10.958
208.41	10.623
208.62	10.842
208.84	10.493
209.05	11.433
209.27	13.015
209.48	13.183
209.69	14.626
209.91	15.366
210.12	15.144
210.33	14.194
210.55	14.089
210.76	13.088
210.97	11.391
211.19	11.797
211.40	10.873
211.61	9.592
211.83	9.208
212.04	9.077
212.26	9.508
212.47	8.571
212.68	9.841
212.90	9.606
213.11	10.230
213.32	12.094
213.54	11.487
213.75	12.098
213.96	12.138
214.18	12.882
214.39	10.673
214.60	9.057
214.82	8.504
215.03	7.112
215.24	6.764
215.46	6.469
215.67	6.090
215.88	6.420
216.10	5.691
216.31	5.186
216.52	4.141
216.74	5.339
216.95	6.265
217.16	6.740
217.38	6.472
217.59	7.675
217.80	7.452
218.02	6.290
218.23	7.145
218.44	8.076
218.66	8.941
218.87	9.172
219.08	9.004
219.30	8.430
219.51	8.670
219.72	8.547
219.94	7.879
220.15	8.390
220.36	8.947
220.58	8.287
220.79	7.949
221.00	7.609
221.22	7.137
221.43	7.311
221.64	7.376
221.85	7.659
222.07	7.769
222.28	7.486
222.49	7.113
222.71	6.930
222.92	6.777
223.13	6.971
223.35	6.832
223.56	6.803
223.77	6.824
223.99	6.886
224.20	6.634
224.41	6.569
224.62	6.612
224.84	6.474
225.05	6.584
225.26	6.517
225.48	6.348
225.69	6.311
225.90	6.223
226.11	6.055
226.33	5.901
226.54	5.823
226.75	5.788
226.97	5.810
227.18	5.896
227.39	5.638
227.60	5.882
227.82	5.769
228.03	5.686
228.24	5.670
228.46	5.693
228.67	5.722
228.88	5.733
229.09	5.630
229.31	5.509
229.52	5.379
229.73	5.446
229.95	5.236
230.16	5.175
230.37	5.208
230.58	5.190
230.80	5.068
231.01	4.967
231.22	4.863
231.43	4.884
231.65	4.866
231.86	4.866
232.07	4.826
232.28	4.842
232.50	4.806
232.71	4.680
232.92	4.678
233.14	4.691
233.35	4.634
233.56	4.568
233.77	4.579
233.99	4.572
234.20	4.526
234.41	4.455
234.62	4.375
234.84	4.409
235.05	4.486
235.26	4.434
235.47	4.372
235.69	4.331
235.90	4.374
236.11	4.353
236.32	4.314
236.53	4.314
236.75	4.295
236.96	4.282
237.17	4.172
237.38	4.077
237.60	4.045
237.81	4.084
238.02	4.113
238.23	4.025
238.45	3.968
238.66	3.970
238.87	3.953
239.08	3.954
239.30	3.938
239.51	3.953
239.72	3.959
239.93	3.973
240.14	3.932
240.36	3.942
240.57	3.990
240.78	3.999
240.99	3.991
241.21	3.989
241.42	3.947
241.63	3.915
241.84	3.912
242.05	3.917
242.27	3.898
242.48	3.877
242.69	3.845
242.90	3.824
243.11	3.821
243.33	3.801
243.54	3.783
243.75	3.768
243.96	3.760
244.18	3.755
244.39	3.747
244.60	3.703
244.81	3.717
245.02	3.702
245.24	3.669
245.45	3.657
245.66	3.641
245.87	3.644
246.08	3.635
246.30	3.625
246.51	3.603
246.72	3.585
246.93	3.603
247.14	3.567
247.35	3.558
247.57	3.548
247.78	3.526
247.99	3.508
248.20	3.477
248.41	3.488
248.63	3.486
248.84	3.479
249.05	3.466
249.26	3.455
249.47	3.479
249.68	3.468
249.90	3.462
250.11	3.463
250.32	3.456
250.53	3.432
250.74	3.411
250.96	3.410
251.17	3.422
251.38	3.426
251.59	3.436
251.80	3.406
252.01	3.385
252.23	3.379
252.44	3.365
252.65	3.367
252.86	3.385
253.07	3.378
253.28	3.362
253.50	3.355
253.71	3.340
253.92	3.328
254.13	3.313
254.34	3.329
254.55	3.346
254.76	3.325
254.98	3.298
255.19	3.291
255.40	3.288
255.61	3.294
255.82	3.287
256.03	3.278
256.25	3.259
256.46	3.263
256.67	3.255
256.88	3.228
257.09	3.247
257.30	3.251
257.51	3.242
257.73	3.235
257.94	3.223
258.15	3.210
258.36	3.198
258.57	3.202
258.78	3.205
258.99	3.195
259.20	3.202
259.42	3.181
259.63	3.170
259.84	3.162
260.05	3.155
260.26	3.153
260.47	3.151
260.68	3.149
260.90	3.151
261.11	3.137
261.32	3.145
261.53	3.127
261.74	3.133
261.95	3.149
262.16	3.161
262.37	3.172
262.58	3.173
262.80	3.161
263.01	3.162
263.22	3.154
263.43	3.163
263.64	3.152
263.85	3.160
264.06	3.140
264.27	3.121
264.48	3.103
264.70	3.105
264.91	3.085
265.12	3.078
265.33	3.072
265.54	3.069
265.75	3.062
265.96	3.068
266.17	3.061
266.38	3.060
266.59	3.071
266.81	3.073
267.02	3.054
267.23	3.073
267.44	3.060
267.65	3.068
267.86	3.057
268.07	3.052
268.28	3.028
268.49	3.006
268.70	2.995
268.91	2.990
269.13	2.998
269.34	3.007
269.55	2.988
269.76	2.989
269.97	2.980
270.18	2.977
270.39	2.965
270.60	2.968
270.81	2.976
271.02	2.968
271.23	2.954
271.44	2.945
271.65	2.940
271.87	2.925
272.08	2.920
272.29	2.916
272.50	2.901
272.71	2.899
272.92	2.900
273.13	2.902
273.34	2.902
273.55	2.908
273.76	2.892
273.97	2.882
274.18	2.887
274.39	2.886
274.60	2.872
274.81	2.868
275.02	2.854
275.24	2.852
275.45	2.851
275.66	2.850
275.87	2.846
276.08	2.843
276.29	2.840
276.50	2.835
276.71	2.834
276.92	2.826
277.13	2.826
277.34	2.837
277.55	2.824
277.76	2.819
277.97	2.831
278.18	2.827
278.39	2.821
278.60	2.821
278.81	2.835
279.02	2.835
279.23	2.840
279.44	2.844
279.65	2.844
279.86	2.832
280.08	2.827
280.29	2.827
280.50	2.827
280.71	2.830
280.92	2.822
281.13	2.811
281.34	2.813
281.55	2.813
281.76	2.822
281.97	2.820
282.18	2.822
282.39	2.818
282.60	2.811
282.81	2.802
283.02	2.806
283.23	2.820
283.44	2.820
283.65	2.817
283.86	2.832
284.07	2.819
284.28	2.827
284.49	2.858
284.70	2.853
284.91	2.852
285.12	2.851
285.33	2.863
285.54	2.847
285.75	2.855
285.96	2.875
286.17	2.862
286.38	2.866
286.59	2.864
286.80	2.860
287.01	2.872
287.22	2.861
287.43	2.876
287.64	2.874
287.85	2.887
288.06	2.880
288.27	2.864
288.48	2.878
288.69	2.885
288.90	2.869
289.11	2.854
289.32	2.853
289.53	2.869
289.74	2.851
289.95	2.851
290.16	2.844
290.37	2.850
290.58	2.856
290.79	2.853
291.00	2.854
291.21	2.863
291.42	2.878
291.63	2.878
291.83	2.878
292.04	2.879
292.25	2.883
292.46	2.880
292.67	2.877
292.88	2.871
293.09	2.863
293.30	2.856
293.51	2.853
293.72	2.844
293.93	2.834
294.14	2.828
294.35	2.830
294.56	2.825
294.77	2.822
294.98	2.826
295.19	2.822
295.40	2.821
295.61	2.819
295.82	2.824
296.03	2.819
296.24	2.833
296.45	2.825
296.66	2.824
296.86	2.815
297.07	2.819
297.28	2.817
297.49	2.818
297.70	2.824
297.91	2.827
298.12	2.820
298.33	2.822
298.54	2.811
298.75	2.823
298.96	2.825
299.17	2.827
299.38	2.827
299.59	2.830
299.80	2.824
300.00	2.816
300.21	2.813
300.42	2.806
300.63	2.802
300.84	2.800
301.05	2.790
301.26	2.785
301.47	2.788
301.68	2.778
301.89	2.762
302.10	2.765
302.31	2.765
302.52	2.770
302.72	2.785
302.93	2.783
303.14	2.784
303.35	2.789
303.56	2.793
303.77	2.786
303.98	2.792
304.19	2.801
304.40	2.799
304.61	2.799
304.82	2.790
305.02	2.780
305.23	2.781
305.44	2.797
305.65	2.792
305.86	2.787
306.07	2.796
306.28	2.804
306.49	2.795
306.70	2.804
306.91	2.805
307.11	2.809
307.32	2.818
307.53	2.828
307.74	2.817
307.95	2.825
308.16	2.828
308.37	2.826
308.58	2.817
308.79	2.828
308.99	2.819
309.20	2.829
309.41	2.821
309.62	2.811
309.83	2.805
310.04	2.806
310.25	2.799
310.46	2.805
310.66	2.802
310.87	2.805
311.08	2.801
311.29	2.810
311.50	2.812
311.71	2.820
311.92	2.825
312.12	2.830
312.33	2.835
312.54	2.838
312.75	2.842
312.96	2.834
313.17	2.836
313.38	2.844
313.59	2.850
313.79	2.841
314.00	2.840
314.21	2.841
314.42	2.828
314.63	2.831
314.84	2.840
315.04	2.835
315.25	2.853
315.46	2.854
315.67	2.849
315.88	2.837
316.09	2.848
316.30	2.846
316.50	2.845
316.71	2.856
316.92	2.858
317.13	2.861
317.34	2.875
317.55	2.877
317.75	2.865
317.96	2.868
318.17	2.863
318.38	2.864
318.59	2.874
318.80	2.877
319.00	2.887
319.21	2.882
319.42	2.876
319.63	2.867
319.84	2.861
320.05	2.885
320.25	2.889
320.46	2.912
320.67	2.912
320.88	2.903
321.09	2.909
321.29	2.908
321.50	2.919
321.71	2.934
321.92	2.940
322.13	2.947
322.34	2.949
322.54	2.961
322.75	2.957
322.96	2.958
323.17	2.969
323.38	2.964
323.58	2.961
323.79	2.963
324.00	2.951
324.21	2.953
324.42	2.953
324.62	2.951
324.83	2.955
325.04	2.962
325.25	2.958
325.46	2.969
325.66	2.978
325.87	2.989
326.08	2.988
326.29	2.989
326.50	2.991
326.70	2.996
326.91	2.995
327.12	2.986
327.33	2.985
327.53	2.996
327.74	2.988
327.95	2.992
328.16	2.986
328.37	2.995
328.57	3.004
328.78	3.008
328.99	3.013
329.20	3.008
329.41	3.019
329.61	3.022
329.82	3.022
330.03	3.042
330.24	3.050
330.44	3.058
330.65	3.049
330.86	3.048
331.07	3.057
331.27	3.063
331.48	3.066
331.69	3.059
331.90	3.051
332.10	3.057
332.31	3.060
332.52	3.056
332.73	3.059
332.93	3.063
333.14	3.082
333.35	3.059
333.56	3.057
333.76	3.066
333.97	3.073
334.18	3.084
334.39	3.084
334.59	3.071
334.80	3.081
335.01	3.074
335.22	3.081
335.42	3.062
335.63	3.074
335.84	3.066
336.05	3.070
336.25	3.065
336.46	3.057
336.67	3.050
336.88	3.050
337.08	3.043
337.29	3.053
337.50	3.053
337.71	3.061
337.91	3.064
338.12	3.076
338.33	3.072
338.53	3.082
338.74	3.092
338.95	3.095
339.16	3.099
339.36	3.100
339.57	3.097
339.78	3.102
339.98	3.106
340.19	3.111
340.40	3.118
340.61	3.126
340.81	3.123
341.02	3.115
341.23	3.121
341.43	3.114
341.64	3.126
341.85	3.125
342.06	3.124
342.26	3.118
342.47	3.112
342.68	3.106
342.88	3.098
343.09	3.107
343.30	3.117
343.51	3.106
343.71	3.109
343.92	3.102
344.13	3.098
344.33	3.098
344.54	3.097
344.75	3.103
344.95	3.102
345.16	3.114
345.37	3.107
345.57	3.111
345.78	3.118
345.99	3.127
346.19	3.137
346.40	3.157
346.61	3.164
346.82	3.180
347.02	3.183
347.23	3.182
347.44	3.183
347.64	3.176
347.85	3.174
348.06	3.173
348.26	3.169
348.47	3.158
348.68	3.143
348.88	3.137
349.09	3.132
349.30	3.135
349.50	3.143
349.71	3.151
349.92	3.162
350.12	3.171
350.33	3.185
350.54	3.188
350.74	3.196
350.95	3.197
351.16	3.187
351.36	3.192
351.57	3.192
351.77	3.186
351.98	3.185
352.19	3.188
352.39	3.192
352.60	3.177
352.81	3.176
353.01	3.180
353.22	3.192
353.43	3.209
353.63	3.215
353.84	3.221
354.05	3.231
354.25	3.234
354.46	3.231
354.67	3.237
354.87	3.257
355.08	3.245
355.28	3.248
355.49	3.238
355.70	3.234
355.90	3.232
356.11	3.233
356.32	3.236
356.52	3.230
356.73	3.235
356.93	3.227
357.14	3.231
357.35	3.253
357.55	3.250
357.76	3.251
357.97	3.247
358.17	3.238
358.38	3.238
358.58	3.230
358.79	3.232
359.00	3.245
359.20	3.243
359.41	3.232
359.61	3.229
359.82	3.229
360.03	3.227
360.23	3.241
360.44	3.254
360.64	3.251
360.85	3.248
361.06	3.254
361.26	3.236
361.47	3.246
361.67	3.255
361.88	3.259
362.09	3.252
362.29	3.256
362.50	3.262
362.70	3.264
362.91	3.273
363.12	3.282
363.32	3.296
363.53	3.301
363.73	3.290
363.94	3.295
364.15	3.301
364.35	3.313
364.56	3.325
364.76	3.330
364.97	3.332
365.17	3.326
365.38	3.344
365.59	3.339
365.79	3.356
366.00	3.368
366.20	3.372
366.41	3.376
366.61	3.366
366.82	3.365
367.03	3.362
367.23	3.362
367.44	3.369
367.64	3.361
367.85	3.351
368.05	3.353
368.26	3.345
368.47	3.358
368.67	3.360
368.88	3.389
369.08	3.390
369.29	3.382
369.49	3.383
369.70	3.397
369.90	3.412
370.11	3.424
370.31	3.422
370.52	3.432
370.73	3.414
370.93	3.414
371.14	3.428
371.34	3.429
371.55	3.434
371.75	3.441
371.96	3.428
372.16	3.412
372.37	3.403
372.57	3.399
372.78	3.397
372.99	3.401
373.19	3.394
373.40	3.376
373.60	3.383
373.81	3.394
374.01	3.388
374.22	3.391
374.42	3.389
374.63	3.393
374.83	3.409
375.04	3.404
375.24	3.396
375.45	3.404
375.65	3.390
375.86	3.391
376.06	3.400
376.27	3.402
376.47	3.400
376.68	3.408
376.88	3.408
377.09	3.402
377.29	3.420
377.50	3.440
377.70	3.439
377.91	3.451
378.11	3.451
378.32	3.442
378.52	3.451
378.73	3.460
378.93	3.464
379.14	3.462
379.34	3.464
379.55	3.461
379.75	3.470
379.96	3.472
380.16	3.476
380.37	3.480
380.57	3.474
380.78	3.483
380.98	3.498
381.19	3.497
381.39	3.516
381.60	3.506
381.80	3.512
382.01	3.494
382.21	3.501
382.42	3.502
382.62	3.499
382.83	3.505
383.03	3.507
383.24	3.497
383.44	3.495
383.65	3.497
383.85	3.509
384.06	3.512
384.26	3.524
384.47	3.532
384.67	3.537
384.87	3.548
385.08	3.545
385.28	3.537
385.49	3.530
385.69	3.531
385.90	3.538
386.10	3.539
386.31	3.547
386.51	3.552
386.72	3.550
386.92	3.539
387.13	3.549
387.33	3.560
387.53	3.567
387.74	3.564
387.94	3.565
388.15	3.565
388.35	3.594
388.56	3.583
388.76	3.593
388.97	3.590
389.17	3.606
389.37	3.611
389.58	3.609
389.78	3.609
389.99	3.620
390.19	3.633
390.40	3.621
390.60	3.594
390.80	3.603
391.01	3.588
391.21	3.605
391.42	3.607
391.62	3.589
391.83	3.601
392.03	3.611
392.23	3.615
392.44	3.609
392.64	3.619
392.85	3.616
393.05	3.627
393.26	3.635
393.46	3.627
393.66	3.623
393.87	3.628
394.07	3.636
394.28	3.626
394.48	3.626
394.68	3.646
394.89	3.647
395.09	3.655
395.30	3.644
395.50	3.650
395.70	3.644
395.91	3.658
396.11	3.654
396.32	3.640
396.52	3.655
396.72	3.673
396.93	3.659
397.13	3.659
397.34	3.652
397.54	3.635
397.74	3.608
397.95	3.607
398.15	3.591
398.36	3.603
398.56	3.610
398.76	3.598
398.97	3.580
399.17	3.583
399.37	3.593
399.58	3.619
399.78	3.641
399.99	3.647
400.19	3.664
400.39	3.685
400.60	3.689
400.80	3.707
401.00	3.717
401.21	3.728
401.41	3.752
401.62	3.733
401.82	3.722
402.02	3.719
402.23	3.749
402.43	3.751
402.63	3.748
402.84	3.763
403.04	3.742
403.24	3.739
403.45	3.749
403.65	3.712
403.86	3.733
404.06	3.742
404.26	3.735
404.47	3.737
404.67	3.745
404.87	3.751
405.08	3.747
405.28	3.757
405.48	3.758
405.69	3.750
405.89	3.778
406.09	3.771
406.30	3.761
406.50	3.786
406.70	3.794
406.91	3.792
407.11	3.798
407.31	3.793
407.52	3.799
407.72	3.804
407.92	3.800
408.13	3.807
408.33	3.826
408.53	3.847
408.74	3.834
408.94	3.835
409.14	3.826
409.35	3.835
409.55	3.855
409.75	3.871
409.96	3.889
410.16	3.900
410.36	3.902
410.57	3.889
410.77	3.878
410.97	3.891
411.18	3.863
411.38	3.871
411.58	3.849
411.78	3.844
411.99	3.824
412.19	3.809
412.39	3.796
412.60	3.789
412.80	3.796
413.00	3.798
413.21	3.799
413.41	3.821
413.61	3.812
413.81	3.819
414.02	3.810
414.22	3.830
414.42	3.837
414.63	3.860
414.83	3.864
415.03	3.856
415.23	3.857
415.44	3.866
415.64	3.863
415.84	3.882
416.05	3.890
416.25	3.886
416.45	3.867
416.65	3.878
416.86	3.880
417.06	3.877
417.26	3.888
417.47	3.884
417.67	3.894
417.87	3.890
418.07	3.901
418.28	3.902
418.48	3.908
418.68	3.918
418.88	3.919
419.09	3.919
419.29	3.930
419.49	3.945
419.69	3.961
419.90	3.949
420.10	3.962
420.30	3.934
420.50	3.936
420.71	3.940
420.91	3.932
421.11	3.909
421.31	3.907
421.52	3.894
421.72	3.867
421.92	3.855
422.12	3.854
422.33	3.849
422.53	3.853
422.73	3.879
422.93	3.875
423.14	3.892
423.34	3.934
423.54	3.954
423.74	3.965
423.95	4.021
424.15	4.040
424.35	4.047
424.55	4.050
424.76	4.059
424.96	4.051
425.16	4.075
425.36	4.081
425.56	4.048
425.77	4.023
425.97	4.028
426.17	3.997
426.37	4.008
426.58	4.014
426.78	4.047
426.98	4.052
427.18	4.018
427.38	4.013
427.59	3.977
427.79	3.971
427.99	3.993
428.19	3.984
428.39	3.955
428.60	3.932
428.80	3.920
429.00	3.892
429.20	3.899
429.40	3.906
429.61	3.909
429.81	3.937
430.01	3.950
430.21	3.947
430.41	3.959
430.62	3.990
430.82	4.000
431.02	3.999
431.22	4.009
431.42	4.007
431.63	4.029
431.83	4.019
432.03	4.014
432.23	4.017
432.43	4.006
432.64	4.011
432.84	4.019
433.04	4.020
433.24	4.018
433.44	4.005
433.64	4.008
433.85	4.011
434.05	4.023
434.25	4.029
434.45	4.025
434.65	4.038
434.85	4.042
435.06	4.038
435.26	4.036
435.46	4.058
435.66	4.055
435.86	4.080
436.06	4.085
436.27	4.116
436.47	4.107
436.67	4.116
436.87	4.116
437.07	4.127
437.27	4.142
437.47	4.162
437.68	4.159
437.88	4.195
438.08	4.185
438.28	4.186
438.48	4.170
438.68	4.189
438.89	4.199
439.09	4.227
439.29	4.237
439.49	4.261
439.69	4.273
439.89	4.289
440.09	4.303
440.29	4.317
440.50	4.308
440.70	4.296
440.90	4.298
441.10	4.320
441.30	4.304
441.50	4.310
441.70	4.312
441.90	4.320
442.11	4.289
442.31	4.295
442.51	4.311
442.71	4.334
442.91	4.362
443.11	4.367
443.31	4.357
443.51	4.378
443.72	4.397
443.92	4.354
444.12	4.336
444.32	4.371
444.52	4.371
444.72	4.363
444.92	4.389
445.12	4.407
445.32	4.441
445.53	4.453
445.73	4.480
445.93	4.473
446.13	4.504
446.33	4.538
446.53	4.556
446.73	4.578
446.93	4.599
447.13	4.619
447.33	4.597
447.53	4.589
447.74	4.628
447.94	4.628
448.14	4.667
448.34	4.695
448.54	4.708
448.74	4.727
448.94	4.723
449.14	4.730
449.34	4.749
449.54	4.779
449.74	4.799
449.94	4.794
450.14	4.782
450.35	4.752
450.55	4.747
450.75	4.775
450.95	4.824
451.15	4.867
451.35	4.899
451.55	4.881
451.75	4.895
451.95	4.907
452.15	4.910
452.35	4.930
452.55	4.955
452.75	4.997
452.95	4.984
453.15	4.961
453.35	4.947
453.56	4.945
453.76	4.953
453.96	4.965
454.16	4.951
454.36	4.979
454.56	5.015
454.76	5.006
454.96	4.982
455.16	4.983
455.36	4.945
455.56	4.928
455.76	4.899
455.96	4.909
456.16	4.922
456.36	4.949
456.56	4.930
456.76	4.893
456.96	4.888
457.16	4.903
457.36	4.895
457.56	4.908
457.76	4.898
457.96	4.893
458.16	4.877
458.36	4.893
458.56	4.890
458.76	4.888
458.96	4.884
459.16	4.857
459.36	4.813
459.56	4.806
459.76	4.783
459.96	4.805
460.16	4.825
460.36	4.823
460.56	4.776
460.76	4.761
460.96	4.753
461.16	4.753
461.36	4.772
461.56	4.795
461.76	4.796
461.96	4.818
462.16	4.807
462.36	4.803
462.56	4.804
462.76	4.826
462.96	4.820
463.16	4.809
463.36	4.782
463.56	4.803
463.76	4.787
463.96	4.788
464.16	4.768
464.36	4.765
464.56	4.763
464.76	4.775
464.96	4.753
465.16	4.775
465.36	4.799
465.56	4.834
465.76	4.813
465.96	4.827
466.16	4.828
466.36	4.847
466.56	4.856
466.76	4.844
466.96	4.817
467.16	4.818
467.36	4.807
467.56	4.804
467.76	4.787
467.96	4.775
468.16	4.752
468.36	4.748
468.56	4.740
468.76	4.747
468.96	4.748
469.16	4.752
469.35	4.756
469.55	4.741
469.75	4.738
469.95	4.743
470.15	4.762
470.35	4.773
470.55	4.773
470.75	4.775
470.95	4.768
471.15	4.783
471.35	4.793
471.55	4.795
471.75	4.816
471.95	4.808
472.15	4.805
472.35	4.800
472.54	4.798
472.74	4.810
472.94	4.815
473.14	4.807
473.34	4.799
473.54	4.788
473.74	4.783
473.94	4.773
474.14	4.774
474.34	4.774
474.54	4.772
474.74	4.774
474.94	4.765
475.13	4.764
475.33	4.757
475.53	4.753
475.73	4.753
475.93	4.746
476.13	4.740
476.33	4.734
476.53	4.733
476.73	4.735
476.93	4.734
477.12	4.741
477.32	4.740
477.52	4.743
477.72	4.743
477.92	4.737
478.12	4.766
478.32	4.782
478.52	4.790
478.72	4.795
478.92	4.797
479.11	4.802
479.31	4.797
479.51	4.797
479.71	4.809
479.91	4.807
480.11	4.814
480.31	4.800
480.51	4.779
480.70	4.765
480.90	4.769
481.10	4.765
481.30	4.772
481.50	4.778
481.70	4.774
481.90	4.762
482.10	4.760
482.29	4.757
482.49	4.752
482.69	4.769
482.89	4.783
483.09	4.783
483.29	4.789
483.49	4.782
483.68	4.764
483.88	4.762
484.08	4.766
484.28	4.767
484.48	4.788
484.68	4.795
484.88	4.784
485.07	4.800
485.27	4.787
485.47	4.782
485.67	4.793
485.87	4.806
486.07	4.814
486.26	4.805
486.46	4.813
486.66	4.814
486.86	4.809
487.06	4.817
487.26	4.802
487.45	4.813
487.65	4.820
487.85	4.817
488.05	4.813
488.25	4.809
488.45	4.822
488.64	4.835
488.84	4.828
489.04	4.827
489.24	4.825
489.44	4.823
489.64	4.841
489.83	4.835
490.03	4.830
490.23	4.839
490.43	4.850
490.63	4.855
490.82	4.843
491.02	4.834
491.22	4.843
491.42	4.842
491.62	4.838
491.81	4.812
492.01	4.812
492.21	4.822
492.41	4.829
492.61	4.824
492.80	4.822
493.00	4.820
493.20	4.820
493.40	4.819
493.60	4.822
493.79	4.840
493.99	4.844
494.19	4.851
494.39	4.851
494.59	4.844
494.78	4.850
494.98	4.866
495.18	4.866
495.38	4.872
495.57	4.877
495.77	4.883
495.97	4.888
496.17	4.906
496.37	4.902
496.56	4.906
496.76	4.910
496.96	4.899
497.16	4.889
497.35	4.890
497.55	4.896
497.75	4.887
497.95	4.893
498.14	4.884
498.34	4.872
498.54	4.866
498.74	4.870
498.93	4.868
499.13	4.884
499.33	4.888
499.53	4.901
499.72	4.894
499.92	4.902
500.12	4.899
500.32	4.904
500.51	4.906
500.71	4.924
500.91	4.920
501.11	4.926
501.30	4.917
501.50	4.928
501.70	4.912
501.90	4.919
502.09	4.922
502.29	4.927
502.49	4.935
502.69	4.940
502.88	4.948
503.08	4.934
503.28	4.942
503.47	4.967
503.67	4.951
503.87	4.959
504.07	4.978
504.26	4.971
504.46	4.962
504.66	4.965
504.85	4.977
505.05	4.985
505.25	5.001
505.45	5.000
505.64	4.997
505.84	5.014
506.04	5.041
506.23	5.038
506.43	5.033
506.63	5.059
506.83	5.069
507.02	5.080
507.22	5.063
507.42	5.077
507.61	5.076
507.81	5.078
508.01	5.076
508.20	5.055
508.40	5.051
508.60	5.080
508.80	5.076
508.99	5.058
509.19	5.077
509.39	5.097
509.58	5.100
509.78	5.087
509.98	5.090
510.17	5.083
510.37	5.112
510.57	5.126
510.76	5.122
510.96	5.130
511.16	5.150
511.35	5.125
511.55	5.115
511.75	5.109
511.94	5.138
512.14	5.128
512.34	5.138
512.53	5.134
512.73	5.147
512.93	5.141
513.12	5.148
513.32	5.134
513.52	5.141
513.71	5.134
513.91	5.143
514.11	5.144
514.30	5.148
514.50	5.147
514.70	5.133
514.89	5.127
515.09	5.151
515.28	5.134
515.48	5.130
515.68	5.124
515.87	5.126
516.07	5.112
516.27	5.107
516.46	5.097
516.66	5.099
516.86	5.108
517.05	5.096
517.25	5.093
517.44	5.089
517.64	5.100
517.84	5.120
518.03	5.112
518.23	5.129
518.43	5.127
518.62	5.129
518.82	5.144
519.01	5.145
519.21	5.142
519.41	5.147
519.60	5.174
519.80	5.171
520.00	5.153
520.19	5.165
520.39	5.159
520.58	5.177
520.78	5.199
520.98	5.182
521.17	5.177
521.37	5.190
521.56	5.180
521.76	5.159
521.96	5.158
522.15	5.148
522.35	5.149
522.54	5.152
522.74	5.135
522.94	5.121
523.13	5.131
523.33	5.138
523.52	5.127
523.72	5.132
523.91	5.134
524.11	5.140
524.31	5.155
524.50	5.153
524.70	5.150
524.89	5.138
525.09	5.131
525.29	5.134
525.48	5.139
525.68	5.131
525.87	5.124
526.07	5.126
526.26	5.125
526.46	5.134
526.66	5.135
526.85	5.133
527.05	5.146
527.24	5.156
527.44	5.150
527.63	5.128
527.83	5.151
528.02	5.160
528.22	5.163
528.42	5.155
528.61	5.145
528.81	5.174
529.00	5.201
529.20	5.208
529.39	5.237
529.59	5.262
529.78	5.297
529.98	5.299
530.17	5.294
530.37	5.304
530.57	5.306
530.76	5.320
530.96	5.310
531.15	5.285
531.35	5.288
531.54	5.284
531.74	5.266
531.93	5.250
532.13	5.223
532.32	5.242
532.52	5.235
532.71	5.242
532.91	5.228
533.10	5.221
533.30	5.233
533.49	5.228
533.69	5.200
533.89	5.204
534.08	5.224
534.28	5.274
534.47	5.258
534.67	5.280
534.86	5.290
535.06	5.309
535.25	5.301
535.45	5.286
535.64	5.301
535.84	5.309
536.03	5.306
536.23	5.284
536.42	5.239
536.62	5.247
536.81	5.210
537.01	5.171
537.20	5.144
537.40	5.126
537.59	5.128
537.79	5.111
537.98	5.122
538.17	5.127
538.37	5.122
538.56	5.127
538.76	5.114
538.95	5.125
539.15	5.140
539.34	5.135
539.54	5.149
539.73	5.144
539.93	5.141
540.12	5.133
540.32	5.129
540.51	5.119
540.71	5.121
540.90	5.115
541.10	5.124
541.29	5.133
541.49	5.166
541.68	5.172
541.87	5.186
542.07	5.203
542.26	5.215
542.46	5.225
542.65	5.272
542.85	5.319
543.04	5.363
543.24	5.372
543.43	5.372
543.63	5.371
543.82	5.410
544.01	5.424
544.21	5.442
544.40	5.459
544.60	5.460
544.79	5.467
544.99	5.464
545.18	5.456
545.37	5.460
545.57	5.499
545.76	5.523
545.96	5.544
546.15	5.538
546.35	5.530
546.54	5.537
546.73	5.549
546.93	5.544
547.12	5.559
547.32	5.578
547.51	5.584
547.71	5.562
547.90	5.569
548.09	5.567
548.29	5.604
548.48	5.655
548.68	5.602
548.87	5.616
549.06	5.605
549.26	5.610
549.45	5.652
549.65	5.649
549.84	5.668
550.03	5.672
550.23	5.665
550.42	5.664
550.62	5.627
550.81	5.656
551.00	5.653
551.20	5.691
551.39	5.627
551.59	5.576
551.78	5.560
551.97	5.593
552.17	5.596
552.36	5.587
552.56	5.592
552.75	5.619
552.94	5.651
553.14	5.667
553.33	5.666
553.52	5.720
553.72	5.728
553.91	5.734
554.11	5.738
554.30	5.727
554.49	5.712
554.69	5.717
554.88	5.687
555.07	5.679
555.27	5.677
555.46	5.693
555.65	5.708
555.85	5.735
556.04	5.723
556.24	5.689
556.43	5.700
556.62	5.712
556.82	5.695
557.01	5.705
557.20	5.694
557.40	5.662
557.59	5.641
557.78	5.609
557.98	5.608
558.17	5.630
558.36	5.617
558.56	5.598
558.75	5.628
558.94	5.638
559.14	5.658
559.33	5.654
559.52	5.682
559.72	5.678
559.91	5.683
560.10	5.670
560.30	5.675
560.49	5.717
560.68	5.721
560.88	5.670
561.07	5.630
561.26	5.591
561.46	5.590
561.65	5.555
561.84	5.530
562.04	5.495
562.23	5.452
562.42	5.455
562.62	5.422
562.81	5.416
563.00	5.422
563.19	5.407
563.39	5.405
563.58	5.400
563.77	5.393
563.97	5.393
564.16	5.427
564.35	5.441
564.55	5.426
564.74	5.421
564.93	5.422
565.12	5.445
565.32	5.476
565.51	5.500
565.70	5.512
565.90	5.524
566.09	5.542
566.28	5.516
566.47	5.554
566.67	5.579
566.86	5.632
567.05	5.632
567.25	5.607
567.44	5.649
567.63	5.652
567.82	5.626
568.02	5.675
568.21	5.691
568.40	5.695
568.59	5.706
568.79	5.693
568.98	5.657
569.17	5.678
569.36	5.686
569.56	5.659
569.75	5.653
569.94	5.671
570.14	5.659
570.33	5.654
570.52	5.696
570.71	5.669
570.91	5.690
571.10	5.701
571.29	5.700
571.48	5.680
571.68	5.669
571.87	5.702
572.06	5.734
572.25	5.722
572.44	5.700
572.64	5.682
572.83	5.696
573.02	5.685
573.21	5.709
573.41	5.673
573.60	5.712
573.79	5.748
573.98	5.728
574.18	5.685
574.37	5.705
574.56	5.731
574.75	5.723
574.94	5.717
575.14	5.745
575.33	5.704
575.52	5.726
575.71	5.720
575.91	5.698
576.10	5.715
576.29	5.760
576.48	5.760
576.67	5.726
576.87	5.713
577.06	5.694
577.25	5.643
577.44	5.638
577.63	5.612
577.83	5.602
578.02	5.598
578.21	5.544
578.40	5.517
578.59	5.477
578.79	5.507
578.98	5.511
579.17	5.526
579.36	5.560
579.55	5.589
579.74	5.622
579.94	5.587
580.13	5.597
580.32	5.640
580.51	5.638
580.70	5.627
580.90	5.608
581.09	5.618
581.28	5.611
581.47	5.595
581.66	5.589
581.85	5.557
582.05	5.612
582.24	5.623
582.43	5.602
582.62	5.617
582.81	5.661
583.00	5.686
583.20	5.682
583.39	5.688
583.58	5.712
583.77	5.697
583.96	5.717
584.15	5.704
584.34	5.681
584.54	5.664
584.73	5.660
584.92	5.657
585.11	5.649
585.30	5.636
585.49	5.629
585.68	5.602
585.88	5.614
586.07	5.633
586.26	5.640
586.45	5.676
586.64	5.683
586.83	5.676
587.02	5.663
587.22	5.628
587.41	5.634
587.60	5.646
587.79	5.630
587.98	5.605
588.17	5.598
588.36	5.594
588.55	5.573
588.74	5.622
588.94	5.639
589.13	5.653
589.32	5.687
589.51	5.693
589.70	5.688
589.89	5.714
590.08	5.732
590.27	5.732
590.46	5.731
590.66	5.720
590.85	5.700
591.04	5.677
591.23	5.709
591.42	5.699
591.61	5.695
591.80	5.683
591.99	5.713
592.18	5.685
592.37	5.708
592.57	5.717
592.76	5.717
592.95	5.710
593.14	5.734
593.33	5.686
593.52	5.686
593.71	5.707
593.90	5.730
594.09	5.702
594.28	5.735
594.47	5.686
594.66	5.653
594.85	5.664
595.05	5.661
595.24	5.636
595.43	5.650
595.62	5.641
595.81	5.622
596.00	5.630
596.19	5.646
596.38	5.666
596.57	5.666
596.76	5.672
596.95	5.662
597.14	5.683
597.33	5.677
597.52	5.652
597.71	5.663
597.90	5.674
598.09	5.637
598.28	5.623
598.47	5.614
598.67	5.655
598.86	5.688
599.05	5.697
599.24	5.685
599.43	5.699
599.62	5.698
599.81	5.704
600.00	5.723
600.19	5.779
600.38	5.796
600.57	5.814
600.76	5.815
600.95	5.798
601.14	5.811
601.33	5.790
601.52	5.799
601.71	5.817
601.90	5.832
602.09	5.826
602.28	5.805
602.47	5.791
602.66	5.782
602.85	5.760
603.04	5.776
603.23	5.801
603.42	5.827
603.61	5.859
603.80	5.902
603.99	5.875
604.18	5.839
604.37	5.833
604.56	5.857
604.75	5.872
604.94	5.857
605.13	5.858
605.32	5.830
605.51	5.821
605.70	5.789
605.89	5.732
606.08	5.753
606.27	5.755
606.46	5.743
606.65	5.740
606.84	5.711
607.03	5.716
607.22	5.696
607.41	5.671
607.60	5.654
607.79	5.648
607.98	5.678
608.17	5.675
608.36	5.683
608.55	5.672
608.74	5.631
608.93	5.625
609.12	5.634
609.31	5.630
609.49	5.615
609.68	5.633
609.87	5.619
610.06	5.608
610.25	5.595
610.44	5.596
610.63	5.619
610.82	5.617
611.01	5.603
611.20	5.590
611.39	5.606
611.58	5.614
611.77	5.621
611.96	5.647
612.15	5.658
612.34	5.676
612.53	5.709
612.72	5.699
612.90	5.715
613.09	5.752
613.28	5.769
613.47	5.762
613.66	5.800
613.85	5.784
614.04	5.764
614.23	5.770
614.42	5.768
614.61	5.768
614.80	5.775
614.99	5.773
615.18	5.738
615.36	5.727
615.55	5.729
615.74	5.689
615.93	5.679
616.12	5.719
616.31	5.716
616.50	5.703
616.69	5.714
616.88	5.712
617.07	5.751
617.25	5.774
617.44	5.795
617.63	5.797
617.82	5.791
618.01	5.808
618.20	5.779
618.39	5.799
618.58	5.808
618.77	5.774
618.95	5.785
619.14	5.748
619.33	5.747
619.52	5.756
619.71	5.751
619.90	5.785
620.09	5.773
620.28	5.791
620.46	5.746
620.65	5.745
620.84	5.733
621.03	5.725
621.22	5.738
621.41	5.757
621.60	5.735
621.79	5.726
621.97	5.709
622.16	5.711
622.35	5.727
622.54	5.757
622.73	5.759
622.92	5.774
623.11	5.824
623.29	5.817
623.48	5.801
623.67	5.788
623.86	5.783
624.05	5.778
624.24	5.814
624.42	5.778
624.61	5.766
624.80	5.774
624.99	5.767
625.18	5.707
625.37	5.704
625.55	5.703
625.74	5.715
625.93	5.712
626.12	5.718
626.31	5.690
626.50	5.683
626.68	5.683
626.87	5.686
627.06	5.690
627.25	5.689
627.44	5.683
627.63	5.701
627.81	5.730
628.00	5.734
628.19	5.738
628.38	5.726
628.57	5.752
628.75	5.747
628.94	5.744
629.13	5.731
629.32	5.740
629.51	5.711
629.69	5.704
629.88	5.677
630.07	5.688
630.26	5.701
630.45	5.711
630.63	5.700
630.82	5.707
631.01	5.674
631.20	5.677
631.39	5.647
631.57	5.676
631.76	5.669
631.95	5.673
632.14	5.681
632.32	5.693
632.51	5.744
632.70	5.748
632.89	5.776
633.08	5.801
633.26	5.841
633.45	5.894
633.64	5.921
633.83	5.900
634.01	5.927
634.20	5.907
634.39	5.908
634.58	5.885
634.76	5.915
634.95	5.909
635.14	5.915
635.33	5.923
635.51	5.914
635.70	5.901
635.89	5.926
636.08	5.891
636.26	5.910
636.45	5.928
636.64	5.898
636.83	5.877
637.01	5.867
637.20	5.854
637.39	5.826
637.58	5.827
637.76	5.839
637.95	5.845
638.14	5.842
638.33	5.884
638.51	5.840
638.70	5.842
638.89	5.835
639.07	5.864
639.26	5.898
639.45	5.915
639.64	5.938
639.82	5.941
640.01	5.929
640.20	5.956
640.38	5.944
640.57	5.934
640.76	5.960
640.95	5.993
641.13	5.967
641.32	5.956
641.51	5.959
641.69	5.919
641.88	5.899
642.07	5.894
642.26	5.913
642.44	5.924
642.63	5.943
642.82	5.942
643.00	5.919
643.19	5.943
643.38	5.940
643.56	5.923
643.75	5.938
643.94	5.964
644.12	5.957
644.31	5.931
644.50	5.875
644.68	5.891
644.87	5.888
645.06	5.911
645.24	5.887
645.43	5.895
645.62	5.938
645.81	5.948
645.99	5.928
646.18	5.948
646.37	5.944
646.55	5.948
646.74	5.937
646.92	5.945
647.11	5.899
647.30	5.908
647.48	5.881
647.67	5.816
647.86	5.802
648.04	5.833
648.23	5.840
648.42	5.848
648.60	5.854
648.79	5.847
648.98	5.822
649.16	5.832
649.35	5.839
649.54	5.863
649.72	5.893
649.91	5.890
650.09	5.865
650.28	5.869
650.47	5.887
650.65	5.901
650.84	5.926
651.03	5.934
651.21	5.957
651.40	5.947
651.59	5.941
651.77	5.927
651.96	5.957
652.14	5.964
652.33	5.960
652.52	5.965
652.70	5.975
652.89	5.993
653.07	6.015
653.26	6.009
653.45	6.011
653.63	6.030
653.82	6.021
654.00	6.004
654.19	5.985
654.38	5.955
654.56	5.927
654.75	5.919
654.93	5.899
655.12	5.880
655.31	5.886
655.49	5.895
655.68	5.859
655.86	5.875
656.05	5.861
656.24	5.875
656.42	5.892
656.61	5.897
656.79	5.903
656.98	5.878
657.16	5.854
657.35	5.846
657.54	5.841
657.72	5.868
657.91	5.878
658.09	5.893
658.28	5.893
658.46	5.908
658.65	5.897
658.84	5.870
659.02	5.912
659.21	5.959
659.39	5.978
659.58	5.988
659.76	5.977
659.95	5.995
660.13	6.014
660.32	6.023
660.51	6.013
660.69	6.001
660.88	6.027
661.06	6.026
661.25	6.007
661.43	5.984
661.62	5.978
661.80	5.979
661.99	5.953
662.17	5.950
662.36	5.952
662.55	5.961
662.73	6.004
662.92	6.012
663.10	5.990
663.29	5.993
663.47	5.999
663.66	5.994
663.84	6.023
664.03	6.058
664.21	6.057
664.40	6.072
664.58	6.052
664.77	6.030
664.95	6.011
665.14	6.012
665.32	5.995
665.51	5.972
665.69	5.980
665.88	5.961
666.06	5.925
666.25	5.925
666.43	5.912
666.62	5.948
666.80	5.991
666.99	6.008
667.17	6.029
667.36	6.063
667.54	6.088
667.73	6.097
667.91	6.082
668.10	6.098
668.28	6.086
668.47	6.104
668.65	6.105
668.84	6.067
669.02	6.080
669.21	6.080
669.39	6.062
669.58	6.062
669.76	6.032
669.95	6.054
670.13	6.081
670.31	6.081
670.50	6.092
670.68	6.080
670.87	6.100
671.05	6.071
671.24	6.106
671.42	6.101
671.61	6.131
671.79	6.129
671.98	6.083
672.16	6.056
672.35	6.063
672.53	6.064
672.71	6.050
672.90	6.034
673.08	6.063
673.27	5.989
673.45	6.003
673.64	5.979
673.82	6.004
674.01	6.012
674.19	6.043
674.37	6.049
674.56	6.039
674.74	6.098
674.93	6.123
675.11	6.142
675.30	6.171
675.48	6.197
675.66	6.195
675.85	6.149
676.03	6.191
676.22	6.163
676.40	6.174
676.58	6.160
676.77	6.135
676.95	6.124
677.14	6.107
677.32	6.118
677.50	6.097
677.69	6.103
677.87	6.173
678.06	6.168
678.24	6.196
678.43	6.204
678.61	6.230
678.79	6.241
678.98	6.251
679.16	6.249
679.34	6.268
679.53	6.276
679.71	6.289
679.90	6.278
680.08	6.288
680.26	6.263
680.45	6.263
680.63	6.216
680.82	6.204
681.00	6.185
681.18	6.186
681.37	6.153
681.55	6.167
681.73	6.147
681.92	6.159
682.10	6.166
682.29	6.161
682.47	6.129
682.65	6.176
682.84	6.208
683.02	6.221
683.20	6.223
683.39	6.220
683.57	6.210
683.75	6.242
683.94	6.248
684.12	6.235
684.30	6.249
684.49	6.268
684.67	6.253
684.85	6.226
685.04	6.225
685.22	6.216
685.40	6.223
685.59	6.227
685.77	6.208
685.96	6.168
686.14	6.144
686.32	6.148
686.50	6.146
686.69	6.157
686.87	6.135
687.05	6.121
687.24	6.133
687.42	6.165
687.60	6.180
687.79	6.182
687.97	6.211
688.15	6.224
688.34	6.224
688.52	6.238
688.70	6.219
688.89	6.245
689.07	6.282
689.25	6.271
689.44	6.244
689.62	6.235
689.80	6.234
689.98	6.222
690.17	6.223
690.35	6.248
690.53	6.235
690.72	6.255
690.90	6.260
691.08	6.258
691.27	6.275
691.45	6.312
691.63	6.299
691.81	6.313
692.00	6.332
692.18	6.344
692.36	6.305
692.54	6.337
692.73	6.321
692.91	6.257
693.09	6.245
693.28	6.242
693.46	6.227
693.64	6.202
693.82	6.197
694.01	6.172
694.19	6.167
694.37	6.184
694.55	6.160
694.74	6.208
694.92	6.232
695.10	6.227
695.28	6.254
695.47	6.217
695.65	6.253
695.83	6.263
696.01	6.265
696.20	6.282
696.38	6.263
696.56	6.232
696.74	6.165
696.93	6.182
697.11	6.230
697.29	6.243
697.47	6.274
697.66	6.294
697.84	6.320
698.02	6.353
698.20	6.324
698.39	6.328
698.57	6.345
698.75	6.358
698.93	6.382
699.11	6.371
699.30	6.362
699.48	6.367
699.66	6.331
699.84	6.308
700.03	6.295
700.21	6.321
700.39	6.366
700.57	6.404
700.75	6.432
700.94	6.420
701.12	6.385
701.30	6.345
701.48	6.377
701.66	6.392
701.85	6.374
702.03	6.383
702.21	6.348
702.39	6.290
702.57	6.306
702.76	6.312
702.94	6.304
703.12	6.335
703.30	6.363
703.48	6.326
703.66	6.310
703.85	6.320
704.03	6.302
704.21	6.316
704.39	6.382
704.57	6.359
704.75	6.376
704.94	6.417
705.12	6.415
705.30	6.407
705.48	6.413
705.66	6.408
705.84	6.416
706.03	6.446
706.21	6.464
706.39	6.454
706.57	6.433
706.75	6.384
706.93	6.331
707.12	6.317
707.30	6.337
707.48	6.344
707.66	6.370
707.84	6.384
708.02	6.358
708.20	6.354
708.39	6.371
708.57	6.384
708.75	6.424
708.93	6.452
709.11	6.467
709.29	6.472
709.47	6.457
709.66	6.447
709.84	6.438
710.02	6.448
710.20	6.460
710.38	6.406
710.56	6.380
710.74	6.371
710.92	6.355
711.10	6.317
711.29	6.310
711.47	6.307
711.65	6.303
711.83	6.327
712.01	6.342
712.19	6.345
712.37	6.411
712.55	6.428
712.73	6.450
712.92	6.484
713.10	6.555
713.28	6.532
713.46	6.558
713.64	6.620
713.82	6.551
714.00	6.548
714.18	6.571
714.36	6.532
714.54	6.553
714.72	6.503
714.91	6.525
715.09	6.473
715.27	6.489
715.45	6.512
715.63	6.502
715.81	6.556
715.99	6.545
716.17	6.565
716.35	6.590
716.53	6.606
716.71	6.635
716.89	6.628
717.07	6.644
717.25	6.644
717.43	6.608
717.62	6.613
717.80	6.624
717.98	6.606
718.16	6.610
718.34	6.602
718.52	6.615
718.70	6.632
718.88	6.616
719.06	6.628
719.24	6.618
719.42	6.648
719.60	6.682
719.78	6.665
719.96	6.709
720.14	6.674
720.32	6.688
720.50	6.661
720.68	6.671
720.86	6.670
721.04	6.681
721.22	6.711
721.40	6.680
721.58	6.601
721.76	6.609
721.94	6.632
722.12	6.669
722.30	6.641
722.48	6.668
722.66	6.680
722.84	6.703
723.03	6.704
723.21	6.711
723.39	6.748
723.57	6.791
723.75	6.809
723.93	6.794
724.11	6.775
724.29	6.833
724.47	6.801
724.65	6.839
724.83	6.801
725.00	6.782
725.18	6.787
725.36	6.827
725.54	6.785
725.72	6.791
725.90	6.802
726.08	6.809
726.26	6.756
726.44	6.802
726.62	6.780
726.80	6.777
726.98	6.832
727.16	6.806
727.34	6.755
727.52	6.783
727.70	6.802
727.88	6.822
728.06	6.829
728.24	6.839
728.42	6.842
728.60	6.856
728.78	6.859
728.96	6.837
729.14	6.910
729.32	6.905
729.50	6.915
729.68	6.900
729.86	6.855
730.04	6.843
730.22	6.855
730.39	6.819
730.57	6.827
730.75	6.913
730.93	6.929
731.11	6.845
731.29	6.876
731.47	6.872
731.65	6.867
731.83	6.915
732.01	6.974
732.19	6.980
732.37	7.032
732.55	6.982
732.73	6.952
732.90	6.920
733.08	6.954
733.26	6.967
733.44	6.997
733.62	6.971
733.80	6.996
733.98	6.912
734.16	6.926
734.34	6.918
734.52	6.910
734.70	6.880
734.87	6.877
735.05	6.889
735.23	6.861
735.41	6.864
735.59	6.902
735.77	6.866
735.95	6.911
736.13	6.865
736.31	6.835
736.49	6.836
736.66	6.891
736.84	6.933
737.02	6.969
737.20	7.018
737.38	6.995
737.56	6.999
737.74	7.009
737.92	7.013
738.09	7.046
738.27	7.066
738.45	7.128
738.63	7.096
738.81	7.081
738.99	7.070
739.17	7.072
739.34	7.090
739.52	7.086
739.70	7.072
739.88	7.089
740.06	7.116
740.24	7.127
740.42	7.118
740.59	7.118
740.77	7.088
740.95	7.060
741.13	7.074
741.31	7.034
741.49	7.033
741.66	7.027
741.84	7.020
742.02	6.988
742.20	7.003
742.38	7.046
742.56	7.043
742.73	7.097
742.91	7.136
743.09	7.131
743.27	7.178
743.45	7.196
743.63	7.248
743.80	7.256
743.98	7.289
744.16	7.236
744.34	7.154
744.52	7.160
744.69	7.158
744.87	7.144
745.05	7.130
745.23	7.143
745.41	7.170
745.59	7.139
745.76	7.207
745.94	7.192
746.12	7.272
746.30	7.313
746.47	7.340
746.65	7.361
746.83	7.338
747.01	7.297
747.19	7.306
747.36	7.316
747.54	7.302
747.72	7.219
747.90	7.282
748.08	7.324
748.25	7.359
748.43	7.377
748.61	7.386
748.79	7.404
748.96	7.416
749.14	7.411
749.32	7.386
749.50	7.423
749.68	7.454
749.85	7.435
750.03	7.350
750.21	7.396
750.39	7.389
750.56	7.407
750.74	7.470
750.92	7.594
751.10	7.616
751.27	7.591
751.45	7.615
751.63	7.647
751.81	7.649
751.98	7.671
752.16	7.597
752.34	7.642
752.51	7.606
752.69	7.595
752.87	7.551
753.05	7.541
753.22	7.589
753.40	7.579
753.58	7.534
753.76	7.546
753.93	7.513
754.11	7.536
754.29	7.496
754.46	7.519
754.64	7.528
754.82	7.482
755.00	7.493
755.17	7.509
755.35	7.485
755.53	7.481
755.70	7.527
755.88	7.583
756.06	7.601
756.24	7.592
756.41	7.577
756.59	7.540
756.77	7.538
756.94	7.501
757.12	7.517
757.30	7.588
757.47	7.634
757.65	7.623
757.83	7.643
758.01	7.649
758.18	7.642
758.36	7.667
758.54	7.674
758.71	7.720
758.89	7.722
759.07	7.689
759.24	7.651
759.42	7.607
759.60	7.550
759.77	7.522
759.95	7.533
760.13	7.516
760.30	7.526
760.48	7.532
760.66	7.516
760.83	7.544
761.01	7.546
761.19	7.526
761.36	7.525
761.54	7.532
761.72	7.501
761.89	7.449
762.07	7.506
762.24	7.465
762.42	7.486
762.60	7.499
762.77	7.477
762.95	7.485
763.13	7.504
763.30	7.541
763.48	7.530
763.66	7.596
763.83	7.645
764.01	7.616
764.18	7.627
764.36	7.596
764.54	7.579
764.71	7.620
764.89	7.661
765.07	7.640
765.24	7.627
765.42	7.634
765.59	7.547
765.77	7.501
765.95	7.528
766.12	7.453
766.30	7.495
766.47	7.523
766.65	7.516
766.83	7.445
767.00	7.476
767.18	7.499
767.35	7.560
767.53	7.626
767.71	7.653
767.88	7.666
768.06	7.797
768.23	7.758
768.41	7.757
768.59	7.770
768.76	7.840
768.94	7.829
769.11	7.833
769.29	7.788
769.46	7.793
769.64	7.822
769.82	7.805
769.99	7.738
770.17	7.740
770.34	7.791
770.52	7.768
770.69	7.722
770.87	7.694
771.05	7.769
771.22	7.798
771.40	7.782
771.57	7.789
771.75	7.845
771.92	7.887
772.10	7.916
772.27	7.836
772.45	7.860
772.63	7.868
772.80	7.923
772.98	7.918
773.15	7.925
773.33	7.972
773.50	7.938
773.68	7.902
773.85	7.873
774.03	7.914
774.20	7.948
774.38	7.994
774.55	7.994
774.73	7.964
774.91	7.923
775.08	7.904
775.26	7.954
775.43	7.970
775.61	7.983
775.78	8.048
775.96	7.975
776.13	7.961
776.31	7.916
776.48	7.992
776.66	8.024
776.83	8.001
777.01	8.030
777.18	7.964
777.36	7.973
777.53	7.987
777.71	7.980
777.88	8.073
778.06	8.090
778.23	8.122
778.41	8.105
778.58	8.069
778.76	8.113
778.93	8.081
779.11	8.075
779.28	8.149
779.46	8.188
779.63	8.199
779.80	8.200
779.98	8.199
780.15	8.151
780.33	8.153
780.50	8.264
780.68	8.244
780.85	8.284
781.03	8.375
781.20	8.323
781.38	8.289
781.55	8.268
781.73	8.270
781.90	8.310
782.08	8.369
782.25	8.362
782.42	8.357
782.60	8.366
782.77	8.390
782.95	8.282
783.12	8.365
783.30	8.340
783.47	8.385
783.65	8.451
783.82	8.494
783.99	8.542
784.17	8.584
784.34	8.540
784.52	8.582
784.69	8.581
784.87	8.666
785.04	8.665
785.21	8.704
785.39	8.670
785.56	8.627
785.74	8.638
785.91	8.629
786.08	8.651
786.26	8.670
786.43	8.691
786.61	8.666
786.78	8.626
786.96	8.549
787.13	8.603
787.30	8.690
787.48	8.695
787.65	8.691
787.83	8.661
788.00	8.641
788.17	8.691
788.35	8.713
788.52	8.791
788.70	8.779
788.87	8.855
789.04	8.856
789.22	8.873
789.39	8.899
789.56	8.947
789.74	9.007
789.91	9.020
790.09	9.043
790.26	8.916
790.43	8.840
790.61	8.964
790.78	8.976
790.95	9.002
791.13	9.003
791.30	9.012
791.47	8.960
791.65	8.968
791.82	9.017
792.00	9.020
792.17	9.196
792.34	9.271
792.52	9.176
792.69	9.168
792.86	9.175
793.04	9.182
793.21	9.114
793.38	9.172
793.56	9.256
793.73	9.226
793.90	9.234
794.08	9.118
794.25	9.171
794.42	9.246
794.60	9.259
794.77	9.221
794.94	9.163
795.12	9.276
795.29	9.295
795.46	9.187
795.64	9.277
795.81	9.271
795.98	9.426
796.16	9.369
796.33	9.415
796.50	9.499
796.68	9.503
796.85	9.596
797.02	9.613
797.19	9.548
797.37	9.611
797.54	9.506
797.71	9.496
797.89	9.468
798.06	9.524
798.23	9.568
798.41	9.433
798.58	9.505
798.75	9.466
798.92	9.498
799.10	9.586
799.27	9.513
799.44	9.567
799.62	9.575
799.79	9.518
799.96	9.486
800.13	9.517
800.31	9.554
800.48	9.575
800.65	9.660
800.82	9.598
801.00	9.561
801.17	9.660
801.34	9.617
801.52	9.660
801.69	9.700
801.86	9.681
802.03	9.554
802.21	9.569
802.38	9.505
802.55	9.472
802.72	9.484
802.90	9.418
803.07	9.346
803.24	9.385
803.41	9.367
803.59	9.444
803.76	9.468
803.93	9.545
804.10	9.524
804.27	9.560
804.45	9.609
804.62	9.632
804.79	9.636
804.96	9.830
805.14	9.951
805.31	9.931
805.48	9.896
805.65	9.864
805.82	9.909
806.00	9.916
806.17	9.922
806.34	9.833
806.51	9.909
806.69	10.031
806.86	9.976
807.03	9.954
807.20	10.085
807.37	10.074
807.55	10.215
807.72	10.163
807.89	10.278
808.06	10.344
808.23	10.421
808.41	10.353
808.58	10.278
808.75	10.279
808.92	10.328
809.09	10.273
809.26	10.270
809.44	10.243
809.61	10.351
809.78	10.263
809.95	10.228
810.12	10.279
810.30	10.419
810.47	10.491
810.64	10.422
810.81	10.317
810.98	10.293
811.15	10.296
811.33	10.291
811.50	10.224
811.67	10.330
811.84	10.391
812.01	10.314
812.18	10.195
812.35	10.216
812.53	10.287
812.70	10.410
812.87	10.466
813.04	10.533
813.21	10.549
813.38	10.582
813.55	10.520
813.73	10.504
813.90	10.462
814.07	10.490
814.24	10.544
814.41	10.559
814.58	10.479
814.75	10.551
814.93	10.543
815.10	10.565
815.27	10.541
815.44	10.667
815.61	10.775
815.78	10.885
815.95	11.021
816.12	10.972
816.29	10.977
816.47	11.086
816.64	11.001
816.81	11.034
816.98	11.123
817.15	11.161
817.32	11.200
817.49	11.068
817.66	11.146
817.83	11.034
818.00	11.086
818.18	11.174
818.35	11.133
818.52	11.241
818.69	11.296
818.86	11.176
819.03	11.153
819.20	11.003
819.37	11.060
819.54	11.011
819.71	11.029
819.88	11.068
820.05	11.035
820.23	11.025
820.40	11.089
820.57	11.022
820.74	11.183
820.91	11.225
821.08	11.375
821.25	11.294
821.42	11.198
821.59	11.239
821.76	11.194
821.93	11.134
822.10	11.202
822.27	11.179
822.44	11.229
822.61	11.221
822.78	11.206
822.95	11.049
823.12	11.270
823.29	11.352
823.47	11.401
823.64	11.533
823.81	11.578
823.98	11.672
824.15	11.568
824.32	11.527
824.49	11.470
824.66	11.399
824.83	11.493
825.00	11.467
825.17	11.531
825.34	11.383
825.51	11.286
825.68	11.259
825.85	11.254
826.02	11.323
826.19	11.275
826.36	11.327
826.53	11.514
826.70	11.571
826.87	11.466
827.04	11.474
827.21	11.631
827.38	11.640
827.55	11.808
827.72	11.741
827.89	11.755
828.06	11.842
828.23	11.802
828.40	11.847
828.57	11.681
828.74	11.800
828.91	11.865
829.08	11.895
829.25	12.043
829.42	11.950
829.59	11.852
829.76	11.885
829.93	12.007
830.10	12.042
830.27	12.009
830.44	12.251
830.60	12.262
830.77	12.245
830.94	12.216
831.11	12.255
831.28	12.281
831.45	12.432
831.62	12.308
831.79	12.190
831.96	12.332
832.13	12.355
832.30	12.324
832.47	12.294
832.64	12.360
832.81	12.277
832.98	12.164
833.15	12.074
833.32	12.195
833.49	12.216
833.65	12.217
833.82	12.134
833.99	11.942
834.16	11.947
834.33	11.995
834.50	11.890
834.67	12.150
834.84	12.181
835.01	12.246
835.18	12.066
835.35	12.180
835.52	12.391
835.69	12.494
835.85	12.734
836.02	12.854
836.19	13.002
836.36	13.035
836.53	12.865
836.70	12.941
836.87	12.950
837.04	12.907
837.21	13.020
837.38	12.868
837.54	12.816
837.71	12.838
837.88	12.747
838.05	12.490
838.22	12.372
838.39	12.401
838.56	12.428
838.73	12.453
838.89	12.576
839.06	12.453
839.23	12.551
839.40	12.659
839.57	12.584
839.74	12.541
839.91	12.597
840.08	12.977
840.24	12.941
840.41	12.892
840.58	12.913
840.75	12.797
840.92	12.953
841.09	13.056
841.26	12.933
841.42	12.853
841.59	12.910
841.76	12.964
841.93	12.870
842.10	12.712
842.27	12.687
842.43	12.841
842.60	12.993
842.77	13.022
842.94	12.893
843.11	13.039
843.28	13.174
843.44	13.196
843.61	13.292
843.78	13.240
843.95	13.511
844.12	13.568
844.28	13.634
844.45	13.622
844.62	13.554
844.79	13.725
844.96	13.644
845.13	13.698
845.29	13.716
845.46	13.822
845.63	13.909
845.80	13.930
845.97	14.125
846.13	13.872
846.30	13.852
846.47	13.922
846.64	13.780
846.81	13.896
846.97	14.061
847.14	14.011
847.31	13.810
847.48	13.680
847.64	13.688
847.81	13.494
847.98	13.680
848.15	13.834
848.32	13.731
848.48	13.845
848.65	13.735
848.82	13.603
848.99	13.792
849.15	14.123
849.32	14.143
849.49	14.417
849.66	14.364
849.82	14.199
849.99	14.142
850.16	14.179
850.33	14.135
850.49	14.088
850.66	14.227
850.83	14.222
851.00	13.977
851.16	14.100
851.33	13.896
851.50	14.120
851.67	14.232
851.83	14.419
852.00	14.514
852.17	14.485
852.34	14.536
852.50	14.621
852.67	14.548
852.84	14.539
853.01	14.518
853.17	14.377
853.34	14.204
853.51	14.286
853.67	14.183
853.84	14.093
854.01	14.294
854.18	14.328
854.34	14.120
854.51	14.019
854.68	14.088
854.84	14.065
855.01	14.238
855.18	14.265
855.34	14.266
855.51	14.146
855.68	14.165
855.85	13.962
856.01	13.760
856.18	13.895
856.35	14.162
856.51	14.120
856.68	14.259
856.85	14.313
857.01	14.405
857.18	14.353
857.35	14.362
857.51	14.346
857.68	14.472
857.85	14.692
858.01	14.570
858.18	14.494
858.35	14.638
858.51	14.662
858.68	14.662
858.85	14.705
859.01	14.907
859.18	15.135
859.35	15.163
859.51	14.929
859.68	15.127
859.85	15.096
860.01	15.108
860.18	15.129
860.35	14.982
860.51	14.861
860.68	14.880
860.84	14.788
861.01	14.728
861.18	14.916
861.34	14.938
861.51	14.828
861.68	14.886
861.84	14.895
862.01	14.858
862.18	15.014
862.34	15.198
862.51	15.165
862.67	15.274
862.84	15.141
863.01	15.107
863.17	15.216
863.34	15.279
863.50	15.108
863.67	15.185
863.84	15.330
864.00	15.189
864.17	15.245
864.33	15.289
864.50	15.292
864.67	15.445
864.83	15.529
865.00	15.831
865.16	15.766
865.33	15.845
865.50	15.811
865.66	15.765
865.83	15.765
865.99	15.501
866.16	15.502
866.33	15.441
866.49	15.457
866.66	15.355
866.82	15.054
866.99	15.188
867.15	15.141
867.32	14.970
867.49	14.815
867.65	15.021
867.82	15.046
867.98	15.053
868.15	14.947
868.31	15.074
868.48	15.097
868.64	15.226
868.81	15.239
868.98	15.366
869.14	15.434
869.31	15.516
869.47	15.418
869.64	15.476
869.80	15.507
869.97	15.761
870.13	15.460
870.30	15.595
870.46	15.581
870.63	15.670
870.79	15.759
870.96	16.016
871.12	15.948
871.29	16.028
871.46	16.151
871.62	15.973
871.79	15.871
871.95	15.951
872.12	16.002
872.28	16.145
872.45	16.037
872.61	15.808
872.78	15.662
872.94	15.755
873.11	15.613
873.27	15.385
873.44	15.694
873.60	15.764
873.77	15.871
873.93	15.727
874.10	15.538
874.26	15.692
874.43	16.024
874.59	15.901
874.76	15.963
874.92	15.957
875.09	16.172
875.25	16.006
875.41	15.932
875.58	15.887
875.74	15.763
875.91	15.865
876.07	15.736
876.24	15.668
876.40	15.669
876.57	15.555
876.73	15.750
876.90	15.766
877.06	15.711
877.23	15.799
877.39	15.836
877.56	15.839
877.72	15.778
877.88	15.776
878.05	15.804
878.21	15.901
878.38	16.117
878.54	16.063
878.71	15.929
878.87	16.014
879.04	15.682
879.20	15.688
879.36	15.822
879.53	15.789
879.69	15.695
879.86	15.581
880.02	15.991
880.19	16.237
880.35	14.865
880.51	15.644
880.68	14.986
>>>>>End Processed Spectral Data<<<<<
