# Supplementary material for: Structure and pigment make the eyed elater’s eyespots black
Source: PeerJ. 2020 Jan 13;8:e8161. doi: 10.7717/peerj.8161 (PMC6964691; doi:10.7717/peerj.8161)
Supplement: Supplemental Information 3 — 42 text files with reflectance spectra and 1 R script text file [file peerj-08-8161-s003.zip › beetle/90_black_VTEC000005069_2.txt]

SpectraSuite Data File
++++++++++++++++++++++++++++++++++++
Date: Sun Feb 03 13:45:01 EST 2019
User: Paul
Dark Spectrum Present: Yes
Reference Spectrum Present: Yes
Number of Sampled Component Spectra: 1
Spectrometers: USB4C01401
Integration Time (usec): 40000 (USB4C01401)
Spectra Averaged: 5 (USB4C01401)
Boxcar Smoothing: 5 (USB4C01401)
Correct for Electrical Dark: No (USB4C01401)
Strobe/Lamp Enabled: No (USB4C01401)
Correct for Detector Non-linearity: No (USB4C01401)
Correct for Stray Light: No (USB4C01401)
Number of Pixels in Processed Spectrum: 3648
>>>>>Begin Processed Spectral Data<<<<<
179.04	-152.500
179.26	-152.500
179.47	-152.500
179.69	97.143
179.90	96.053
180.12	-760.000
180.33	-608.571
180.55	-2500.000
180.76	-242.857
180.98	-64.545
181.19	-395.652
181.41	-440.000
181.62	247.170
181.84	28.694
182.05	12.103
182.27	8.190
182.48	-0.499
182.70	5.147
182.91	6.521
183.13	6.433
183.34	6.095
183.56	7.423
183.77	6.329
183.99	5.150
184.20	6.519
184.41	6.490
184.63	8.133
184.84	8.778
185.06	7.692
185.27	7.018
185.49	8.418
185.70	6.301
185.92	4.575
186.13	4.616
186.35	5.280
186.56	2.514
186.78	2.002
186.99	-0.343
187.21	-1.116
187.42	-0.702
187.64	-0.347
187.85	-2.217
188.06	-0.790
188.28	-0.987
188.49	-0.951
188.71	-0.182
188.92	1.522
189.14	0.686
189.35	0.848
189.57	3.402
189.78	4.607
190.00	4.008
190.21	3.418
190.42	2.112
190.64	4.001
190.85	3.727
191.07	2.073
191.28	2.058
191.50	3.962
191.71	5.776
191.93	4.179
192.14	3.627
192.36	3.982
192.57	5.240
192.78	6.081
193.00	6.460
193.21	6.564
193.43	6.488
193.64	6.754
193.86	4.716
194.07	4.962
194.28	4.492
194.50	4.016
194.71	3.365
194.93	2.623
195.14	2.722
195.36	0.181
195.57	1.090
195.78	2.147
196.00	2.052
196.21	4.428
196.43	2.930
196.64	5.135
196.86	4.405
197.07	3.843
197.28	3.458
197.50	2.596
197.71	3.263
197.93	2.307
198.14	1.767
198.36	0.842
198.57	1.023
198.78	0.365
199.00	-0.291
199.21	0.277
199.43	0.864
199.64	1.350
199.85	1.253
200.07	2.774
200.28	3.189
200.50	3.472
200.71	4.661
200.92	5.051
201.14	5.618
201.35	4.581
201.57	4.474
201.78	4.110
201.99	3.787
202.21	3.610
202.42	3.070
202.64	3.249
202.85	3.030
203.06	2.730
203.28	2.627
203.49	1.500
203.71	0.287
203.92	0.261
204.13	0.343
204.35	1.229
204.56	2.595
204.78	2.096
204.99	2.023
205.20	1.162
205.42	1.421
205.63	0.263
205.85	2.050
206.06	2.989
206.27	3.615
206.49	4.690
206.70	4.670
206.91	4.030
207.13	4.241
207.34	4.630
207.56	4.975
207.77	3.464
207.98	4.046
208.20	3.319
208.41	5.551
208.62	4.638
208.84	4.952
209.05	5.269
209.27	5.234
209.48	5.207
209.69	4.644
209.91	4.067
210.12	3.192
210.33	4.093
210.55	3.666
210.76	2.388
210.97	2.885
211.19	1.960
211.40	1.987
211.61	1.635
211.83	1.798
212.04	0.830
212.26	1.145
212.47	1.594
212.68	1.600
212.90	3.175
213.11	2.022
213.32	1.338
213.54	1.585
213.75	1.982
213.96	1.906
214.18	2.555
214.39	3.258
214.60	3.981
214.82	4.926
215.03	4.657
215.24	4.029
215.46	5.113
215.67	5.713
215.88	5.469
216.10	5.577
216.31	5.533
216.52	5.697
216.74	5.423
216.95	6.384
217.16	6.856
217.38	7.194
217.59	7.083
217.80	6.684
218.02	6.242
218.23	6.527
218.44	5.165
218.66	4.601
218.87	3.604
219.08	3.785
219.30	3.067
219.51	2.368
219.72	1.798
219.94	1.781
220.15	2.230
220.36	2.177
220.58	1.259
220.79	1.860
221.00	2.238
221.22	2.378
221.43	2.737
221.64	2.614
221.85	2.759
222.07	2.714
222.28	2.608
222.49	2.364
222.71	2.715
222.92	2.911
223.13	2.623
223.35	2.351
223.56	2.423
223.77	2.325
223.99	2.432
224.20	2.303
224.41	2.127
224.62	2.117
224.84	2.059
225.05	1.741
225.26	1.909
225.48	2.012
225.69	2.090
225.90	2.016
226.11	2.032
226.33	1.958
226.54	2.053
226.75	2.186
226.97	2.179
227.18	2.385
227.39	2.334
227.60	2.391
227.82	2.291
228.03	2.463
228.24	2.476
228.46	2.486
228.67	2.467
228.88	2.388
229.09	2.465
229.31	2.473
229.52	2.380
229.73	2.392
229.95	2.407
230.16	2.568
230.37	2.498
230.58	2.522
230.80	2.431
231.01	2.435
231.22	2.530
231.43	2.433
231.65	2.435
231.86	2.357
232.07	2.407
232.28	2.403
232.50	2.360
232.71	2.448
232.92	2.383
233.14	2.415
233.35	2.410
233.56	2.406
233.77	2.459
233.99	2.454
234.20	2.544
234.41	2.616
234.62	2.577
234.84	2.574
235.05	2.476
235.26	2.538
235.47	2.493
235.69	2.463
235.90	2.427
236.11	2.441
236.32	2.439
236.53	2.403
236.75	2.385
236.96	2.391
237.17	2.373
237.38	2.394
237.60	2.399
237.81	2.426
238.02	2.440
238.23	2.490
238.45	2.487
238.66	2.487
238.87	2.525
239.08	2.461
239.30	2.445
239.51	2.398
239.72	2.422
239.93	2.373
240.14	2.381
240.36	2.386
240.57	2.343
240.78	2.321
240.99	2.336
241.21	2.257
241.42	2.247
241.63	2.270
241.84	2.270
242.05	2.256
242.27	2.269
242.48	2.231
242.69	2.239
242.90	2.248
243.11	2.203
243.33	2.171
243.54	2.175
243.75	2.190
243.96	2.168
244.18	2.194
244.39	2.204
244.60	2.187
244.81	2.215
245.02	2.211
245.24	2.171
245.45	2.194
245.66	2.170
245.87	2.190
246.08	2.232
246.30	2.261
246.51	2.213
246.72	2.198
246.93	2.172
247.14	2.159
247.35	2.112
247.57	2.104
247.78	2.100
247.99	2.134
248.20	2.140
248.41	2.102
248.63	2.050
248.84	2.092
249.05	2.078
249.26	2.090
249.47	2.073
249.68	2.080
249.90	2.083
250.11	2.058
250.32	2.039
250.53	2.020
250.74	2.023
250.96	2.018
251.17	1.985
251.38	1.968
251.59	1.976
251.80	1.981
252.01	1.996
252.23	1.998
252.44	1.987
252.65	1.982
252.86	1.993
253.07	1.982
253.28	1.982
253.50	1.967
253.71	1.959
253.92	1.954
254.13	1.938
254.34	1.939
254.55	1.952
254.76	1.965
254.98	1.973
255.19	1.942
255.40	1.949
255.61	1.951
255.82	1.967
256.03	1.983
256.25	1.985
256.46	2.006
256.67	2.003
256.88	1.982
257.09	1.978
257.30	1.950
257.51	1.956
257.73	1.945
257.94	1.931
258.15	1.948
258.36	1.937
258.57	1.912
258.78	1.898
258.99	1.898
259.20	1.905
259.42	1.929
259.63	1.938
259.84	1.942
260.05	1.935
260.26	1.966
260.47	1.956
260.68	1.981
260.90	1.997
261.11	1.970
261.32	1.954
261.53	1.947
261.74	1.932
261.95	1.933
262.16	1.915
262.37	1.905
262.58	1.885
262.80	1.876
263.01	1.874
263.22	1.879
263.43	1.895
263.64	1.911
263.85	1.914
264.06	1.913
264.27	1.902
264.48	1.930
264.70	1.946
264.91	1.945
265.12	1.945
265.33	1.911
265.54	1.888
265.75	1.890
265.96	1.890
266.17	1.886
266.38	1.879
266.59	1.871
266.81	1.848
267.02	1.824
267.23	1.830
267.44	1.824
267.65	1.840
267.86	1.839
268.07	1.831
268.28	1.795
268.49	1.789
268.70	1.790
268.91	1.790
269.13	1.788
269.34	1.780
269.55	1.764
269.76	1.771
269.97	1.751
270.18	1.742
270.39	1.750
270.60	1.758
270.81	1.767
271.02	1.750
271.23	1.758
271.44	1.753
271.65	1.772
271.87	1.746
272.08	1.739
272.29	1.738
272.50	1.744
272.71	1.749
272.92	1.757
273.13	1.744
273.34	1.744
273.55	1.739
273.76	1.739
273.97	1.728
274.18	1.743
274.39	1.741
274.60	1.742
274.81	1.745
275.02	1.735
275.24	1.719
275.45	1.717
275.66	1.720
275.87	1.717
276.08	1.719
276.29	1.716
276.50	1.724
276.71	1.727
276.92	1.717
277.13	1.716
277.34	1.710
277.55	1.707
277.76	1.706
277.97	1.700
278.18	1.694
278.39	1.693
278.60	1.702
278.81	1.703
279.02	1.701
279.23	1.709
279.44	1.707
279.65	1.710
279.86	1.704
280.08	1.694
280.29	1.703
280.50	1.703
280.71	1.711
280.92	1.703
281.13	1.707
281.34	1.704
281.55	1.707
281.76	1.719
281.97	1.725
282.18	1.742
282.39	1.758
282.60	1.753
282.81	1.761
283.02	1.751
283.23	1.746
283.44	1.739
283.65	1.751
283.86	1.756
284.07	1.745
284.28	1.730
284.49	1.726
284.70	1.722
284.91	1.736
285.12	1.732
285.33	1.740
285.54	1.746
285.75	1.741
285.96	1.734
286.17	1.738
286.38	1.741
286.59	1.766
286.80	1.773
287.01	1.774
287.22	1.784
287.43	1.798
287.64	1.793
287.85	1.809
288.06	1.816
288.27	1.803
288.48	1.807
288.69	1.813
288.90	1.799
289.11	1.800
289.32	1.802
289.53	1.788
289.74	1.789
289.95	1.788
290.16	1.768
290.37	1.758
290.58	1.765
290.79	1.747
291.00	1.724
291.21	1.719
291.42	1.697
291.63	1.696
291.83	1.679
292.04	1.667
292.25	1.669
292.46	1.671
292.67	1.665
292.88	1.672
293.09	1.674
293.30	1.679
293.51	1.670
293.72	1.682
293.93	1.671
294.14	1.685
294.35	1.690
294.56	1.688
294.77	1.683
294.98	1.692
295.19	1.673
295.40	1.674
295.61	1.683
295.82	1.690
296.03	1.688
296.24	1.694
296.45	1.691
296.66	1.685
296.86	1.679
297.07	1.685
297.28	1.684
297.49	1.687
297.70	1.685
297.91	1.676
298.12	1.677
298.33	1.673
298.54	1.682
298.75	1.679
298.96	1.676
299.17	1.680
299.38	1.679
299.59	1.681
299.80	1.690
300.00	1.690
300.21	1.696
300.42	1.702
300.63	1.708
300.84	1.703
301.05	1.701
301.26	1.705
301.47	1.706
301.68	1.710
301.89	1.704
302.10	1.698
302.31	1.707
302.52	1.713
302.72	1.711
302.93	1.719
303.14	1.714
303.35	1.720
303.56	1.715
303.77	1.705
303.98	1.695
304.19	1.700
304.40	1.695
304.61	1.688
304.82	1.680
305.02	1.678
305.23	1.673
305.44	1.674
305.65	1.674
305.86	1.681
306.07	1.690
306.28	1.694
306.49	1.697
306.70	1.709
306.91	1.706
307.11	1.707
307.32	1.705
307.53	1.707
307.74	1.710
307.95	1.710
308.16	1.707
308.37	1.708
308.58	1.715
308.79	1.725
308.99	1.723
309.20	1.731
309.41	1.725
309.62	1.732
309.83	1.726
310.04	1.729
310.25	1.740
310.46	1.739
310.66	1.735
310.87	1.732
311.08	1.728
311.29	1.726
311.50	1.735
311.71	1.742
311.92	1.746
312.12	1.751
312.33	1.752
312.54	1.746
312.75	1.750
312.96	1.759
313.17	1.762
313.38	1.749
313.59	1.748
313.79	1.747
314.00	1.746
314.21	1.747
314.42	1.748
314.63	1.756
314.84	1.759
315.04	1.758
315.25	1.751
315.46	1.753
315.67	1.758
315.88	1.767
316.09	1.758
316.30	1.756
316.50	1.758
316.71	1.758
316.92	1.753
317.13	1.753
317.34	1.757
317.55	1.764
317.75	1.753
317.96	1.761
318.17	1.758
318.38	1.763
318.59	1.774
318.80	1.766
319.00	1.760
319.21	1.762
319.42	1.757
319.63	1.755
319.84	1.756
320.05	1.773
320.25	1.761
320.46	1.758
320.67	1.761
320.88	1.754
321.09	1.759
321.29	1.764
321.50	1.774
321.71	1.773
321.92	1.777
322.13	1.784
322.34	1.780
322.54	1.797
322.75	1.799
322.96	1.799
323.17	1.802
323.38	1.799
323.58	1.811
323.79	1.796
324.00	1.801
324.21	1.802
324.42	1.790
324.62	1.783
324.83	1.773
325.04	1.779
325.25	1.783
325.46	1.787
325.66	1.795
325.87	1.776
326.08	1.779
326.29	1.776
326.50	1.778
326.70	1.786
326.91	1.790
327.12	1.795
327.33	1.799
327.53	1.785
327.74	1.780
327.95	1.773
328.16	1.785
328.37	1.791
328.57	1.798
328.78	1.787
328.99	1.779
329.20	1.781
329.41	1.769
329.61	1.780
329.82	1.784
330.03	1.794
330.24	1.807
330.44	1.807
330.65	1.806
330.86	1.808
331.07	1.826
331.27	1.842
331.48	1.847
331.69	1.863
331.90	1.840
332.10	1.848
332.31	1.837
332.52	1.835
332.73	1.844
332.93	1.842
333.14	1.848
333.35	1.834
333.56	1.826
333.76	1.819
333.97	1.814
334.18	1.817
334.39	1.830
334.59	1.845
334.80	1.825
335.01	1.812
335.22	1.816
335.42	1.799
335.63	1.802
335.84	1.801
336.05	1.815
336.25	1.817
336.46	1.831
336.67	1.812
336.88	1.805
337.08	1.814
337.29	1.813
337.50	1.813
337.71	1.818
337.91	1.834
338.12	1.837
338.33	1.835
338.53	1.840
338.74	1.838
338.95	1.845
339.16	1.840
339.36	1.847
339.57	1.860
339.78	1.865
339.98	1.872
340.19	1.871
340.40	1.875
340.61	1.865
340.81	1.864
341.02	1.866
341.23	1.884
341.43	1.889
341.64	1.884
341.85	1.879
342.06	1.880
342.26	1.863
342.47	1.856
342.68	1.847
342.88	1.854
343.09	1.851
343.30	1.838
343.51	1.817
343.71	1.823
343.92	1.829
344.13	1.820
344.33	1.809
344.54	1.829
344.75	1.824
344.95	1.844
345.16	1.857
345.37	1.848
345.57	1.858
345.78	1.863
345.99	1.864
346.19	1.855
346.40	1.886
346.61	1.895
346.82	1.898
347.02	1.893
347.23	1.889
347.44	1.876
347.64	1.884
347.85	1.891
348.06	1.897
348.26	1.895
348.47	1.907
348.68	1.903
348.88	1.910
349.09	1.903
349.30	1.920
349.50	1.930
349.71	1.916
349.92	1.935
350.12	1.931
350.33	1.931
350.54	1.952
350.74	1.948
350.95	1.935
351.16	1.947
351.36	1.947
351.57	1.956
351.77	1.947
351.98	1.964
352.19	1.958
352.39	1.961
352.60	1.964
352.81	1.949
353.01	1.962
353.22	1.966
353.43	1.961
353.63	1.972
353.84	1.983
354.05	1.980
354.25	2.000
354.46	2.005
354.67	2.020
354.87	2.022
355.08	2.026
355.28	2.012
355.49	2.003
355.70	1.999
355.90	1.999
356.11	2.001
356.32	2.000
356.52	1.990
356.73	2.007
356.93	1.999
357.14	1.989
357.35	1.993
357.55	2.006
357.76	2.018
357.97	2.027
358.17	2.035
358.38	2.024
358.58	2.036
358.79	2.028
359.00	2.015
359.20	2.009
359.41	2.023
359.61	2.027
359.82	2.015
360.03	2.018
360.23	2.008
360.44	1.987
360.64	1.986
360.85	1.982
361.06	1.995
361.26	1.997
361.47	2.018
361.67	2.020
361.88	2.014
362.09	2.035
362.29	2.026
362.50	2.031
362.70	2.047
362.91	2.060
363.12	2.074
363.32	2.063
363.53	2.062
363.73	2.043
363.94	2.042
364.15	2.052
364.35	2.029
364.56	2.033
364.76	2.051
364.97	2.051
365.17	2.047
365.38	2.024
365.59	2.024
365.79	2.015
366.00	2.018
366.20	2.017
366.41	2.017
366.61	2.034
366.82	2.031
367.03	2.015
367.23	2.010
367.44	2.005
367.64	2.014
367.85	2.014
368.05	2.026
368.26	2.032
368.47	2.019
368.67	2.024
368.88	2.027
369.08	2.036
369.29	2.041
369.49	2.044
369.70	2.057
369.90	2.059
370.11	2.072
370.31	2.060
370.52	2.065
370.73	2.073
370.93	2.067
371.14	2.064
371.34	2.057
371.55	2.061
371.75	2.072
371.96	2.069
372.16	2.072
372.37	2.066
372.57	2.075
372.78	2.073
372.99	2.073
373.19	2.081
373.40	2.072
373.60	2.080
373.81	2.077
374.01	2.085
374.22	2.075
374.42	2.079
374.63	2.079
374.83	2.081
375.04	2.090
375.24	2.101
375.45	2.084
375.65	2.082
375.86	2.084
376.06	2.084
376.27	2.088
376.47	2.094
376.68	2.087
376.88	2.094
377.09	2.097
377.29	2.093
377.50	2.087
377.70	2.101
377.91	2.118
378.11	2.116
378.32	2.121
378.52	2.091
378.73	2.082
378.93	2.082
379.14	2.083
379.34	2.071
379.55	2.073
379.75	2.086
379.96	2.075
380.16	2.067
380.37	2.077
380.57	2.073
380.78	2.093
380.98	2.100
381.19	2.121
381.39	2.124
381.60	2.144
381.80	2.139
382.01	2.146
382.21	2.168
382.42	2.174
382.62	2.178
382.83	2.189
383.03	2.200
383.24	2.218
383.44	2.206
383.65	2.206
383.85	2.223
384.06	2.230
384.26	2.242
384.47	2.237
384.67	2.252
384.87	2.240
385.08	2.227
385.28	2.220
385.49	2.217
385.69	2.222
385.90	2.217
386.10	2.201
386.31	2.201
386.51	2.187
386.72	2.185
386.92	2.171
387.13	2.194
387.33	2.213
387.53	2.222
387.74	2.225
387.94	2.227
388.15	2.240
388.35	2.224
388.56	2.245
388.76	2.243
388.97	2.250
389.17	2.251
389.37	2.245
389.58	2.230
389.78	2.227
389.99	2.221
390.19	2.223
390.40	2.221
390.60	2.234
390.80	2.220
391.01	2.218
391.21	2.221
391.42	2.220
391.62	2.213
391.83	2.223
392.03	2.216
392.23	2.216
392.44	2.211
392.64	2.228
392.85	2.228
393.05	2.217
393.26	2.221
393.46	2.222
393.66	2.239
393.87	2.234
394.07	2.242
394.28	2.248
394.48	2.256
394.68	2.272
394.89	2.258
395.09	2.263
395.30	2.263
395.50	2.280
395.70	2.278
395.91	2.273
396.11	2.290
396.32	2.283
396.52	2.277
396.72	2.283
396.93	2.268
397.13	2.259
397.34	2.277
397.54	2.293
397.74	2.274
397.95	2.284
398.15	2.297
398.36	2.298
398.56	2.303
398.76	2.317
398.97	2.321
399.17	2.345
399.37	2.363
399.58	2.361
399.78	2.364
399.99	2.368
400.19	2.365
400.39	2.369
400.60	2.372
400.80	2.371
401.00	2.364
401.21	2.354
401.41	2.354
401.62	2.352
401.82	2.361
402.02	2.360
402.23	2.369
402.43	2.381
402.63	2.356
402.84	2.346
403.04	2.345
403.24	2.363
403.45	2.366
403.65	2.373
403.86	2.370
404.06	2.350
404.26	2.385
404.47	2.384
404.67	2.389
404.87	2.405
405.08	2.420
405.28	2.424
405.48	2.408
405.69	2.404
405.89	2.380
406.09	2.387
406.30	2.399
406.50	2.355
406.70	2.348
406.91	2.319
407.11	2.326
407.31	2.330
407.52	2.337
407.72	2.354
407.92	2.345
408.13	2.356
408.33	2.359
408.53	2.349
408.74	2.381
408.94	2.404
409.14	2.419
409.35	2.413
409.55	2.418
409.75	2.407
409.96	2.406
410.16	2.418
410.36	2.417
410.57	2.412
410.77	2.421
410.97	2.418
411.18	2.407
411.38	2.411
411.58	2.417
411.78	2.402
411.99	2.424
412.19	2.421
412.39	2.437
412.60	2.442
412.80	2.440
413.00	2.431
413.21	2.426
413.41	2.430
413.61	2.441
413.81	2.459
414.02	2.484
414.22	2.488
414.42	2.505
414.63	2.515
414.83	2.523
415.03	2.543
415.23	2.559
415.44	2.576
415.64	2.600
415.84	2.622
416.05	2.615
416.25	2.611
416.45	2.602
416.65	2.593
416.86	2.589
417.06	2.584
417.26	2.595
417.47	2.599
417.67	2.603
417.87	2.564
418.07	2.545
418.28	2.549
418.48	2.567
418.68	2.559
418.88	2.574
419.09	2.581
419.29	2.599
419.49	2.565
419.69	2.575
419.90	2.576
420.10	2.580
420.30	2.586
420.50	2.594
420.71	2.570
420.91	2.572
421.11	2.560
421.31	2.542
421.52	2.516
421.72	2.534
421.92	2.537
422.12	2.528
422.33	2.551
422.53	2.535
422.73	2.526
422.93	2.527
423.14	2.548
423.34	2.554
423.54	2.568
423.74	2.620
423.95	2.626
424.15	2.612
424.35	2.621
424.55	2.627
424.76	2.649
424.96	2.638
425.16	2.631
425.36	2.627
425.56	2.605
425.77	2.608
425.97	2.586
426.17	2.596
426.37	2.594
426.58	2.582
426.78	2.565
426.98	2.578
427.18	2.601
427.38	2.640
427.59	2.615
427.79	2.652
427.99	2.643
428.19	2.637
428.39	2.637
428.60	2.645
428.80	2.651
429.00	2.643
429.20	2.612
429.40	2.602
429.61	2.558
429.81	2.560
430.01	2.548
430.21	2.555
430.41	2.571
430.62	2.560
430.82	2.561
431.02	2.547
431.22	2.566
431.42	2.574
431.63	2.570
431.83	2.597
432.03	2.618
432.23	2.625
432.43	2.631
432.64	2.618
432.84	2.632
433.04	2.645
433.24	2.662
433.44	2.649
433.64	2.680
433.85	2.685
434.05	2.685
434.25	2.698
434.45	2.731
434.65	2.725
434.85	2.712
435.06	2.697
435.26	2.702
435.46	2.700
435.66	2.708
435.86	2.694
436.06	2.667
436.27	2.666
436.47	2.668
436.67	2.643
436.87	2.654
437.07	2.666
437.27	2.683
437.47	2.683
437.68	2.710
437.88	2.733
438.08	2.763
438.28	2.810
438.48	2.821
438.68	2.811
438.89	2.823
439.09	2.821
439.29	2.848
439.49	2.848
439.69	2.828
439.89	2.816
440.09	2.804
440.29	2.768
440.50	2.755
440.70	2.737
440.90	2.752
441.10	2.727
441.30	2.740
441.50	2.733
441.70	2.740
441.90	2.773
442.11	2.768
442.31	2.766
442.51	2.791
442.71	2.800
442.91	2.820
443.11	2.818
443.31	2.834
443.51	2.832
443.72	2.829
443.92	2.843
444.12	2.805
444.32	2.825
444.52	2.841
444.72	2.814
444.92	2.818
445.12	2.832
445.32	2.829
445.53	2.853
445.73	2.852
445.93	2.857
446.13	2.847
446.33	2.913
446.53	2.897
446.73	2.911
446.93	2.947
447.13	2.972
447.33	2.986
447.53	2.976
447.74	2.952
447.94	2.972
448.14	2.994
448.34	3.036
448.54	2.999
448.74	2.999
448.94	2.994
449.14	3.002
449.34	2.996
449.54	2.983
449.74	3.029
449.94	3.044
450.14	3.039
450.35	3.016
450.55	2.985
450.75	2.983
450.95	2.998
451.15	2.997
451.35	2.976
451.55	2.991
451.75	3.031
451.95	3.000
452.15	3.009
452.35	2.987
452.55	2.998
452.75	3.015
452.95	3.011
453.15	3.016
453.35	3.027
453.56	3.000
453.76	3.000
453.96	2.987
454.16	2.997
454.36	2.978
454.56	2.971
454.76	2.987
454.96	2.962
455.16	2.997
455.36	2.993
455.56	2.955
455.76	2.961
455.96	2.969
456.16	2.931
456.36	2.919
456.56	2.920
456.76	2.937
456.96	2.929
457.16	2.926
457.36	2.905
457.56	2.893
457.76	2.895
457.96	2.898
458.16	2.831
458.36	2.832
458.56	2.819
458.76	2.815
458.96	2.788
459.16	2.786
459.36	2.765
459.56	2.777
459.76	2.741
459.96	2.742
460.16	2.731
460.36	2.753
460.56	2.737
460.76	2.738
460.96	2.733
461.16	2.733
461.36	2.710
461.56	2.714
461.76	2.669
461.96	2.688
462.16	2.666
462.36	2.661
462.56	2.661
462.76	2.674
462.96	2.669
463.16	2.688
463.36	2.679
463.56	2.679
463.76	2.699
463.96	2.722
464.16	2.723
464.36	2.727
464.56	2.745
464.76	2.734
464.96	2.716
465.16	2.718
465.36	2.697
465.56	2.698
465.76	2.702
465.96	2.670
466.16	2.657
466.36	2.648
466.56	2.666
466.76	2.649
466.96	2.653
467.16	2.633
467.36	2.632
467.56	2.622
467.76	2.634
467.96	2.651
468.16	2.641
468.36	2.648
468.56	2.639
468.76	2.613
468.96	2.600
469.16	2.612
469.35	2.621
469.55	2.624
469.75	2.632
469.95	2.629
470.15	2.600
470.35	2.611
470.55	2.581
470.75	2.578
470.95	2.589
471.15	2.604
471.35	2.566
471.55	2.572
471.75	2.556
471.95	2.557
472.15	2.536
472.35	2.534
472.54	2.524
472.74	2.517
472.94	2.513
473.14	2.505
473.34	2.491
473.54	2.518
473.74	2.513
473.94	2.515
474.14	2.507
474.34	2.515
474.54	2.521
474.74	2.526
474.94	2.543
475.13	2.548
475.33	2.545
475.53	2.555
475.73	2.548
475.93	2.552
476.13	2.540
476.33	2.528
476.53	2.521
476.73	2.519
476.93	2.518
477.12	2.519
477.32	2.524
477.52	2.530
477.72	2.522
477.92	2.506
478.12	2.498
478.32	2.504
478.52	2.501
478.72	2.509
478.92	2.510
479.11	2.515
479.31	2.515
479.51	2.500
479.71	2.496
479.91	2.495
480.11	2.512
480.31	2.515
480.51	2.514
480.70	2.518
480.90	2.511
481.10	2.496
481.30	2.500
481.50	2.503
481.70	2.517
481.90	2.519
482.10	2.524
482.29	2.504
482.49	2.507
482.69	2.515
482.89	2.510
483.09	2.519
483.29	2.533
483.49	2.522
483.68	2.527
483.88	2.530
484.08	2.525
484.28	2.510
484.48	2.529
484.68	2.526
484.88	2.530
485.07	2.546
485.27	2.535
485.47	2.541
485.67	2.551
485.87	2.550
486.07	2.555
486.26	2.559
486.46	2.580
486.66	2.575
486.86	2.578
487.06	2.561
487.26	2.573
487.45	2.588
487.65	2.594
487.85	2.593
488.05	2.590
488.25	2.588
488.45	2.598
488.64	2.607
488.84	2.621
489.04	2.622
489.24	2.651
489.44	2.634
489.64	2.626
489.83	2.616
490.03	2.626
490.23	2.625
490.43	2.633
490.63	2.642
490.82	2.629
491.02	2.620
491.22	2.639
491.42	2.644
491.62	2.649
491.81	2.641
492.01	2.643
492.21	2.636
492.41	2.637
492.61	2.634
492.80	2.628
493.00	2.635
493.20	2.637
493.40	2.628
493.60	2.621
493.79	2.605
493.99	2.617
494.19	2.611
494.39	2.606
494.59	2.611
494.78	2.603
494.98	2.593
495.18	2.590
495.38	2.593
495.57	2.591
495.77	2.584
495.97	2.604
496.17	2.601
496.37	2.603
496.56	2.607
496.76	2.598
496.96	2.605
497.16	2.608
497.35	2.615
497.55	2.606
497.75	2.607
497.95	2.606
498.14	2.597
498.34	2.599
498.54	2.610
498.74	2.609
498.93	2.612
499.13	2.611
499.33	2.620
499.53	2.622
499.72	2.624
499.92	2.624
500.12	2.616
500.32	2.634
500.51	2.647
500.71	2.654
500.91	2.658
501.11	2.666
501.30	2.682
501.50	2.681
501.70	2.689
501.90	2.709
502.09	2.724
502.29	2.734
502.49	2.740
502.69	2.744
502.88	2.744
503.08	2.761
503.28	2.756
503.47	2.752
503.67	2.762
503.87	2.745
504.07	2.749
504.26	2.757
504.46	2.797
504.66	2.787
504.85	2.790
505.05	2.804
505.25	2.801
505.45	2.832
505.64	2.846
505.84	2.874
506.04	2.893
506.23	2.900
506.43	2.916
506.63	2.925
506.83	2.928
507.02	2.929
507.22	2.935
507.42	2.951
507.61	2.964
507.81	2.970
508.01	2.965
508.20	2.973
508.40	2.973
508.60	2.967
508.80	2.947
508.99	2.973
509.19	3.005
509.39	3.000
509.58	2.994
509.78	2.982
509.98	2.993
510.17	2.990
510.37	3.002
510.57	3.020
510.76	3.029
510.96	3.041
511.16	3.038
511.35	3.049
511.55	3.033
511.75	3.043
511.94	3.057
512.14	3.045
512.34	3.048
512.53	3.049
512.73	3.043
512.93	3.022
513.12	3.019
513.32	3.028
513.52	3.022
513.71	3.044
513.91	3.035
514.11	3.017
514.30	3.012
514.50	3.031
514.70	3.015
514.89	3.019
515.09	3.034
515.28	3.031
515.48	2.997
515.68	2.989
515.87	2.968
516.07	2.985
516.27	2.969
516.46	2.971
516.66	2.941
516.86	2.949
517.05	2.923
517.25	2.929
517.44	2.948
517.64	2.984
517.84	2.982
518.03	3.000
518.23	2.998
518.43	3.031
518.62	3.032
518.82	3.043
519.01	3.051
519.21	3.054
519.41	3.062
519.60	3.055
519.80	3.046
520.00	3.038
520.19	3.042
520.39	3.040
520.58	3.033
520.78	3.037
520.98	3.031
521.17	3.026
521.37	3.044
521.56	3.027
521.76	3.013
521.96	3.008
522.15	2.987
522.35	2.972
522.54	2.974
522.74	2.972
522.94	2.971
523.13	2.962
523.33	2.957
523.52	2.935
523.72	2.936
523.91	2.956
524.11	2.950
524.31	2.979
524.50	2.966
524.70	2.949
524.89	2.934
525.09	2.945
525.29	2.973
525.48	2.983
525.68	3.003
525.87	2.995
526.07	3.006
526.26	3.005
526.46	3.002
526.66	3.034
526.85	3.058
527.05	3.090
527.24	3.096
527.44	3.080
527.63	3.064
527.83	3.077
528.02	3.100
528.22	3.080
528.42	3.080
528.61	3.070
528.81	3.079
529.00	3.064
529.20	3.067
529.39	3.049
529.59	3.059
529.78	3.091
529.98	3.096
530.17	3.084
530.37	3.080
530.57	3.097
530.76	3.123
530.96	3.131
531.15	3.152
531.35	3.159
531.54	3.180
531.74	3.175
531.93	3.166
532.13	3.163
532.32	3.175
532.52	3.192
532.71	3.223
532.91	3.223
533.10	3.223
533.30	3.239
533.49	3.244
533.69	3.230
533.89	3.257
534.08	3.268
534.28	3.264
534.47	3.269
534.67	3.287
534.86	3.271
535.06	3.261
535.25	3.223
535.45	3.205
535.64	3.196
535.84	3.191
536.03	3.166
536.23	3.148
536.42	3.149
536.62	3.132
536.81	3.094
537.01	3.084
537.20	3.072
537.40	3.081
537.59	3.072
537.79	3.064
537.98	3.068
538.17	3.051
538.37	3.060
538.56	3.056
538.76	3.056
538.95	3.072
539.15	3.076
539.34	3.093
539.54	3.084
539.73	3.070
539.93	3.068
540.12	3.071
540.32	3.089
540.51	3.096
540.71	3.114
540.90	3.116
541.10	3.112
541.29	3.112
541.49	3.113
541.68	3.139
541.87	3.179
542.07	3.196
542.26	3.207
542.46	3.229
542.65	3.238
542.85	3.238
543.04	3.281
543.24	3.298
543.43	3.338
543.63	3.383
543.82	3.405
544.01	3.413
544.21	3.442
544.40	3.471
544.60	3.481
544.79	3.478
544.99	3.512
545.18	3.513
545.37	3.562
545.57	3.560
545.76	3.566
545.96	3.571
546.15	3.601
546.35	3.611
546.54	3.639
546.73	3.654
546.93	3.700
547.12	3.692
547.32	3.672
547.51	3.613
547.71	3.624
547.90	3.598
548.09	3.577
548.29	3.570
548.48	3.570
548.68	3.532
548.87	3.565
549.06	3.579
549.26	3.562
549.45	3.581
549.65	3.659
549.84	3.660
550.03	3.676
550.23	3.683
550.42	3.676
550.62	3.660
550.81	3.704
551.00	3.662
551.20	3.621
551.39	3.640
551.59	3.631
551.78	3.615
551.97	3.640
552.17	3.671
552.36	3.701
552.56	3.688
552.75	3.678
552.94	3.639
553.14	3.622
553.33	3.639
553.52	3.647
553.72	3.679
553.91	3.636
554.11	3.618
554.30	3.589
554.49	3.593
554.69	3.600
554.88	3.635
555.07	3.673
555.27	3.689
555.46	3.683
555.65	3.673
555.85	3.676
556.04	3.706
556.24	3.707
556.43	3.693
556.62	3.678
556.82	3.691
557.01	3.670
557.20	3.610
557.40	3.598
557.59	3.625
557.78	3.651
557.98	3.664
558.17	3.671
558.36	3.648
558.56	3.681
558.75	3.687
558.94	3.703
559.14	3.694
559.33	3.709
559.52	3.725
559.72	3.663
559.91	3.616
560.10	3.569
560.30	3.556
560.49	3.556
560.68	3.552
560.88	3.529
561.07	3.476
561.26	3.474
561.46	3.447
561.65	3.424
561.84	3.441
562.04	3.482
562.23	3.456
562.42	3.441
562.62	3.460
562.81	3.414
563.00	3.428
563.19	3.428
563.39	3.422
563.58	3.447
563.77	3.446
563.97	3.417
564.16	3.382
564.35	3.430
564.55	3.454
564.74	3.436
564.93	3.468
565.12	3.471
565.32	3.493
565.51	3.510
565.70	3.531
565.90	3.571
566.09	3.645
566.28	3.686
566.47	3.684
566.67	3.650
566.86	3.686
567.05	3.699
567.25	3.715
567.44	3.696
567.63	3.697
567.82	3.708
568.02	3.710
568.21	3.707
568.40	3.698
568.59	3.713
568.79	3.743
568.98	3.732
569.17	3.724
569.36	3.703
569.56	3.723
569.75	3.719
569.94	3.695
570.14	3.708
570.33	3.673
570.52	3.657
570.71	3.677
570.91	3.683
571.10	3.693
571.29	3.717
571.48	3.692
571.68	3.729
571.87	3.780
572.06	3.770
572.25	3.757
572.44	3.766
572.64	3.786
572.83	3.756
573.02	3.724
573.21	3.702
573.41	3.660
573.60	3.704
573.79	3.647
573.98	3.613
574.18	3.643
574.37	3.606
574.56	3.635
574.75	3.640
574.94	3.647
575.14	3.701
575.33	3.707
575.52	3.693
575.71	3.700
575.91	3.738
576.10	3.736
576.29	3.734
576.48	3.770
576.67	3.770
576.87	3.751
577.06	3.755
577.25	3.723
577.44	3.715
577.63	3.769
577.83	3.784
578.02	3.789
578.21	3.815
578.40	3.819
578.59	3.814
578.79	3.788
578.98	3.824
579.17	3.822
579.36	3.848
579.55	3.841
579.74	3.825
579.94	3.799
580.13	3.790
580.32	3.743
580.51	3.690
580.70	3.692
580.90	3.681
581.09	3.640
581.28	3.625
581.47	3.627
581.66	3.623
581.85	3.617
582.05	3.620
582.24	3.611
582.43	3.657
582.62	3.707
582.81	3.705
583.00	3.710
583.20	3.758
583.39	3.776
583.58	3.757
583.77	3.805
583.96	3.832
584.15	3.822
584.34	3.825
584.54	3.780
584.73	3.769
584.92	3.803
585.11	3.801
585.30	3.743
585.49	3.720
585.68	3.735
585.88	3.710
586.07	3.705
586.26	3.683
586.45	3.729
586.64	3.782
586.83	3.785
587.02	3.774
587.22	3.784
587.41	3.828
587.60	3.815
587.79	3.809
587.98	3.765
588.17	3.766
588.36	3.792
588.55	3.754
588.74	3.732
588.94	3.727
589.13	3.693
589.32	3.702
589.51	3.678
589.70	3.679
589.89	3.697
590.08	3.741
590.27	3.712
590.46	3.719
590.66	3.746
590.85	3.759
591.04	3.765
591.23	3.766
591.42	3.782
591.61	3.767
591.80	3.771
591.99	3.756
592.18	3.732
592.37	3.771
592.57	3.769
592.76	3.746
592.95	3.762
593.14	3.745
593.33	3.771
593.52	3.781
593.71	3.792
593.90	3.816
594.09	3.827
594.28	3.846
594.47	3.829
594.66	3.845
594.85	3.827
595.05	3.793
595.24	3.791
595.43	3.798
595.62	3.787
595.81	3.805
596.00	3.800
596.19	3.780
596.38	3.805
596.57	3.790
596.76	3.765
596.95	3.747
597.14	3.757
597.33	3.762
597.52	3.722
597.71	3.699
597.90	3.691
598.09	3.657
598.28	3.653
598.47	3.647
598.67	3.672
598.86	3.705
599.05	3.765
599.24	3.766
599.43	3.792
599.62	3.837
599.81	3.854
600.00	3.849
600.19	3.894
600.38	3.896
600.57	3.893
600.76	3.894
600.95	3.893
601.14	3.890
601.33	3.899
601.52	3.851
601.71	3.863
601.90	3.856
602.09	3.883
602.28	3.854
602.47	3.866
602.66	3.858
602.85	3.843
603.04	3.827
603.23	3.813
603.42	3.802
603.61	3.840
603.80	3.833
603.99	3.856
604.18	3.852
604.37	3.872
604.56	3.877
604.75	3.876
604.94	3.888
605.13	3.890
605.32	3.894
605.51	3.934
605.70	3.922
605.89	3.899
606.08	3.916
606.27	3.911
606.46	3.923
606.65	3.926
606.84	3.924
607.03	3.910
607.22	3.939
607.41	3.933
607.60	3.901
607.79	3.909
607.98	3.908
608.17	3.891
608.36	3.848
608.55	3.831
608.74	3.801
608.93	3.790
609.12	3.791
609.31	3.767
609.49	3.771
609.68	3.807
609.87	3.820
610.06	3.831
610.25	3.843
610.44	3.875
610.63	3.866
610.82	3.890
611.01	3.906
611.20	3.902
611.39	3.880
611.58	3.902
611.77	3.884
611.96	3.850
612.15	3.826
612.34	3.810
612.53	3.847
612.72	3.863
612.90	3.853
613.09	3.861
613.28	3.876
613.47	3.901
613.66	3.893
613.85	3.896
614.04	3.914
614.23	3.935
614.42	3.907
614.61	3.889
614.80	3.880
614.99	3.918
615.18	3.912
615.36	3.925
615.55	3.891
615.74	3.869
615.93	3.834
616.12	3.821
616.31	3.815
616.50	3.842
616.69	3.839
616.88	3.835
617.07	3.814
617.25	3.818
617.44	3.813
617.63	3.869
617.82	3.854
618.01	3.899
618.20	3.911
618.39	3.941
618.58	3.926
618.77	3.884
618.95	3.895
619.14	3.889
619.33	3.890
619.52	3.894
619.71	3.870
619.90	3.897
620.09	3.868
620.28	3.900
620.46	3.874
620.65	3.882
620.84	3.886
621.03	3.898
621.22	3.905
621.41	3.892
621.60	3.876
621.79	3.878
621.97	3.856
622.16	3.870
622.35	3.858
622.54	3.859
622.73	3.871
622.92	3.873
623.11	3.909
623.29	3.904
623.48	3.929
623.67	3.921
623.86	3.899
624.05	3.935
624.24	3.935
624.42	3.936
624.61	3.938
624.80	3.919
624.99	3.967
625.18	3.920
625.37	3.925
625.55	3.917
625.74	3.937
625.93	3.930
626.12	3.904
626.31	3.872
626.50	3.869
626.68	3.854
626.87	3.862
627.06	3.820
627.25	3.837
627.44	3.818
627.63	3.829
627.81	3.855
628.00	3.889
628.19	3.900
628.38	3.931
628.57	3.903
628.75	3.943
628.94	3.955
629.13	3.985
629.32	4.018
629.51	4.016
629.69	3.994
629.88	3.982
630.07	4.003
630.26	4.025
630.45	4.016
630.63	4.031
630.82	3.978
631.01	3.976
631.20	3.941
631.39	3.904
631.57	3.913
631.76	3.920
631.95	3.923
632.14	3.924
632.32	3.908
632.51	3.933
632.70	3.961
632.89	3.981
633.08	3.963
633.26	3.962
633.45	3.981
633.64	3.955
633.83	3.962
634.01	3.952
634.20	3.933
634.39	3.952
634.58	3.949
634.76	3.933
634.95	3.946
635.14	3.977
635.33	4.031
635.51	4.001
635.70	4.045
635.89	4.038
636.08	4.034
636.26	4.019
636.45	4.005
636.64	3.965
636.83	3.968
637.01	4.002
637.20	3.985
637.39	3.957
637.58	3.979
637.76	3.982
637.95	3.969
638.14	3.979
638.33	4.003
638.51	3.995
638.70	4.013
638.89	4.019
639.07	3.992
639.26	4.003
639.45	4.013
639.64	4.043
639.82	4.042
640.01	4.054
640.20	4.029
640.38	4.021
640.57	4.010
640.76	4.001
640.95	3.989
641.13	4.004
641.32	3.985
641.51	3.967
641.69	3.925
641.88	3.924
642.07	3.930
642.26	3.967
642.44	3.948
642.63	3.947
642.82	3.975
643.00	4.032
643.19	4.024
643.38	4.060
643.56	4.103
643.75	4.120
643.94	4.138
644.12	4.150
644.31	4.138
644.50	4.121
644.68	4.135
644.87	4.112
645.06	4.105
645.24	4.089
645.43	4.049
645.62	4.011
645.81	4.026
645.99	4.038
646.18	4.042
646.37	4.063
646.55	4.078
646.74	4.062
646.92	4.066
647.11	4.015
647.30	4.040
647.48	4.063
647.67	4.072
647.86	4.034
648.04	4.022
648.23	3.981
648.42	4.004
648.60	4.017
648.79	4.062
648.98	4.077
649.16	4.095
649.35	4.097
649.54	4.087
649.72	4.114
649.91	4.119
650.09	4.107
650.28	4.107
650.47	4.041
650.65	4.029
650.84	4.004
651.03	4.016
651.21	3.974
651.40	3.993
651.59	3.996
651.77	4.010
651.96	4.051
652.14	4.045
652.33	4.088
652.52	4.091
652.70	4.146
652.89	4.197
653.07	4.164
653.26	4.219
653.45	4.218
653.63	4.230
653.82	4.173
654.00	4.143
654.19	4.132
654.38	4.145
654.56	4.176
654.75	4.162
654.93	4.114
655.12	4.128
655.31	4.117
655.49	4.102
655.68	4.100
655.86	4.142
656.05	4.160
656.24	4.163
656.42	4.158
656.61	4.172
656.79	4.178
656.98	4.176
657.16	4.162
657.35	4.158
657.54	4.162
657.72	4.164
657.91	4.158
658.09	4.133
658.28	4.130
658.46	4.100
658.65	4.072
658.84	4.066
659.02	4.084
659.21	4.098
659.39	4.121
659.58	4.113
659.76	4.129
659.95	4.148
660.13	4.170
660.32	4.205
660.51	4.208
660.69	4.221
660.88	4.245
661.06	4.254
661.25	4.264
661.43	4.233
661.62	4.265
661.80	4.233
661.99	4.220
662.17	4.237
662.36	4.258
662.55	4.275
662.73	4.253
662.92	4.276
663.10	4.268
663.29	4.278
663.47	4.304
663.66	4.251
663.84	4.274
664.03	4.265
664.21	4.256
664.40	4.256
664.58	4.271
664.77	4.305
664.95	4.259
665.14	4.310
665.32	4.318
665.51	4.343
665.69	4.366
665.88	4.388
666.06	4.449
666.25	4.433
666.43	4.395
666.62	4.394
666.80	4.397
666.99	4.374
667.17	4.326
667.36	4.306
667.54	4.279
667.73	4.249
667.91	4.219
668.10	4.180
668.28	4.219
668.47	4.254
668.65	4.240
668.84	4.220
669.02	4.278
669.21	4.255
669.39	4.257
669.58	4.275
669.76	4.343
669.95	4.361
670.13	4.368
670.31	4.353
670.50	4.328
670.68	4.357
670.87	4.360
671.05	4.322
671.24	4.371
671.42	4.388
671.61	4.359
671.79	4.356
671.98	4.366
672.16	4.332
672.35	4.319
672.53	4.328
672.71	4.294
672.90	4.306
673.08	4.333
673.27	4.317
673.45	4.298
673.64	4.312
673.82	4.297
674.01	4.294
674.19	4.326
674.37	4.354
674.56	4.329
674.74	4.367
674.93	4.360
675.11	4.364
675.30	4.362
675.48	4.398
675.66	4.442
675.85	4.436
676.03	4.439
676.22	4.424
676.40	4.411
676.58	4.456
676.77	4.401
676.95	4.376
677.14	4.355
677.32	4.330
677.50	4.346
677.69	4.341
677.87	4.341
678.06	4.354
678.24	4.341
678.43	4.360
678.61	4.337
678.79	4.361
678.98	4.397
679.16	4.383
679.34	4.413
679.53	4.375
679.71	4.353
679.90	4.342
680.08	4.322
680.26	4.336
680.45	4.321
680.63	4.340
680.82	4.372
681.00	4.363
681.18	4.392
681.37	4.391
681.55	4.387
681.73	4.383
681.92	4.419
682.10	4.423
682.29	4.443
682.47	4.448
682.65	4.430
682.84	4.414
683.02	4.453
683.20	4.421
683.39	4.388
683.57	4.415
683.75	4.392
683.94	4.395
684.12	4.405
684.30	4.392
684.49	4.383
684.67	4.404
684.85	4.386
685.04	4.309
685.22	4.355
685.40	4.409
685.59	4.402
685.77	4.413
685.96	4.404
686.14	4.427
686.32	4.455
686.50	4.440
686.69	4.429
686.87	4.451
687.05	4.523
687.24	4.527
687.42	4.522
687.60	4.576
687.79	4.615
687.97	4.617
688.15	4.566
688.34	4.566
688.52	4.558
688.70	4.558
688.89	4.580
689.07	4.575
689.25	4.594
689.44	4.563
689.62	4.522
689.80	4.490
689.98	4.468
690.17	4.508
690.35	4.498
690.53	4.549
690.72	4.527
690.90	4.530
691.08	4.506
691.27	4.474
691.45	4.492
691.63	4.524
691.81	4.569
692.00	4.595
692.18	4.578
692.36	4.589
692.54	4.573
692.73	4.571
692.91	4.524
693.09	4.567
693.28	4.575
693.46	4.541
693.64	4.506
693.82	4.515
694.01	4.500
694.19	4.522
694.37	4.548
694.55	4.531
694.74	4.560
694.92	4.598
695.10	4.589
695.28	4.560
695.47	4.608
695.65	4.610
695.83	4.580
696.01	4.588
696.20	4.582
696.38	4.536
696.56	4.546
696.74	4.558
696.93	4.568
697.11	4.606
697.29	4.660
697.47	4.663
697.66	4.665
697.84	4.675
698.02	4.669
698.20	4.655
698.39	4.647
698.57	4.653
698.75	4.675
698.93	4.672
699.11	4.615
699.30	4.583
699.48	4.588
699.66	4.618
699.84	4.652
700.03	4.662
700.21	4.651
700.39	4.694
700.57	4.681
700.75	4.651
700.94	4.608
701.12	4.631
701.30	4.665
701.48	4.673
701.66	4.645
701.85	4.597
702.03	4.612
702.21	4.661
702.39	4.655
702.57	4.683
702.76	4.704
702.94	4.729
703.12	4.712
703.30	4.694
703.48	4.674
703.66	4.661
703.85	4.706
704.03	4.703
704.21	4.652
704.39	4.641
704.57	4.643
704.75	4.660
704.94	4.672
705.12	4.689
705.30	4.718
705.48	4.741
705.66	4.753
705.84	4.750
706.03	4.722
706.21	4.738
706.39	4.752
706.57	4.818
706.75	4.806
706.93	4.773
707.12	4.768
707.30	4.688
707.48	4.687
707.66	4.713
707.84	4.653
708.02	4.698
708.20	4.700
708.39	4.694
708.57	4.610
708.75	4.593
708.93	4.662
709.11	4.625
709.29	4.688
709.47	4.729
709.66	4.715
709.84	4.752
710.02	4.740
710.20	4.737
710.38	4.729
710.56	4.738
710.74	4.766
710.92	4.743
711.10	4.776
711.29	4.719
711.47	4.684
711.65	4.662
711.83	4.638
712.01	4.664
712.19	4.683
712.37	4.711
712.55	4.701
712.73	4.687
712.92	4.694
713.10	4.695
713.28	4.717
713.46	4.756
713.64	4.786
713.82	4.807
714.00	4.790
714.18	4.779
714.36	4.787
714.54	4.830
714.72	4.835
714.91	4.853
715.09	4.889
715.27	4.925
715.45	4.876
715.63	4.851
715.81	4.844
715.99	4.877
716.17	4.958
716.35	4.923
716.53	4.884
716.71	4.884
716.89	4.861
717.07	4.858
717.25	4.830
717.43	4.861
717.62	4.940
717.80	4.934
717.98	4.883
718.16	4.844
718.34	4.885
718.52	4.911
718.70	4.900
718.88	4.940
719.06	4.914
719.24	4.935
719.42	4.944
719.60	4.871
719.78	4.835
719.96	4.852
720.14	4.880
720.32	4.874
720.50	4.850
720.68	4.866
720.86	4.868
721.04	4.894
721.22	4.910
721.40	4.878
721.58	4.905
721.76	4.951
721.94	5.000
722.12	4.970
722.30	4.962
722.48	5.039
722.66	5.071
722.84	5.043
723.03	5.022
723.21	5.013
723.39	5.065
723.57	5.113
723.75	5.137
723.93	5.115
724.11	5.072
724.29	5.117
724.47	5.105
724.65	5.062
724.83	5.082
725.00	5.091
725.18	5.084
725.36	5.066
725.54	5.019
725.72	5.045
725.90	5.028
726.08	5.097
726.26	5.040
726.44	5.009
726.62	4.982
726.80	4.914
726.98	4.941
727.16	4.979
727.34	4.985
727.52	4.963
727.70	4.992
727.88	5.029
728.06	5.001
728.24	5.032
728.42	5.003
728.60	5.019
728.78	5.073
728.96	5.025
729.14	5.064
729.32	5.084
729.50	5.145
729.68	5.114
729.86	5.079
730.04	5.058
730.22	5.029
730.39	5.033
730.57	5.054
730.75	5.101
730.93	5.185
731.11	5.160
731.29	5.152
731.47	5.197
731.65	5.180
731.83	5.210
732.01	5.235
732.19	5.191
732.37	5.197
732.55	5.184
732.73	5.110
732.90	5.069
733.08	5.078
733.26	5.033
733.44	4.973
733.62	4.925
733.80	4.932
733.98	4.952
734.16	5.038
734.34	5.087
734.52	5.136
734.70	5.178
734.87	5.212
735.05	5.213
735.23	5.239
735.41	5.210
735.59	5.273
735.77	5.297
735.95	5.343
736.13	5.338
736.31	5.311
736.49	5.288
736.66	5.309
736.84	5.305
737.02	5.269
737.20	5.230
737.38	5.274
737.56	5.320
737.74	5.238
737.92	5.160
738.09	5.178
738.27	5.211
738.45	5.222
738.63	5.203
738.81	5.189
738.99	5.210
739.17	5.222
739.34	5.234
739.52	5.228
739.70	5.282
739.88	5.303
740.06	5.263
740.24	5.261
740.42	5.298
740.59	5.337
740.77	5.370
740.95	5.386
741.13	5.407
741.31	5.388
741.49	5.317
741.66	5.262
741.84	5.330
742.02	5.338
742.20	5.297
742.38	5.261
742.56	5.204
742.73	5.166
742.91	5.143
743.09	5.187
743.27	5.218
743.45	5.255
743.63	5.297
743.80	5.197
743.98	5.206
744.16	5.259
744.34	5.257
744.52	5.321
744.69	5.374
744.87	5.417
745.05	5.405
745.23	5.342
745.41	5.377
745.59	5.418
745.76	5.476
745.94	5.493
746.12	5.479
746.30	5.470
746.47	5.465
746.65	5.431
746.83	5.329
747.01	5.343
747.19	5.421
747.36	5.448
747.54	5.413
747.72	5.427
747.90	5.430
748.08	5.482
748.25	5.560
748.43	5.522
748.61	5.496
748.79	5.546
748.96	5.503
749.14	5.487
749.32	5.429
749.50	5.466
749.68	5.480
749.85	5.523
750.03	5.485
750.21	5.439
750.39	5.465
750.56	5.499
750.74	5.549
750.92	5.593
751.10	5.554
751.27	5.627
751.45	5.656
751.63	5.604
751.81	5.579
751.98	5.616
752.16	5.609
752.34	5.644
752.51	5.722
752.69	5.697
752.87	5.728
753.05	5.707
753.22	5.691
753.40	5.637
753.58	5.665
753.76	5.629
753.93	5.635
754.11	5.696
754.29	5.662
754.46	5.597
754.64	5.583
754.82	5.527
755.00	5.587
755.17	5.516
755.35	5.512
755.53	5.476
755.70	5.492
755.88	5.457
756.06	5.447
756.24	5.468
756.41	5.428
756.59	5.443
756.77	5.444
756.94	5.426
757.12	5.499
757.30	5.493
757.47	5.564
757.65	5.574
757.83	5.636
758.01	5.626
758.18	5.618
758.36	5.682
758.54	5.701
758.71	5.704
758.89	5.719
759.07	5.659
759.24	5.702
759.42	5.709
759.60	5.689
759.77	5.645
759.95	5.611
760.13	5.642
760.30	5.646
760.48	5.586
760.66	5.610
760.83	5.627
761.01	5.686
761.19	5.667
761.36	5.668
761.54	5.696
761.72	5.713
761.89	5.702
762.07	5.677
762.24	5.655
762.42	5.705
762.60	5.675
762.77	5.689
762.95	5.604
763.13	5.572
763.30	5.513
763.48	5.522
763.66	5.505
763.83	5.529
764.01	5.516
764.18	5.511
764.36	5.489
764.54	5.475
764.71	5.447
764.89	5.538
765.07	5.563
765.24	5.598
765.42	5.595
765.59	5.607
765.77	5.582
765.95	5.619
766.12	5.640
766.30	5.684
766.47	5.767
766.65	5.755
766.83	5.743
767.00	5.768
767.18	5.795
767.35	5.788
767.53	5.752
767.71	5.801
767.88	5.816
768.06	5.768
768.23	5.756
768.41	5.711
768.59	5.731
768.76	5.772
768.94	5.763
769.11	5.716
769.29	5.656
769.46	5.684
769.64	5.680
769.82	5.603
769.99	5.657
770.17	5.650
770.34	5.686
770.52	5.685
770.69	5.647
770.87	5.641
771.05	5.693
771.22	5.746
771.40	5.817
771.57	5.820
771.75	5.865
771.92	5.904
772.10	5.925
772.27	5.904
772.45	5.903
772.63	5.868
772.80	5.903
772.98	5.857
773.15	5.861
773.33	5.751
773.50	5.712
773.68	5.698
773.85	5.669
774.03	5.643
774.20	5.664
774.38	5.680
774.55	5.729
774.73	5.719
774.91	5.775
775.08	5.807
775.26	5.874
775.43	5.896
775.61	5.904
775.78	5.858
775.96	5.920
776.13	5.895
776.31	5.916
776.48	5.888
776.66	5.931
776.83	5.927
777.01	5.948
777.18	5.943
777.36	5.930
777.53	5.942
777.71	5.942
777.88	5.885
778.06	5.943
778.23	5.915
778.41	5.885
778.58	5.860
778.76	5.892
778.93	5.914
779.11	5.942
779.28	5.993
779.46	6.053
779.63	6.074
779.80	6.089
779.98	6.048
780.15	6.040
780.33	6.064
780.50	6.009
780.68	6.018
780.85	6.011
781.03	6.019
781.20	5.974
781.38	5.965
781.55	5.912
781.73	5.911
781.90	5.861
782.08	5.893
782.25	5.940
782.42	6.064
782.60	5.994
782.77	5.985
782.95	5.948
783.12	5.954
783.30	5.873
783.47	5.950
783.65	5.969
783.82	6.066
783.99	6.075
784.17	6.089
784.34	5.972
784.52	6.021
784.69	6.054
784.87	6.042
785.04	6.214
785.21	6.277
785.39	6.304
785.56	6.397
785.74	6.350
785.91	6.346
786.08	6.321
786.26	6.428
786.43	6.437
786.61	6.401
786.78	6.433
786.96	6.375
787.13	6.400
787.30	6.419
787.48	6.295
787.65	6.324
787.83	6.302
788.00	6.382
788.17	6.321
788.35	6.281
788.52	6.283
788.70	6.269
788.87	6.232
789.04	6.213
789.22	6.233
789.39	6.348
789.56	6.388
789.74	6.479
789.91	6.429
790.09	6.464
790.26	6.465
790.43	6.495
790.61	6.624
790.78	6.637
790.95	6.706
791.13	6.655
791.30	6.685
791.47	6.636
791.65	6.606
791.82	6.587
792.00	6.600
792.17	6.618
792.34	6.587
792.52	6.512
792.69	6.522
792.86	6.540
793.04	6.559
793.21	6.561
793.38	6.645
793.56	6.654
793.73	6.679
793.90	6.650
794.08	6.740
794.25	6.792
794.42	6.807
794.60	6.757
794.77	6.706
794.94	6.703
795.12	6.712
795.29	6.616
795.46	6.661
795.64	6.722
795.81	6.755
795.98	6.657
796.16	6.647
796.33	6.598
796.50	6.660
796.68	6.632
796.85	6.640
797.02	6.608
797.19	6.623
797.37	6.556
797.54	6.459
797.71	6.453
797.89	6.540
798.06	6.619
798.23	6.605
798.41	6.529
798.58	6.559
798.75	6.556
798.92	6.560
799.10	6.677
799.27	6.744
799.44	6.916
799.62	6.967
799.79	6.916
799.96	6.803
800.13	6.842
800.31	6.880
800.48	6.860
800.65	6.887
800.82	6.801
801.00	6.666
801.17	6.674
801.34	6.626
801.52	6.513
801.69	6.498
801.86	6.573
802.03	6.612
802.21	6.676
802.38	6.702
802.55	6.741
802.72	6.762
802.90	6.914
803.07	6.876
803.24	6.834
803.41	6.950
803.59	6.945
803.76	6.906
803.93	6.898
804.10	6.858
804.27	6.965
804.45	6.991
804.62	7.100
804.79	7.096
804.96	7.071
805.14	7.110
805.31	7.151
805.48	7.254
805.65	7.295
805.82	7.327
806.00	7.254
806.17	7.356
806.34	7.317
806.51	7.237
806.69	7.065
806.86	7.148
807.03	7.125
807.20	7.106
807.37	7.097
807.55	7.051
807.72	6.970
807.89	7.103
808.06	6.962
808.23	7.028
808.41	7.112
808.58	7.266
808.75	7.231
808.92	7.201
809.09	7.184
809.26	7.149
809.44	7.165
809.61	7.247
809.78	7.257
809.95	7.213
810.12	7.181
810.30	7.117
810.47	7.205
810.64	7.249
810.81	7.289
810.98	7.348
811.15	7.351
811.33	7.395
811.50	7.458
811.67	7.467
811.84	7.435
812.01	7.354
812.18	7.312
812.35	7.139
812.53	7.092
812.70	7.097
812.87	6.993
813.04	7.119
813.21	7.101
813.38	7.057
813.55	7.185
813.73	7.349
813.90	7.398
814.07	7.499
814.24	7.604
814.41	7.603
814.58	7.666
814.75	7.602
814.93	7.554
815.10	7.600
815.27	7.646
815.44	7.561
815.61	7.445
815.78	7.580
815.95	7.587
816.12	7.581
816.29	7.585
816.47	7.473
816.64	7.599
816.81	7.543
816.98	7.524
817.15	7.512
817.32	7.338
817.49	7.365
817.66	7.274
817.83	7.187
818.00	7.202
818.18	7.307
818.35	7.331
818.52	7.311
818.69	7.384
818.86	7.302
819.03	7.279
819.20	7.348
819.37	7.385
819.54	7.427
819.71	7.579
819.88	7.598
820.05	7.541
820.23	7.536
820.40	7.639
820.57	7.509
820.74	7.535
820.91	7.480
821.08	7.673
821.25	7.597
821.42	7.504
821.59	7.370
821.76	7.376
821.93	7.351
822.10	7.377
822.27	7.281
822.44	7.449
822.61	7.613
822.78	7.755
822.95	7.677
823.12	7.684
823.29	7.763
823.47	7.894
823.64	7.853
823.81	7.852
823.98	7.876
824.15	7.914
824.32	7.742
824.49	7.558
824.66	7.500
824.83	7.480
825.00	7.543
825.17	7.499
825.34	7.458
825.51	7.460
825.68	7.499
825.85	7.524
826.02	7.620
826.19	7.780
826.36	7.911
826.53	7.947
826.70	7.983
826.87	7.941
827.04	7.859
827.21	7.877
827.38	7.868
827.55	7.982
827.72	7.991
827.89	7.828
828.06	7.824
828.23	7.788
828.40	7.778
828.57	7.737
828.74	7.768
828.91	8.019
829.08	8.009
829.25	8.146
829.42	8.044
829.59	8.220
829.76	8.392
829.93	8.243
830.10	8.159
830.27	8.195
830.44	8.278
830.60	8.135
830.77	7.989
830.94	8.019
831.11	7.847
831.28	7.987
831.45	7.838
831.62	7.787
831.79	8.017
831.96	8.121
832.13	8.131
832.30	8.072
832.47	8.288
832.64	8.358
832.81	8.464
832.98	8.577
833.15	8.544
833.32	8.598
833.49	8.570
833.65	8.416
833.82	8.386
833.99	8.263
834.16	8.220
834.33	8.214
834.50	8.113
834.67	8.131
834.84	8.057
835.01	7.991
835.18	7.906
835.35	7.826
835.52	7.872
835.69	7.847
835.85	7.860
836.02	7.912
836.19	7.850
836.36	8.047
836.53	7.836
836.70	7.938
836.87	7.971
837.04	8.082
837.21	8.262
837.38	8.293
837.54	8.292
837.71	8.413
837.88	8.438
838.05	8.433
838.22	8.494
838.39	8.505
838.56	8.621
838.73	8.582
838.89	8.612
839.06	8.517
839.23	8.562
839.40	8.685
839.57	8.658
839.74	8.564
839.91	8.571
840.08	8.473
840.24	8.628
840.41	8.540
840.58	8.689
840.75	8.559
840.92	8.491
841.09	8.478
841.26	8.619
841.42	8.663
841.59	8.760
841.76	8.907
841.93	8.858
842.10	8.846
842.27	8.815
842.43	8.661
842.60	8.712
842.77	8.773
842.94	8.846
843.11	8.636
843.28	8.617
843.44	8.704
843.61	8.615
843.78	8.525
843.95	8.561
844.12	8.579
844.28	8.643
844.45	8.656
844.62	8.513
844.79	8.211
844.96	8.460
845.13	8.473
845.29	8.405
845.46	8.458
845.63	8.374
845.80	8.140
845.97	8.066
846.13	8.088
846.30	8.134
846.47	8.431
846.64	8.773
846.81	8.622
846.97	8.604
847.14	8.620
847.31	8.603
847.48	8.880
847.64	9.179
847.81	9.278
847.98	9.178
848.15	9.094
848.32	9.106
848.48	8.943
848.65	8.753
848.82	9.089
848.99	9.212
849.15	9.177
849.32	8.960
849.49	8.669
849.66	8.398
849.82	8.462
849.99	8.547
850.16	8.326
850.33	8.462
850.49	8.803
850.66	8.516
850.83	8.443
851.00	8.576
851.16	8.767
851.33	9.009
851.50	9.187
851.67	9.390
851.83	9.398
852.00	9.582
852.17	9.727
852.34	9.778
852.50	9.833
852.67	9.812
852.84	9.715
853.01	9.860
853.17	9.824
853.34	9.957
853.51	9.783
853.67	9.664
853.84	9.628
854.01	9.276
854.18	8.962
854.34	8.763
854.51	8.810
854.68	8.829
854.84	8.660
855.01	8.691
855.18	8.617
855.34	8.766
855.51	8.769
855.68	8.605
855.85	8.751
856.01	8.991
856.18	9.197
856.35	9.066
856.51	8.943
856.68	9.052
856.85	8.880
857.01	8.871
857.18	8.868
857.35	8.946
857.51	9.104
857.68	9.091
857.85	9.003
858.01	8.956
858.18	8.878
858.35	9.076
858.51	9.128
858.68	9.506
858.85	9.596
859.01	9.571
859.18	9.494
859.35	9.595
859.51	9.672
859.68	9.624
859.85	9.545
860.01	9.683
860.18	9.567
860.35	9.427
860.51	9.201
860.68	9.046
860.84	9.056
861.01	9.200
861.18	9.043
861.34	9.131
861.51	9.114
861.68	9.362
861.84	9.378
862.01	9.403
862.18	9.278
862.34	9.389
862.51	9.668
862.67	9.500
862.84	9.605
863.01	9.721
863.17	9.703
863.34	9.798
863.50	9.694
863.67	9.883
863.84	9.769
864.00	9.940
864.17	9.717
864.33	9.404
864.50	9.448
864.67	9.527
864.83	9.521
865.00	9.610
865.16	9.525
865.33	9.485
865.50	9.275
865.66	9.258
865.83	9.279
865.99	9.325
866.16	9.515
866.33	9.294
866.49	8.801
866.66	8.793
866.82	8.762
866.99	8.881
867.15	8.838
867.32	8.855
867.49	9.025
867.65	9.150
867.82	9.321
867.98	9.441
868.15	9.704
868.31	10.078
868.48	10.152
868.64	10.216
868.81	10.223
868.98	10.127
869.14	10.144
869.31	10.233
869.47	10.170
869.64	10.142
869.80	9.775
869.97	9.697
870.13	9.853
870.30	9.856
870.46	9.716
870.63	9.650
870.79	9.736
870.96	9.770
871.12	9.708
871.29	9.664
871.46	9.530
871.62	9.826
871.79	9.724
871.95	9.537
872.12	9.410
872.28	9.396
872.45	9.288
872.61	9.288
872.78	9.544
872.94	9.618
873.11	9.381
873.27	9.362
873.44	9.296
873.60	9.400
873.77	9.586
873.93	9.824
874.10	9.890
874.26	10.008
874.43	9.916
874.59	9.692
874.76	9.654
874.92	9.763
875.09	9.732
875.25	9.841
875.41	9.712
875.58	9.585
875.74	9.511
875.91	9.452
876.07	9.540
876.24	9.675
876.40	9.608
876.57	9.678
876.73	9.763
876.90	9.852
877.06	9.847
877.23	10.097
877.39	10.086
877.56	10.019
877.72	10.019
877.88	9.976
878.05	9.882
878.21	9.931
878.38	9.929
878.54	9.843
878.71	9.873
878.87	9.745
879.04	9.738
879.20	9.837
879.36	9.816
879.53	9.754
879.69	9.632
879.86	9.574
880.02	11.393
880.19	9.525
880.35	9.362
880.51	8.411
880.68	8.209
>>>>>End Processed Spectral Data<<<<<
