# Supplementary material for: Structure and pigment make the eyed elater’s eyespots black
Source: PeerJ. 2020 Jan 13;8:e8161. doi: 10.7717/peerj.8161 (PMC6964691; doi:10.7717/peerj.8161)
Supplement: Supplemental Information 3 — 42 text files with reflectance spectra and 1 R script text file [file peerj-08-8161-s003.zip › beetle/90_black_VTEC000005069_3.txt]

SpectraSuite Data File
++++++++++++++++++++++++++++++++++++
Date: Sun Feb 03 13:46:23 EST 2019
User: Paul
Dark Spectrum Present: Yes
Reference Spectrum Present: Yes
Number of Sampled Component Spectra: 1
Spectrometers: USB4C01401
Integration Time (usec): 40000 (USB4C01401)
Spectra Averaged: 5 (USB4C01401)
Boxcar Smoothing: 5 (USB4C01401)
Correct for Electrical Dark: No (USB4C01401)
Strobe/Lamp Enabled: No (USB4C01401)
Correct for Detector Non-linearity: No (USB4C01401)
Correct for Stray Light: No (USB4C01401)
Number of Pixels in Processed Spectrum: 3648
>>>>>Begin Processed Spectral Data<<<<<
179.04	-122.500
179.26	-122.500
179.47	-122.500
179.69	78.095
179.90	107.895
180.12	-513.333
180.33	-348.571
180.55	-1583.333
180.76	7.143
180.98	51.818
181.19	-143.478
181.41	126.667
181.62	122.642
181.84	31.906
182.05	22.564
182.27	8.587
182.48	3.045
182.70	4.846
182.91	8.884
183.13	8.476
183.34	7.867
183.56	8.793
183.77	8.346
183.99	6.857
184.20	6.711
184.41	5.946
184.63	9.079
184.84	10.136
185.06	10.046
185.27	8.439
185.49	9.410
185.70	8.908
185.92	7.962
186.13	6.865
186.35	7.133
186.56	6.040
186.78	6.271
186.99	4.002
187.21	2.419
187.42	3.555
187.64	3.437
187.85	2.264
188.06	2.356
188.28	2.560
188.49	4.464
188.71	5.056
188.92	5.939
189.14	5.865
189.35	6.635
189.57	6.834
189.78	6.574
190.00	5.855
190.21	5.649
190.42	5.097
190.64	5.023
190.85	4.243
191.07	3.617
191.28	2.043
191.50	2.656
191.71	2.548
191.93	3.160
192.14	3.395
192.36	2.727
192.57	3.948
192.78	5.416
193.00	5.025
193.21	4.409
193.43	5.190
193.64	6.434
193.86	5.000
194.07	4.403
194.28	3.614
194.50	2.418
194.71	2.060
194.93	2.284
195.14	1.570
195.36	0.166
195.57	0.378
195.78	1.201
196.00	1.660
196.21	3.243
196.43	1.791
196.64	2.824
196.86	3.405
197.07	2.868
197.28	1.787
197.50	0.649
197.71	0.601
197.93	1.576
198.14	0.855
198.36	-0.614
198.57	0.455
198.78	2.430
199.00	2.273
199.21	2.632
199.43	4.266
199.64	4.951
199.85	6.634
200.07	7.880
200.28	7.992
200.50	7.252
200.71	8.451
200.92	7.504
201.14	8.132
201.35	7.106
201.57	5.769
201.78	5.221
201.99	7.045
202.21	5.442
202.42	5.622
202.64	5.198
202.85	7.007
203.06	4.866
203.28	4.763
203.49	4.198
203.71	5.187
203.92	4.804
204.13	4.653
204.35	3.552
204.56	6.635
204.78	5.836
204.99	6.672
205.20	4.340
205.42	6.362
205.63	6.294
205.85	6.278
206.06	5.952
206.27	7.397
206.49	8.978
206.70	7.884
206.91	5.114
207.13	5.772
207.34	4.821
207.56	5.546
207.77	4.097
207.98	3.429
208.20	2.170
208.41	3.232
208.62	2.885
208.84	1.879
209.05	2.095
209.27	2.535
209.48	2.201
209.69	0.866
209.91	0.897
210.12	1.722
210.33	1.622
210.55	2.687
210.76	1.923
210.97	3.071
211.19	2.593
211.40	2.084
211.61	2.876
211.83	2.722
212.04	2.893
212.26	3.049
212.47	2.198
212.68	3.486
212.90	3.341
213.11	2.447
213.32	2.571
213.54	3.426
213.75	4.316
213.96	3.200
214.18	3.445
214.39	4.313
214.60	4.127
214.82	5.275
215.03	4.556
215.24	4.162
215.46	5.792
215.67	5.072
215.88	4.409
216.10	4.486
216.31	4.313
216.52	4.543
216.74	4.719
216.95	4.582
217.16	4.443
217.38	5.822
217.59	6.737
217.80	6.143
218.02	5.622
218.23	6.047
218.44	4.714
218.66	4.543
218.87	4.343
219.08	4.090
219.30	4.239
219.51	3.799
219.72	3.188
219.94	2.555
220.15	2.661
220.36	2.377
220.58	1.876
220.79	2.184
221.00	2.689
221.22	2.598
221.43	2.994
221.64	2.849
221.85	2.798
222.07	2.665
222.28	3.040
222.49	2.640
222.71	3.215
222.92	3.253
223.13	3.325
223.35	2.988
223.56	2.959
223.77	2.713
223.99	2.704
224.20	2.882
224.41	2.660
224.62	2.391
224.84	2.767
225.05	2.493
225.26	2.665
225.48	2.707
225.69	2.759
225.90	2.802
226.11	2.751
226.33	2.833
226.54	2.728
226.75	2.843
226.97	2.903
227.18	2.820
227.39	2.749
227.60	2.783
227.82	2.759
228.03	2.897
228.24	2.842
228.46	2.912
228.67	2.761
228.88	2.621
229.09	2.572
229.31	2.540
229.52	2.587
229.73	2.576
229.95	2.499
230.16	2.482
230.37	2.444
230.58	2.417
230.80	2.440
231.01	2.509
231.22	2.677
231.43	2.685
231.65	2.637
231.86	2.475
232.07	2.491
232.28	2.440
232.50	2.471
232.71	2.470
232.92	2.504
233.14	2.496
233.35	2.473
233.56	2.472
233.77	2.526
233.99	2.580
234.20	2.718
234.41	2.751
234.62	2.754
234.84	2.696
235.05	2.640
235.26	2.657
235.47	2.554
235.69	2.545
235.90	2.478
236.11	2.458
236.32	2.438
236.53	2.392
236.75	2.393
236.96	2.440
237.17	2.484
237.38	2.522
237.60	2.552
237.81	2.632
238.02	2.624
238.23	2.656
238.45	2.675
238.66	2.673
238.87	2.689
239.08	2.616
239.30	2.560
239.51	2.529
239.72	2.520
239.93	2.460
240.14	2.455
240.36	2.486
240.57	2.481
240.78	2.444
240.99	2.447
241.21	2.383
241.42	2.407
241.63	2.429
241.84	2.410
242.05	2.383
242.27	2.402
242.48	2.354
242.69	2.331
242.90	2.294
243.11	2.249
243.33	2.212
243.54	2.198
243.75	2.219
243.96	2.209
244.18	2.202
244.39	2.210
244.60	2.206
244.81	2.210
245.02	2.215
245.24	2.210
245.45	2.235
245.66	2.216
245.87	2.229
246.08	2.217
246.30	2.220
246.51	2.225
246.72	2.226
246.93	2.201
247.14	2.186
247.35	2.145
247.57	2.139
247.78	2.116
247.99	2.147
248.20	2.157
248.41	2.132
248.63	2.121
248.84	2.119
249.05	2.125
249.26	2.097
249.47	2.087
249.68	2.083
249.90	2.091
250.11	2.092
250.32	2.071
250.53	2.040
250.74	2.053
250.96	2.024
251.17	2.012
251.38	1.973
251.59	1.993
251.80	2.014
252.01	2.035
252.23	2.026
252.44	2.017
252.65	2.006
252.86	2.010
253.07	2.012
253.28	2.029
253.50	2.030
253.71	2.034
253.92	2.032
254.13	2.011
254.34	2.007
254.55	2.007
254.76	2.020
254.98	2.037
255.19	2.020
255.40	2.013
255.61	1.992
255.82	1.986
256.03	1.989
256.25	1.978
256.46	1.990
256.67	1.981
256.88	1.963
257.09	1.942
257.30	1.918
257.51	1.916
257.73	1.908
257.94	1.885
258.15	1.884
258.36	1.877
258.57	1.879
258.78	1.881
258.99	1.881
259.20	1.895
259.42	1.909
259.63	1.927
259.84	1.941
260.05	1.950
260.26	1.992
260.47	2.006
260.68	2.026
260.90	2.041
261.11	2.012
261.32	2.016
261.53	2.012
261.74	2.022
261.95	2.011
262.16	1.994
262.37	1.988
262.58	1.980
262.80	1.954
263.01	1.940
263.22	1.922
263.43	1.927
263.64	1.911
263.85	1.907
264.06	1.884
264.27	1.875
264.48	1.893
264.70	1.886
264.91	1.895
265.12	1.899
265.33	1.889
265.54	1.887
265.75	1.893
265.96	1.924
266.17	1.928
266.38	1.927
266.59	1.920
266.81	1.910
267.02	1.890
267.23	1.883
267.44	1.892
267.65	1.898
267.86	1.901
268.07	1.886
268.28	1.868
268.49	1.856
268.70	1.854
268.91	1.856
269.13	1.860
269.34	1.868
269.55	1.858
269.76	1.859
269.97	1.848
270.18	1.820
270.39	1.829
270.60	1.826
270.81	1.832
271.02	1.827
271.23	1.814
271.44	1.813
271.65	1.820
271.87	1.803
272.08	1.789
272.29	1.788
272.50	1.799
272.71	1.804
272.92	1.789
273.13	1.775
273.34	1.785
273.55	1.791
273.76	1.781
273.97	1.775
274.18	1.767
274.39	1.775
274.60	1.775
274.81	1.777
275.02	1.764
275.24	1.769
275.45	1.769
275.66	1.764
275.87	1.767
276.08	1.763
276.29	1.757
276.50	1.786
276.71	1.780
276.92	1.772
277.13	1.771
277.34	1.758
277.55	1.749
277.76	1.745
277.97	1.722
278.18	1.724
278.39	1.722
278.60	1.723
278.81	1.705
279.02	1.708
279.23	1.715
279.44	1.722
279.65	1.728
279.86	1.712
280.08	1.721
280.29	1.739
280.50	1.722
280.71	1.725
280.92	1.720
281.13	1.719
281.34	1.719
281.55	1.716
281.76	1.726
281.97	1.740
282.18	1.761
282.39	1.775
282.60	1.776
282.81	1.791
283.02	1.792
283.23	1.788
283.44	1.800
283.65	1.819
283.86	1.819
284.07	1.814
284.28	1.812
284.49	1.819
284.70	1.806
284.91	1.812
285.12	1.814
285.33	1.827
285.54	1.828
285.75	1.837
285.96	1.812
286.17	1.806
286.38	1.795
286.59	1.808
286.80	1.806
287.01	1.806
287.22	1.810
287.43	1.805
287.64	1.800
287.85	1.817
288.06	1.807
288.27	1.806
288.48	1.811
288.69	1.817
288.90	1.806
289.11	1.811
289.32	1.809
289.53	1.807
289.74	1.821
289.95	1.821
290.16	1.804
290.37	1.802
290.58	1.795
290.79	1.798
291.00	1.798
291.21	1.798
291.42	1.782
291.63	1.785
291.83	1.774
292.04	1.761
292.25	1.766
292.46	1.770
292.67	1.765
292.88	1.770
293.09	1.767
293.30	1.761
293.51	1.763
293.72	1.771
293.93	1.759
294.14	1.772
294.35	1.785
294.56	1.772
294.77	1.775
294.98	1.775
295.19	1.769
295.40	1.776
295.61	1.772
295.82	1.768
296.03	1.769
296.24	1.779
296.45	1.771
296.66	1.764
296.86	1.769
297.07	1.776
297.28	1.776
297.49	1.782
297.70	1.778
297.91	1.777
298.12	1.782
298.33	1.772
298.54	1.772
298.75	1.774
298.96	1.778
299.17	1.785
299.38	1.783
299.59	1.782
299.80	1.780
300.00	1.776
300.21	1.782
300.42	1.771
300.63	1.784
300.84	1.792
301.05	1.787
301.26	1.773
301.47	1.771
301.68	1.770
301.89	1.784
302.10	1.787
302.31	1.792
302.52	1.806
302.72	1.827
302.93	1.829
303.14	1.825
303.35	1.834
303.56	1.847
303.77	1.843
303.98	1.829
304.19	1.819
304.40	1.817
304.61	1.815
304.82	1.802
305.02	1.785
305.23	1.787
305.44	1.781
305.65	1.775
305.86	1.769
306.07	1.772
306.28	1.784
306.49	1.790
306.70	1.800
306.91	1.796
307.11	1.793
307.32	1.803
307.53	1.805
307.74	1.806
307.95	1.812
308.16	1.807
308.37	1.803
308.58	1.806
308.79	1.810
308.99	1.809
309.20	1.821
309.41	1.829
309.62	1.827
309.83	1.825
310.04	1.828
310.25	1.827
310.46	1.836
310.66	1.841
310.87	1.835
311.08	1.836
311.29	1.837
311.50	1.843
311.71	1.831
311.92	1.832
312.12	1.827
312.33	1.828
312.54	1.817
312.75	1.817
312.96	1.805
313.17	1.816
313.38	1.805
313.59	1.794
313.79	1.798
314.00	1.798
314.21	1.803
314.42	1.803
314.63	1.814
314.84	1.830
315.04	1.834
315.25	1.842
315.46	1.843
315.67	1.841
315.88	1.847
316.09	1.830
316.30	1.840
316.50	1.829
316.71	1.827
316.92	1.824
317.13	1.827
317.34	1.829
317.55	1.838
317.75	1.833
317.96	1.847
318.17	1.842
318.38	1.849
318.59	1.858
318.80	1.864
319.00	1.861
319.21	1.861
319.42	1.853
319.63	1.851
319.84	1.853
320.05	1.858
320.25	1.851
320.46	1.856
320.67	1.855
320.88	1.851
321.09	1.851
321.29	1.857
321.50	1.860
321.71	1.863
321.92	1.860
322.13	1.855
322.34	1.850
322.54	1.853
322.75	1.860
322.96	1.863
323.17	1.859
323.38	1.862
323.58	1.870
323.79	1.871
324.00	1.876
324.21	1.888
324.42	1.888
324.62	1.883
324.83	1.885
325.04	1.878
325.25	1.883
325.46	1.892
325.66	1.891
325.87	1.886
326.08	1.873
326.29	1.872
326.50	1.858
326.70	1.873
326.91	1.874
327.12	1.873
327.33	1.876
327.53	1.870
327.74	1.868
327.95	1.873
328.16	1.879
328.37	1.887
328.57	1.883
328.78	1.886
328.99	1.874
329.20	1.890
329.41	1.881
329.61	1.886
329.82	1.882
330.03	1.884
330.24	1.887
330.44	1.886
330.65	1.888
330.86	1.891
331.07	1.908
331.27	1.910
331.48	1.906
331.69	1.910
331.90	1.917
332.10	1.927
332.31	1.927
332.52	1.928
332.73	1.924
332.93	1.924
333.14	1.935
333.35	1.914
333.56	1.909
333.76	1.909
333.97	1.923
334.18	1.907
334.39	1.914
334.59	1.910
334.80	1.899
335.01	1.893
335.22	1.900
335.42	1.883
335.63	1.879
335.84	1.889
336.05	1.888
336.25	1.875
336.46	1.889
336.67	1.881
336.88	1.874
337.08	1.874
337.29	1.884
337.50	1.875
337.71	1.877
337.91	1.892
338.12	1.893
338.33	1.915
338.53	1.921
338.74	1.916
338.95	1.923
339.16	1.925
339.36	1.932
339.57	1.932
339.78	1.944
339.98	1.955
340.19	1.967
340.40	1.969
340.61	1.945
340.81	1.950
341.02	1.960
341.23	1.967
341.43	1.980
341.64	1.976
341.85	1.969
342.06	1.966
342.26	1.955
342.47	1.950
342.68	1.935
342.88	1.938
343.09	1.924
343.30	1.912
343.51	1.902
343.71	1.903
343.92	1.901
344.13	1.918
344.33	1.914
344.54	1.919
344.75	1.917
344.95	1.933
345.16	1.935
345.37	1.952
345.57	1.962
345.78	1.972
345.99	1.960
346.19	1.966
346.40	1.963
346.61	1.962
346.82	1.964
347.02	1.956
347.23	1.960
347.44	1.962
347.64	1.962
347.85	1.962
348.06	1.963
348.26	1.968
348.47	1.973
348.68	1.974
348.88	1.986
349.09	1.993
349.30	2.000
349.50	2.006
349.71	1.998
349.92	2.007
350.12	2.006
350.33	2.005
350.54	2.010
350.74	2.019
350.95	2.008
351.16	2.007
351.36	2.000
351.57	2.003
351.77	1.996
351.98	2.015
352.19	2.010
352.39	2.013
352.60	2.006
352.81	2.024
353.01	2.014
353.22	2.014
353.43	2.016
353.63	2.030
353.84	2.040
354.05	2.043
354.25	2.041
354.46	2.057
354.67	2.069
354.87	2.080
355.08	2.071
355.28	2.080
355.49	2.087
355.70	2.081
355.90	2.087
356.11	2.083
356.32	2.090
356.52	2.087
356.73	2.071
356.93	2.052
357.14	2.039
357.35	2.041
357.55	2.043
357.76	2.047
357.97	2.048
358.17	2.049
358.38	2.047
358.58	2.048
358.79	2.048
359.00	2.049
359.20	2.058
359.41	2.076
359.61	2.066
359.82	2.068
360.03	2.072
360.23	2.076
360.44	2.063
360.64	2.064
360.85	2.058
361.06	2.067
361.26	2.058
361.47	2.056
361.67	2.051
361.88	2.067
362.09	2.075
362.29	2.062
362.50	2.066
362.70	2.070
362.91	2.079
363.12	2.076
363.32	2.057
363.53	2.069
363.73	2.076
363.94	2.082
364.15	2.081
364.35	2.067
364.56	2.086
364.76	2.084
364.97	2.094
365.17	2.089
365.38	2.092
365.59	2.104
365.79	2.107
366.00	2.104
366.20	2.102
366.41	2.088
366.61	2.087
366.82	2.089
367.03	2.083
367.23	2.074
367.44	2.076
367.64	2.089
367.85	2.081
368.05	2.073
368.26	2.068
368.47	2.062
368.67	2.072
368.88	2.088
369.08	2.085
369.29	2.094
369.49	2.101
369.70	2.102
369.90	2.100
370.11	2.117
370.31	2.124
370.52	2.138
370.73	2.146
370.93	2.139
371.14	2.128
371.34	2.118
371.55	2.111
371.75	2.113
371.96	2.116
372.16	2.108
372.37	2.117
372.57	2.123
372.78	2.132
372.99	2.125
373.19	2.146
373.40	2.158
373.60	2.170
373.81	2.181
374.01	2.183
374.22	2.184
374.42	2.190
374.63	2.186
374.83	2.165
375.04	2.146
375.24	2.162
375.45	2.156
375.65	2.137
375.86	2.145
376.06	2.159
376.27	2.148
376.47	2.143
376.68	2.141
376.88	2.141
377.09	2.161
377.29	2.165
377.50	2.163
377.70	2.171
377.91	2.200
378.11	2.196
378.32	2.189
378.52	2.192
378.73	2.190
378.93	2.190
379.14	2.192
379.34	2.192
379.55	2.200
379.75	2.203
379.96	2.190
380.16	2.186
380.37	2.175
380.57	2.167
380.78	2.174
380.98	2.187
381.19	2.200
381.39	2.185
381.60	2.207
381.80	2.206
382.01	2.203
382.21	2.205
382.42	2.187
382.62	2.203
382.83	2.219
383.03	2.236
383.24	2.224
383.44	2.226
383.65	2.244
383.85	2.231
384.06	2.231
384.26	2.253
384.47	2.267
384.67	2.270
384.87	2.268
385.08	2.251
385.28	2.239
385.49	2.258
385.69	2.257
385.90	2.252
386.10	2.257
386.31	2.267
386.51	2.254
386.72	2.248
386.92	2.250
387.13	2.254
387.33	2.267
387.53	2.278
387.74	2.278
387.94	2.269
388.15	2.286
388.35	2.273
388.56	2.282
388.76	2.279
388.97	2.277
389.17	2.294
389.37	2.302
389.58	2.299
389.78	2.305
389.99	2.304
390.19	2.326
390.40	2.320
390.60	2.331
390.80	2.329
391.01	2.329
391.21	2.336
391.42	2.322
391.62	2.311
391.83	2.325
392.03	2.304
392.23	2.310
392.44	2.297
392.64	2.299
392.85	2.295
393.05	2.272
393.26	2.274
393.46	2.279
393.66	2.303
393.87	2.306
394.07	2.307
394.28	2.327
394.48	2.318
394.68	2.315
394.89	2.313
395.09	2.332
395.30	2.337
395.50	2.350
395.70	2.365
395.91	2.359
396.11	2.356
396.32	2.348
396.52	2.324
396.72	2.325
396.93	2.328
397.13	2.322
397.34	2.312
397.54	2.329
397.74	2.306
397.95	2.300
398.15	2.305
398.36	2.299
398.56	2.304
398.76	2.331
398.97	2.341
399.17	2.362
399.37	2.362
399.58	2.360
399.78	2.366
399.99	2.384
400.19	2.385
400.39	2.397
400.60	2.424
400.80	2.434
401.00	2.432
401.21	2.436
401.41	2.423
401.62	2.452
401.82	2.467
402.02	2.458
402.23	2.468
402.43	2.467
402.63	2.441
402.84	2.420
403.04	2.429
403.24	2.440
403.45	2.444
403.65	2.465
403.86	2.461
404.06	2.449
404.26	2.472
404.47	2.449
404.67	2.455
404.87	2.474
405.08	2.489
405.28	2.482
405.48	2.465
405.69	2.479
405.89	2.457
406.09	2.459
406.30	2.474
406.50	2.460
406.70	2.470
406.91	2.462
407.11	2.475
407.31	2.488
407.52	2.482
407.72	2.487
407.92	2.457
408.13	2.464
408.33	2.457
408.53	2.441
408.74	2.457
408.94	2.478
409.14	2.488
409.35	2.479
409.55	2.472
409.75	2.465
409.96	2.496
410.16	2.508
410.36	2.495
410.57	2.495
410.77	2.492
410.97	2.496
411.18	2.488
411.38	2.494
411.58	2.481
411.78	2.492
411.99	2.494
412.19	2.469
412.39	2.485
412.60	2.494
412.80	2.496
413.00	2.500
413.21	2.487
413.41	2.502
413.61	2.493
413.81	2.504
414.02	2.513
414.22	2.529
414.42	2.534
414.63	2.551
414.83	2.578
415.03	2.597
415.23	2.604
415.44	2.613
415.64	2.618
415.84	2.629
416.05	2.638
416.25	2.627
416.45	2.614
416.65	2.618
416.86	2.596
417.06	2.587
417.26	2.586
417.47	2.599
417.67	2.630
417.87	2.598
418.07	2.595
418.28	2.601
418.48	2.611
418.68	2.619
418.88	2.615
419.09	2.630
419.29	2.623
419.49	2.606
419.69	2.613
419.90	2.600
420.10	2.582
420.30	2.576
420.50	2.593
420.71	2.575
420.91	2.572
421.11	2.567
421.31	2.576
421.52	2.568
421.72	2.574
421.92	2.567
422.12	2.543
422.33	2.589
422.53	2.583
422.73	2.561
422.93	2.564
423.14	2.582
423.34	2.600
423.54	2.594
423.74	2.630
423.95	2.635
424.15	2.641
424.35	2.666
424.55	2.666
424.76	2.679
424.96	2.669
425.16	2.679
425.36	2.689
425.56	2.679
425.77	2.670
425.97	2.671
426.17	2.663
426.37	2.661
426.58	2.657
426.78	2.659
426.98	2.686
427.18	2.705
427.38	2.730
427.59	2.703
427.79	2.712
427.99	2.716
428.19	2.694
428.39	2.696
428.60	2.709
428.80	2.712
429.00	2.699
429.20	2.674
429.40	2.665
429.61	2.631
429.81	2.645
430.01	2.637
430.21	2.645
430.41	2.672
430.62	2.681
430.82	2.666
431.02	2.649
431.22	2.651
431.42	2.667
431.63	2.672
431.83	2.689
432.03	2.695
432.23	2.714
432.43	2.700
432.64	2.689
432.84	2.705
433.04	2.724
433.24	2.730
433.44	2.724
433.64	2.727
433.85	2.729
434.05	2.729
434.25	2.749
434.45	2.776
434.65	2.776
434.85	2.770
435.06	2.756
435.26	2.773
435.46	2.770
435.66	2.799
435.86	2.806
436.06	2.805
436.27	2.812
436.47	2.806
436.67	2.786
436.87	2.805
437.07	2.799
437.27	2.814
437.47	2.810
437.68	2.853
437.88	2.850
438.08	2.865
438.28	2.873
438.48	2.883
438.68	2.887
438.89	2.898
439.09	2.890
439.29	2.900
439.49	2.892
439.69	2.900
439.89	2.906
440.09	2.927
440.29	2.906
440.50	2.892
440.70	2.891
440.90	2.886
441.10	2.859
441.30	2.864
441.50	2.865
441.70	2.881
441.90	2.872
442.11	2.863
442.31	2.865
442.51	2.875
442.71	2.909
442.91	2.921
443.11	2.928
443.31	2.951
443.51	2.957
443.72	2.961
443.92	2.976
444.12	2.953
444.32	2.953
444.52	2.957
444.72	2.955
444.92	2.962
445.12	2.966
445.32	2.963
445.53	2.973
445.73	2.983
445.93	2.993
446.13	2.971
446.33	3.016
446.53	3.000
446.73	2.983
446.93	3.008
447.13	3.011
447.33	2.999
447.53	3.030
447.74	3.029
447.94	3.012
448.14	3.035
448.34	3.065
448.54	3.078
448.74	3.066
448.94	3.076
449.14	3.090
449.34	3.094
449.54	3.116
449.74	3.073
449.94	3.099
450.14	3.123
450.35	3.126
450.55	3.089
450.75	3.066
450.95	3.125
451.15	3.123
451.35	3.091
451.55	3.096
451.75	3.106
451.95	3.114
452.15	3.119
452.35	3.141
452.55	3.111
452.75	3.154
452.95	3.169
453.15	3.156
453.35	3.176
453.56	3.200
453.76	3.199
453.96	3.217
454.16	3.273
454.36	3.227
454.56	3.218
454.76	3.247
454.96	3.235
455.16	3.224
455.36	3.217
455.56	3.181
455.76	3.139
455.96	3.126
456.16	3.085
456.36	3.032
456.56	3.073
456.76	3.045
456.96	3.007
457.16	2.994
457.36	2.983
457.56	2.979
457.76	2.985
457.96	3.015
458.16	2.963
458.36	2.981
458.56	2.990
458.76	2.944
458.96	2.951
459.16	2.978
459.36	2.978
459.56	2.982
459.76	2.961
459.96	2.974
460.16	2.944
460.36	2.951
460.56	2.914
460.76	2.899
460.96	2.898
461.16	2.887
461.36	2.874
461.56	2.851
461.76	2.816
461.96	2.812
462.16	2.788
462.36	2.798
462.56	2.832
462.76	2.847
462.96	2.847
463.16	2.882
463.36	2.868
463.56	2.860
463.76	2.870
463.96	2.907
464.16	2.907
464.36	2.902
464.56	2.913
464.76	2.897
464.96	2.884
465.16	2.901
465.36	2.868
465.56	2.879
465.76	2.868
465.96	2.865
466.16	2.836
466.36	2.837
466.56	2.847
466.76	2.825
466.96	2.812
467.16	2.812
467.36	2.784
467.56	2.782
467.76	2.801
467.96	2.817
468.16	2.807
468.36	2.809
468.56	2.809
468.76	2.807
468.96	2.802
469.16	2.804
469.35	2.798
469.55	2.809
469.75	2.808
469.95	2.788
470.15	2.774
470.35	2.789
470.55	2.781
470.75	2.784
470.95	2.775
471.15	2.778
471.35	2.781
471.55	2.786
471.75	2.776
471.95	2.781
472.15	2.772
472.35	2.772
472.54	2.766
472.74	2.763
472.94	2.745
473.14	2.737
473.34	2.731
473.54	2.735
473.74	2.734
473.94	2.752
474.14	2.750
474.34	2.754
474.54	2.748
474.74	2.752
474.94	2.765
475.13	2.767
475.33	2.773
475.53	2.783
475.73	2.774
475.93	2.778
476.13	2.767
476.33	2.763
476.53	2.761
476.73	2.761
476.93	2.752
477.12	2.746
477.32	2.764
477.52	2.776
477.72	2.766
477.92	2.772
478.12	2.776
478.32	2.775
478.52	2.777
478.72	2.771
478.92	2.782
479.11	2.793
479.31	2.796
479.51	2.784
479.71	2.778
479.91	2.785
480.11	2.770
480.31	2.763
480.51	2.761
480.70	2.755
480.90	2.754
481.10	2.746
481.30	2.745
481.50	2.753
481.70	2.754
481.90	2.752
482.10	2.744
482.29	2.750
482.49	2.757
482.69	2.751
482.89	2.760
483.09	2.776
483.29	2.779
483.49	2.776
483.68	2.770
483.88	2.787
484.08	2.800
484.28	2.806
484.48	2.824
484.68	2.805
484.88	2.816
485.07	2.818
485.27	2.823
485.47	2.833
485.67	2.828
485.87	2.827
486.07	2.823
486.26	2.814
486.46	2.815
486.66	2.812
486.86	2.843
487.06	2.831
487.26	2.828
487.45	2.823
487.65	2.822
487.85	2.828
488.05	2.841
488.25	2.831
488.45	2.832
488.64	2.835
488.84	2.842
489.04	2.836
489.24	2.855
489.44	2.860
489.64	2.870
489.83	2.863
490.03	2.877
490.23	2.874
490.43	2.886
490.63	2.901
490.82	2.906
491.02	2.911
491.22	2.911
491.42	2.923
491.62	2.930
491.81	2.910
492.01	2.922
492.21	2.914
492.41	2.907
492.61	2.903
492.80	2.895
493.00	2.902
493.20	2.888
493.40	2.882
493.60	2.879
493.79	2.873
493.99	2.881
494.19	2.868
494.39	2.868
494.59	2.871
494.78	2.872
494.98	2.869
495.18	2.861
495.38	2.865
495.57	2.866
495.77	2.862
495.97	2.872
496.17	2.871
496.37	2.872
496.56	2.872
496.76	2.873
496.96	2.880
497.16	2.882
497.35	2.886
497.55	2.879
497.75	2.886
497.95	2.888
498.14	2.888
498.34	2.895
498.54	2.901
498.74	2.913
498.93	2.921
499.13	2.913
499.33	2.916
499.53	2.925
499.72	2.938
499.92	2.935
500.12	2.933
500.32	2.933
500.51	2.933
500.71	2.941
500.91	2.934
501.11	2.930
501.30	2.941
501.50	2.934
501.70	2.926
501.90	2.935
502.09	2.942
502.29	2.937
502.49	2.946
502.69	2.967
502.88	2.972
503.08	2.987
503.28	2.997
503.47	2.994
503.67	3.023
503.87	3.033
504.07	3.013
504.26	3.022
504.46	3.062
504.66	3.052
504.85	3.058
505.05	3.080
505.25	3.078
505.45	3.096
505.64	3.132
505.84	3.134
506.04	3.143
506.23	3.174
506.43	3.187
506.63	3.200
506.83	3.197
507.02	3.202
507.22	3.185
507.42	3.200
507.61	3.211
507.81	3.206
508.01	3.198
508.20	3.194
508.40	3.210
508.60	3.210
508.80	3.181
508.99	3.220
509.19	3.219
509.39	3.249
509.58	3.227
509.78	3.208
509.98	3.214
510.17	3.234
510.37	3.258
510.57	3.260
510.76	3.263
510.96	3.269
511.16	3.276
511.35	3.281
511.55	3.250
511.75	3.267
511.94	3.257
512.14	3.217
512.34	3.200
512.53	3.207
512.73	3.203
512.93	3.187
513.12	3.189
513.32	3.170
513.52	3.167
513.71	3.193
513.91	3.186
514.11	3.197
514.30	3.229
514.50	3.267
514.70	3.260
514.89	3.241
515.09	3.249
515.28	3.272
515.48	3.272
515.68	3.268
515.87	3.253
516.07	3.268
516.27	3.263
516.46	3.255
516.66	3.243
516.86	3.226
517.05	3.241
517.25	3.262
517.44	3.245
517.64	3.253
517.84	3.259
518.03	3.266
518.23	3.268
518.43	3.290
518.62	3.294
518.82	3.279
519.01	3.299
519.21	3.303
519.41	3.297
519.60	3.282
519.80	3.285
520.00	3.300
520.19	3.309
520.39	3.317
520.58	3.294
520.78	3.308
520.98	3.312
521.17	3.301
521.37	3.286
521.56	3.274
521.76	3.273
521.96	3.268
522.15	3.244
522.35	3.224
522.54	3.213
522.74	3.229
522.94	3.220
523.13	3.222
523.33	3.222
523.52	3.230
523.72	3.240
523.91	3.261
524.11	3.261
524.31	3.265
524.50	3.280
524.70	3.269
524.89	3.270
525.09	3.266
525.29	3.275
525.48	3.267
525.68	3.274
525.87	3.269
526.07	3.269
526.26	3.272
526.46	3.276
526.66	3.266
526.85	3.273
527.05	3.293
527.24	3.302
527.44	3.300
527.63	3.319
527.83	3.338
528.02	3.349
528.22	3.351
528.42	3.338
528.61	3.325
528.81	3.361
529.00	3.384
529.20	3.382
529.39	3.390
529.59	3.378
529.78	3.387
529.98	3.367
530.17	3.348
530.37	3.337
530.57	3.338
530.76	3.369
530.96	3.368
531.15	3.375
531.35	3.372
531.54	3.365
531.74	3.382
531.93	3.390
532.13	3.401
532.32	3.424
532.52	3.450
532.71	3.476
532.91	3.478
533.10	3.477
533.30	3.454
533.49	3.445
533.69	3.436
533.89	3.434
534.08	3.433
534.28	3.432
534.47	3.414
534.67	3.433
534.86	3.432
535.06	3.432
535.25	3.407
535.45	3.428
535.64	3.439
535.84	3.442
536.03	3.438
536.23	3.427
536.42	3.419
536.62	3.422
536.81	3.380
537.01	3.387
537.20	3.371
537.40	3.390
537.59	3.371
537.79	3.373
537.98	3.382
538.17	3.370
538.37	3.363
538.56	3.360
538.76	3.355
538.95	3.369
539.15	3.352
539.34	3.359
539.54	3.339
539.73	3.345
539.93	3.333
540.12	3.339
540.32	3.348
540.51	3.372
540.71	3.380
540.90	3.393
541.10	3.413
541.29	3.433
541.49	3.443
541.68	3.478
541.87	3.487
542.07	3.494
542.26	3.525
542.46	3.582
542.65	3.588
542.85	3.620
543.04	3.670
543.24	3.694
543.43	3.735
543.63	3.764
543.82	3.774
544.01	3.785
544.21	3.843
544.40	3.865
544.60	3.831
544.79	3.846
544.99	3.845
545.18	3.810
545.37	3.833
545.57	3.853
545.76	3.842
545.96	3.851
546.15	3.868
546.35	3.858
546.54	3.828
546.73	3.837
546.93	3.853
547.12	3.862
547.32	3.887
547.51	3.829
547.71	3.796
547.90	3.825
548.09	3.817
548.29	3.840
548.48	3.835
548.68	3.866
548.87	3.893
549.06	3.899
549.26	3.887
549.45	3.927
549.65	4.001
549.84	3.986
550.03	3.988
550.23	4.026
550.42	3.994
550.62	4.003
550.81	3.991
551.00	3.960
551.20	3.935
551.39	3.968
551.59	3.923
551.78	3.878
551.97	3.912
552.17	3.910
552.36	3.875
552.56	3.891
552.75	3.876
552.94	3.877
553.14	3.876
553.33	3.881
553.52	3.861
553.72	3.876
553.91	3.836
554.11	3.838
554.30	3.847
554.49	3.861
554.69	3.872
554.88	3.889
555.07	3.877
555.27	3.916
555.46	3.940
555.65	3.966
555.85	3.966
556.04	4.001
556.24	3.989
556.43	3.969
556.62	3.978
556.82	3.971
557.01	3.954
557.20	3.965
557.40	3.940
557.59	3.927
557.78	3.934
557.98	3.941
558.17	3.934
558.36	3.963
558.56	3.959
558.75	3.931
558.94	3.942
559.14	3.945
559.33	3.935
559.52	3.919
559.72	3.881
559.91	3.844
560.10	3.821
560.30	3.833
560.49	3.809
560.68	3.805
560.88	3.815
561.07	3.781
561.26	3.773
561.46	3.723
561.65	3.721
561.84	3.736
562.04	3.736
562.23	3.719
562.42	3.704
562.62	3.693
562.81	3.685
563.00	3.691
563.19	3.676
563.39	3.667
563.58	3.706
563.77	3.719
563.97	3.693
564.16	3.700
564.35	3.733
564.55	3.748
564.74	3.759
564.93	3.779
565.12	3.796
565.32	3.836
565.51	3.894
565.70	3.923
565.90	3.914
566.09	3.974
566.28	3.980
566.47	3.972
566.67	3.997
566.86	4.020
567.05	4.027
567.25	4.012
567.44	3.998
567.63	3.943
567.82	3.949
568.02	3.999
568.21	4.034
568.40	4.036
568.59	4.069
568.79	4.026
568.98	4.029
569.17	4.032
569.36	4.024
569.56	4.041
569.75	4.084
569.94	4.070
570.14	4.062
570.33	4.040
570.52	4.039
570.71	4.033
570.91	4.049
571.10	4.034
571.29	4.047
571.48	4.050
571.68	4.057
571.87	4.032
572.06	4.047
572.25	4.033
572.44	4.016
572.64	4.064
572.83	4.056
573.02	4.068
573.21	4.074
573.41	4.021
573.60	4.035
573.79	4.035
573.98	4.030
574.18	4.039
574.37	4.036
574.56	4.028
574.75	4.017
574.94	4.016
575.14	4.001
575.33	3.998
575.52	4.031
575.71	4.019
575.91	4.029
576.10	4.097
576.29	4.049
576.48	4.074
576.67	4.094
576.87	4.082
577.06	4.084
577.25	4.094
577.44	4.095
577.63	4.115
577.83	4.151
578.02	4.149
578.21	4.148
578.40	4.176
578.59	4.145
578.79	4.158
578.98	4.180
579.17	4.177
579.36	4.173
579.55	4.156
579.74	4.136
579.94	4.108
580.13	4.113
580.32	4.026
580.51	4.025
580.70	4.051
580.90	4.025
581.09	3.980
581.28	3.968
581.47	3.988
581.66	3.990
581.85	3.987
582.05	3.975
582.24	3.976
582.43	4.029
582.62	4.029
582.81	4.028
583.00	4.030
583.20	4.049
583.39	4.077
583.58	4.081
583.77	4.135
583.96	4.141
584.15	4.174
584.34	4.147
584.54	4.147
584.73	4.159
584.92	4.165
585.11	4.162
585.30	4.170
585.49	4.137
585.68	4.122
585.88	4.079
586.07	4.109
586.26	4.073
586.45	4.114
586.64	4.124
586.83	4.106
587.02	4.099
587.22	4.079
587.41	4.103
587.60	4.141
587.79	4.185
587.98	4.145
588.17	4.143
588.36	4.161
588.55	4.169
588.74	4.154
588.94	4.189
589.13	4.179
589.32	4.206
589.51	4.175
589.70	4.162
589.89	4.106
590.08	4.149
590.27	4.122
590.46	4.133
590.66	4.152
590.85	4.150
591.04	4.126
591.23	4.135
591.42	4.159
591.61	4.123
591.80	4.096
591.99	4.085
592.18	4.059
592.37	4.100
592.57	4.071
592.76	4.018
592.95	4.035
593.14	4.008
593.33	4.016
593.52	3.992
593.71	4.032
593.90	4.042
594.09	4.100
594.28	4.128
594.47	4.097
594.66	4.131
594.85	4.120
595.05	4.113
595.24	4.147
595.43	4.149
595.62	4.157
595.81	4.171
596.00	4.179
596.19	4.153
596.38	4.179
596.57	4.185
596.76	4.191
596.95	4.192
597.14	4.195
597.33	4.191
597.52	4.168
597.71	4.160
597.90	4.145
598.09	4.141
598.28	4.138
598.47	4.130
598.67	4.134
598.86	4.110
599.05	4.134
599.24	4.123
599.43	4.107
599.62	4.114
599.81	4.138
600.00	4.127
600.19	4.167
600.38	4.154
600.57	4.116
600.76	4.107
600.95	4.114
601.14	4.126
601.33	4.147
601.52	4.153
601.71	4.164
601.90	4.166
602.09	4.188
602.28	4.176
602.47	4.211
602.66	4.236
602.85	4.217
603.04	4.217
603.23	4.188
603.42	4.197
603.61	4.197
603.80	4.240
603.99	4.233
604.18	4.242
604.37	4.242
604.56	4.224
604.75	4.233
604.94	4.261
605.13	4.254
605.32	4.284
605.51	4.300
605.70	4.290
605.89	4.254
606.08	4.269
606.27	4.277
606.46	4.257
606.65	4.292
606.84	4.280
607.03	4.279
607.22	4.318
607.41	4.296
607.60	4.262
607.79	4.287
607.98	4.292
608.17	4.284
608.36	4.238
608.55	4.261
608.74	4.211
608.93	4.218
609.12	4.236
609.31	4.224
609.49	4.249
609.68	4.270
609.87	4.286
610.06	4.299
610.25	4.318
610.44	4.329
610.63	4.316
610.82	4.353
611.01	4.379
611.20	4.341
611.39	4.331
611.58	4.342
611.77	4.351
611.96	4.340
612.15	4.323
612.34	4.301
612.53	4.345
612.72	4.352
612.90	4.305
613.09	4.301
613.28	4.325
613.47	4.341
613.66	4.345
613.85	4.352
614.04	4.324
614.23	4.354
614.42	4.344
614.61	4.326
614.80	4.322
614.99	4.385
615.18	4.381
615.36	4.389
615.55	4.372
615.74	4.344
615.93	4.309
616.12	4.318
616.31	4.294
616.50	4.280
616.69	4.279
616.88	4.288
617.07	4.240
617.25	4.257
617.44	4.221
617.63	4.268
617.82	4.240
618.01	4.238
618.20	4.257
618.39	4.256
618.58	4.290
618.77	4.270
618.95	4.286
619.14	4.297
619.33	4.249
619.52	4.287
619.71	4.247
619.90	4.279
620.09	4.296
620.28	4.300
620.46	4.306
620.65	4.301
620.84	4.316
621.03	4.312
621.22	4.345
621.41	4.368
621.60	4.404
621.79	4.422
621.97	4.396
622.16	4.411
622.35	4.400
622.54	4.366
622.73	4.332
622.92	4.322
623.11	4.309
623.29	4.298
623.48	4.331
623.67	4.285
623.86	4.297
624.05	4.319
624.24	4.305
624.42	4.306
624.61	4.334
624.80	4.356
624.99	4.367
625.18	4.360
625.37	4.386
625.55	4.369
625.74	4.369
625.93	4.325
626.12	4.318
626.31	4.323
626.50	4.319
626.68	4.293
626.87	4.291
627.06	4.309
627.25	4.326
627.44	4.294
627.63	4.270
627.81	4.273
628.00	4.298
628.19	4.323
628.38	4.326
628.57	4.334
628.75	4.368
628.94	4.404
629.13	4.400
629.32	4.421
629.51	4.405
629.69	4.402
629.88	4.408
630.07	4.425
630.26	4.402
630.45	4.402
630.63	4.427
630.82	4.387
631.01	4.347
631.20	4.332
631.39	4.347
631.57	4.373
631.76	4.382
631.95	4.398
632.14	4.395
632.32	4.427
632.51	4.453
632.70	4.472
632.89	4.514
633.08	4.550
633.26	4.551
633.45	4.518
633.64	4.507
633.83	4.523
634.01	4.522
634.20	4.520
634.39	4.523
634.58	4.527
634.76	4.490
634.95	4.471
635.14	4.460
635.33	4.448
635.51	4.440
635.70	4.455
635.89	4.486
636.08	4.513
636.26	4.526
636.45	4.503
636.64	4.439
636.83	4.421
637.01	4.427
637.20	4.434
637.39	4.441
637.58	4.449
637.76	4.429
637.95	4.415
638.14	4.372
638.33	4.385
638.51	4.395
638.70	4.460
638.89	4.506
639.07	4.508
639.26	4.510
639.45	4.513
639.64	4.544
639.82	4.562
640.01	4.561
640.20	4.549
640.38	4.524
640.57	4.512
640.76	4.474
640.95	4.457
641.13	4.474
641.32	4.464
641.51	4.493
641.69	4.460
641.88	4.450
642.07	4.448
642.26	4.490
642.44	4.497
642.63	4.501
642.82	4.540
643.00	4.545
643.19	4.540
643.38	4.557
643.56	4.531
643.75	4.554
643.94	4.592
644.12	4.603
644.31	4.615
644.50	4.589
644.68	4.601
644.87	4.583
645.06	4.585
645.24	4.574
645.43	4.578
645.62	4.598
645.81	4.604
645.99	4.579
646.18	4.577
646.37	4.588
646.55	4.578
646.74	4.578
646.92	4.557
647.11	4.549
647.30	4.557
647.48	4.527
647.67	4.534
647.86	4.535
648.04	4.538
648.23	4.536
648.42	4.499
648.60	4.520
648.79	4.561
648.98	4.584
649.16	4.593
649.35	4.611
649.54	4.648
649.72	4.658
649.91	4.614
650.09	4.627
650.28	4.596
650.47	4.601
650.65	4.621
650.84	4.588
651.03	4.568
651.21	4.516
651.40	4.507
651.59	4.496
651.77	4.477
651.96	4.538
652.14	4.535
652.33	4.557
652.52	4.552
652.70	4.569
652.89	4.593
653.07	4.606
653.26	4.653
653.45	4.680
653.63	4.686
653.82	4.690
654.00	4.670
654.19	4.643
654.38	4.676
654.56	4.698
654.75	4.692
654.93	4.637
655.12	4.650
655.31	4.685
655.49	4.651
655.68	4.649
655.86	4.649
656.05	4.656
656.24	4.675
656.42	4.667
656.61	4.660
656.79	4.671
656.98	4.726
657.16	4.717
657.35	4.707
657.54	4.729
657.72	4.718
657.91	4.757
658.09	4.752
658.28	4.764
658.46	4.730
658.65	4.728
658.84	4.711
659.02	4.716
659.21	4.727
659.39	4.715
659.58	4.722
659.76	4.729
659.95	4.713
660.13	4.714
660.32	4.734
660.51	4.750
660.69	4.757
660.88	4.759
661.06	4.762
661.25	4.795
661.43	4.780
661.62	4.802
661.80	4.819
661.99	4.851
662.17	4.849
662.36	4.819
662.55	4.812
662.73	4.792
662.92	4.826
663.10	4.831
663.29	4.805
663.47	4.811
663.66	4.775
663.84	4.800
664.03	4.764
664.21	4.749
664.40	4.778
664.58	4.809
664.77	4.848
664.95	4.819
665.14	4.798
665.32	4.793
665.51	4.852
665.69	4.875
665.88	4.865
666.06	4.882
666.25	4.903
666.43	4.876
666.62	4.873
666.80	4.885
666.99	4.870
667.17	4.885
667.36	4.893
667.54	4.839
667.73	4.821
667.91	4.814
668.10	4.813
668.28	4.844
668.47	4.904
668.65	4.904
668.84	4.870
669.02	4.884
669.21	4.886
669.39	4.884
669.58	4.904
669.76	4.910
669.95	4.891
670.13	4.855
670.31	4.843
670.50	4.793
670.68	4.769
670.87	4.788
671.05	4.798
671.24	4.815
671.42	4.822
671.61	4.796
671.79	4.830
671.98	4.862
672.16	4.879
672.35	4.858
672.53	4.882
672.71	4.886
672.90	4.880
673.08	4.887
673.27	4.860
673.45	4.872
673.64	4.891
673.82	4.887
674.01	4.863
674.19	4.885
674.37	4.921
674.56	4.921
674.74	4.919
674.93	4.953
675.11	4.953
675.30	4.948
675.48	4.949
675.66	4.978
675.85	4.993
676.03	5.011
676.22	4.962
676.40	4.941
676.58	4.922
676.77	4.911
676.95	4.882
677.14	4.868
677.32	4.855
677.50	4.866
677.69	4.888
677.87	4.852
678.06	4.868
678.24	4.904
678.43	4.943
678.61	4.937
678.79	4.947
678.98	4.968
679.16	4.998
679.34	5.040
679.53	5.022
679.71	4.978
679.90	5.009
680.08	4.972
680.26	4.986
680.45	4.977
680.63	5.000
680.82	5.026
681.00	4.984
681.18	5.015
681.37	4.989
681.55	4.998
681.73	5.019
681.92	5.006
682.10	5.045
682.29	5.050
682.47	5.017
682.65	4.989
682.84	4.968
683.02	5.043
683.20	4.984
683.39	5.006
683.57	4.972
683.75	4.970
683.94	4.958
684.12	4.974
684.30	4.940
684.49	4.965
684.67	5.040
684.85	5.057
685.04	5.014
685.22	5.083
685.40	5.086
685.59	5.091
685.77	5.083
685.96	5.110
686.14	5.126
686.32	5.192
686.50	5.168
686.69	5.132
686.87	5.164
687.05	5.158
687.24	5.126
687.42	5.133
687.60	5.185
687.79	5.217
687.97	5.229
688.15	5.204
688.34	5.199
688.52	5.203
688.70	5.193
688.89	5.130
689.07	5.156
689.25	5.162
689.44	5.149
689.62	5.105
689.80	5.080
689.98	5.038
690.17	5.035
690.35	5.013
690.53	5.044
690.72	5.044
690.90	5.111
691.08	5.086
691.27	5.097
691.45	5.106
691.63	5.130
691.81	5.137
692.00	5.186
692.18	5.180
692.36	5.180
692.54	5.152
692.73	5.165
692.91	5.110
693.09	5.135
693.28	5.097
693.46	5.066
693.64	5.095
693.82	5.132
694.01	5.097
694.19	5.098
694.37	5.120
694.55	5.161
694.74	5.152
694.92	5.191
695.10	5.225
695.28	5.233
695.47	5.310
695.65	5.275
695.83	5.256
696.01	5.237
696.20	5.257
696.38	5.242
696.56	5.227
696.74	5.220
696.93	5.234
697.11	5.223
697.29	5.284
697.47	5.276
697.66	5.309
697.84	5.309
698.02	5.319
698.20	5.315
698.39	5.301
698.57	5.288
698.75	5.340
698.93	5.333
699.11	5.321
699.30	5.294
699.48	5.282
699.66	5.296
699.84	5.299
700.03	5.286
700.21	5.322
700.39	5.352
700.57	5.347
700.75	5.304
700.94	5.309
701.12	5.330
701.30	5.295
701.48	5.307
701.66	5.291
701.85	5.300
702.03	5.367
702.21	5.334
702.39	5.336
702.57	5.396
702.76	5.437
702.94	5.434
703.12	5.395
703.30	5.411
703.48	5.340
703.66	5.348
703.85	5.339
704.03	5.288
704.21	5.276
704.39	5.279
704.57	5.240
704.75	5.191
704.94	5.196
705.12	5.253
705.30	5.260
705.48	5.313
705.66	5.326
705.84	5.329
706.03	5.358
706.21	5.364
706.39	5.370
706.57	5.389
706.75	5.454
706.93	5.434
707.12	5.429
707.30	5.398
707.48	5.419
707.66	5.407
707.84	5.387
708.02	5.408
708.20	5.422
708.39	5.375
708.57	5.394
708.75	5.371
708.93	5.399
709.11	5.352
709.29	5.415
709.47	5.403
709.66	5.406
709.84	5.427
710.02	5.416
710.20	5.412
710.38	5.458
710.56	5.448
710.74	5.456
710.92	5.476
711.10	5.569
711.29	5.545
711.47	5.541
711.65	5.549
711.83	5.568
712.01	5.587
712.19	5.604
712.37	5.614
712.55	5.547
712.73	5.537
712.92	5.528
713.10	5.463
713.28	5.442
713.46	5.486
713.64	5.491
713.82	5.475
714.00	5.480
714.18	5.475
714.36	5.507
714.54	5.588
714.72	5.608
714.91	5.615
715.09	5.616
715.27	5.663
715.45	5.646
715.63	5.597
715.81	5.596
715.99	5.576
716.17	5.571
716.35	5.528
716.53	5.496
716.71	5.493
716.89	5.477
717.07	5.507
717.25	5.539
717.43	5.507
717.62	5.573
717.80	5.613
717.98	5.626
718.16	5.651
718.34	5.684
718.52	5.720
718.70	5.718
718.88	5.744
719.06	5.735
719.24	5.689
719.42	5.703
719.60	5.700
719.78	5.643
719.96	5.674
720.14	5.671
720.32	5.646
720.50	5.624
720.68	5.673
720.86	5.666
721.04	5.688
721.22	5.718
721.40	5.737
721.58	5.757
721.76	5.739
721.94	5.736
722.12	5.731
722.30	5.721
722.48	5.765
722.66	5.760
722.84	5.770
723.03	5.717
723.21	5.700
723.39	5.724
723.57	5.676
723.75	5.764
723.93	5.727
724.11	5.739
724.29	5.762
724.47	5.739
724.65	5.721
724.83	5.757
725.00	5.763
725.18	5.765
725.36	5.740
725.54	5.728
725.72	5.723
725.90	5.704
726.08	5.703
726.26	5.699
726.44	5.680
726.62	5.631
726.80	5.612
726.98	5.657
727.16	5.661
727.34	5.711
727.52	5.749
727.70	5.759
727.88	5.830
728.06	5.873
728.24	5.875
728.42	5.851
728.60	5.885
728.78	5.907
728.96	5.890
729.14	5.933
729.32	5.933
729.50	5.969
729.68	5.924
729.86	5.911
730.04	5.892
730.22	5.953
730.39	6.000
730.57	5.992
730.75	5.999
730.93	6.049
731.11	5.996
731.29	5.994
731.47	5.989
731.65	6.019
731.83	5.968
732.01	5.950
732.19	5.890
732.37	5.886
732.55	5.935
732.73	5.853
732.90	5.799
733.08	5.833
733.26	5.750
733.44	5.727
733.62	5.690
733.80	5.752
733.98	5.751
734.16	5.771
734.34	5.805
734.52	5.768
734.70	5.855
734.87	5.914
735.05	5.986
735.23	6.041
735.41	6.046
735.59	6.129
735.77	6.140
735.95	6.186
736.13	6.174
736.31	6.141
736.49	6.136
736.66	6.133
736.84	6.050
737.02	5.957
737.20	5.936
737.38	5.936
737.56	5.930
737.74	5.886
737.92	5.851
738.09	5.907
738.27	5.951
738.45	5.994
738.63	5.977
738.81	6.027
738.99	6.066
739.17	6.122
739.34	6.149
739.52	6.147
739.70	6.172
739.88	6.217
740.06	6.201
740.24	6.220
740.42	6.247
740.59	6.243
740.77	6.251
740.95	6.266
741.13	6.241
741.31	6.226
741.49	6.229
741.66	6.295
741.84	6.285
742.02	6.292
742.20	6.227
742.38	6.187
742.56	6.193
742.73	6.229
742.91	6.208
743.09	6.268
743.27	6.274
743.45	6.244
743.63	6.210
743.80	6.123
743.98	6.109
744.16	6.160
744.34	6.147
744.52	6.145
744.69	6.106
744.87	6.118
745.05	6.115
745.23	6.048
745.41	6.092
745.59	6.111
745.76	6.258
745.94	6.273
746.12	6.227
746.30	6.264
746.47	6.277
746.65	6.337
746.83	6.263
747.01	6.227
747.19	6.293
747.36	6.331
747.54	6.302
747.72	6.212
747.90	6.227
748.08	6.281
748.25	6.331
748.43	6.351
748.61	6.317
748.79	6.404
748.96	6.395
749.14	6.386
749.32	6.335
749.50	6.327
749.68	6.349
749.85	6.372
750.03	6.418
750.21	6.375
750.39	6.354
750.56	6.346
750.74	6.310
750.92	6.297
751.10	6.346
751.27	6.366
751.45	6.385
751.63	6.343
751.81	6.296
751.98	6.181
752.16	6.155
752.34	6.190
752.51	6.220
752.69	6.254
752.87	6.234
753.05	6.169
753.22	6.169
753.40	6.145
753.58	6.169
753.76	6.128
753.93	6.210
754.11	6.282
754.29	6.265
754.46	6.285
754.64	6.245
754.82	6.302
755.00	6.349
755.17	6.347
755.35	6.379
755.53	6.393
755.70	6.459
755.88	6.476
756.06	6.413
756.24	6.435
756.41	6.435
756.59	6.491
756.77	6.472
756.94	6.459
757.12	6.479
757.30	6.452
757.47	6.464
757.65	6.437
757.83	6.421
758.01	6.411
758.18	6.379
758.36	6.370
758.54	6.376
758.71	6.400
758.89	6.352
759.07	6.258
759.24	6.288
759.42	6.292
759.60	6.321
759.77	6.293
759.95	6.322
760.13	6.310
760.30	6.278
760.48	6.221
760.66	6.235
760.83	6.321
761.01	6.437
761.19	6.436
761.36	6.431
761.54	6.396
761.72	6.403
761.89	6.366
762.07	6.389
762.24	6.393
762.42	6.409
762.60	6.374
762.77	6.447
762.95	6.399
763.13	6.324
763.30	6.279
763.48	6.345
763.66	6.359
763.83	6.411
764.01	6.427
764.18	6.482
764.36	6.512
764.54	6.524
764.71	6.418
764.89	6.443
765.07	6.517
765.24	6.595
765.42	6.578
765.59	6.518
765.77	6.476
765.95	6.461
766.12	6.405
766.30	6.355
766.47	6.383
766.65	6.478
766.83	6.442
767.00	6.446
767.18	6.418
767.35	6.409
767.53	6.474
767.71	6.535
767.88	6.545
768.06	6.514
768.23	6.531
768.41	6.542
768.59	6.507
768.76	6.568
768.94	6.614
769.11	6.660
769.29	6.633
769.46	6.624
769.64	6.580
769.82	6.510
769.99	6.519
770.17	6.634
770.34	6.616
770.52	6.605
770.69	6.558
770.87	6.542
771.05	6.581
771.22	6.595
771.40	6.662
771.57	6.702
771.75	6.773
771.92	6.870
772.10	6.808
772.27	6.810
772.45	6.749
772.63	6.710
772.80	6.743
772.98	6.662
773.15	6.704
773.33	6.655
773.50	6.675
773.68	6.655
773.85	6.608
774.03	6.551
774.20	6.566
774.38	6.614
774.55	6.685
774.73	6.619
774.91	6.661
775.08	6.684
775.26	6.730
775.43	6.687
775.61	6.752
775.78	6.749
775.96	6.834
776.13	6.825
776.31	6.876
776.48	6.887
776.66	6.927
776.83	6.919
777.01	6.936
777.18	6.962
777.36	7.013
777.53	7.005
777.71	7.005
777.88	6.962
778.06	6.994
778.23	6.948
778.41	6.852
778.58	6.790
778.76	6.821
778.93	6.751
779.11	6.731
779.28	6.796
779.46	6.815
779.63	6.827
779.80	6.856
779.98	6.849
780.15	6.858
780.33	6.917
780.50	6.961
780.68	6.969
780.85	7.027
781.03	7.048
781.20	6.872
781.38	6.851
781.55	6.850
781.73	6.858
781.90	6.798
782.08	6.827
782.25	6.898
782.42	7.041
782.60	7.030
782.77	7.052
782.95	7.000
783.12	7.078
783.30	7.023
783.47	7.027
783.65	7.063
783.82	7.162
783.99	7.202
784.17	7.185
784.34	6.995
784.52	6.969
784.69	7.002
784.87	6.971
785.04	7.089
785.21	7.150
785.39	7.198
785.56	7.236
785.74	7.241
785.91	7.197
786.08	7.204
786.26	7.356
786.43	7.385
786.61	7.361
786.78	7.429
786.96	7.383
787.13	7.422
787.30	7.449
787.48	7.331
787.65	7.403
787.83	7.364
788.00	7.321
788.17	7.220
788.35	7.202
788.52	7.191
788.70	7.180
788.87	7.239
789.04	7.290
789.22	7.296
789.39	7.401
789.56	7.280
789.74	7.340
789.91	7.391
790.09	7.471
790.26	7.496
790.43	7.453
790.61	7.553
790.78	7.539
790.95	7.530
791.13	7.528
791.30	7.512
791.47	7.505
791.65	7.474
791.82	7.429
792.00	7.413
792.17	7.465
792.34	7.495
792.52	7.421
792.69	7.396
792.86	7.397
793.04	7.407
793.21	7.446
793.38	7.437
793.56	7.469
793.73	7.510
793.90	7.504
794.08	7.492
794.25	7.580
794.42	7.572
794.60	7.556
794.77	7.555
794.94	7.536
795.12	7.512
795.29	7.605
795.46	7.590
795.64	7.648
795.81	7.633
795.98	7.632
796.16	7.551
796.33	7.591
796.50	7.619
796.68	7.544
796.85	7.543
797.02	7.550
797.19	7.510
797.37	7.576
797.54	7.636
797.71	7.710
797.89	7.797
798.06	7.928
798.23	7.952
798.41	7.949
798.58	7.961
798.75	8.045
798.92	8.061
799.10	8.129
799.27	8.181
799.44	8.184
799.62	8.227
799.79	8.133
799.96	8.038
800.13	7.975
800.31	7.974
800.48	8.029
800.65	7.991
800.82	7.948
801.00	7.922
801.17	7.849
801.34	7.809
801.52	7.709
801.69	7.712
801.86	7.743
802.03	7.840
802.21	7.888
802.38	7.822
802.55	7.935
802.72	7.944
802.90	8.000
803.07	8.114
803.24	8.119
803.41	8.173
803.59	8.222
803.76	8.166
803.93	8.183
804.10	8.194
804.27	8.413
804.45	8.335
804.62	8.415
804.79	8.392
804.96	8.345
805.14	8.349
805.31	8.414
805.48	8.435
805.65	8.476
805.82	8.498
806.00	8.390
806.17	8.353
806.34	8.312
806.51	8.323
806.69	8.289
806.86	8.303
807.03	8.375
807.20	8.328
807.37	8.237
807.55	8.288
807.72	8.214
807.89	8.355
808.06	8.305
808.23	8.352
808.41	8.278
808.58	8.422
808.75	8.370
808.92	8.239
809.09	8.333
809.26	8.381
809.44	8.366
809.61	8.339
809.78	8.293
809.95	8.307
810.12	8.446
810.30	8.526
810.47	8.514
810.64	8.609
810.81	8.693
810.98	8.681
811.15	8.779
811.33	8.750
811.50	8.777
811.67	8.781
811.84	8.824
812.01	8.608
812.18	8.541
812.35	8.420
812.53	8.403
812.70	8.464
812.87	8.396
813.04	8.401
813.21	8.510
813.38	8.563
813.55	8.510
813.73	8.485
813.90	8.686
814.07	8.775
814.24	8.878
814.41	8.813
814.58	8.787
814.75	8.759
814.93	8.762
815.10	8.748
815.27	8.771
815.44	8.865
815.61	8.771
815.78	8.785
815.95	8.754
816.12	8.733
816.29	8.876
816.47	8.848
816.64	8.943
816.81	8.966
816.98	8.943
817.15	8.890
817.32	8.890
817.49	9.003
817.66	8.894
817.83	8.861
818.00	8.847
818.18	8.814
818.35	8.777
818.52	8.809
818.69	8.814
818.86	8.691
819.03	8.736
819.20	8.758
819.37	8.780
819.54	8.758
819.71	8.800
819.88	8.808
820.05	8.770
820.23	8.829
820.40	8.801
820.57	8.814
820.74	8.885
820.91	8.858
821.08	8.950
821.25	8.898
821.42	8.957
821.59	8.878
821.76	8.894
821.93	8.894
822.10	8.913
822.27	8.908
822.44	8.841
822.61	8.998
822.78	8.992
822.95	8.969
823.12	9.123
823.29	9.111
823.47	9.167
823.64	9.167
823.81	9.215
823.98	9.229
824.15	9.161
824.32	9.099
824.49	8.966
824.66	9.115
824.83	9.020
825.00	8.918
825.17	8.953
825.34	8.939
825.51	9.002
825.68	8.916
825.85	8.965
826.02	9.130
826.19	9.151
826.36	9.230
826.53	9.214
826.70	9.264
826.87	9.194
827.04	9.155
827.21	9.335
827.38	9.250
827.55	9.289
827.72	9.224
827.89	9.042
828.06	9.208
828.23	9.213
828.40	9.162
828.57	9.135
828.74	9.116
828.91	9.338
829.08	9.217
829.25	9.442
829.42	9.626
829.59	9.618
829.76	9.885
829.93	9.745
830.10	9.721
830.27	9.799
830.44	9.766
830.60	9.837
830.77	9.661
830.94	9.747
831.11	9.653
831.28	9.618
831.45	9.655
831.62	9.549
831.79	9.610
831.96	9.644
832.13	9.483
832.30	9.556
832.47	9.478
832.64	9.428
832.81	9.429
832.98	9.388
833.15	9.388
833.32	9.387
833.49	9.314
833.65	9.277
833.82	9.062
833.99	9.088
834.16	9.121
834.33	9.321
834.50	9.368
834.67	9.453
834.84	9.481
835.01	9.343
835.18	9.429
835.35	9.393
835.52	9.341
835.69	9.516
835.85	9.611
836.02	9.581
836.19	9.473
836.36	9.549
836.53	9.345
836.70	9.413
836.87	9.464
837.04	9.543
837.21	9.652
837.38	9.780
837.54	9.850
837.71	9.843
837.88	9.901
838.05	9.996
838.22	10.028
838.39	10.259
838.56	10.350
838.73	10.465
838.89	10.328
839.06	10.378
839.23	10.406
839.40	10.419
839.57	10.404
839.74	10.328
839.91	10.151
840.08	10.093
840.24	10.049
840.41	9.927
840.58	9.865
840.75	9.913
840.92	9.852
841.09	9.726
841.26	9.718
841.42	9.952
841.59	9.952
841.76	9.974
841.93	9.966
842.10	9.829
842.27	9.805
842.43	9.832
842.60	9.751
842.77	9.838
842.94	10.076
843.11	10.057
843.28	9.929
843.44	9.970
843.61	10.003
843.78	10.012
843.95	10.131
844.12	10.291
844.28	10.190
844.45	10.335
844.62	10.133
844.79	9.922
844.96	10.106
845.13	9.842
845.29	9.766
845.46	9.899
845.63	9.681
845.80	9.619
845.97	9.382
846.13	9.440
846.30	9.651
846.47	9.895
846.64	10.089
846.81	9.960
846.97	10.222
847.14	10.401
847.31	10.336
847.48	10.608
847.64	10.523
847.81	10.630
847.98	10.596
848.15	10.335
848.32	10.302
848.48	10.284
848.65	10.461
848.82	10.562
848.99	10.731
849.15	10.649
849.32	10.525
849.49	10.629
849.66	10.553
849.82	10.689
849.99	10.675
850.16	10.675
850.33	10.509
850.49	10.470
850.66	10.368
850.83	10.157
851.00	10.260
851.16	10.476
851.33	10.476
851.50	10.638
851.67	10.656
851.83	10.775
852.00	10.907
852.17	11.024
852.34	11.040
852.50	10.984
852.67	11.020
852.84	11.025
853.01	11.047
853.17	11.194
853.34	11.029
853.51	10.988
853.67	10.774
853.84	10.698
854.01	10.741
854.18	10.367
854.34	10.360
854.51	10.387
854.68	10.517
854.84	10.379
855.01	10.363
855.18	10.405
855.34	10.347
855.51	10.457
855.68	10.243
855.85	10.282
856.01	10.408
856.18	10.468
856.35	10.341
856.51	10.096
856.68	10.344
856.85	10.208
857.01	10.194
857.18	10.406
857.35	10.521
857.51	10.654
857.68	10.579
857.85	10.795
858.01	10.880
858.18	11.114
858.35	11.491
858.51	11.532
858.68	11.737
858.85	12.023
859.01	11.972
859.18	11.713
859.35	11.892
859.51	11.918
859.68	11.847
859.85	11.727
860.01	11.671
860.18	11.470
860.35	11.533
860.51	11.382
860.68	11.123
860.84	11.169
861.01	11.527
861.18	11.327
861.34	11.338
861.51	11.297
861.68	11.476
861.84	11.332
862.01	11.395
862.18	11.048
862.34	11.008
862.51	11.047
862.67	10.702
862.84	10.748
863.01	10.962
863.17	10.969
863.34	10.970
863.50	10.880
863.67	11.009
863.84	10.952
864.00	10.936
864.17	11.048
864.33	10.925
864.50	11.077
864.67	10.901
864.83	10.667
865.00	10.621
865.16	10.817
865.33	10.787
865.50	10.558
865.66	10.409
865.83	10.545
865.99	10.708
866.16	10.689
866.33	10.573
866.49	10.461
866.66	10.455
866.82	10.696
866.99	10.597
867.15	10.487
867.32	10.683
867.49	11.077
867.65	11.147
867.82	11.010
867.98	11.191
868.15	11.338
868.31	11.698
868.48	11.874
868.64	11.833
868.81	11.855
868.98	11.876
869.14	12.038
869.31	11.800
869.47	11.627
869.64	11.706
869.80	11.753
869.97	11.772
870.13	11.472
870.30	11.529
870.46	11.411
870.63	11.206
870.79	11.077
870.96	11.174
871.12	11.130
871.29	11.179
871.46	11.252
871.62	11.297
871.79	11.230
871.95	11.339
872.12	11.147
872.28	11.068
872.45	11.184
872.61	11.373
872.78	11.359
872.94	11.455
873.11	11.499
873.27	11.281
873.44	11.172
873.60	11.288
873.77	11.451
873.93	11.560
874.10	11.687
874.26	11.793
874.43	11.891
874.59	11.824
874.76	11.914
874.92	11.861
875.09	11.827
875.25	11.763
875.41	11.652
875.58	11.483
875.74	11.548
875.91	11.331
876.07	11.429
876.24	11.261
876.40	10.894
876.57	10.842
876.73	11.023
876.90	11.038
877.06	11.260
877.23	11.428
877.39	11.441
877.56	11.314
877.72	11.526
877.88	11.454
878.05	11.491
878.21	11.687
878.38	11.748
878.54	11.650
878.71	11.860
878.87	11.769
879.04	11.620
879.20	11.663
879.36	11.803
879.53	11.822
879.69	11.600
879.86	11.636
880.02	12.347
880.19	12.641
880.35	11.945
880.51	9.593
880.68	10.749
>>>>>End Processed Spectral Data<<<<<
