# Supplementary material for: Structure and pigment make the eyed elater’s eyespots black
Source: PeerJ. 2020 Jan 13;8:e8161. doi: 10.7717/peerj.8161 (PMC6964691; doi:10.7717/peerj.8161)
Supplement: Supplemental Information 3 — 42 text files with reflectance spectra and 1 R script text file [file peerj-08-8161-s003.zip › direction/45_light_coming_from_posteriorad_black_VTEC000005065_3.txt]

SpectraSuite Data File
++++++++++++++++++++++++++++++++++++
Date: Sun Sep 01 17:08:54 EDT 2019
User: Paul
Dark Spectrum Present: Yes
Reference Spectrum Present: Yes
Number of Sampled Component Spectra: 1
Spectrometers: USB4C01401
Integration Time (usec): 40000 (USB4C01401)
Spectra Averaged: 5 (USB4C01401)
Boxcar Smoothing: 5 (USB4C01401)
Correct for Electrical Dark: No (USB4C01401)
Strobe/Lamp Enabled: No (USB4C01401)
Correct for Detector Non-linearity: No (USB4C01401)
Correct for Stray Light: No (USB4C01401)
Number of Pixels in Processed Spectrum: 3648
>>>>>Begin Processed Spectral Data<<<<<
179.04	60.000
179.26	60.000
179.47	60.000
179.69	315.385
179.90	64.516
180.12	146.809
180.33	506.667
180.55	-157.143
180.76	-86.508
180.98	-48.529
181.19	-25.547
181.41	-12.707
181.62	32.258
181.84	137.500
182.05	3.619
182.27	6.636
182.48	12.013
182.70	7.290
182.91	4.908
183.13	4.369
183.34	6.220
183.56	6.353
183.77	6.707
183.99	8.265
184.20	6.000
184.41	7.086
184.63	4.601
184.84	5.307
185.06	6.381
185.27	6.202
185.49	7.187
185.70	6.502
185.92	8.057
186.13	7.695
186.35	6.605
186.56	6.256
186.78	6.382
186.99	6.318
187.21	4.617
187.42	6.831
187.64	8.789
187.85	7.638
188.06	6.740
188.28	7.655
188.49	6.166
188.71	5.719
188.92	4.627
189.14	4.175
189.35	6.288
189.57	7.333
189.78	5.396
190.00	3.525
190.21	4.348
190.42	4.274
190.64	2.271
190.85	2.326
191.07	3.395
191.28	3.876
191.50	4.455
191.71	3.308
191.93	2.459
192.14	0.764
192.36	4.328
192.57	5.320
192.78	6.155
193.00	7.577
193.21	10.820
193.43	11.003
193.64	10.944
193.86	11.280
194.07	10.997
194.28	11.002
194.50	12.668
194.71	10.232
194.93	9.541
195.14	10.965
195.36	10.354
195.57	7.308
195.78	6.158
196.00	7.042
196.21	5.671
196.43	4.939
196.64	5.717
196.86	6.177
197.07	6.236
197.28	5.648
197.50	3.730
197.71	3.406
197.93	6.197
198.14	8.393
198.36	7.112
198.57	8.303
198.78	7.944
199.00	7.144
199.21	4.364
199.43	5.366
199.64	6.110
199.85	4.668
200.07	5.021
200.28	3.526
200.50	1.911
200.71	2.397
200.92	2.123
201.14	2.652
201.35	2.973
201.57	5.069
201.78	4.194
201.99	5.119
202.21	6.723
202.42	6.074
202.64	6.831
202.85	7.388
203.06	9.467
203.28	9.503
203.49	10.770
203.71	10.875
203.92	12.306
204.13	13.531
204.35	12.508
204.56	12.393
204.78	12.984
204.99	11.028
205.20	10.062
205.42	8.271
205.63	9.153
205.85	8.291
206.06	8.618
206.27	5.223
206.49	4.115
206.70	3.732
206.91	3.857
207.13	3.155
207.34	2.759
207.56	4.673
207.77	4.188
207.98	1.477
208.20	-1.065
208.41	-1.739
208.62	0.109
208.84	-1.224
209.05	-2.285
209.27	-1.565
209.48	0.459
209.69	3.369
209.91	0.914
210.12	1.574
210.33	3.640
210.55	6.967
210.76	5.958
210.97	5.458
211.19	5.203
211.40	5.833
211.61	5.660
211.83	4.729
212.04	3.433
212.26	4.280
212.47	4.564
212.68	3.757
212.90	2.793
213.11	3.898
213.32	4.781
213.54	5.865
213.75	6.599
213.96	6.013
214.18	6.852
214.39	6.453
214.60	6.390
214.82	4.769
215.03	4.643
215.24	3.186
215.46	3.366
215.67	1.937
215.88	0.012
216.10	-0.119
216.31	-0.913
216.52	-1.807
216.74	-0.930
216.95	-0.240
217.16	0.403
217.38	-0.068
217.59	0.996
217.80	1.156
218.02	2.341
218.23	2.578
218.44	2.397
218.66	2.598
218.87	2.024
219.08	1.828
219.30	0.996
219.51	1.484
219.72	1.773
219.94	1.734
220.15	1.824
220.36	1.228
220.58	1.415
220.79	1.653
221.00	1.775
221.22	2.144
221.43	2.350
221.64	2.437
221.85	2.057
222.07	2.088
222.28	1.789
222.49	1.421
222.71	1.598
222.92	1.864
223.13	1.284
223.35	1.104
223.56	1.063
223.77	0.603
223.99	0.669
224.20	0.556
224.41	0.374
224.62	0.400
224.84	0.576
225.05	0.419
225.26	0.194
225.48	0.323
225.69	0.537
225.90	0.230
226.11	0.360
226.33	0.215
226.54	0.491
226.75	0.686
226.97	0.733
227.18	0.768
227.39	0.856
227.60	0.902
227.82	0.952
228.03	0.807
228.24	0.875
228.46	0.799
228.67	0.955
228.88	0.748
229.09	0.603
229.31	0.672
229.52	0.543
229.73	0.570
229.95	0.433
230.16	0.440
230.37	0.509
230.58	0.495
230.80	0.509
231.01	0.390
231.22	0.497
231.43	0.503
231.65	0.419
231.86	0.375
232.07	0.309
232.28	0.339
232.50	0.302
232.71	0.232
232.92	0.239
233.14	0.313
233.35	0.381
233.56	0.386
233.77	0.388
233.99	0.406
234.20	0.468
234.41	0.425
234.62	0.466
234.84	0.520
235.05	0.526
235.26	0.576
235.47	0.573
235.69	0.470
235.90	0.407
236.11	0.389
236.32	0.387
236.53	0.375
236.75	0.412
236.96	0.403
237.17	0.363
237.38	0.363
237.60	0.355
237.81	0.288
238.02	0.376
238.23	0.379
238.45	0.390
238.66	0.409
238.87	0.404
239.08	0.430
239.30	0.435
239.51	0.460
239.72	0.459
239.93	0.459
240.14	0.503
240.36	0.478
240.57	0.484
240.78	0.483
240.99	0.478
241.21	0.493
241.42	0.491
241.63	0.464
241.84	0.432
242.05	0.429
242.27	0.421
242.48	0.393
242.69	0.390
242.90	0.370
243.11	0.390
243.33	0.368
243.54	0.347
243.75	0.314
243.96	0.330
244.18	0.353
244.39	0.365
244.60	0.357
244.81	0.363
245.02	0.334
245.24	0.351
245.45	0.310
245.66	0.318
245.87	0.312
246.08	0.322
246.30	0.340
246.51	0.315
246.72	0.328
246.93	0.323
247.14	0.316
247.35	0.318
247.57	0.298
247.78	0.309
247.99	0.308
248.20	0.323
248.41	0.323
248.63	0.305
248.84	0.321
249.05	0.306
249.26	0.307
249.47	0.294
249.68	0.305
249.90	0.327
250.11	0.334
250.32	0.333
250.53	0.310
250.74	0.289
250.96	0.294
251.17	0.287
251.38	0.290
251.59	0.284
251.80	0.287
252.01	0.290
252.23	0.268
252.44	0.268
252.65	0.258
252.86	0.281
253.07	0.293
253.28	0.280
253.50	0.265
253.71	0.253
253.92	0.279
254.13	0.296
254.34	0.283
254.55	0.286
254.76	0.290
254.98	0.284
255.19	0.280
255.40	0.278
255.61	0.302
255.82	0.305
256.03	0.306
256.25	0.281
256.46	0.274
256.67	0.293
256.88	0.275
257.09	0.288
257.30	0.305
257.51	0.310
257.73	0.321
257.94	0.304
258.15	0.306
258.36	0.293
258.57	0.295
258.78	0.305
258.99	0.299
259.20	0.322
259.42	0.300
259.63	0.285
259.84	0.278
260.05	0.273
260.26	0.282
260.47	0.296
260.68	0.329
260.90	0.340
261.11	0.327
261.32	0.339
261.53	0.343
261.74	0.355
261.95	0.364
262.16	0.364
262.37	0.368
262.58	0.361
262.80	0.355
263.01	0.342
263.22	0.325
263.43	0.345
263.64	0.334
263.85	0.340
264.06	0.328
264.27	0.336
264.48	0.335
264.70	0.323
264.91	0.320
265.12	0.312
265.33	0.304
265.54	0.323
265.75	0.305
265.96	0.316
266.17	0.314
266.38	0.338
266.59	0.327
266.81	0.310
267.02	0.309
267.23	0.317
267.44	0.333
267.65	0.334
267.86	0.316
268.07	0.321
268.28	0.303
268.49	0.307
268.70	0.292
268.91	0.298
269.13	0.312
269.34	0.319
269.55	0.314
269.76	0.299
269.97	0.283
270.18	0.308
270.39	0.304
270.60	0.303
270.81	0.302
271.02	0.288
271.23	0.290
271.44	0.292
271.65	0.294
271.87	0.283
272.08	0.280
272.29	0.307
272.50	0.292
272.71	0.294
272.92	0.294
273.13	0.285
273.34	0.297
273.55	0.301
273.76	0.297
273.97	0.299
274.18	0.301
274.39	0.302
274.60	0.296
274.81	0.289
275.02	0.282
275.24	0.284
275.45	0.288
275.66	0.277
275.87	0.269
276.08	0.275
276.29	0.266
276.50	0.277
276.71	0.277
276.92	0.267
277.13	0.260
277.34	0.262
277.55	0.260
277.76	0.256
277.97	0.272
278.18	0.274
278.39	0.274
278.60	0.278
278.81	0.272
279.02	0.275
279.23	0.283
279.44	0.293
279.65	0.298
279.86	0.305
280.08	0.304
280.29	0.290
280.50	0.293
280.71	0.294
280.92	0.296
281.13	0.300
281.34	0.296
281.55	0.301
281.76	0.301
281.97	0.301
282.18	0.299
282.39	0.305
282.60	0.322
282.81	0.304
283.02	0.309
283.23	0.310
283.44	0.305
283.65	0.310
283.86	0.293
284.07	0.302
284.28	0.304
284.49	0.309
284.70	0.309
284.91	0.307
285.12	0.312
285.33	0.300
285.54	0.291
285.75	0.298
285.96	0.304
286.17	0.312
286.38	0.300
286.59	0.280
286.80	0.280
287.01	0.286
287.22	0.288
287.43	0.286
287.64	0.294
287.85	0.311
288.06	0.313
288.27	0.324
288.48	0.327
288.69	0.330
288.90	0.345
289.11	0.332
289.32	0.325
289.53	0.305
289.74	0.310
289.95	0.307
290.16	0.298
290.37	0.289
290.58	0.277
290.79	0.278
291.00	0.278
291.21	0.281
291.42	0.286
291.63	0.282
291.83	0.294
292.04	0.287
292.25	0.288
292.46	0.284
292.67	0.280
292.88	0.281
293.09	0.282
293.30	0.285
293.51	0.285
293.72	0.284
293.93	0.287
294.14	0.283
294.35	0.290
294.56	0.291
294.77	0.285
294.98	0.296
295.19	0.291
295.40	0.285
295.61	0.285
295.82	0.282
296.03	0.291
296.24	0.295
296.45	0.297
296.66	0.297
296.86	0.295
297.07	0.309
297.28	0.299
297.49	0.301
297.70	0.309
297.91	0.304
298.12	0.311
298.33	0.306
298.54	0.302
298.75	0.301
298.96	0.298
299.17	0.303
299.38	0.303
299.59	0.311
299.80	0.310
300.00	0.313
300.21	0.312
300.42	0.305
300.63	0.306
300.84	0.306
301.05	0.307
301.26	0.309
301.47	0.311
301.68	0.307
301.89	0.300
302.10	0.309
302.31	0.299
302.52	0.303
302.72	0.303
302.93	0.304
303.14	0.303
303.35	0.307
303.56	0.301
303.77	0.294
303.98	0.294
304.19	0.302
304.40	0.298
304.61	0.300
304.82	0.299
305.02	0.305
305.23	0.299
305.44	0.308
305.65	0.306
305.86	0.310
306.07	0.307
306.28	0.305
306.49	0.300
306.70	0.303
306.91	0.304
307.11	0.307
307.32	0.312
307.53	0.315
307.74	0.309
307.95	0.301
308.16	0.304
308.37	0.307
308.58	0.312
308.79	0.325
308.99	0.311
309.20	0.310
309.41	0.308
309.62	0.303
309.83	0.312
310.04	0.317
310.25	0.324
310.46	0.323
310.66	0.319
310.87	0.316
311.08	0.310
311.29	0.320
311.50	0.309
311.71	0.307
311.92	0.304
312.12	0.287
312.33	0.288
312.54	0.291
312.75	0.297
312.96	0.299
313.17	0.302
313.38	0.292
313.59	0.289
313.79	0.298
314.00	0.305
314.21	0.312
314.42	0.325
314.63	0.315
314.84	0.317
315.04	0.310
315.25	0.308
315.46	0.297
315.67	0.312
315.88	0.310
316.09	0.316
316.30	0.323
316.50	0.308
316.71	0.309
316.92	0.309
317.13	0.317
317.34	0.323
317.55	0.325
317.75	0.332
317.96	0.334
318.17	0.333
318.38	0.331
318.59	0.322
318.80	0.329
319.00	0.329
319.21	0.333
319.42	0.324
319.63	0.322
319.84	0.319
320.05	0.320
320.25	0.304
320.46	0.316
320.67	0.312
320.88	0.324
321.09	0.321
321.29	0.314
321.50	0.305
321.71	0.304
321.92	0.305
322.13	0.304
322.34	0.299
322.54	0.301
322.75	0.292
322.96	0.296
323.17	0.287
323.38	0.287
323.58	0.287
323.79	0.296
324.00	0.291
324.21	0.289
324.42	0.291
324.62	0.294
324.83	0.291
325.04	0.291
325.25	0.293
325.46	0.292
325.66	0.289
325.87	0.293
326.08	0.291
326.29	0.290
326.50	0.290
326.70	0.290
326.91	0.297
327.12	0.299
327.33	0.299
327.53	0.301
327.74	0.293
327.95	0.299
328.16	0.303
328.37	0.309
328.57	0.314
328.78	0.315
328.99	0.317
329.20	0.311
329.41	0.315
329.61	0.320
329.82	0.317
330.03	0.323
330.24	0.331
330.44	0.331
330.65	0.331
330.86	0.334
331.07	0.338
331.27	0.336
331.48	0.343
331.69	0.347
331.90	0.337
332.10	0.336
332.31	0.334
332.52	0.326
332.73	0.342
332.93	0.336
333.14	0.339
333.35	0.335
333.56	0.342
333.76	0.333
333.97	0.326
334.18	0.339
334.39	0.339
334.59	0.346
334.80	0.345
335.01	0.319
335.22	0.329
335.42	0.328
335.63	0.334
335.84	0.330
336.05	0.325
336.25	0.326
336.46	0.318
336.67	0.314
336.88	0.311
337.08	0.318
337.29	0.334
337.50	0.320
337.71	0.319
337.91	0.320
338.12	0.316
338.33	0.325
338.53	0.331
338.74	0.329
338.95	0.325
339.16	0.327
339.36	0.322
339.57	0.320
339.78	0.322
339.98	0.312
340.19	0.305
340.40	0.311
340.61	0.308
340.81	0.310
341.02	0.310
341.23	0.312
341.43	0.313
341.64	0.315
341.85	0.312
342.06	0.317
342.26	0.319
342.47	0.321
342.68	0.324
342.88	0.329
343.09	0.321
343.30	0.329
343.51	0.341
343.71	0.337
343.92	0.336
344.13	0.327
344.33	0.327
344.54	0.346
344.75	0.348
344.95	0.342
345.16	0.343
345.37	0.358
345.57	0.352
345.78	0.347
345.99	0.345
346.19	0.345
346.40	0.353
346.61	0.356
346.82	0.343
347.02	0.351
347.23	0.361
347.44	0.357
347.64	0.353
347.85	0.364
348.06	0.370
348.26	0.371
348.47	0.371
348.68	0.369
348.88	0.364
349.09	0.366
349.30	0.360
349.50	0.347
349.71	0.351
349.92	0.334
350.12	0.332
350.33	0.323
350.54	0.327
350.74	0.332
350.95	0.331
351.16	0.339
351.36	0.340
351.57	0.338
351.77	0.344
351.98	0.343
352.19	0.360
352.39	0.352
352.60	0.358
352.81	0.359
353.01	0.351
353.22	0.351
353.43	0.337
353.63	0.343
353.84	0.345
354.05	0.344
354.25	0.351
354.46	0.344
354.67	0.349
354.87	0.349
355.08	0.359
355.28	0.360
355.49	0.362
355.70	0.363
355.90	0.346
356.11	0.331
356.32	0.339
356.52	0.332
356.73	0.329
356.93	0.326
357.14	0.335
357.35	0.321
357.55	0.310
357.76	0.305
357.97	0.317
358.17	0.324
358.38	0.323
358.58	0.312
358.79	0.306
359.00	0.301
359.20	0.284
359.41	0.281
359.61	0.283
359.82	0.292
360.03	0.309
360.23	0.301
360.44	0.307
360.64	0.325
360.85	0.329
361.06	0.337
361.26	0.357
361.47	0.376
361.67	0.360
361.88	0.359
362.09	0.362
362.29	0.335
362.50	0.341
362.70	0.330
362.91	0.317
363.12	0.321
363.32	0.315
363.53	0.302
363.73	0.303
363.94	0.310
364.15	0.316
364.35	0.320
364.56	0.344
364.76	0.340
364.97	0.351
365.17	0.364
365.38	0.356
365.59	0.361
365.79	0.367
366.00	0.368
366.20	0.373
366.41	0.377
366.61	0.369
366.82	0.370
367.03	0.377
367.23	0.365
367.44	0.364
367.64	0.375
367.85	0.377
368.05	0.391
368.26	0.388
368.47	0.388
368.67	0.382
368.88	0.380
369.08	0.377
369.29	0.376
369.49	0.379
369.70	0.372
369.90	0.364
370.11	0.374
370.31	0.362
370.52	0.364
370.73	0.358
370.93	0.350
371.14	0.353
371.34	0.347
371.55	0.350
371.75	0.354
371.96	0.368
372.16	0.380
372.37	0.376
372.57	0.358
372.78	0.359
372.99	0.358
373.19	0.359
373.40	0.363
373.60	0.369
373.81	0.358
374.01	0.356
374.22	0.347
374.42	0.346
374.63	0.338
374.83	0.363
375.04	0.353
375.24	0.354
375.45	0.364
375.65	0.371
375.86	0.369
376.06	0.374
376.27	0.367
376.47	0.371
376.68	0.368
376.88	0.362
377.09	0.355
377.29	0.365
377.50	0.365
377.70	0.359
377.91	0.350
378.11	0.341
378.32	0.333
378.52	0.345
378.73	0.345
378.93	0.345
379.14	0.366
379.34	0.365
379.55	0.360
379.75	0.362
379.96	0.375
380.16	0.378
380.37	0.386
380.57	0.406
380.78	0.410
380.98	0.396
381.19	0.390
381.39	0.374
381.60	0.366
381.80	0.371
382.01	0.373
382.21	0.360
382.42	0.352
382.62	0.337
382.83	0.324
383.03	0.313
383.24	0.327
383.44	0.324
383.65	0.329
383.85	0.329
384.06	0.320
384.26	0.313
384.47	0.315
384.67	0.320
384.87	0.344
385.08	0.351
385.28	0.358
385.49	0.355
385.69	0.361
385.90	0.354
386.10	0.357
386.31	0.362
386.51	0.362
386.72	0.365
386.92	0.374
387.13	0.374
387.33	0.366
387.53	0.361
387.74	0.372
387.94	0.356
388.15	0.356
388.35	0.362
388.56	0.360
388.76	0.363
388.97	0.360
389.17	0.343
389.37	0.331
389.58	0.334
389.78	0.342
389.99	0.327
390.19	0.336
390.40	0.329
390.60	0.330
390.80	0.337
391.01	0.333
391.21	0.345
391.42	0.357
391.62	0.374
391.83	0.379
392.03	0.376
392.23	0.376
392.44	0.388
392.64	0.398
392.85	0.396
393.05	0.404
393.26	0.409
393.46	0.401
393.66	0.392
393.87	0.373
394.07	0.374
394.28	0.373
394.48	0.389
394.68	0.378
394.89	0.366
395.09	0.367
395.30	0.358
395.50	0.360
395.70	0.366
395.91	0.375
396.11	0.367
396.32	0.364
396.52	0.361
396.72	0.343
396.93	0.346
397.13	0.358
397.34	0.342
397.54	0.337
397.74	0.331
397.95	0.322
398.15	0.331
398.36	0.358
398.56	0.357
398.76	0.354
398.97	0.361
399.17	0.360
399.37	0.354
399.58	0.358
399.78	0.359
399.99	0.362
400.19	0.373
400.39	0.369
400.60	0.354
400.80	0.348
401.00	0.369
401.21	0.354
401.41	0.351
401.62	0.365
401.82	0.368
402.02	0.383
402.23	0.388
402.43	0.392
402.63	0.394
402.84	0.388
403.04	0.389
403.24	0.379
403.45	0.387
403.65	0.396
403.86	0.386
404.06	0.386
404.26	0.377
404.47	0.394
404.67	0.377
404.87	0.365
405.08	0.373
405.28	0.376
405.48	0.372
405.69	0.380
405.89	0.378
406.09	0.384
406.30	0.396
406.50	0.404
406.70	0.385
406.91	0.388
407.11	0.392
407.31	0.383
407.52	0.390
407.72	0.397
407.92	0.396
408.13	0.401
408.33	0.401
408.53	0.407
408.74	0.401
408.94	0.408
409.14	0.413
409.35	0.416
409.55	0.431
409.75	0.429
409.96	0.423
410.16	0.429
410.36	0.420
410.57	0.414
410.77	0.414
410.97	0.426
411.18	0.426
411.38	0.411
411.58	0.406
411.78	0.405
411.99	0.402
412.19	0.412
412.39	0.411
412.60	0.424
412.80	0.442
413.00	0.439
413.21	0.435
413.41	0.431
413.61	0.437
413.81	0.452
414.02	0.445
414.22	0.454
414.42	0.448
414.63	0.451
414.83	0.439
415.03	0.429
415.23	0.420
415.44	0.430
415.64	0.447
415.84	0.447
416.05	0.430
416.25	0.431
416.45	0.418
416.65	0.420
416.86	0.416
417.06	0.424
417.26	0.427
417.47	0.443
417.67	0.427
417.87	0.400
418.07	0.423
418.28	0.427
418.48	0.423
418.68	0.423
418.88	0.414
419.09	0.405
419.29	0.389
419.49	0.384
419.69	0.378
419.90	0.363
420.10	0.369
420.30	0.353
420.50	0.363
420.71	0.388
420.91	0.397
421.11	0.400
421.31	0.405
421.52	0.425
421.72	0.426
421.92	0.418
422.12	0.440
422.33	0.443
422.53	0.440
422.73	0.447
422.93	0.419
423.14	0.420
423.34	0.411
423.54	0.413
423.74	0.413
423.95	0.426
424.15	0.423
424.35	0.417
424.55	0.403
424.76	0.415
424.96	0.419
425.16	0.427
425.36	0.426
425.56	0.420
425.77	0.425
425.97	0.427
426.17	0.420
426.37	0.399
426.58	0.405
426.78	0.421
426.98	0.424
427.18	0.405
427.38	0.412
427.59	0.424
427.79	0.442
427.99	0.427
428.19	0.433
428.39	0.423
428.60	0.429
428.80	0.414
429.00	0.416
429.20	0.410
429.40	0.403
429.61	0.391
429.81	0.390
430.01	0.389
430.21	0.401
430.41	0.380
430.62	0.400
430.82	0.407
431.02	0.410
431.22	0.401
431.42	0.407
431.63	0.413
431.83	0.420
432.03	0.408
432.23	0.407
432.43	0.389
432.64	0.387
432.84	0.383
433.04	0.387
433.24	0.390
433.44	0.408
433.64	0.411
433.85	0.416
434.05	0.404
434.25	0.417
434.45	0.433
434.65	0.438
434.85	0.452
435.06	0.443
435.26	0.460
435.46	0.452
435.66	0.442
435.86	0.455
436.06	0.440
436.27	0.452
436.47	0.448
436.67	0.445
436.87	0.431
437.07	0.436
437.27	0.433
437.47	0.426
437.68	0.438
437.88	0.442
438.08	0.412
438.28	0.424
438.48	0.426
438.68	0.408
438.89	0.396
439.09	0.408
439.29	0.405
439.49	0.408
439.69	0.391
439.89	0.408
440.09	0.406
440.29	0.404
440.50	0.419
440.70	0.419
440.90	0.420
441.10	0.430
441.30	0.438
441.50	0.424
441.70	0.419
441.90	0.413
442.11	0.395
442.31	0.406
442.51	0.436
442.71	0.433
442.91	0.449
443.11	0.454
443.31	0.446
443.51	0.453
443.72	0.467
443.92	0.475
444.12	0.505
444.32	0.515
444.52	0.496
444.72	0.472
444.92	0.475
445.12	0.462
445.32	0.471
445.53	0.467
445.73	0.459
445.93	0.443
446.13	0.440
446.33	0.433
446.53	0.421
446.73	0.427
446.93	0.419
447.13	0.401
447.33	0.406
447.53	0.421
447.74	0.427
447.94	0.427
448.14	0.473
448.34	0.458
448.54	0.446
448.74	0.462
448.94	0.491
449.14	0.511
449.34	0.512
449.54	0.533
449.74	0.509
449.94	0.534
450.14	0.522
450.35	0.487
450.55	0.492
450.75	0.503
450.95	0.477
451.15	0.454
451.35	0.457
451.55	0.439
451.75	0.415
451.95	0.424
452.15	0.367
452.35	0.367
452.55	0.365
452.75	0.385
452.95	0.373
453.15	0.395
453.35	0.418
453.56	0.419
453.76	0.456
453.96	0.430
454.16	0.433
454.36	0.447
454.56	0.469
454.76	0.469
454.96	0.464
455.16	0.480
455.36	0.464
455.56	0.424
455.76	0.411
455.96	0.418
456.16	0.434
456.36	0.436
456.56	0.436
456.76	0.441
456.96	0.420
457.16	0.409
457.36	0.414
457.56	0.421
457.76	0.429
457.96	0.450
458.16	0.412
458.36	0.427
458.56	0.415
458.76	0.427
458.96	0.408
459.16	0.410
459.36	0.425
459.56	0.423
459.76	0.411
459.96	0.423
460.16	0.412
460.36	0.429
460.56	0.418
460.76	0.410
460.96	0.416
461.16	0.429
461.36	0.438
461.56	0.418
461.76	0.414
461.96	0.419
462.16	0.420
462.36	0.434
462.56	0.447
462.76	0.445
462.96	0.457
463.16	0.459
463.36	0.467
463.56	0.473
463.76	0.481
463.96	0.482
464.16	0.467
464.36	0.451
464.56	0.428
464.76	0.423
464.96	0.430
465.16	0.432
465.36	0.415
465.56	0.405
465.76	0.406
465.96	0.402
466.16	0.394
466.36	0.402
466.56	0.401
466.76	0.400
466.96	0.392
467.16	0.402
467.36	0.396
467.56	0.403
467.76	0.397
467.96	0.387
468.16	0.396
468.36	0.406
468.56	0.419
468.76	0.420
468.96	0.424
469.16	0.413
469.35	0.401
469.55	0.395
469.75	0.386
469.95	0.385
470.15	0.393
470.35	0.390
470.55	0.386
470.75	0.387
470.95	0.389
471.15	0.382
471.35	0.403
471.55	0.401
471.75	0.407
471.95	0.418
472.15	0.429
472.35	0.435
472.54	0.434
472.74	0.428
472.94	0.417
473.14	0.421
473.34	0.442
473.54	0.431
473.74	0.436
473.94	0.427
474.14	0.434
474.34	0.422
474.54	0.408
474.74	0.403
474.94	0.406
475.13	0.406
475.33	0.401
475.53	0.395
475.73	0.396
475.93	0.394
476.13	0.408
476.33	0.400
476.53	0.400
476.73	0.414
476.93	0.417
477.12	0.412
477.32	0.422
477.52	0.414
477.72	0.401
477.92	0.410
478.12	0.405
478.32	0.399
478.52	0.399
478.72	0.405
478.92	0.399
479.11	0.408
479.31	0.408
479.51	0.409
479.71	0.419
479.91	0.421
480.11	0.419
480.31	0.426
480.51	0.431
480.70	0.428
480.90	0.424
481.10	0.424
481.30	0.421
481.50	0.422
481.70	0.423
481.90	0.425
482.10	0.441
482.29	0.440
482.49	0.433
482.69	0.423
482.89	0.425
483.09	0.433
483.29	0.435
483.49	0.442
483.68	0.440
483.88	0.436
484.08	0.437
484.28	0.429
484.48	0.420
484.68	0.429
484.88	0.427
485.07	0.426
485.27	0.420
485.47	0.421
485.67	0.416
485.87	0.419
486.07	0.420
486.26	0.413
486.46	0.425
486.66	0.427
486.86	0.420
487.06	0.431
487.26	0.430
487.45	0.430
487.65	0.435
487.85	0.424
488.05	0.434
488.25	0.428
488.45	0.428
488.64	0.410
488.84	0.419
489.04	0.423
489.24	0.429
489.44	0.427
489.64	0.422
489.83	0.419
490.03	0.426
490.23	0.416
490.43	0.419
490.63	0.421
490.82	0.434
491.02	0.424
491.22	0.423
491.42	0.412
491.62	0.416
491.81	0.415
492.01	0.411
492.21	0.414
492.41	0.412
492.61	0.417
492.80	0.417
493.00	0.417
493.20	0.423
493.40	0.417
493.60	0.425
493.79	0.420
493.99	0.428
494.19	0.429
494.39	0.423
494.59	0.433
494.78	0.429
494.98	0.431
495.18	0.426
495.38	0.426
495.57	0.438
495.77	0.438
495.97	0.440
496.17	0.438
496.37	0.443
496.56	0.445
496.76	0.448
496.96	0.453
497.16	0.452
497.35	0.451
497.55	0.453
497.75	0.445
497.95	0.441
498.14	0.436
498.34	0.428
498.54	0.427
498.74	0.427
498.93	0.417
499.13	0.413
499.33	0.415
499.53	0.420
499.72	0.414
499.92	0.412
500.12	0.414
500.32	0.419
500.51	0.435
500.71	0.435
500.91	0.444
501.11	0.445
501.30	0.450
501.50	0.438
501.70	0.440
501.90	0.440
502.09	0.433
502.29	0.432
502.49	0.436
502.69	0.432
502.88	0.423
503.08	0.423
503.28	0.419
503.47	0.416
503.67	0.434
503.87	0.423
504.07	0.430
504.26	0.437
504.46	0.447
504.66	0.452
504.85	0.454
505.05	0.458
505.25	0.456
505.45	0.480
505.64	0.477
505.84	0.483
506.04	0.485
506.23	0.472
506.43	0.484
506.63	0.474
506.83	0.462
507.02	0.444
507.22	0.442
507.42	0.428
507.61	0.415
507.81	0.423
508.01	0.400
508.20	0.409
508.40	0.416
508.60	0.412
508.80	0.435
508.99	0.430
509.19	0.457
509.39	0.457
509.58	0.467
509.78	0.464
509.98	0.452
510.17	0.446
510.37	0.444
510.57	0.459
510.76	0.473
510.96	0.444
511.16	0.465
511.35	0.462
511.55	0.472
511.75	0.475
511.94	0.480
512.14	0.466
512.34	0.486
512.53	0.481
512.73	0.487
512.93	0.475
513.12	0.482
513.32	0.476
513.52	0.471
513.71	0.454
513.91	0.436
514.11	0.445
514.30	0.487
514.50	0.477
514.70	0.475
514.89	0.467
515.09	0.469
515.28	0.460
515.48	0.454
515.68	0.456
515.87	0.482
516.07	0.493
516.27	0.488
516.46	0.459
516.66	0.458
516.86	0.464
517.05	0.457
517.25	0.449
517.44	0.460
517.64	0.475
517.84	0.462
518.03	0.440
518.23	0.436
518.43	0.420
518.62	0.430
518.82	0.443
519.01	0.428
519.21	0.427
519.41	0.439
519.60	0.436
519.80	0.435
520.00	0.426
520.19	0.434
520.39	0.430
520.58	0.461
520.78	0.463
520.98	0.460
521.17	0.477
521.37	0.479
521.56	0.471
521.76	0.480
521.96	0.477
522.15	0.508
522.35	0.505
522.54	0.509
522.74	0.508
522.94	0.486
523.13	0.497
523.33	0.495
523.52	0.493
523.72	0.477
523.91	0.470
524.11	0.470
524.31	0.449
524.50	0.448
524.70	0.458
524.89	0.434
525.09	0.452
525.29	0.440
525.48	0.439
525.68	0.440
525.87	0.465
526.07	0.464
526.26	0.454
526.46	0.448
526.66	0.448
526.85	0.446
527.05	0.461
527.24	0.456
527.44	0.465
527.63	0.467
527.83	0.457
528.02	0.457
528.22	0.470
528.42	0.475
528.61	0.488
528.81	0.502
529.00	0.492
529.20	0.470
529.39	0.478
529.59	0.454
529.78	0.444
529.98	0.461
530.17	0.450
530.37	0.446
530.57	0.441
530.76	0.473
530.96	0.459
531.15	0.461
531.35	0.482
531.54	0.474
531.74	0.501
531.93	0.522
532.13	0.516
532.32	0.516
532.52	0.519
532.71	0.523
532.91	0.500
533.10	0.506
533.30	0.528
533.49	0.534
533.69	0.545
533.89	0.551
534.08	0.516
534.28	0.530
534.47	0.546
534.67	0.535
534.86	0.536
535.06	0.525
535.25	0.545
535.45	0.522
535.64	0.514
535.84	0.510
536.03	0.493
536.23	0.509
536.42	0.501
536.62	0.478
536.81	0.471
537.01	0.464
537.20	0.483
537.40	0.455
537.59	0.455
537.79	0.470
537.98	0.466
538.17	0.461
538.37	0.464
538.56	0.472
538.76	0.468
538.95	0.470
539.15	0.466
539.34	0.449
539.54	0.458
539.73	0.464
539.93	0.454
540.12	0.449
540.32	0.465
540.51	0.456
540.71	0.446
540.90	0.464
541.10	0.470
541.29	0.473
541.49	0.491
541.68	0.477
541.87	0.480
542.07	0.489
542.26	0.498
542.46	0.475
542.65	0.494
542.85	0.492
543.04	0.512
543.24	0.522
543.43	0.544
543.63	0.520
543.82	0.548
544.01	0.523
544.21	0.525
544.40	0.540
544.60	0.571
544.79	0.560
544.99	0.563
545.18	0.548
545.37	0.539
545.57	0.522
545.76	0.556
545.96	0.553
546.15	0.565
546.35	0.548
546.54	0.541
546.73	0.522
546.93	0.532
547.12	0.540
547.32	0.514
547.51	0.494
547.71	0.527
547.90	0.523
548.09	0.515
548.29	0.548
548.48	0.559
548.68	0.513
548.87	0.503
549.06	0.510
549.26	0.505
549.45	0.536
549.65	0.574
549.84	0.578
550.03	0.560
550.23	0.575
550.42	0.534
550.62	0.504
550.81	0.533
551.00	0.542
551.20	0.530
551.39	0.531
551.59	0.515
551.78	0.497
551.97	0.456
552.17	0.472
552.36	0.452
552.56	0.481
552.75	0.513
552.94	0.538
553.14	0.545
553.33	0.547
553.52	0.565
553.72	0.553
553.91	0.556
554.11	0.599
554.30	0.571
554.49	0.583
554.69	0.600
554.88	0.585
555.07	0.565
555.27	0.559
555.46	0.552
555.65	0.551
555.85	0.545
556.04	0.524
556.24	0.486
556.43	0.511
556.62	0.517
556.82	0.492
557.01	0.500
557.20	0.502
557.40	0.518
557.59	0.526
557.78	0.541
557.98	0.577
558.17	0.560
558.36	0.576
558.56	0.566
558.75	0.569
558.94	0.580
559.14	0.557
559.33	0.549
559.52	0.525
559.72	0.527
559.91	0.492
560.10	0.453
560.30	0.472
560.49	0.457
560.68	0.443
560.88	0.437
561.07	0.419
561.26	0.418
561.46	0.422
561.65	0.434
561.84	0.431
562.04	0.437
562.23	0.463
562.42	0.478
562.62	0.499
562.81	0.514
563.00	0.493
563.19	0.512
563.39	0.516
563.58	0.531
563.77	0.510
563.97	0.528
564.16	0.511
564.35	0.498
564.55	0.483
564.74	0.467
564.93	0.466
565.12	0.475
565.32	0.486
565.51	0.515
565.70	0.503
565.90	0.542
566.09	0.536
566.28	0.579
566.47	0.594
566.67	0.632
566.86	0.639
567.05	0.612
567.25	0.640
567.44	0.624
567.63	0.593
567.82	0.615
568.02	0.595
568.21	0.595
568.40	0.574
568.59	0.556
568.79	0.523
568.98	0.532
569.17	0.598
569.36	0.586
569.56	0.534
569.75	0.542
569.94	0.518
570.14	0.507
570.33	0.481
570.52	0.499
570.71	0.539
570.91	0.551
571.10	0.527
571.29	0.518
571.48	0.502
571.68	0.528
571.87	0.531
572.06	0.542
572.25	0.562
572.44	0.564
572.64	0.527
572.83	0.496
573.02	0.527
573.21	0.527
573.41	0.528
573.60	0.574
573.79	0.614
573.98	0.609
574.18	0.623
574.37	0.640
574.56	0.645
574.75	0.684
574.94	0.689
575.14	0.656
575.33	0.658
575.52	0.642
575.71	0.607
575.91	0.580
576.10	0.585
576.29	0.572
576.48	0.537
576.67	0.544
576.87	0.524
577.06	0.537
577.25	0.547
577.44	0.563
577.63	0.571
577.83	0.594
578.02	0.619
578.21	0.607
578.40	0.589
578.59	0.595
578.79	0.615
578.98	0.596
579.17	0.550
579.36	0.537
579.55	0.521
579.74	0.493
579.94	0.459
580.13	0.440
580.32	0.443
580.51	0.453
580.70	0.463
580.90	0.439
581.09	0.457
581.28	0.466
581.47	0.486
581.66	0.503
581.85	0.478
582.05	0.489
582.24	0.469
582.43	0.486
582.62	0.476
582.81	0.472
583.00	0.492
583.20	0.461
583.39	0.501
583.58	0.472
583.77	0.475
583.96	0.483
584.15	0.468
584.34	0.473
584.54	0.473
584.73	0.496
584.92	0.472
585.11	0.476
585.30	0.526
585.49	0.509
585.68	0.534
585.88	0.541
586.07	0.566
586.26	0.562
586.45	0.572
586.64	0.567
586.83	0.533
587.02	0.540
587.22	0.531
587.41	0.486
587.60	0.491
587.79	0.461
587.98	0.440
588.17	0.451
588.36	0.462
588.55	0.469
588.74	0.472
588.94	0.492
589.13	0.540
589.32	0.511
589.51	0.539
589.70	0.538
589.89	0.546
590.08	0.572
590.27	0.547
590.46	0.580
590.66	0.572
590.85	0.571
591.04	0.564
591.23	0.527
591.42	0.539
591.61	0.525
591.80	0.521
591.99	0.538
592.18	0.495
592.37	0.487
592.57	0.436
592.76	0.440
592.95	0.424
593.14	0.467
593.33	0.464
593.52	0.462
593.71	0.466
593.90	0.481
594.09	0.485
594.28	0.492
594.47	0.508
594.66	0.526
594.85	0.512
595.05	0.510
595.24	0.474
595.43	0.485
595.62	0.520
595.81	0.518
596.00	0.494
596.19	0.495
596.38	0.523
596.57	0.543
596.76	0.541
596.95	0.594
597.14	0.618
597.33	0.647
597.52	0.667
597.71	0.634
597.90	0.641
598.09	0.628
598.28	0.640
598.47	0.614
598.67	0.594
598.86	0.608
599.05	0.550
599.24	0.524
599.43	0.494
599.62	0.495
599.81	0.498
600.00	0.519
600.19	0.564
600.38	0.542
600.57	0.585
600.76	0.610
600.95	0.616
601.14	0.623
601.33	0.655
601.52	0.656
601.71	0.627
601.90	0.621
602.09	0.616
602.28	0.601
602.47	0.592
602.66	0.564
602.85	0.551
603.04	0.538
603.23	0.561
603.42	0.568
603.61	0.556
603.80	0.549
603.99	0.564
604.18	0.558
604.37	0.557
604.56	0.580
604.75	0.575
604.94	0.600
605.13	0.596
605.32	0.561
605.51	0.544
605.70	0.557
605.89	0.559
606.08	0.558
606.27	0.542
606.46	0.533
606.65	0.510
606.84	0.493
607.03	0.476
607.22	0.521
607.41	0.544
607.60	0.524
607.79	0.522
607.98	0.535
608.17	0.549
608.36	0.555
608.55	0.580
608.74	0.602
608.93	0.614
609.12	0.593
609.31	0.572
609.49	0.591
609.68	0.621
609.87	0.640
610.06	0.640
610.25	0.641
610.44	0.655
610.63	0.632
610.82	0.625
611.01	0.622
611.20	0.630
611.39	0.609
611.58	0.600
611.77	0.585
611.96	0.579
612.15	0.590
612.34	0.561
612.53	0.546
612.72	0.573
612.90	0.561
613.09	0.555
613.28	0.558
613.47	0.549
613.66	0.548
613.85	0.543
614.04	0.532
614.23	0.526
614.42	0.547
614.61	0.558
614.80	0.539
614.99	0.562
615.18	0.582
615.36	0.565
615.55	0.570
615.74	0.579
615.93	0.614
616.12	0.598
616.31	0.598
616.50	0.585
616.69	0.555
616.88	0.557
617.07	0.570
617.25	0.564
617.44	0.566
617.63	0.588
617.82	0.561
618.01	0.544
618.20	0.566
618.39	0.546
618.58	0.574
618.77	0.589
618.95	0.588
619.14	0.576
619.33	0.555
619.52	0.545
619.71	0.516
619.90	0.522
620.09	0.511
620.28	0.540
620.46	0.555
620.65	0.570
620.84	0.582
621.03	0.549
621.22	0.542
621.41	0.569
621.60	0.588
621.79	0.613
621.97	0.619
622.16	0.631
622.35	0.615
622.54	0.601
622.73	0.570
622.92	0.572
623.11	0.624
623.29	0.612
623.48	0.616
623.67	0.619
623.86	0.628
624.05	0.639
624.24	0.635
624.42	0.657
624.61	0.653
624.80	0.666
624.99	0.664
625.18	0.615
625.37	0.606
625.55	0.594
625.74	0.592
625.93	0.582
626.12	0.576
626.31	0.570
626.50	0.535
626.68	0.568
626.87	0.532
627.06	0.524
627.25	0.547
627.44	0.537
627.63	0.538
627.81	0.546
628.00	0.523
628.19	0.522
628.38	0.493
628.57	0.518
628.75	0.496
628.94	0.506
629.13	0.505
629.32	0.503
629.51	0.551
629.69	0.549
629.88	0.556
630.07	0.563
630.26	0.543
630.45	0.576
630.63	0.546
630.82	0.555
631.01	0.583
631.20	0.602
631.39	0.586
631.57	0.579
631.76	0.576
631.95	0.579
632.14	0.574
632.32	0.598
632.51	0.599
632.70	0.598
632.89	0.630
633.08	0.621
633.26	0.595
633.45	0.615
633.64	0.579
633.83	0.592
634.01	0.584
634.20	0.595
634.39	0.595
634.58	0.577
634.76	0.583
634.95	0.530
635.14	0.508
635.33	0.510
635.51	0.523
635.70	0.540
635.89	0.519
636.08	0.501
636.26	0.531
636.45	0.523
636.64	0.553
636.83	0.558
637.01	0.570
637.20	0.567
637.39	0.592
637.58	0.574
637.76	0.540
637.95	0.547
638.14	0.557
638.33	0.554
638.51	0.564
638.70	0.553
638.89	0.537
639.07	0.550
639.26	0.599
639.45	0.593
639.64	0.580
639.82	0.648
640.01	0.668
640.20	0.672
640.38	0.654
640.57	0.685
640.76	0.691
640.95	0.689
641.13	0.699
641.32	0.649
641.51	0.658
641.69	0.690
641.88	0.683
642.07	0.659
642.26	0.644
642.44	0.635
642.63	0.580
642.82	0.569
643.00	0.563
643.19	0.530
643.38	0.543
643.56	0.541
643.75	0.529
643.94	0.502
644.12	0.531
644.31	0.541
644.50	0.529
644.68	0.565
644.87	0.563
645.06	0.594
645.24	0.617
645.43	0.649
645.62	0.648
645.81	0.639
645.99	0.631
646.18	0.638
646.37	0.675
646.55	0.693
646.74	0.668
646.92	0.681
647.11	0.677
647.30	0.647
647.48	0.622
647.67	0.611
647.86	0.634
648.04	0.647
648.23	0.624
648.42	0.565
648.60	0.552
648.79	0.541
648.98	0.524
649.16	0.530
649.35	0.525
649.54	0.548
649.72	0.531
649.91	0.511
650.09	0.503
650.28	0.477
650.47	0.497
650.65	0.502
650.84	0.513
651.03	0.516
651.21	0.492
651.40	0.545
651.59	0.499
651.77	0.547
651.96	0.551
652.14	0.575
652.33	0.610
652.52	0.632
652.70	0.628
652.89	0.651
653.07	0.654
653.26	0.667
653.45	0.622
653.63	0.643
653.82	0.637
654.00	0.624
654.19	0.608
654.38	0.635
654.56	0.629
654.75	0.653
654.93	0.646
655.12	0.644
655.31	0.679
655.49	0.708
655.68	0.677
655.86	0.653
656.05	0.660
656.24	0.642
656.42	0.585
656.61	0.577
656.79	0.552
656.98	0.574
657.16	0.583
657.35	0.572
657.54	0.563
657.72	0.594
657.91	0.596
658.09	0.602
658.28	0.614
658.46	0.625
658.65	0.635
658.84	0.656
659.02	0.627
659.21	0.619
659.39	0.595
659.58	0.592
659.76	0.590
659.95	0.594
660.13	0.596
660.32	0.586
660.51	0.622
660.69	0.617
660.88	0.594
661.06	0.579
661.25	0.582
661.43	0.570
661.62	0.547
661.80	0.561
661.99	0.550
662.17	0.573
662.36	0.604
662.55	0.584
662.73	0.572
662.92	0.582
663.10	0.588
663.29	0.607
663.47	0.610
663.66	0.610
663.84	0.592
664.03	0.613
664.21	0.605
664.40	0.584
664.58	0.574
664.77	0.587
664.95	0.567
665.14	0.581
665.32	0.570
665.51	0.591
665.69	0.634
665.88	0.624
666.06	0.631
666.25	0.623
666.43	0.632
666.62	0.615
666.80	0.608
666.99	0.632
667.17	0.625
667.36	0.630
667.54	0.620
667.73	0.608
667.91	0.644
668.10	0.641
668.28	0.628
668.47	0.640
668.65	0.667
668.84	0.684
669.02	0.695
669.21	0.706
669.39	0.706
669.58	0.698
669.76	0.677
669.95	0.654
670.13	0.642
670.31	0.642
670.50	0.613
670.68	0.613
670.87	0.592
671.05	0.609
671.24	0.626
671.42	0.608
671.61	0.612
671.79	0.624
671.98	0.645
672.16	0.634
672.35	0.654
672.53	0.684
672.71	0.649
672.90	0.661
673.08	0.613
673.27	0.576
673.45	0.569
673.64	0.594
673.82	0.635
674.01	0.628
674.19	0.651
674.37	0.642
674.56	0.624
674.74	0.688
674.93	0.704
675.11	0.734
675.30	0.757
675.48	0.763
675.66	0.736
675.85	0.721
676.03	0.685
676.22	0.672
676.40	0.662
676.58	0.685
676.77	0.667
676.95	0.625
677.14	0.582
677.32	0.545
677.50	0.588
677.69	0.607
677.87	0.577
678.06	0.612
678.24	0.622
678.43	0.622
678.61	0.581
678.79	0.538
678.98	0.549
679.16	0.602
679.34	0.640
679.53	0.625
679.71	0.607
679.90	0.631
680.08	0.662
680.26	0.653
680.45	0.646
680.63	0.680
680.82	0.726
681.00	0.714
681.18	0.688
681.37	0.661
681.55	0.630
681.73	0.650
681.92	0.632
682.10	0.579
682.29	0.541
682.47	0.588
682.65	0.590
682.84	0.587
683.02	0.597
683.20	0.561
683.39	0.575
683.57	0.586
683.75	0.567
683.94	0.563
684.12	0.568
684.30	0.630
684.49	0.573
684.67	0.536
684.85	0.506
685.04	0.523
685.22	0.546
685.40	0.539
685.59	0.542
685.77	0.544
685.96	0.573
686.14	0.566
686.32	0.553
686.50	0.538
686.69	0.553
686.87	0.574
687.05	0.609
687.24	0.628
687.42	0.622
687.60	0.640
687.79	0.628
687.97	0.623
688.15	0.653
688.34	0.590
688.52	0.655
688.70	0.662
688.89	0.683
689.07	0.644
689.25	0.638
689.44	0.659
689.62	0.633
689.80	0.618
689.98	0.609
690.17	0.597
690.35	0.665
690.53	0.626
690.72	0.617
690.90	0.582
691.08	0.594
691.27	0.603
691.45	0.609
691.63	0.636
691.81	0.682
692.00	0.695
692.18	0.700
692.36	0.695
692.54	0.719
692.73	0.739
692.91	0.744
693.09	0.747
693.28	0.778
693.46	0.768
693.64	0.764
693.82	0.752
694.01	0.694
694.19	0.664
694.37	0.669
694.55	0.643
694.74	0.647
694.92	0.673
695.10	0.683
695.28	0.654
695.47	0.645
695.65	0.644
695.83	0.661
696.01	0.732
696.20	0.798
696.38	0.803
696.56	0.822
696.74	0.798
696.93	0.807
697.11	0.789
697.29	0.804
697.47	0.846
697.66	0.824
697.84	0.791
698.02	0.748
698.20	0.746
698.39	0.718
698.57	0.711
698.75	0.750
698.93	0.719
699.11	0.685
699.30	0.664
699.48	0.650
699.66	0.674
699.84	0.678
700.03	0.688
700.21	0.603
700.39	0.641
700.57	0.645
700.75	0.654
700.94	0.683
701.12	0.718
701.30	0.723
701.48	0.693
701.66	0.689
701.85	0.684
702.03	0.685
702.21	0.725
702.39	0.685
702.57	0.699
702.76	0.649
702.94	0.642
703.12	0.667
703.30	0.652
703.48	0.658
703.66	0.647
703.85	0.676
704.03	0.690
704.21	0.716
704.39	0.716
704.57	0.702
704.75	0.710
704.94	0.667
705.12	0.616
705.30	0.611
705.48	0.644
705.66	0.629
705.84	0.599
706.03	0.601
706.21	0.618
706.39	0.607
706.57	0.601
706.75	0.590
706.93	0.618
707.12	0.639
707.30	0.627
707.48	0.616
707.66	0.628
707.84	0.613
708.02	0.615
708.20	0.583
708.39	0.631
708.57	0.646
708.75	0.693
708.93	0.685
709.11	0.701
709.29	0.754
709.47	0.732
709.66	0.716
709.84	0.755
710.02	0.751
710.20	0.781
710.38	0.765
710.56	0.743
710.74	0.721
710.92	0.696
711.10	0.691
711.29	0.680
711.47	0.688
711.65	0.730
711.83	0.707
712.01	0.684
712.19	0.659
712.37	0.640
712.55	0.621
712.73	0.638
712.92	0.659
713.10	0.663
713.28	0.667
713.46	0.663
713.64	0.621
713.82	0.632
714.00	0.621
714.18	0.638
714.36	0.645
714.54	0.690
714.72	0.644
714.91	0.674
715.09	0.664
715.27	0.662
715.45	0.681
715.63	0.721
715.81	0.736
715.99	0.751
716.17	0.744
716.35	0.766
716.53	0.763
716.71	0.783
716.89	0.757
717.07	0.755
717.25	0.723
717.43	0.730
717.62	0.689
717.80	0.677
717.98	0.698
718.16	0.648
718.34	0.631
718.52	0.613
718.70	0.624
718.88	0.631
719.06	0.654
719.24	0.642
719.42	0.629
719.60	0.638
719.78	0.646
719.96	0.643
720.14	0.703
720.32	0.724
720.50	0.783
720.68	0.765
720.86	0.768
721.04	0.735
721.22	0.816
721.40	0.784
721.58	0.814
721.76	0.825
721.94	0.799
722.12	0.731
722.30	0.692
722.48	0.653
722.66	0.678
722.84	0.656
723.03	0.637
723.21	0.544
723.39	0.571
723.57	0.534
723.75	0.522
723.93	0.520
724.11	0.602
724.29	0.641
724.47	0.638
724.65	0.621
724.83	0.632
725.00	0.673
725.18	0.703
725.36	0.680
725.54	0.711
725.72	0.700
725.90	0.718
726.08	0.702
726.26	0.720
726.44	0.716
726.62	0.745
726.80	0.739
726.98	0.691
727.16	0.708
727.34	0.748
727.52	0.723
727.70	0.753
727.88	0.823
728.06	0.796
728.24	0.730
728.42	0.728
728.60	0.709
728.78	0.747
728.96	0.800
729.14	0.789
729.32	0.780
729.50	0.780
729.68	0.787
729.86	0.711
730.04	0.700
730.22	0.720
730.39	0.706
730.57	0.732
730.75	0.728
730.93	0.672
731.11	0.711
731.29	0.694
731.47	0.666
731.65	0.611
731.83	0.635
732.01	0.618
732.19	0.659
732.37	0.675
732.55	0.648
732.73	0.649
732.90	0.644
733.08	0.590
733.26	0.603
733.44	0.658
733.62	0.694
733.80	0.690
733.98	0.726
734.16	0.719
734.34	0.753
734.52	0.783
734.70	0.797
734.87	0.902
735.05	0.974
735.23	0.947
735.41	0.962
735.59	0.955
735.77	0.921
735.95	0.909
736.13	0.881
736.31	0.844
736.49	0.858
736.66	0.811
736.84	0.757
737.02	0.692
737.20	0.725
737.38	0.735
737.56	0.694
737.74	0.705
737.92	0.716
738.09	0.723
738.27	0.737
738.45	0.688
738.63	0.735
738.81	0.718
738.99	0.708
739.17	0.711
739.34	0.724
739.52	0.724
739.70	0.736
739.88	0.700
740.06	0.700
740.24	0.687
740.42	0.683
740.59	0.680
740.77	0.736
740.95	0.751
741.13	0.746
741.31	0.708
741.49	0.743
741.66	0.704
741.84	0.750
742.02	0.732
742.20	0.721
742.38	0.746
742.56	0.735
742.73	0.690
742.91	0.684
743.09	0.690
743.27	0.705
743.45	0.667
743.63	0.702
743.80	0.685
743.98	0.715
744.16	0.733
744.34	0.687
744.52	0.643
744.69	0.611
744.87	0.644
745.05	0.662
745.23	0.634
745.41	0.638
745.59	0.680
745.76	0.652
745.94	0.618
746.12	0.620
746.30	0.663
746.47	0.718
746.65	0.765
746.83	0.765
747.01	0.730
747.19	0.731
747.36	0.787
747.54	0.768
747.72	0.829
747.90	0.909
748.08	0.918
748.25	0.903
748.43	0.868
748.61	0.824
748.79	0.843
748.96	0.833
749.14	0.877
749.32	0.842
749.50	0.820
749.68	0.854
749.85	0.805
750.03	0.814
750.21	0.775
750.39	0.828
750.56	0.774
750.74	0.760
750.92	0.760
751.10	0.778
751.27	0.787
751.45	0.833
751.63	0.792
751.81	0.796
751.98	0.747
752.16	0.819
752.34	0.782
752.51	0.819
752.69	0.815
752.87	0.807
753.05	0.743
753.22	0.793
753.40	0.750
753.58	0.747
753.76	0.757
753.93	0.751
754.11	0.739
754.29	0.789
754.46	0.870
754.64	0.829
754.82	0.882
755.00	0.901
755.17	0.882
755.35	0.925
755.53	0.897
755.70	0.857
755.88	0.870
756.06	0.903
756.24	0.851
756.41	0.812
756.59	0.841
756.77	0.794
756.94	0.784
757.12	0.745
757.30	0.746
757.47	0.756
757.65	0.789
757.83	0.838
758.01	0.757
758.18	0.765
758.36	0.773
758.54	0.742
758.71	0.821
758.89	0.870
759.07	0.904
759.24	0.851
759.42	0.872
759.60	0.843
759.77	0.807
759.95	0.838
760.13	0.837
760.30	0.902
760.48	0.910
760.66	0.831
760.83	0.810
761.01	0.799
761.19	0.840
761.36	0.807
761.54	0.834
761.72	0.818
761.89	0.797
762.07	0.720
762.24	0.642
762.42	0.636
762.60	0.679
762.77	0.618
762.95	0.594
763.13	0.613
763.30	0.653
763.48	0.660
763.66	0.692
763.83	0.758
764.01	0.821
764.18	0.865
764.36	0.893
764.54	0.831
764.71	0.854
764.89	0.883
765.07	0.892
765.24	0.822
765.42	0.808
765.59	0.789
765.77	0.727
765.95	0.705
766.12	0.681
766.30	0.656
766.47	0.723
766.65	0.700
766.83	0.691
767.00	0.679
767.18	0.741
767.35	0.730
767.53	0.743
767.71	0.747
767.88	0.734
768.06	0.719
768.23	0.738
768.41	0.764
768.59	0.850
768.76	0.792
768.94	0.766
769.11	0.811
769.29	0.842
769.46	0.826
769.64	0.843
769.82	0.896
769.99	0.908
770.17	0.916
770.34	0.891
770.52	0.814
770.69	0.868
770.87	0.843
771.05	0.713
771.22	0.659
771.40	0.678
771.57	0.668
771.75	0.602
771.92	0.561
772.10	0.573
772.27	0.561
772.45	0.633
772.63	0.575
772.80	0.611
772.98	0.669
773.15	0.703
773.33	0.693
773.50	0.708
773.68	0.827
773.85	0.879
774.03	0.872
774.20	0.879
774.38	0.870
774.55	0.940
774.73	0.905
774.91	0.923
775.08	0.846
775.26	0.819
775.43	0.887
775.61	0.871
775.78	0.803
775.96	0.782
776.13	0.745
776.31	0.733
776.48	0.659
776.66	0.610
776.83	0.621
777.01	0.688
777.18	0.676
777.36	0.610
777.53	0.592
777.71	0.620
777.88	0.612
778.06	0.652
778.23	0.597
778.41	0.667
778.58	0.759
778.76	0.784
778.93	0.782
779.11	0.855
779.28	0.862
779.46	0.810
779.63	0.899
779.80	0.973
779.98	0.928
780.15	0.993
780.33	0.971
780.50	1.013
780.68	1.007
780.85	1.033
781.03	1.028
781.20	1.006
781.38	1.011
781.55	0.963
781.73	0.878
781.90	0.895
782.08	0.928
782.25	0.962
782.42	0.882
782.60	0.834
782.77	0.827
782.95	0.881
783.12	0.899
783.30	0.977
783.47	0.972
783.65	1.032
783.82	1.044
783.99	0.959
784.17	0.982
784.34	1.014
784.52	0.981
784.69	0.914
784.87	0.837
785.04	0.782
785.21	0.697
785.39	0.758
785.56	0.710
785.74	0.721
785.91	0.767
786.08	0.792
786.26	0.705
786.43	0.724
786.61	0.789
786.78	0.813
786.96	0.854
787.13	0.824
787.30	0.758
787.48	0.837
787.65	0.844
787.83	0.808
788.00	0.797
788.17	0.917
788.35	0.927
788.52	0.924
788.70	0.874
788.87	0.886
789.04	0.954
789.22	0.914
789.39	0.872
789.56	0.884
789.74	0.939
789.91	0.871
790.09	0.818
790.26	0.835
790.43	0.835
790.61	0.860
790.78	0.818
790.95	0.819
791.13	0.864
791.30	0.895
791.47	0.905
791.65	0.877
791.82	0.887
792.00	0.859
792.17	0.871
792.34	0.893
792.52	0.955
792.69	1.009
792.86	0.928
793.04	0.985
793.21	0.937
793.38	0.886
793.56	0.829
793.73	0.871
793.90	0.877
794.08	0.886
794.25	0.912
794.42	0.809
794.60	0.776
794.77	0.824
794.94	0.800
795.12	0.799
795.29	0.865
795.46	0.940
795.64	0.900
795.81	0.949
795.98	0.948
796.16	0.909
796.33	0.925
796.50	1.046
796.68	1.053
796.85	1.047
797.02	1.145
797.19	1.124
797.37	1.153
797.54	1.178
797.71	1.184
797.89	1.202
798.06	1.262
798.23	1.341
798.41	1.257
798.58	1.248
798.75	1.173
798.92	1.036
799.10	0.997
799.27	0.954
799.44	0.902
799.62	0.855
799.79	0.900
799.96	0.899
800.13	0.829
800.31	0.879
800.48	0.971
800.65	1.028
800.82	1.155
801.00	1.227
801.17	1.216
801.34	1.318
801.52	1.343
801.69	1.259
801.86	1.127
802.03	1.235
802.21	1.222
802.38	1.278
802.55	1.365
802.72	1.316
802.90	1.184
803.07	1.225
803.24	1.130
803.41	1.146
803.59	1.154
803.76	1.316
803.93	1.276
804.10	1.219
804.27	1.104
804.45	1.058
804.62	1.002
804.79	1.097
804.96	1.058
805.14	1.083
805.31	1.070
805.48	1.075
805.65	0.985
805.82	0.999
806.00	1.041
806.17	1.073
806.34	0.976
806.51	1.039
806.69	1.066
806.86	1.037
807.03	1.043
807.20	1.052
807.37	1.028
807.55	1.036
807.72	0.971
807.89	0.929
808.06	0.932
808.23	0.951
808.41	0.943
808.58	0.962
808.75	0.910
808.92	0.898
809.09	0.989
809.26	0.961
809.44	0.898
809.61	0.893
809.78	0.893
809.95	0.892
810.12	1.040
810.30	1.107
810.47	1.091
810.64	1.201
810.81	1.278
810.98	1.282
811.15	1.373
811.33	1.479
811.50	1.495
811.67	1.401
811.84	1.261
812.01	1.184
812.18	1.092
812.35	0.993
812.53	0.968
812.70	0.982
812.87	0.830
813.04	0.768
813.21	0.701
813.38	0.677
813.55	0.832
813.73	0.927
813.90	0.953
814.07	0.985
814.24	1.008
814.41	1.090
814.58	1.004
814.75	1.045
814.93	1.078
815.10	1.064
815.27	1.059
815.44	0.923
815.61	0.994
815.78	0.947
815.95	0.908
816.12	1.004
816.29	1.000
816.47	1.028
816.64	1.038
816.81	1.053
816.98	1.221
817.15	1.189
817.32	1.346
817.49	1.219
817.66	1.344
817.83	1.351
818.00	1.328
818.18	1.208
818.35	1.195
818.52	1.244
818.69	1.397
818.86	1.187
819.03	1.244
819.20	1.212
819.37	1.321
819.54	1.282
819.71	1.338
819.88	1.305
820.05	1.363
820.23	1.302
820.40	1.334
820.57	1.098
820.74	1.175
820.91	1.190
821.08	1.225
821.25	1.221
821.42	1.045
821.59	1.004
821.76	0.970
821.93	1.047
822.10	1.036
822.27	0.929
822.44	1.039
822.61	0.996
822.78	0.937
822.95	0.946
823.12	0.931
823.29	1.086
823.47	1.081
823.64	1.087
823.81	1.044
823.98	1.165
824.15	1.179
824.32	1.050
824.49	1.133
824.66	1.155
824.83	1.096
825.00	1.163
825.17	0.950
825.34	1.008
825.51	0.959
825.68	0.895
825.85	0.863
826.02	0.864
826.19	0.978
826.36	0.861
826.53	0.994
826.70	0.992
826.87	0.928
827.04	1.049
827.21	1.064
827.38	1.086
827.55	1.125
827.72	1.181
827.89	1.165
828.06	1.110
828.23	1.279
828.40	1.169
828.57	1.038
828.74	1.014
828.91	1.085
829.08	1.058
829.25	1.064
829.42	1.060
829.59	0.947
829.76	1.018
829.93	0.989
830.10	0.907
830.27	1.009
830.44	1.324
830.60	1.340
830.77	1.220
830.94	1.241
831.11	1.303
831.28	1.419
831.45	1.521
831.62	1.472
831.79	1.583
831.96	1.573
832.13	1.503
832.30	1.328
832.47	1.516
832.64	1.678
832.81	1.616
832.98	1.542
833.15	1.370
833.32	1.307
833.49	1.257
833.65	1.366
833.82	1.386
833.99	1.419
834.16	1.447
834.33	1.239
834.50	1.159
834.67	1.180
834.84	1.288
835.01	1.400
835.18	1.364
835.35	1.526
835.52	1.337
835.69	1.189
835.85	1.193
836.02	1.210
836.19	1.220
836.36	1.153
836.53	1.131
836.70	1.102
836.87	1.057
837.04	0.988
837.21	0.911
837.38	0.969
837.54	1.149
837.71	1.097
837.88	0.954
838.05	0.987
838.22	1.014
838.39	0.963
838.56	0.990
838.73	0.992
838.89	1.177
839.06	1.241
839.23	1.317
839.40	1.249
839.57	1.283
839.74	1.304
839.91	1.233
840.08	1.303
840.24	1.441
840.41	1.339
840.58	1.247
840.75	1.296
840.92	1.327
841.09	1.384
841.26	1.578
841.42	1.709
841.59	1.906
841.76	1.872
841.93	1.863
842.10	1.885
842.27	2.193
842.43	2.372
842.60	2.157
842.77	2.051
842.94	2.066
843.11	2.083
843.28	2.008
843.44	1.850
843.61	1.859
843.78	1.780
843.95	1.661
844.12	1.424
844.28	1.289
844.45	1.508
844.62	1.650
844.79	1.528
844.96	1.310
845.13	1.283
845.29	1.313
845.46	1.463
845.63	1.581
845.80	1.613
845.97	1.540
846.13	1.692
846.30	1.552
846.47	1.430
846.64	1.347
846.81	1.493
846.97	1.400
847.14	1.553
847.31	1.520
847.48	1.385
847.64	1.380
847.81	1.448
847.98	1.471
848.15	1.666
848.32	1.665
848.48	1.615
848.65	1.561
848.82	1.794
848.99	1.583
849.15	1.676
849.32	1.828
849.49	1.769
849.66	1.863
849.82	1.771
849.99	1.514
850.16	1.415
850.33	1.607
850.49	1.518
850.66	1.407
850.83	1.356
851.00	1.182
851.16	1.219
851.33	1.268
851.50	1.280
851.67	1.228
851.83	1.326
852.00	1.595
852.17	1.281
852.34	1.404
852.50	1.175
852.67	1.355
852.84	1.311
853.01	1.219
853.17	1.164
853.34	1.166
853.51	1.291
853.67	1.243
853.84	1.049
854.01	1.359
854.18	1.282
854.34	1.347
854.51	1.271
854.68	1.468
854.84	1.548
855.01	1.452
855.18	1.406
855.34	1.290
855.51	1.247
855.68	1.193
855.85	1.243
856.01	1.339
856.18	1.402
856.35	1.460
856.51	1.234
856.68	1.290
856.85	1.616
857.01	1.591
857.18	1.719
857.35	1.801
857.51	1.828
857.68	1.600
857.85	1.539
858.01	1.404
858.18	1.234
858.35	1.336
858.51	1.236
858.68	1.147
858.85	1.149
859.01	1.049
859.18	1.064
859.35	1.273
859.51	1.332
859.68	1.427
859.85	1.553
860.01	1.814
860.18	1.860
860.35	1.802
860.51	1.939
860.68	1.813
860.84	1.641
861.01	1.728
861.18	1.590
861.34	1.592
861.51	1.542
861.68	1.424
861.84	1.338
862.01	1.157
862.18	1.290
862.34	1.162
862.51	1.286
862.67	1.515
862.84	1.286
863.01	1.239
863.17	1.289
863.34	1.143
863.50	1.347
863.67	1.321
863.84	1.460
864.00	1.331
864.17	1.151
864.33	1.295
864.50	1.293
864.67	1.369
864.83	1.343
865.00	1.316
865.16	1.306
865.33	1.288
865.50	1.318
865.66	1.435
865.83	1.562
865.99	1.627
866.16	1.510
866.33	1.600
866.49	1.783
866.66	2.003
866.82	2.018
866.99	2.090
867.15	1.947
867.32	1.873
867.49	1.835
867.65	1.788
867.82	1.773
867.98	1.734
868.15	1.479
868.31	1.396
868.48	1.363
868.64	1.408
868.81	1.476
868.98	1.654
869.14	1.745
869.31	1.664
869.47	1.559
869.64	1.612
869.80	1.735
869.97	1.769
870.13	1.666
870.30	1.521
870.46	1.341
870.63	1.468
870.79	1.463
870.96	1.444
871.12	1.555
871.29	1.611
871.46	1.519
871.62	1.456
871.79	1.538
871.95	1.504
872.12	1.656
872.28	1.710
872.45	1.551
872.61	1.609
872.78	1.671
872.94	1.719
873.11	1.778
873.27	1.862
873.44	1.761
873.60	1.831
873.77	2.010
873.93	1.972
874.10	2.258
874.26	2.379
874.43	2.245
874.59	2.188
874.76	1.892
874.92	2.051
875.09	2.190
875.25	2.160
875.41	2.153
875.58	2.190
875.74	2.057
875.91	1.610
876.07	1.413
876.24	1.355
876.40	1.515
876.57	1.622
876.73	1.493
876.90	1.417
877.06	1.583
877.23	1.577
877.39	1.443
877.56	1.379
877.72	1.683
877.88	1.850
878.05	1.928
878.21	1.817
878.38	2.079
878.54	1.908
878.71	1.775
878.87	1.732
879.04	1.659
879.20	1.671
879.36	1.859
879.53	1.760
879.69	1.821
879.86	1.887
880.02	1.296
880.19	2.506
880.35	1.013
880.51	3.054
880.68	2.232
>>>>>End Processed Spectral Data<<<<<
