# Supplementary material for: Structure and pigment make the eyed elater’s eyespots black
Source: PeerJ. 2020 Jan 13;8:e8161. doi: 10.7717/peerj.8161 (PMC6964691; doi:10.7717/peerj.8161)
Supplement: Supplemental Information 3 — 42 text files with reflectance spectra and 1 R script text file [file peerj-08-8161-s003.zip › direction/45_light_coming_from_left_laterad_black_VTEC000005065_1.txt]

SpectraSuite Data File
++++++++++++++++++++++++++++++++++++
Date: Sun Sep 01 16:49:50 EDT 2019
User: Paul
Dark Spectrum Present: Yes
Reference Spectrum Present: Yes
Number of Sampled Component Spectra: 1
Spectrometers: USB4C01401
Integration Time (usec): 40000 (USB4C01401)
Spectra Averaged: 5 (USB4C01401)
Boxcar Smoothing: 5 (USB4C01401)
Correct for Electrical Dark: No (USB4C01401)
Strobe/Lamp Enabled: No (USB4C01401)
Correct for Detector Non-linearity: No (USB4C01401)
Correct for Stray Light: No (USB4C01401)
Number of Pixels in Processed Spectrum: 3648
>>>>>Begin Processed Spectral Data<<<<<
179.04	95.000
179.26	95.000
179.47	95.000
179.69	361.538
179.90	12.903
180.12	317.021
180.33	1000.000
180.55	-348.810
180.76	-180.159
180.98	-158.824
181.19	-181.022
181.41	-177.348
181.62	-57.742
181.84	401.562
182.05	42.476
182.27	25.273
182.48	9.610
182.70	7.632
182.91	4.363
183.13	4.731
183.34	6.023
183.56	3.152
183.77	0.974
183.99	1.334
184.20	2.157
184.41	2.858
184.63	0.613
184.84	3.645
185.06	1.546
185.27	0.357
185.49	1.265
185.70	-1.008
185.92	-0.964
186.13	-2.282
186.35	-2.984
186.56	-4.866
186.78	-4.155
186.99	-4.044
187.21	-3.137
187.42	0.768
187.64	2.969
187.85	1.876
188.06	1.567
188.28	5.295
188.49	6.820
188.71	5.982
188.92	5.024
189.14	5.059
189.35	5.909
189.57	4.839
189.78	2.576
190.00	0.480
190.21	1.315
190.42	-0.236
190.64	-2.051
190.85	-1.875
191.07	0.377
191.28	1.893
191.50	1.718
191.71	1.869
191.93	0.765
192.14	0.600
192.36	3.563
192.57	2.651
192.78	4.009
193.00	3.598
193.21	3.345
193.43	1.380
193.64	0.896
193.86	0.713
194.07	0.228
194.28	-1.396
194.50	0.038
194.71	0.347
194.93	0.392
195.14	0.987
195.36	-0.054
195.57	-0.072
195.78	1.540
196.00	1.197
196.21	0.913
196.43	0.726
196.64	0.909
196.86	-0.895
197.07	-1.732
197.28	-1.233
197.50	-1.684
197.71	-0.399
197.93	0.273
198.14	-2.219
198.36	-1.742
198.57	-1.045
198.78	-1.736
199.00	-2.159
199.21	-2.049
199.43	-2.202
199.64	-1.589
199.85	-0.035
200.07	-0.610
200.28	-2.264
200.50	-2.082
200.71	-1.638
200.92	-1.404
201.14	-0.183
201.35	1.314
201.57	2.109
201.78	2.741
201.99	4.550
202.21	2.893
202.42	3.555
202.64	4.213
202.85	5.086
203.06	6.831
203.28	5.062
203.49	5.992
203.71	6.809
203.92	7.749
204.13	8.474
204.35	6.777
204.56	6.258
204.78	5.151
204.99	5.491
205.20	6.241
205.42	4.269
205.63	7.092
205.85	6.804
206.06	7.691
206.27	4.606
206.49	2.754
206.70	1.464
206.91	1.777
207.13	2.018
207.34	-0.662
207.56	0.985
207.77	0.187
207.98	-3.269
208.20	-5.962
208.41	-8.760
208.62	-6.562
208.84	-8.492
209.05	-8.069
209.27	-5.053
209.48	-4.130
209.69	0.931
209.91	-1.589
210.12	-1.856
210.33	0.470
210.55	4.018
210.76	5.020
210.97	5.716
211.19	7.552
211.40	7.832
211.61	5.782
211.83	5.562
212.04	3.149
212.26	3.247
212.47	2.494
212.68	1.323
212.90	-0.848
213.11	-0.575
213.32	-0.440
213.54	-0.863
213.75	-0.675
213.96	0.251
214.18	0.484
214.39	0.716
214.60	1.634
214.82	1.852
215.03	2.589
215.24	1.346
215.46	2.483
215.67	0.658
215.88	1.884
216.10	2.596
216.31	0.370
216.52	0.558
216.74	1.838
216.95	1.812
217.16	2.892
217.38	2.628
217.59	3.863
217.80	2.717
218.02	3.932
218.23	2.790
218.44	2.867
218.66	3.678
218.87	2.854
219.08	1.714
219.30	0.561
219.51	0.790
219.72	0.921
219.94	0.372
220.15	1.372
220.36	0.757
220.58	0.898
220.79	0.496
221.00	0.279
221.22	0.670
221.43	1.172
221.64	1.609
221.85	1.201
222.07	1.029
222.28	1.050
222.49	0.443
222.71	0.634
222.92	0.896
223.13	0.644
223.35	0.896
223.56	0.761
223.77	0.554
223.99	0.585
224.20	0.524
224.41	0.462
224.62	0.590
224.84	0.656
225.05	0.546
225.26	0.356
225.48	0.404
225.69	0.275
225.90	0.113
226.11	0.024
226.33	0.032
226.54	0.352
226.75	0.444
226.97	0.372
227.18	0.428
227.39	0.670
227.60	0.705
227.82	0.746
228.03	0.661
228.24	0.717
228.46	0.660
228.67	0.639
228.88	0.417
229.09	0.345
229.31	0.424
229.52	0.363
229.73	0.219
229.95	0.143
230.16	0.169
230.37	0.261
230.58	0.261
230.80	0.307
231.01	0.230
231.22	0.307
231.43	0.292
231.65	0.237
231.86	0.206
232.07	0.183
232.28	0.191
232.50	0.148
232.71	0.117
232.92	0.115
233.14	0.176
233.35	0.225
233.56	0.251
233.77	0.275
233.99	0.345
234.20	0.399
234.41	0.424
234.62	0.422
234.84	0.443
235.05	0.471
235.26	0.496
235.47	0.475
235.69	0.442
235.90	0.420
236.11	0.427
236.32	0.401
236.53	0.351
236.75	0.374
236.96	0.416
237.17	0.437
237.38	0.409
237.60	0.418
237.81	0.372
238.02	0.405
238.23	0.354
238.45	0.354
238.66	0.348
238.87	0.360
239.08	0.342
239.30	0.313
239.51	0.275
239.72	0.288
239.93	0.277
240.14	0.337
240.36	0.332
240.57	0.358
240.78	0.352
240.99	0.341
241.21	0.347
241.42	0.359
241.63	0.347
241.84	0.355
242.05	0.369
242.27	0.384
242.48	0.346
242.69	0.348
242.90	0.330
243.11	0.323
243.33	0.316
243.54	0.312
243.75	0.281
243.96	0.295
244.18	0.295
244.39	0.265
244.60	0.240
244.81	0.231
245.02	0.206
245.24	0.243
245.45	0.227
245.66	0.226
245.87	0.219
246.08	0.236
246.30	0.241
246.51	0.229
246.72	0.248
246.93	0.249
247.14	0.272
247.35	0.267
247.57	0.250
247.78	0.256
247.99	0.272
248.20	0.284
248.41	0.295
248.63	0.287
248.84	0.333
249.05	0.337
249.26	0.339
249.47	0.302
249.68	0.307
249.90	0.301
250.11	0.308
250.32	0.299
250.53	0.286
250.74	0.265
250.96	0.278
251.17	0.246
251.38	0.240
251.59	0.220
251.80	0.240
252.01	0.249
252.23	0.246
252.44	0.236
252.65	0.240
252.86	0.241
253.07	0.243
253.28	0.239
253.50	0.239
253.71	0.236
253.92	0.273
254.13	0.279
254.34	0.273
254.55	0.273
254.76	0.306
254.98	0.285
255.19	0.290
255.40	0.279
255.61	0.288
255.82	0.276
256.03	0.267
256.25	0.245
256.46	0.253
256.67	0.260
256.88	0.255
257.09	0.230
257.30	0.256
257.51	0.265
257.73	0.289
257.94	0.267
258.15	0.282
258.36	0.283
258.57	0.304
258.78	0.307
258.99	0.309
259.20	0.305
259.42	0.305
259.63	0.305
259.84	0.292
260.05	0.290
260.26	0.285
260.47	0.292
260.68	0.289
260.90	0.275
261.11	0.259
261.32	0.258
261.53	0.266
261.74	0.296
261.95	0.296
262.16	0.299
262.37	0.293
262.58	0.297
262.80	0.290
263.01	0.296
263.22	0.297
263.43	0.319
263.64	0.313
263.85	0.317
264.06	0.288
264.27	0.288
264.48	0.297
264.70	0.302
264.91	0.303
265.12	0.290
265.33	0.284
265.54	0.292
265.75	0.258
265.96	0.279
266.17	0.291
266.38	0.302
266.59	0.300
266.81	0.280
267.02	0.254
267.23	0.247
267.44	0.266
267.65	0.266
267.86	0.250
268.07	0.262
268.28	0.230
268.49	0.225
268.70	0.221
268.91	0.219
269.13	0.237
269.34	0.256
269.55	0.269
269.76	0.262
269.97	0.248
270.18	0.267
270.39	0.264
270.60	0.279
270.81	0.276
271.02	0.274
271.23	0.265
271.44	0.266
271.65	0.265
271.87	0.256
272.08	0.258
272.29	0.279
272.50	0.266
272.71	0.274
272.92	0.272
273.13	0.266
273.34	0.273
273.55	0.290
273.76	0.278
273.97	0.285
274.18	0.282
274.39	0.275
274.60	0.273
274.81	0.278
275.02	0.275
275.24	0.276
275.45	0.280
275.66	0.273
275.87	0.267
276.08	0.275
276.29	0.262
276.50	0.271
276.71	0.263
276.92	0.252
277.13	0.243
277.34	0.235
277.55	0.245
277.76	0.240
277.97	0.243
278.18	0.230
278.39	0.230
278.60	0.233
278.81	0.231
279.02	0.247
279.23	0.267
279.44	0.273
279.65	0.282
279.86	0.283
280.08	0.290
280.29	0.278
280.50	0.294
280.71	0.295
280.92	0.296
281.13	0.294
281.34	0.291
281.55	0.277
281.76	0.275
281.97	0.274
282.18	0.263
282.39	0.261
282.60	0.274
282.81	0.266
283.02	0.269
283.23	0.282
283.44	0.293
283.65	0.288
283.86	0.283
284.07	0.285
284.28	0.286
284.49	0.292
284.70	0.299
284.91	0.297
285.12	0.297
285.33	0.297
285.54	0.278
285.75	0.279
285.96	0.290
286.17	0.301
286.38	0.294
286.59	0.290
286.80	0.278
287.01	0.270
287.22	0.281
287.43	0.277
287.64	0.276
287.85	0.292
288.06	0.284
288.27	0.277
288.48	0.280
288.69	0.283
288.90	0.282
289.11	0.284
289.32	0.287
289.53	0.269
289.74	0.269
289.95	0.266
290.16	0.261
290.37	0.258
290.58	0.261
290.79	0.257
291.00	0.262
291.21	0.265
291.42	0.268
291.63	0.270
291.83	0.276
292.04	0.284
292.25	0.278
292.46	0.274
292.67	0.279
292.88	0.282
293.09	0.282
293.30	0.281
293.51	0.285
293.72	0.280
293.93	0.270
294.14	0.269
294.35	0.266
294.56	0.274
294.77	0.270
294.98	0.272
295.19	0.266
295.40	0.266
295.61	0.266
295.82	0.264
296.03	0.274
296.24	0.278
296.45	0.274
296.66	0.276
296.86	0.269
297.07	0.278
297.28	0.277
297.49	0.284
297.70	0.287
297.91	0.289
298.12	0.291
298.33	0.286
298.54	0.288
298.75	0.292
298.96	0.289
299.17	0.291
299.38	0.291
299.59	0.289
299.80	0.284
300.00	0.283
300.21	0.282
300.42	0.278
300.63	0.281
300.84	0.280
301.05	0.281
301.26	0.277
301.47	0.283
301.68	0.283
301.89	0.274
302.10	0.275
302.31	0.273
302.52	0.264
302.72	0.262
302.93	0.263
303.14	0.254
303.35	0.252
303.56	0.254
303.77	0.245
303.98	0.240
304.19	0.253
304.40	0.255
304.61	0.263
304.82	0.272
305.02	0.274
305.23	0.267
305.44	0.276
305.65	0.280
305.86	0.283
306.07	0.282
306.28	0.287
306.49	0.281
306.70	0.281
306.91	0.280
307.11	0.287
307.32	0.288
307.53	0.296
307.74	0.300
307.95	0.295
308.16	0.302
308.37	0.300
308.58	0.306
308.79	0.306
308.99	0.301
309.20	0.294
309.41	0.288
309.62	0.287
309.83	0.295
310.04	0.291
310.25	0.296
310.46	0.288
310.66	0.292
310.87	0.283
311.08	0.283
311.29	0.283
311.50	0.276
311.71	0.277
311.92	0.274
312.12	0.248
312.33	0.258
312.54	0.263
312.75	0.270
312.96	0.272
313.17	0.272
313.38	0.268
313.59	0.267
313.79	0.275
314.00	0.277
314.21	0.284
314.42	0.294
314.63	0.285
314.84	0.280
315.04	0.281
315.25	0.277
315.46	0.274
315.67	0.284
315.88	0.283
316.09	0.283
316.30	0.279
316.50	0.271
316.71	0.275
316.92	0.278
317.13	0.285
317.34	0.280
317.55	0.284
317.75	0.292
317.96	0.292
318.17	0.291
318.38	0.294
318.59	0.294
318.80	0.294
319.00	0.293
319.21	0.289
319.42	0.280
319.63	0.284
319.84	0.283
320.05	0.276
320.25	0.274
320.46	0.283
320.67	0.282
320.88	0.294
321.09	0.299
321.29	0.301
321.50	0.310
321.71	0.313
321.92	0.312
322.13	0.303
322.34	0.306
322.54	0.303
322.75	0.299
322.96	0.302
323.17	0.288
323.38	0.285
323.58	0.280
323.79	0.280
324.00	0.273
324.21	0.265
324.42	0.271
324.62	0.270
324.83	0.270
325.04	0.270
325.25	0.271
325.46	0.282
325.66	0.280
325.87	0.287
326.08	0.274
326.29	0.281
326.50	0.292
326.70	0.287
326.91	0.297
327.12	0.304
327.33	0.301
327.53	0.296
327.74	0.286
327.95	0.289
328.16	0.287
328.37	0.297
328.57	0.296
328.78	0.294
328.99	0.303
329.20	0.299
329.41	0.295
329.61	0.292
329.82	0.286
330.03	0.285
330.24	0.295
330.44	0.292
330.65	0.285
330.86	0.289
331.07	0.287
331.27	0.284
331.48	0.281
331.69	0.284
331.90	0.280
332.10	0.287
332.31	0.289
332.52	0.279
332.73	0.290
332.93	0.294
333.14	0.285
333.35	0.278
333.56	0.280
333.76	0.280
333.97	0.281
334.18	0.293
334.39	0.297
334.59	0.303
334.80	0.310
335.01	0.299
335.22	0.301
335.42	0.313
335.63	0.326
335.84	0.325
336.05	0.327
336.25	0.318
336.46	0.318
336.67	0.314
336.88	0.307
337.08	0.304
337.29	0.304
337.50	0.298
337.71	0.294
337.91	0.297
338.12	0.298
338.33	0.298
338.53	0.306
338.74	0.298
338.95	0.296
339.16	0.297
339.36	0.302
339.57	0.307
339.78	0.300
339.98	0.293
340.19	0.284
340.40	0.284
340.61	0.277
340.81	0.275
341.02	0.282
341.23	0.274
341.43	0.283
341.64	0.273
341.85	0.276
342.06	0.278
342.26	0.279
342.47	0.276
342.68	0.269
342.88	0.270
343.09	0.268
343.30	0.267
343.51	0.276
343.71	0.271
343.92	0.274
344.13	0.269
344.33	0.283
344.54	0.293
344.75	0.298
344.95	0.303
345.16	0.313
345.37	0.312
345.57	0.307
345.78	0.303
345.99	0.300
346.19	0.302
346.40	0.311
346.61	0.311
346.82	0.307
347.02	0.309
347.23	0.322
347.44	0.314
347.64	0.313
347.85	0.318
348.06	0.318
348.26	0.324
348.47	0.330
348.68	0.318
348.88	0.308
349.09	0.292
349.30	0.283
349.50	0.271
349.71	0.280
349.92	0.286
350.12	0.302
350.33	0.308
350.54	0.305
350.74	0.296
350.95	0.309
351.16	0.321
351.36	0.331
351.57	0.331
351.77	0.326
351.98	0.318
352.19	0.325
352.39	0.320
352.60	0.320
352.81	0.319
353.01	0.324
353.22	0.309
353.43	0.300
353.63	0.314
353.84	0.320
354.05	0.332
354.25	0.335
354.46	0.331
354.67	0.330
354.87	0.333
355.08	0.338
355.28	0.328
355.49	0.332
355.70	0.333
355.90	0.324
356.11	0.325
356.32	0.316
356.52	0.318
356.73	0.302
356.93	0.299
357.14	0.302
357.35	0.292
357.55	0.292
357.76	0.299
357.97	0.301
358.17	0.304
358.38	0.298
358.58	0.299
358.79	0.311
359.00	0.328
359.20	0.314
359.41	0.309
359.61	0.313
359.82	0.320
360.03	0.312
360.23	0.311
360.44	0.314
360.64	0.323
360.85	0.314
361.06	0.313
361.26	0.308
361.47	0.321
361.67	0.315
361.88	0.317
362.09	0.313
362.29	0.312
362.50	0.322
362.70	0.309
362.91	0.303
363.12	0.324
363.32	0.312
363.53	0.312
363.73	0.310
363.94	0.314
364.15	0.318
364.35	0.330
364.56	0.338
364.76	0.333
364.97	0.344
365.17	0.354
365.38	0.334
365.59	0.335
365.79	0.346
366.00	0.341
366.20	0.335
366.41	0.342
366.61	0.336
366.82	0.342
367.03	0.345
367.23	0.336
367.44	0.334
367.64	0.347
367.85	0.351
368.05	0.343
368.26	0.350
368.47	0.357
368.67	0.351
368.88	0.349
369.08	0.350
369.29	0.348
369.49	0.361
369.70	0.363
369.90	0.367
370.11	0.369
370.31	0.371
370.52	0.375
370.73	0.381
370.93	0.372
371.14	0.375
371.34	0.368
371.55	0.369
371.75	0.356
371.96	0.359
372.16	0.359
372.37	0.356
372.57	0.345
372.78	0.350
372.99	0.352
373.19	0.350
373.40	0.348
373.60	0.341
373.81	0.333
374.01	0.336
374.22	0.316
374.42	0.319
374.63	0.318
374.83	0.323
375.04	0.319
375.24	0.316
375.45	0.319
375.65	0.315
375.86	0.318
376.06	0.327
376.27	0.340
376.47	0.363
376.68	0.359
376.88	0.362
377.09	0.362
377.29	0.358
377.50	0.354
377.70	0.355
377.91	0.357
378.11	0.350
378.32	0.345
378.52	0.332
378.73	0.326
378.93	0.329
379.14	0.340
379.34	0.339
379.55	0.336
379.75	0.341
379.96	0.347
380.16	0.352
380.37	0.359
380.57	0.366
380.78	0.367
380.98	0.358
381.19	0.363
381.39	0.356
381.60	0.361
381.80	0.361
382.01	0.358
382.21	0.352
382.42	0.349
382.62	0.349
382.83	0.342
383.03	0.342
383.24	0.346
383.44	0.334
383.65	0.330
383.85	0.319
384.06	0.329
384.26	0.326
384.47	0.322
384.67	0.332
384.87	0.349
385.08	0.349
385.28	0.354
385.49	0.356
385.69	0.354
385.90	0.360
386.10	0.363
386.31	0.357
386.51	0.360
386.72	0.380
386.92	0.366
387.13	0.357
387.33	0.362
387.53	0.363
387.74	0.376
387.94	0.364
388.15	0.369
388.35	0.372
388.56	0.365
388.76	0.364
388.97	0.354
389.17	0.348
389.37	0.346
389.58	0.339
389.78	0.347
389.99	0.329
390.19	0.347
390.40	0.332
390.60	0.339
390.80	0.352
391.01	0.358
391.21	0.363
391.42	0.379
391.62	0.383
391.83	0.387
392.03	0.370
392.23	0.366
392.44	0.372
392.64	0.370
392.85	0.369
393.05	0.367
393.26	0.354
393.46	0.357
393.66	0.350
393.87	0.345
394.07	0.352
394.28	0.358
394.48	0.374
394.68	0.367
394.89	0.367
395.09	0.372
395.30	0.385
395.50	0.397
395.70	0.395
395.91	0.407
396.11	0.401
396.32	0.403
396.52	0.405
396.72	0.389
396.93	0.385
397.13	0.401
397.34	0.384
397.54	0.372
397.74	0.374
397.95	0.365
398.15	0.372
398.36	0.397
398.56	0.397
398.76	0.391
398.97	0.402
399.17	0.398
399.37	0.390
399.58	0.400
399.78	0.399
399.99	0.395
400.19	0.413
400.39	0.400
400.60	0.380
400.80	0.360
401.00	0.379
401.21	0.365
401.41	0.371
401.62	0.382
401.82	0.381
402.02	0.394
402.23	0.392
402.43	0.388
402.63	0.390
402.84	0.400
403.04	0.408
403.24	0.395
403.45	0.394
403.65	0.398
403.86	0.394
404.06	0.405
404.26	0.389
404.47	0.399
404.67	0.385
404.87	0.384
405.08	0.369
405.28	0.374
405.48	0.379
405.69	0.392
405.89	0.394
406.09	0.373
406.30	0.374
406.50	0.380
406.70	0.380
406.91	0.384
407.11	0.377
407.31	0.382
407.52	0.370
407.72	0.374
407.92	0.382
408.13	0.382
408.33	0.397
408.53	0.402
408.74	0.391
408.94	0.392
409.14	0.399
409.35	0.401
409.55	0.405
409.75	0.430
409.96	0.422
410.16	0.416
410.36	0.416
410.57	0.411
410.77	0.410
410.97	0.433
411.18	0.436
411.38	0.418
411.58	0.421
411.78	0.419
411.99	0.405
412.19	0.406
412.39	0.408
412.60	0.412
412.80	0.438
413.00	0.433
413.21	0.421
413.41	0.421
413.61	0.425
413.81	0.427
414.02	0.410
414.22	0.410
414.42	0.421
414.63	0.419
414.83	0.411
415.03	0.393
415.23	0.389
415.44	0.404
415.64	0.411
415.84	0.421
416.05	0.418
416.25	0.433
416.45	0.415
416.65	0.416
416.86	0.428
417.06	0.437
417.26	0.454
417.47	0.469
417.67	0.449
417.87	0.430
418.07	0.456
418.28	0.458
418.48	0.464
418.68	0.490
418.88	0.478
419.09	0.466
419.29	0.453
419.49	0.445
419.69	0.437
419.90	0.442
420.10	0.436
420.30	0.422
420.50	0.427
420.71	0.433
420.91	0.432
421.11	0.432
421.31	0.427
421.52	0.438
421.72	0.427
421.92	0.420
422.12	0.423
422.33	0.424
422.53	0.411
422.73	0.413
422.93	0.398
423.14	0.394
423.34	0.402
423.54	0.402
423.74	0.415
423.95	0.431
424.15	0.436
424.35	0.436
424.55	0.429
424.76	0.429
424.96	0.430
425.16	0.431
425.36	0.447
425.56	0.441
425.77	0.462
425.97	0.458
426.17	0.431
426.37	0.421
426.58	0.436
426.78	0.461
426.98	0.463
427.18	0.463
427.38	0.485
427.59	0.472
427.79	0.480
427.99	0.463
428.19	0.466
428.39	0.465
428.60	0.457
428.80	0.440
429.00	0.429
429.20	0.428
429.40	0.422
429.61	0.404
429.81	0.417
430.01	0.407
430.21	0.408
430.41	0.390
430.62	0.400
430.82	0.416
431.02	0.424
431.22	0.419
431.42	0.437
431.63	0.435
431.83	0.443
432.03	0.421
432.23	0.412
432.43	0.412
432.64	0.412
432.84	0.417
433.04	0.410
433.24	0.393
433.44	0.416
433.64	0.410
433.85	0.421
434.05	0.409
434.25	0.421
434.45	0.436
434.65	0.428
434.85	0.424
435.06	0.413
435.26	0.424
435.46	0.432
435.66	0.421
435.86	0.422
436.06	0.402
436.27	0.412
436.47	0.410
436.67	0.419
436.87	0.426
437.07	0.447
437.27	0.441
437.47	0.440
437.68	0.453
437.88	0.459
438.08	0.449
438.28	0.474
438.48	0.485
438.68	0.458
438.89	0.456
439.09	0.457
439.29	0.433
439.49	0.438
439.69	0.402
439.89	0.395
440.09	0.377
440.29	0.349
440.50	0.341
440.70	0.341
440.90	0.371
441.10	0.361
441.30	0.367
441.50	0.366
441.70	0.386
441.90	0.413
442.11	0.390
442.31	0.392
442.51	0.421
442.71	0.435
442.91	0.448
443.11	0.453
443.31	0.461
443.51	0.463
443.72	0.479
443.92	0.462
444.12	0.477
444.32	0.495
444.52	0.507
444.72	0.512
444.92	0.490
445.12	0.469
445.32	0.452
445.53	0.446
445.73	0.418
445.93	0.425
446.13	0.420
446.33	0.404
446.53	0.416
446.73	0.419
446.93	0.388
447.13	0.380
447.33	0.360
447.53	0.375
447.74	0.366
447.94	0.387
448.14	0.374
448.34	0.362
448.54	0.384
448.74	0.388
448.94	0.387
449.14	0.412
449.34	0.412
449.54	0.448
449.74	0.445
449.94	0.469
450.14	0.477
450.35	0.495
450.55	0.494
450.75	0.473
450.95	0.441
451.15	0.438
451.35	0.426
451.55	0.421
451.75	0.397
451.95	0.362
452.15	0.323
452.35	0.292
452.55	0.268
452.75	0.306
452.95	0.318
453.15	0.343
453.35	0.347
453.56	0.383
453.76	0.390
453.96	0.388
454.16	0.421
454.36	0.434
454.56	0.475
454.76	0.489
454.96	0.468
455.16	0.444
455.36	0.448
455.56	0.421
455.76	0.361
455.96	0.394
456.16	0.404
456.36	0.388
456.56	0.405
456.76	0.382
456.96	0.351
457.16	0.334
457.36	0.331
457.56	0.312
457.76	0.319
457.96	0.355
458.16	0.311
458.36	0.316
458.56	0.303
458.76	0.272
458.96	0.279
459.16	0.285
459.36	0.317
459.56	0.318
459.76	0.307
459.96	0.313
460.16	0.304
460.36	0.317
460.56	0.311
460.76	0.312
460.96	0.313
461.16	0.310
461.36	0.303
461.56	0.293
461.76	0.320
461.96	0.323
462.16	0.322
462.36	0.346
462.56	0.361
462.76	0.362
462.96	0.375
463.16	0.397
463.36	0.400
463.56	0.417
463.76	0.414
463.96	0.388
464.16	0.408
464.36	0.408
464.56	0.386
464.76	0.389
464.96	0.371
465.16	0.397
465.36	0.378
465.56	0.371
465.76	0.372
465.96	0.377
466.16	0.373
466.36	0.361
466.56	0.360
466.76	0.365
466.96	0.360
467.16	0.382
467.36	0.364
467.56	0.373
467.76	0.377
467.96	0.369
468.16	0.361
468.36	0.364
468.56	0.380
468.76	0.372
468.96	0.358
469.16	0.341
469.35	0.331
469.55	0.317
469.75	0.309
469.95	0.304
470.15	0.316
470.35	0.315
470.55	0.325
470.75	0.314
470.95	0.320
471.15	0.325
471.35	0.340
471.55	0.345
471.75	0.357
471.95	0.373
472.15	0.387
472.35	0.368
472.54	0.377
472.74	0.370
472.94	0.367
473.14	0.367
473.34	0.397
473.54	0.391
473.74	0.391
473.94	0.376
474.14	0.366
474.34	0.360
474.54	0.367
474.74	0.354
474.94	0.360
475.13	0.365
475.33	0.361
475.53	0.348
475.73	0.340
475.93	0.342
476.13	0.354
476.33	0.351
476.53	0.353
476.73	0.365
476.93	0.360
477.12	0.347
477.32	0.346
477.52	0.343
477.72	0.328
477.92	0.342
478.12	0.337
478.32	0.337
478.52	0.343
478.72	0.341
478.92	0.335
479.11	0.347
479.31	0.361
479.51	0.361
479.71	0.373
479.91	0.377
480.11	0.380
480.31	0.386
480.51	0.388
480.70	0.391
480.90	0.388
481.10	0.381
481.30	0.374
481.50	0.367
481.70	0.380
481.90	0.371
482.10	0.372
482.29	0.368
482.49	0.354
482.69	0.344
482.89	0.338
483.09	0.348
483.29	0.354
483.49	0.362
483.68	0.360
483.88	0.342
484.08	0.356
484.28	0.357
484.48	0.356
484.68	0.363
484.88	0.369
485.07	0.370
485.27	0.360
485.47	0.365
485.67	0.374
485.87	0.384
486.07	0.391
486.26	0.384
486.46	0.393
486.66	0.387
486.86	0.390
487.06	0.395
487.26	0.390
487.45	0.400
487.65	0.401
487.85	0.388
488.05	0.390
488.25	0.388
488.45	0.395
488.64	0.380
488.84	0.392
489.04	0.386
489.24	0.377
489.44	0.381
489.64	0.378
489.83	0.368
490.03	0.374
490.23	0.362
490.43	0.365
490.63	0.361
490.82	0.372
491.02	0.366
491.22	0.376
491.42	0.373
491.62	0.383
491.81	0.383
492.01	0.389
492.21	0.387
492.41	0.396
492.61	0.394
492.80	0.395
493.00	0.391
493.20	0.396
493.40	0.393
493.60	0.409
493.79	0.399
493.99	0.395
494.19	0.402
494.39	0.408
494.59	0.410
494.78	0.405
494.98	0.402
495.18	0.405
495.38	0.402
495.57	0.406
495.77	0.404
495.97	0.404
496.17	0.402
496.37	0.401
496.56	0.390
496.76	0.389
496.96	0.405
497.16	0.406
497.35	0.401
497.55	0.398
497.75	0.396
497.95	0.389
498.14	0.395
498.34	0.389
498.54	0.386
498.74	0.393
498.93	0.387
499.13	0.376
499.33	0.371
499.53	0.383
499.72	0.380
499.92	0.383
500.12	0.381
500.32	0.377
500.51	0.392
500.71	0.400
500.91	0.397
501.11	0.401
501.30	0.397
501.50	0.401
501.70	0.394
501.90	0.404
502.09	0.395
502.29	0.409
502.49	0.412
502.69	0.411
502.88	0.404
503.08	0.412
503.28	0.405
503.47	0.407
503.67	0.404
503.87	0.401
504.07	0.401
504.26	0.409
504.46	0.403
504.66	0.407
504.85	0.408
505.05	0.417
505.25	0.407
505.45	0.429
505.64	0.437
505.84	0.467
506.04	0.464
506.23	0.468
506.43	0.463
506.63	0.455
506.83	0.456
507.02	0.449
507.22	0.428
507.42	0.434
507.61	0.429
507.81	0.432
508.01	0.400
508.20	0.407
508.40	0.388
508.60	0.392
508.80	0.414
508.99	0.418
509.19	0.435
509.39	0.440
509.58	0.459
509.78	0.441
509.98	0.440
510.17	0.432
510.37	0.432
510.57	0.441
510.76	0.451
510.96	0.438
511.16	0.444
511.35	0.430
511.55	0.430
511.75	0.417
511.94	0.431
512.14	0.409
512.34	0.418
512.53	0.431
512.73	0.436
512.93	0.434
513.12	0.430
513.32	0.422
513.52	0.418
513.71	0.400
513.91	0.380
514.11	0.387
514.30	0.430
514.50	0.431
514.70	0.421
514.89	0.420
515.09	0.409
515.28	0.414
515.48	0.416
515.68	0.419
515.87	0.452
516.07	0.476
516.27	0.461
516.46	0.445
516.66	0.437
516.86	0.429
517.05	0.426
517.25	0.438
517.44	0.431
517.64	0.433
517.84	0.441
518.03	0.425
518.23	0.416
518.43	0.396
518.62	0.390
518.82	0.392
519.01	0.389
519.21	0.381
519.41	0.378
519.60	0.374
519.80	0.365
520.00	0.350
520.19	0.350
520.39	0.346
520.58	0.378
520.78	0.386
520.98	0.388
521.17	0.402
521.37	0.410
521.56	0.411
521.76	0.413
521.96	0.414
522.15	0.430
522.35	0.441
522.54	0.448
522.74	0.452
522.94	0.441
523.13	0.451
523.33	0.441
523.52	0.446
523.72	0.425
523.91	0.441
524.11	0.444
524.31	0.423
524.50	0.417
524.70	0.423
524.89	0.424
525.09	0.419
525.29	0.423
525.48	0.432
525.68	0.439
525.87	0.447
526.07	0.447
526.26	0.446
526.46	0.452
526.66	0.456
526.85	0.444
527.05	0.457
527.24	0.471
527.44	0.477
527.63	0.483
527.83	0.458
528.02	0.467
528.22	0.474
528.42	0.481
528.61	0.489
528.81	0.499
529.00	0.498
529.20	0.454
529.39	0.454
529.59	0.428
529.78	0.425
529.98	0.433
530.17	0.422
530.37	0.417
530.57	0.404
530.76	0.417
530.96	0.411
531.15	0.413
531.35	0.435
531.54	0.435
531.74	0.452
531.93	0.446
532.13	0.451
532.32	0.453
532.52	0.453
532.71	0.472
532.91	0.470
533.10	0.458
533.30	0.482
533.49	0.485
533.69	0.483
533.89	0.492
534.08	0.493
534.28	0.512
534.47	0.520
534.67	0.500
534.86	0.466
535.06	0.466
535.25	0.474
535.45	0.459
535.64	0.474
535.84	0.477
536.03	0.461
536.23	0.459
536.42	0.455
536.62	0.452
536.81	0.459
537.01	0.494
537.20	0.488
537.40	0.477
537.59	0.471
537.79	0.466
537.98	0.464
538.17	0.472
538.37	0.468
538.56	0.471
538.76	0.466
538.95	0.461
539.15	0.432
539.34	0.421
539.54	0.427
539.73	0.420
539.93	0.405
540.12	0.403
540.32	0.398
540.51	0.405
540.71	0.391
540.90	0.398
541.10	0.401
541.29	0.419
541.49	0.438
541.68	0.449
541.87	0.480
542.07	0.488
542.26	0.512
542.46	0.501
542.65	0.516
542.85	0.524
543.04	0.556
543.24	0.573
543.43	0.580
543.63	0.541
543.82	0.543
544.01	0.489
544.21	0.509
544.40	0.478
544.60	0.503
544.79	0.476
544.99	0.481
545.18	0.447
545.37	0.427
545.57	0.390
545.76	0.434
545.96	0.435
546.15	0.450
546.35	0.437
546.54	0.429
546.73	0.407
546.93	0.429
547.12	0.421
547.32	0.415
547.51	0.411
547.71	0.447
547.90	0.436
548.09	0.414
548.29	0.438
548.48	0.434
548.68	0.416
548.87	0.450
549.06	0.463
549.26	0.481
549.45	0.479
549.65	0.488
549.84	0.491
550.03	0.511
550.23	0.518
550.42	0.499
550.62	0.478
550.81	0.503
551.00	0.484
551.20	0.454
551.39	0.441
551.59	0.433
551.78	0.456
551.97	0.440
552.17	0.425
552.36	0.454
552.56	0.464
552.75	0.501
552.94	0.487
553.14	0.489
553.33	0.493
553.52	0.497
553.72	0.523
553.91	0.512
554.11	0.544
554.30	0.552
554.49	0.514
554.69	0.506
554.88	0.494
555.07	0.512
555.27	0.496
555.46	0.490
555.65	0.505
555.85	0.490
556.04	0.470
556.24	0.450
556.43	0.455
556.62	0.484
556.82	0.487
557.01	0.482
557.20	0.496
557.40	0.525
557.59	0.548
557.78	0.541
557.98	0.576
558.17	0.560
558.36	0.524
558.56	0.514
558.75	0.520
558.94	0.521
559.14	0.517
559.33	0.478
559.52	0.451
559.72	0.449
559.91	0.439
560.10	0.422
560.30	0.458
560.49	0.491
560.68	0.476
560.88	0.469
561.07	0.467
561.26	0.464
561.46	0.467
561.65	0.474
561.84	0.471
562.04	0.474
562.23	0.468
562.42	0.461
562.62	0.461
562.81	0.469
563.00	0.454
563.19	0.439
563.39	0.434
563.58	0.450
563.77	0.439
563.97	0.431
564.16	0.424
564.35	0.425
564.55	0.420
564.74	0.433
564.93	0.424
565.12	0.417
565.32	0.416
565.51	0.462
565.70	0.452
565.90	0.477
566.09	0.488
566.28	0.508
566.47	0.521
566.67	0.553
566.86	0.546
567.05	0.555
567.25	0.557
567.44	0.596
567.63	0.540
567.82	0.544
568.02	0.527
568.21	0.504
568.40	0.471
568.59	0.435
568.79	0.400
568.98	0.396
569.17	0.414
569.36	0.432
569.56	0.406
569.75	0.404
569.94	0.415
570.14	0.409
570.33	0.408
570.52	0.434
570.71	0.469
570.91	0.494
571.10	0.454
571.29	0.438
571.48	0.443
571.68	0.438
571.87	0.469
572.06	0.471
572.25	0.484
572.44	0.474
572.64	0.434
572.83	0.429
573.02	0.411
573.21	0.427
573.41	0.445
573.60	0.468
573.79	0.475
573.98	0.465
574.18	0.458
574.37	0.488
574.56	0.498
574.75	0.540
574.94	0.525
575.14	0.519
575.33	0.522
575.52	0.516
575.71	0.481
575.91	0.490
576.10	0.464
576.29	0.464
576.48	0.422
576.67	0.436
576.87	0.403
577.06	0.412
577.25	0.414
577.44	0.421
577.63	0.426
577.83	0.433
578.02	0.444
578.21	0.461
578.40	0.466
578.59	0.458
578.79	0.466
578.98	0.464
579.17	0.467
579.36	0.464
579.55	0.469
579.74	0.478
579.94	0.501
580.13	0.469
580.32	0.471
580.51	0.448
580.70	0.493
580.90	0.493
581.09	0.496
581.28	0.443
581.47	0.441
581.66	0.448
581.85	0.431
582.05	0.406
582.24	0.415
582.43	0.427
582.62	0.444
582.81	0.440
583.00	0.435
583.20	0.440
583.39	0.488
583.58	0.497
583.77	0.488
583.96	0.476
584.15	0.457
584.34	0.439
584.54	0.429
584.73	0.454
584.92	0.447
585.11	0.450
585.30	0.461
585.49	0.482
585.68	0.471
585.88	0.488
586.07	0.498
586.26	0.521
586.45	0.559
586.64	0.568
586.83	0.510
587.02	0.491
587.22	0.474
587.41	0.454
587.60	0.452
587.79	0.445
587.98	0.447
588.17	0.441
588.36	0.448
588.55	0.460
588.74	0.462
588.94	0.491
589.13	0.497
589.32	0.511
589.51	0.520
589.70	0.491
589.89	0.506
590.08	0.510
590.27	0.531
590.46	0.526
590.66	0.520
590.85	0.528
591.04	0.517
591.23	0.504
591.42	0.497
591.61	0.505
591.80	0.509
591.99	0.511
592.18	0.487
592.37	0.451
592.57	0.419
592.76	0.389
592.95	0.381
593.14	0.387
593.33	0.410
593.52	0.390
593.71	0.384
593.90	0.403
594.09	0.413
594.28	0.405
594.47	0.422
594.66	0.433
594.85	0.421
595.05	0.416
595.24	0.439
595.43	0.439
595.62	0.475
595.81	0.466
596.00	0.465
596.19	0.466
596.38	0.479
596.57	0.485
596.76	0.514
596.95	0.585
597.14	0.592
597.33	0.582
597.52	0.590
597.71	0.564
597.90	0.608
598.09	0.565
598.28	0.576
598.47	0.592
598.67	0.598
598.86	0.594
599.05	0.536
599.24	0.528
599.43	0.517
599.62	0.529
599.81	0.540
600.00	0.523
600.19	0.553
600.38	0.529
600.57	0.522
600.76	0.527
600.95	0.526
601.14	0.547
601.33	0.570
601.52	0.559
601.71	0.539
601.90	0.531
602.09	0.531
602.28	0.516
602.47	0.515
602.66	0.519
602.85	0.499
603.04	0.509
603.23	0.517
603.42	0.518
603.61	0.526
603.80	0.509
603.99	0.520
604.18	0.518
604.37	0.539
604.56	0.561
604.75	0.548
604.94	0.551
605.13	0.523
605.32	0.496
605.51	0.495
605.70	0.515
605.89	0.510
606.08	0.501
606.27	0.469
606.46	0.466
606.65	0.440
606.84	0.421
607.03	0.430
607.22	0.465
607.41	0.498
607.60	0.462
607.79	0.469
607.98	0.473
608.17	0.493
608.36	0.521
608.55	0.545
608.74	0.560
608.93	0.583
609.12	0.603
609.31	0.578
609.49	0.576
609.68	0.590
609.87	0.588
610.06	0.594
610.25	0.594
610.44	0.603
610.63	0.592
610.82	0.596
611.01	0.578
611.20	0.552
611.39	0.547
611.58	0.541
611.77	0.557
611.96	0.537
612.15	0.560
612.34	0.539
612.53	0.537
612.72	0.557
612.90	0.545
613.09	0.540
613.28	0.577
613.47	0.582
613.66	0.579
613.85	0.568
614.04	0.592
614.23	0.580
614.42	0.632
614.61	0.639
614.80	0.625
614.99	0.640
615.18	0.659
615.36	0.631
615.55	0.625
615.74	0.629
615.93	0.623
616.12	0.583
616.31	0.591
616.50	0.552
616.69	0.511
616.88	0.499
617.07	0.498
617.25	0.483
617.44	0.482
617.63	0.514
617.82	0.509
618.01	0.505
618.20	0.543
618.39	0.531
618.58	0.518
618.77	0.536
618.95	0.527
619.14	0.543
619.33	0.545
619.52	0.537
619.71	0.508
619.90	0.508
620.09	0.540
620.28	0.552
620.46	0.544
620.65	0.574
620.84	0.579
621.03	0.576
621.22	0.565
621.41	0.593
621.60	0.601
621.79	0.610
621.97	0.597
622.16	0.553
622.35	0.519
622.54	0.536
622.73	0.518
622.92	0.505
623.11	0.526
623.29	0.521
623.48	0.526
623.67	0.521
623.86	0.526
624.05	0.536
624.24	0.557
624.42	0.597
624.61	0.610
624.80	0.628
624.99	0.640
625.18	0.609
625.37	0.598
625.55	0.566
625.74	0.573
625.93	0.567
626.12	0.568
626.31	0.558
626.50	0.508
626.68	0.484
626.87	0.455
627.06	0.485
627.25	0.511
627.44	0.509
627.63	0.530
627.81	0.546
628.00	0.540
628.19	0.541
628.38	0.549
628.57	0.591
628.75	0.583
628.94	0.595
629.13	0.575
629.32	0.580
629.51	0.623
629.69	0.605
629.88	0.592
630.07	0.568
630.26	0.529
630.45	0.518
630.63	0.491
630.82	0.490
631.01	0.494
631.20	0.476
631.39	0.434
631.57	0.400
631.76	0.391
631.95	0.386
632.14	0.404
632.32	0.451
632.51	0.463
632.70	0.468
632.89	0.497
633.08	0.471
633.26	0.493
633.45	0.525
633.64	0.500
633.83	0.508
634.01	0.498
634.20	0.502
634.39	0.489
634.58	0.481
634.76	0.481
634.95	0.449
635.14	0.469
635.33	0.458
635.51	0.455
635.70	0.474
635.89	0.464
636.08	0.473
636.26	0.491
636.45	0.502
636.64	0.530
636.83	0.530
637.01	0.530
637.20	0.492
637.39	0.511
637.58	0.520
637.76	0.501
637.95	0.532
638.14	0.527
638.33	0.515
638.51	0.501
638.70	0.497
638.89	0.489
639.07	0.510
639.26	0.540
639.45	0.530
639.64	0.493
639.82	0.529
640.01	0.552
640.20	0.543
640.38	0.547
640.57	0.546
640.76	0.534
640.95	0.558
641.13	0.572
641.32	0.574
641.51	0.564
641.69	0.604
641.88	0.621
642.07	0.591
642.26	0.592
642.44	0.589
642.63	0.574
642.82	0.558
643.00	0.541
643.19	0.510
643.38	0.541
643.56	0.545
643.75	0.537
643.94	0.496
644.12	0.499
644.31	0.490
644.50	0.499
644.68	0.540
644.87	0.561
645.06	0.555
645.24	0.576
645.43	0.565
645.62	0.570
645.81	0.565
645.99	0.575
646.18	0.567
646.37	0.602
646.55	0.593
646.74	0.576
646.92	0.569
647.11	0.583
647.30	0.548
647.48	0.517
647.67	0.517
647.86	0.503
648.04	0.522
648.23	0.525
648.42	0.506
648.60	0.473
648.79	0.451
648.98	0.433
649.16	0.440
649.35	0.438
649.54	0.487
649.72	0.463
649.91	0.496
650.09	0.475
650.28	0.452
650.47	0.448
650.65	0.482
650.84	0.509
651.03	0.521
651.21	0.504
651.40	0.540
651.59	0.499
651.77	0.523
651.96	0.488
652.14	0.508
652.33	0.542
652.52	0.538
652.70	0.535
652.89	0.531
653.07	0.541
653.26	0.535
653.45	0.505
653.63	0.509
653.82	0.529
654.00	0.527
654.19	0.522
654.38	0.524
654.56	0.545
654.75	0.559
654.93	0.540
655.12	0.522
655.31	0.562
655.49	0.605
655.68	0.599
655.86	0.567
656.05	0.585
656.24	0.546
656.42	0.516
656.61	0.506
656.79	0.496
656.98	0.521
657.16	0.519
657.35	0.492
657.54	0.472
657.72	0.484
657.91	0.476
658.09	0.474
658.28	0.502
658.46	0.517
658.65	0.510
658.84	0.520
659.02	0.511
659.21	0.551
659.39	0.562
659.58	0.585
659.76	0.593
659.95	0.624
660.13	0.653
660.32	0.625
660.51	0.659
660.69	0.697
660.88	0.696
661.06	0.687
661.25	0.657
661.43	0.642
661.62	0.610
661.80	0.593
661.99	0.599
662.17	0.582
662.36	0.609
662.55	0.591
662.73	0.544
662.92	0.533
663.10	0.556
663.29	0.591
663.47	0.614
663.66	0.623
663.84	0.654
664.03	0.650
664.21	0.650
664.40	0.650
664.58	0.641
664.77	0.652
664.95	0.641
665.14	0.634
665.32	0.598
665.51	0.593
665.69	0.582
665.88	0.531
666.06	0.526
666.25	0.501
666.43	0.507
666.62	0.502
666.80	0.507
666.99	0.534
667.17	0.540
667.36	0.552
667.54	0.533
667.73	0.549
667.91	0.608
668.10	0.598
668.28	0.604
668.47	0.623
668.65	0.607
668.84	0.612
669.02	0.586
669.21	0.599
669.39	0.591
669.58	0.598
669.76	0.596
669.95	0.573
670.13	0.563
670.31	0.565
670.50	0.561
670.68	0.551
670.87	0.538
671.05	0.568
671.24	0.550
671.42	0.500
671.61	0.479
671.79	0.493
671.98	0.474
672.16	0.487
672.35	0.509
672.53	0.486
672.71	0.513
672.90	0.530
673.08	0.517
673.27	0.485
673.45	0.537
673.64	0.581
673.82	0.604
674.01	0.636
674.19	0.641
674.37	0.639
674.56	0.644
674.74	0.660
674.93	0.679
675.11	0.666
675.30	0.679
675.48	0.677
675.66	0.658
675.85	0.640
676.03	0.599
676.22	0.590
676.40	0.581
676.58	0.596
676.77	0.599
676.95	0.564
677.14	0.560
677.32	0.570
677.50	0.596
677.69	0.608
677.87	0.581
678.06	0.610
678.24	0.623
678.43	0.602
678.61	0.617
678.79	0.573
678.98	0.588
679.16	0.596
679.34	0.571
679.53	0.577
679.71	0.550
679.90	0.546
680.08	0.566
680.26	0.547
680.45	0.582
680.63	0.550
680.82	0.575
681.00	0.572
681.18	0.585
681.37	0.589
681.55	0.560
681.73	0.569
681.92	0.587
682.10	0.558
682.29	0.543
682.47	0.556
682.65	0.535
682.84	0.537
683.02	0.529
683.20	0.492
683.39	0.510
683.57	0.503
683.75	0.544
683.94	0.518
684.12	0.538
684.30	0.576
684.49	0.536
684.67	0.564
684.85	0.577
685.04	0.584
685.22	0.620
685.40	0.601
685.59	0.646
685.77	0.619
685.96	0.656
686.14	0.652
686.32	0.630
686.50	0.632
686.69	0.627
686.87	0.620
687.05	0.645
687.24	0.662
687.42	0.690
687.60	0.646
687.79	0.621
687.97	0.612
688.15	0.624
688.34	0.584
688.52	0.595
688.70	0.575
688.89	0.595
689.07	0.556
689.25	0.539
689.44	0.532
689.62	0.541
689.80	0.549
689.98	0.510
690.17	0.485
690.35	0.557
690.53	0.543
690.72	0.553
690.90	0.506
691.08	0.522
691.27	0.515
691.45	0.532
691.63	0.541
691.81	0.537
692.00	0.572
692.18	0.588
692.36	0.576
692.54	0.635
692.73	0.684
692.91	0.691
693.09	0.694
693.28	0.725
693.46	0.698
693.64	0.707
693.82	0.692
694.01	0.635
694.19	0.623
694.37	0.646
694.55	0.629
694.74	0.585
694.92	0.588
695.10	0.597
695.28	0.604
695.47	0.609
695.65	0.597
695.83	0.624
696.01	0.700
696.20	0.691
696.38	0.664
696.56	0.640
696.74	0.639
696.93	0.644
697.11	0.639
697.29	0.605
697.47	0.613
697.66	0.630
697.84	0.621
698.02	0.598
698.20	0.611
698.39	0.600
698.57	0.575
698.75	0.604
698.93	0.604
699.11	0.575
699.30	0.564
699.48	0.580
699.66	0.572
699.84	0.598
700.03	0.601
700.21	0.577
700.39	0.605
700.57	0.635
700.75	0.603
700.94	0.610
701.12	0.666
701.30	0.707
701.48	0.684
701.66	0.657
701.85	0.629
702.03	0.612
702.21	0.620
702.39	0.586
702.57	0.598
702.76	0.581
702.94	0.560
703.12	0.540
703.30	0.496
703.48	0.499
703.66	0.509
703.85	0.539
704.03	0.567
704.21	0.590
704.39	0.622
704.57	0.605
704.75	0.610
704.94	0.604
705.12	0.570
705.30	0.585
705.48	0.600
705.66	0.618
705.84	0.612
706.03	0.602
706.21	0.610
706.39	0.562
706.57	0.578
706.75	0.592
706.93	0.591
707.12	0.579
707.30	0.552
707.48	0.550
707.66	0.530
707.84	0.518
708.02	0.529
708.20	0.522
708.39	0.561
708.57	0.533
708.75	0.565
708.93	0.617
709.11	0.677
709.29	0.733
709.47	0.718
709.66	0.722
709.84	0.744
710.02	0.726
710.20	0.725
710.38	0.704
710.56	0.705
710.74	0.669
710.92	0.604
711.10	0.593
711.29	0.561
711.47	0.578
711.65	0.584
711.83	0.532
712.01	0.525
712.19	0.491
712.37	0.495
712.55	0.454
712.73	0.470
712.92	0.485
713.10	0.466
713.28	0.463
713.46	0.449
713.64	0.435
713.82	0.470
714.00	0.461
714.18	0.503
714.36	0.487
714.54	0.576
714.72	0.577
714.91	0.610
715.09	0.600
715.27	0.619
715.45	0.648
715.63	0.644
715.81	0.620
715.99	0.623
716.17	0.630
716.35	0.695
716.53	0.675
716.71	0.689
716.89	0.700
717.07	0.692
717.25	0.674
717.43	0.677
717.62	0.673
717.80	0.654
717.98	0.682
718.16	0.653
718.34	0.602
718.52	0.598
718.70	0.571
718.88	0.543
719.06	0.525
719.24	0.502
719.42	0.493
719.60	0.487
719.78	0.587
719.96	0.568
720.14	0.616
720.32	0.634
720.50	0.638
720.68	0.600
720.86	0.605
721.04	0.644
721.22	0.687
721.40	0.646
721.58	0.686
721.76	0.645
721.94	0.677
722.12	0.625
722.30	0.639
722.48	0.617
722.66	0.663
722.84	0.645
723.03	0.623
723.21	0.610
723.39	0.624
723.57	0.622
723.75	0.597
723.93	0.577
724.11	0.606
724.29	0.586
724.47	0.586
724.65	0.594
724.83	0.617
725.00	0.682
725.18	0.670
725.36	0.664
725.54	0.650
725.72	0.657
725.90	0.668
726.08	0.636
726.26	0.656
726.44	0.647
726.62	0.650
726.80	0.644
726.98	0.556
727.16	0.535
727.34	0.564
727.52	0.557
727.70	0.565
727.88	0.574
728.06	0.583
728.24	0.587
728.42	0.587
728.60	0.547
728.78	0.549
728.96	0.614
729.14	0.659
729.32	0.642
729.50	0.651
729.68	0.643
729.86	0.635
730.04	0.664
730.22	0.644
730.39	0.660
730.57	0.696
730.75	0.717
730.93	0.690
731.11	0.682
731.29	0.668
731.47	0.634
731.65	0.607
731.83	0.538
732.01	0.488
732.19	0.529
732.37	0.557
732.55	0.554
732.73	0.525
732.90	0.516
733.08	0.507
733.26	0.522
733.44	0.540
733.62	0.534
733.80	0.598
733.98	0.628
734.16	0.617
734.34	0.634
734.52	0.653
734.70	0.670
734.87	0.731
735.05	0.733
735.23	0.755
735.41	0.787
735.59	0.807
735.77	0.754
735.95	0.776
736.13	0.723
736.31	0.691
736.49	0.681
736.66	0.662
736.84	0.596
737.02	0.617
737.20	0.621
737.38	0.624
737.56	0.620
737.74	0.639
737.92	0.583
738.09	0.595
738.27	0.602
738.45	0.602
738.63	0.678
738.81	0.686
738.99	0.682
739.17	0.670
739.34	0.673
739.52	0.651
739.70	0.723
739.88	0.732
740.06	0.760
740.24	0.773
740.42	0.730
740.59	0.675
740.77	0.722
740.95	0.714
741.13	0.736
741.31	0.700
741.49	0.741
741.66	0.668
741.84	0.697
742.02	0.684
742.20	0.659
742.38	0.700
742.56	0.721
742.73	0.683
742.91	0.667
743.09	0.644
743.27	0.669
743.45	0.653
743.63	0.655
743.80	0.648
743.98	0.675
744.16	0.655
744.34	0.684
744.52	0.614
744.69	0.635
744.87	0.655
745.05	0.701
745.23	0.726
745.41	0.729
745.59	0.786
745.76	0.783
745.94	0.706
746.12	0.753
746.30	0.714
746.47	0.820
746.65	0.811
746.83	0.800
747.01	0.734
747.19	0.715
747.36	0.739
747.54	0.699
747.72	0.714
747.90	0.801
748.08	0.803
748.25	0.808
748.43	0.739
748.61	0.741
748.79	0.776
748.96	0.799
749.14	0.732
749.32	0.720
749.50	0.723
749.68	0.707
749.85	0.703
750.03	0.661
750.21	0.674
750.39	0.688
750.56	0.628
750.74	0.573
750.92	0.567
751.10	0.658
751.27	0.651
751.45	0.681
751.63	0.669
751.81	0.610
751.98	0.623
752.16	0.597
752.34	0.617
752.51	0.613
752.69	0.637
752.87	0.642
753.05	0.602
753.22	0.611
753.40	0.604
753.58	0.633
753.76	0.677
753.93	0.664
754.11	0.650
754.29	0.657
754.46	0.710
754.64	0.641
754.82	0.672
755.00	0.689
755.17	0.720
755.35	0.722
755.53	0.676
755.70	0.645
755.88	0.623
756.06	0.680
756.24	0.639
756.41	0.610
756.59	0.701
756.77	0.662
756.94	0.594
757.12	0.533
757.30	0.520
757.47	0.581
757.65	0.545
757.83	0.623
758.01	0.588
758.18	0.622
758.36	0.652
758.54	0.594
758.71	0.627
758.89	0.697
759.07	0.752
759.24	0.699
759.42	0.665
759.60	0.664
759.77	0.622
759.95	0.642
760.13	0.668
760.30	0.693
760.48	0.720
760.66	0.706
760.83	0.702
761.01	0.710
761.19	0.781
761.36	0.820
761.54	0.887
761.72	0.849
761.89	0.868
762.07	0.762
762.24	0.730
762.42	0.751
762.60	0.707
762.77	0.666
762.95	0.621
763.13	0.624
763.30	0.637
763.48	0.607
763.66	0.695
763.83	0.705
764.01	0.762
764.18	0.754
764.36	0.750
764.54	0.780
764.71	0.832
764.89	0.866
765.07	0.872
765.24	0.800
765.42	0.800
765.59	0.759
765.77	0.742
765.95	0.749
766.12	0.754
766.30	0.734
766.47	0.714
766.65	0.715
766.83	0.712
767.00	0.695
767.18	0.737
767.35	0.731
767.53	0.753
767.71	0.716
767.88	0.696
768.06	0.665
768.23	0.648
768.41	0.657
768.59	0.643
768.76	0.606
768.94	0.633
769.11	0.653
769.29	0.683
769.46	0.657
769.64	0.712
769.82	0.714
769.99	0.769
770.17	0.787
770.34	0.815
770.52	0.821
770.69	0.834
770.87	0.770
771.05	0.692
771.22	0.675
771.40	0.652
771.57	0.610
771.75	0.581
771.92	0.544
772.10	0.575
772.27	0.566
772.45	0.560
772.63	0.513
772.80	0.556
772.98	0.573
773.15	0.574
773.33	0.556
773.50	0.584
773.68	0.663
773.85	0.721
774.03	0.681
774.20	0.672
774.38	0.672
774.55	0.708
774.73	0.674
774.91	0.679
775.08	0.663
775.26	0.666
775.43	0.652
775.61	0.657
775.78	0.641
775.96	0.668
776.13	0.658
776.31	0.634
776.48	0.619
776.66	0.631
776.83	0.685
777.01	0.661
777.18	0.639
777.36	0.592
777.53	0.564
777.71	0.543
777.88	0.468
778.06	0.524
778.23	0.493
778.41	0.564
778.58	0.616
778.76	0.631
778.93	0.624
779.11	0.642
779.28	0.654
779.46	0.615
779.63	0.677
779.80	0.786
779.98	0.730
780.15	0.734
780.33	0.694
780.50	0.733
780.68	0.693
780.85	0.766
781.03	0.831
781.20	0.855
781.38	0.871
781.55	0.856
781.73	0.795
781.90	0.782
782.08	0.856
782.25	0.840
782.42	0.689
782.60	0.646
782.77	0.625
782.95	0.716
783.12	0.726
783.30	0.770
783.47	0.682
783.65	0.717
783.82	0.711
783.99	0.650
784.17	0.674
784.34	0.759
784.52	0.769
784.69	0.718
784.87	0.578
785.04	0.507
785.21	0.444
785.39	0.494
785.56	0.460
785.74	0.528
785.91	0.597
786.08	0.661
786.26	0.619
786.43	0.625
786.61	0.686
786.78	0.718
786.96	0.826
787.13	0.777
787.30	0.779
787.48	0.814
787.65	0.786
787.83	0.686
788.00	0.609
788.17	0.669
788.35	0.654
788.52	0.640
788.70	0.653
788.87	0.597
789.04	0.668
789.22	0.601
789.39	0.595
789.56	0.547
789.74	0.663
789.91	0.687
790.09	0.715
790.26	0.738
790.43	0.748
790.61	0.705
790.78	0.703
790.95	0.748
791.13	0.843
791.30	0.846
791.47	0.971
791.65	0.938
791.82	0.880
792.00	0.767
792.17	0.792
792.34	0.742
792.52	0.783
792.69	0.807
792.86	0.678
793.04	0.635
793.21	0.624
793.38	0.530
793.56	0.496
793.73	0.564
793.90	0.603
794.08	0.599
794.25	0.658
794.42	0.618
794.60	0.577
794.77	0.668
794.94	0.758
795.12	0.731
795.29	0.733
795.46	0.749
795.64	0.703
795.81	0.702
795.98	0.753
796.16	0.766
796.33	0.807
796.50	0.896
796.68	0.858
796.85	0.803
797.02	0.878
797.19	0.959
797.37	0.938
797.54	0.971
797.71	0.968
797.89	0.900
798.06	0.907
798.23	0.886
798.41	0.802
798.58	0.911
798.75	0.840
798.92	0.736
799.10	0.671
799.27	0.695
799.44	0.653
799.62	0.582
799.79	0.603
799.96	0.615
800.13	0.622
800.31	0.721
800.48	0.763
800.65	0.847
800.82	1.011
801.00	1.000
801.17	1.008
801.34	1.093
801.52	1.192
801.69	1.156
801.86	1.052
802.03	1.110
802.21	1.026
802.38	1.005
802.55	0.957
802.72	0.877
802.90	0.833
803.07	0.820
803.24	0.755
803.41	0.777
803.59	0.766
803.76	0.858
803.93	0.793
804.10	0.799
804.27	0.686
804.45	0.697
804.62	0.647
804.79	0.732
804.96	0.781
805.14	0.795
805.31	0.780
805.48	0.817
805.65	0.833
805.82	0.859
806.00	0.789
806.17	0.803
806.34	0.765
806.51	0.776
806.69	0.745
806.86	0.699
807.03	0.670
807.20	0.698
807.37	0.739
807.55	0.644
807.72	0.627
807.89	0.669
808.06	0.670
808.23	0.755
808.41	0.786
808.58	0.882
808.75	0.845
808.92	0.780
809.09	0.834
809.26	0.838
809.44	0.862
809.61	0.813
809.78	0.882
809.95	0.918
810.12	0.960
810.30	1.001
810.47	0.891
810.64	1.016
810.81	1.200
810.98	1.195
811.15	1.108
811.33	1.192
811.50	1.239
811.67	1.178
811.84	1.141
812.01	1.086
812.18	0.980
812.35	0.930
812.53	0.865
812.70	0.758
812.87	0.577
813.04	0.548
813.21	0.496
813.38	0.519
813.55	0.565
813.73	0.624
813.90	0.700
814.07	0.746
814.24	0.757
814.41	0.831
814.58	0.806
814.75	0.825
814.93	0.879
815.10	0.699
815.27	0.686
815.44	0.672
815.61	0.619
815.78	0.525
815.95	0.547
816.12	0.629
816.29	0.618
816.47	0.646
816.64	0.693
816.81	0.709
816.98	1.018
817.15	0.963
817.32	0.944
817.49	0.949
817.66	0.988
817.83	0.904
818.00	0.903
818.18	0.817
818.35	0.909
818.52	0.852
818.69	0.979
818.86	0.755
819.03	0.753
819.20	0.851
819.37	0.885
819.54	0.819
819.71	0.836
819.88	0.792
820.05	0.739
820.23	0.634
820.40	0.724
820.57	0.579
820.74	0.708
820.91	0.778
821.08	0.685
821.25	0.614
821.42	0.662
821.59	0.775
821.76	0.820
821.93	0.917
822.10	0.953
822.27	0.917
822.44	0.971
822.61	0.995
822.78	0.897
822.95	0.894
823.12	0.951
823.29	0.969
823.47	0.941
823.64	0.955
823.81	1.035
823.98	1.017
824.15	1.029
824.32	0.914
824.49	0.844
824.66	0.966
824.83	0.950
825.00	1.053
825.17	0.966
825.34	0.990
825.51	0.921
825.68	0.767
825.85	0.762
826.02	0.830
826.19	0.949
826.36	0.855
826.53	0.845
826.70	0.950
826.87	0.918
827.04	0.836
827.21	0.778
827.38	0.891
827.55	0.925
827.72	0.926
827.89	0.800
828.06	0.700
828.23	0.873
828.40	0.852
828.57	0.654
828.74	0.637
828.91	0.814
829.08	0.803
829.25	0.642
829.42	0.639
829.59	0.647
829.76	0.679
829.93	0.865
830.10	0.861
830.27	0.980
830.44	1.239
830.60	1.085
830.77	0.982
830.94	1.174
831.11	1.282
831.28	1.277
831.45	1.281
831.62	1.355
831.79	1.223
831.96	1.171
832.13	0.982
832.30	0.824
832.47	1.040
832.64	1.082
832.81	1.002
832.98	0.944
833.15	0.946
833.32	0.827
833.49	0.649
833.65	0.797
833.82	0.772
833.99	0.906
834.16	0.996
834.33	0.802
834.50	0.885
834.67	0.919
834.84	1.005
835.01	0.921
835.18	1.010
835.35	1.248
835.52	1.179
835.69	1.127
835.85	1.088
836.02	1.060
836.19	1.093
836.36	0.975
836.53	0.938
836.70	0.824
836.87	0.901
837.04	0.984
837.21	0.918
837.38	0.906
837.54	1.029
837.71	1.014
837.88	0.980
838.05	1.068
838.22	1.113
838.39	1.078
838.56	1.014
838.73	1.057
838.89	1.002
839.06	1.139
839.23	1.207
839.40	1.074
839.57	1.033
839.74	1.008
839.91	0.926
840.08	0.869
840.24	0.899
840.41	0.942
840.58	0.904
840.75	1.152
840.92	1.010
841.09	0.896
841.26	1.048
841.42	1.279
841.59	1.453
841.76	1.376
841.93	1.492
842.10	1.567
842.27	1.804
842.43	2.021
842.60	1.743
842.77	1.907
842.94	1.865
843.11	1.816
843.28	1.756
843.44	1.630
843.61	1.690
843.78	1.623
843.95	1.430
844.12	1.344
844.28	1.134
844.45	1.332
844.62	1.180
844.79	1.207
844.96	1.224
845.13	1.100
845.29	1.011
845.46	0.933
845.63	1.024
845.80	1.036
845.97	0.881
846.13	0.957
846.30	0.797
846.47	0.687
846.64	0.761
846.81	0.743
846.97	0.770
847.14	0.922
847.31	1.232
847.48	1.068
847.64	1.180
847.81	1.265
847.98	1.372
848.15	1.520
848.32	1.602
848.48	1.572
848.65	1.770
848.82	1.843
848.99	1.624
849.15	1.361
849.32	1.628
849.49	1.582
849.66	1.555
849.82	1.437
849.99	1.248
850.16	1.094
850.33	1.080
850.49	0.912
850.66	0.814
850.83	0.823
851.00	0.795
851.16	0.680
851.33	0.575
851.50	0.550
851.67	0.462
851.83	0.548
852.00	0.756
852.17	0.596
852.34	0.660
852.50	0.522
852.67	0.697
852.84	0.716
853.01	0.828
853.17	0.804
853.34	0.897
853.51	0.927
853.67	0.818
853.84	0.877
854.01	0.979
854.18	0.860
854.34	1.051
854.51	1.060
854.68	1.258
854.84	1.279
855.01	1.172
855.18	1.119
855.34	0.991
855.51	0.990
855.68	1.060
855.85	1.115
856.01	1.144
856.18	1.211
856.35	1.226
856.51	1.039
856.68	0.852
856.85	1.126
857.01	1.208
857.18	1.564
857.35	1.639
857.51	1.403
857.68	1.152
857.85	1.151
858.01	0.939
858.18	0.770
858.35	0.870
858.51	0.800
858.68	0.852
858.85	0.741
859.01	0.648
859.18	0.697
859.35	0.803
859.51	0.942
859.68	1.054
859.85	1.060
860.01	1.173
860.18	1.252
860.35	1.255
860.51	1.184
860.68	1.069
860.84	1.012
861.01	0.991
861.18	1.075
861.34	1.247
861.51	1.144
861.68	0.933
861.84	0.958
862.01	0.726
862.18	0.881
862.34	0.706
862.51	0.892
862.67	0.824
862.84	0.665
863.01	0.441
863.17	0.475
863.34	0.416
863.50	0.815
863.67	0.686
863.84	0.947
864.00	0.872
864.17	1.069
864.33	1.159
864.50	1.068
864.67	1.171
864.83	1.227
865.00	1.074
865.16	0.873
865.33	0.627
865.50	0.656
865.66	0.563
865.83	0.600
865.99	0.449
866.16	0.391
866.33	0.439
866.49	0.589
866.66	0.511
866.82	0.580
866.99	0.688
867.15	0.880
867.32	1.030
867.49	1.148
867.65	0.908
867.82	0.792
867.98	0.689
868.15	0.689
868.31	0.511
868.48	0.634
868.64	0.581
868.81	0.690
868.98	0.718
869.14	0.824
869.31	0.531
869.47	0.773
869.64	0.881
869.80	1.111
869.97	1.125
870.13	1.057
870.30	1.066
870.46	1.029
870.63	1.114
870.79	1.040
870.96	0.889
871.12	1.026
871.29	1.019
871.46	0.874
871.62	0.875
871.79	1.041
871.95	1.203
872.12	1.526
872.28	1.654
872.45	1.658
872.61	1.702
872.78	1.661
872.94	1.679
873.11	1.557
873.27	1.784
873.44	1.564
873.60	1.539
873.77	1.436
873.93	1.212
874.10	1.301
874.26	1.309
874.43	1.175
874.59	1.088
874.76	1.052
874.92	1.328
875.09	1.343
875.25	1.325
875.41	1.373
875.58	1.397
875.74	1.137
875.91	0.840
876.07	0.702
876.24	0.784
876.40	0.836
876.57	0.909
876.73	0.823
876.90	0.805
877.06	1.004
877.23	0.920
877.39	0.953
877.56	1.214
877.72	1.448
877.88	1.556
878.05	1.526
878.21	1.527
878.38	1.374
878.54	1.069
878.71	1.002
878.87	0.886
879.04	0.741
879.20	0.793
879.36	0.673
879.53	0.686
879.69	0.632
879.86	0.766
880.02	1.545
880.19	0.908
880.35	1.933
880.51	0.815
880.68	2.073
>>>>>End Processed Spectral Data<<<<<
