# Supplementary material for: Structure and pigment make the eyed elater’s eyespots black
Source: PeerJ. 2020 Jan 13;8:e8161. doi: 10.7717/peerj.8161 (PMC6964691; doi:10.7717/peerj.8161)
Supplement: Supplemental Information 3 — 42 text files with reflectance spectra and 1 R script text file [file peerj-08-8161-s003.zip › direction/45_light_coming_from_posteriorad_black_VTEC000005065_2.txt]

SpectraSuite Data File
++++++++++++++++++++++++++++++++++++
Date: Sun Sep 01 16:59:41 EDT 2019
User: Paul
Dark Spectrum Present: Yes
Reference Spectrum Present: Yes
Number of Sampled Component Spectra: 1
Spectrometers: USB4C01401
Integration Time (usec): 40000 (USB4C01401)
Spectra Averaged: 5 (USB4C01401)
Boxcar Smoothing: 5 (USB4C01401)
Correct for Electrical Dark: No (USB4C01401)
Strobe/Lamp Enabled: No (USB4C01401)
Correct for Detector Non-linearity: No (USB4C01401)
Correct for Stray Light: No (USB4C01401)
Number of Pixels in Processed Spectrum: 3648
>>>>>Begin Processed Spectral Data<<<<<
179.04	485.000
179.26	485.000
179.47	485.000
179.69	84.615
179.90	-9.677
180.12	530.851
180.33	1263.333
180.55	-328.571
180.76	-169.048
180.98	-107.353
181.19	-74.453
181.41	-27.624
181.62	21.935
181.84	206.250
182.05	13.714
182.27	4.000
182.48	8.636
182.70	13.454
182.91	8.142
183.13	6.045
183.34	8.303
183.56	7.215
183.77	6.552
183.99	6.393
184.20	5.765
184.41	6.244
184.63	3.885
184.84	7.050
185.06	5.272
185.27	6.598
185.49	6.826
185.70	5.905
185.92	6.437
186.13	4.149
186.35	1.420
186.56	1.840
186.78	1.312
186.99	2.080
187.21	-0.316
187.42	-0.374
187.64	-0.117
187.85	-0.555
188.06	-0.812
188.28	0.910
188.49	1.009
188.71	2.869
188.92	0.699
189.14	2.821
189.35	4.375
189.57	4.164
189.78	1.824
190.00	-0.258
190.21	0.037
190.42	0.309
190.64	-1.447
190.85	-1.370
191.07	-0.395
191.28	0.304
191.50	-0.751
191.71	-1.546
191.93	-3.370
192.14	-1.127
192.36	2.220
192.57	0.597
192.78	0.019
193.00	1.009
193.21	3.794
193.43	3.115
193.64	2.803
193.86	2.950
194.07	3.096
194.28	4.227
194.50	4.885
194.71	4.541
194.93	4.201
195.14	5.958
195.36	5.177
195.57	3.889
195.78	3.903
196.00	4.085
196.21	3.125
196.43	2.585
196.64	2.920
196.86	2.722
197.07	2.516
197.28	5.326
197.50	4.545
197.71	4.982
197.93	3.035
198.14	3.642
198.36	1.778
198.57	2.071
198.78	0.573
199.00	0.666
199.21	-0.883
199.43	-0.891
199.64	-2.025
199.85	-3.042
200.07	-3.661
200.28	-1.850
200.50	-3.157
200.71	-2.638
200.92	-2.533
201.14	-1.418
201.35	-0.213
201.57	1.046
201.78	-0.380
201.99	0.877
202.21	1.196
202.42	2.327
202.64	2.554
202.85	3.734
203.06	5.708
203.28	6.522
203.49	7.720
203.71	6.682
203.92	7.258
204.13	8.188
204.35	7.838
204.56	8.333
204.78	6.400
204.99	5.246
205.20	5.054
205.42	3.076
205.63	3.530
205.85	2.484
206.06	2.394
206.27	-0.633
206.49	-0.384
206.70	-1.014
206.91	-2.571
207.13	-2.114
207.34	-2.617
207.56	-1.891
207.77	-0.483
207.98	-2.735
208.20	-3.625
208.41	-4.847
208.62	-3.024
208.84	-5.180
209.05	-5.374
209.27	-3.797
209.48	-1.683
209.69	2.098
209.91	1.439
210.12	1.292
210.33	3.610
210.55	5.499
210.76	5.759
210.97	6.160
211.19	6.919
211.40	7.353
211.61	6.914
211.83	6.435
212.04	4.136
212.26	2.724
212.47	1.459
212.68	1.032
212.90	0.052
213.11	0.984
213.32	0.654
213.54	0.550
213.75	0.662
213.96	1.331
214.18	1.043
214.39	1.271
214.60	1.598
214.82	-0.073
215.03	-0.344
215.24	-0.505
215.46	-0.406
215.67	-1.267
215.88	-1.374
216.10	-1.882
216.31	-2.139
216.52	-1.461
216.74	-1.005
216.95	0.125
217.16	1.904
217.38	1.387
217.59	2.102
217.80	1.853
218.02	3.174
218.23	3.167
218.44	3.779
218.66	3.346
218.87	2.502
219.08	1.771
219.30	1.002
219.51	1.417
219.72	1.410
219.94	1.298
220.15	1.196
220.36	0.880
220.58	1.109
220.79	0.681
221.00	0.514
221.22	1.028
221.43	1.464
221.64	1.527
221.85	1.225
222.07	1.196
222.28	0.985
222.49	0.941
222.71	0.842
222.92	0.899
223.13	0.642
223.35	0.857
223.56	0.636
223.77	0.341
223.99	0.520
224.20	0.489
224.41	0.513
224.62	0.523
224.84	0.601
225.05	0.347
225.26	0.164
225.48	0.272
225.69	0.269
225.90	0.188
226.11	0.288
226.33	0.204
226.54	0.344
226.75	0.369
226.97	0.205
227.18	0.233
227.39	0.475
227.60	0.574
227.82	0.627
228.03	0.548
228.24	0.554
228.46	0.458
228.67	0.527
228.88	0.389
229.09	0.315
229.31	0.477
229.52	0.436
229.73	0.398
229.95	0.282
230.16	0.262
230.37	0.278
230.58	0.265
230.80	0.304
231.01	0.190
231.22	0.302
231.43	0.368
231.65	0.357
231.86	0.293
232.07	0.275
232.28	0.286
232.50	0.236
232.71	0.192
232.92	0.190
233.14	0.183
233.35	0.296
233.56	0.300
233.77	0.248
233.99	0.193
234.20	0.285
234.41	0.291
234.62	0.315
234.84	0.345
235.05	0.373
235.26	0.435
235.47	0.480
235.69	0.403
235.90	0.347
236.11	0.353
236.32	0.357
236.53	0.311
236.75	0.344
236.96	0.311
237.17	0.324
237.38	0.326
237.60	0.297
237.81	0.246
238.02	0.266
238.23	0.232
238.45	0.254
238.66	0.277
238.87	0.253
239.08	0.215
239.30	0.232
239.51	0.213
239.72	0.230
239.93	0.204
240.14	0.232
240.36	0.241
240.57	0.261
240.78	0.248
240.99	0.246
241.21	0.279
241.42	0.302
241.63	0.318
241.84	0.318
242.05	0.306
242.27	0.299
242.48	0.245
242.69	0.237
242.90	0.218
243.11	0.209
243.33	0.180
243.54	0.148
243.75	0.119
243.96	0.128
244.18	0.128
244.39	0.138
244.60	0.147
244.81	0.183
245.02	0.167
245.24	0.190
245.45	0.168
245.66	0.177
245.87	0.197
246.08	0.215
246.30	0.225
246.51	0.242
246.72	0.231
246.93	0.242
247.14	0.243
247.35	0.231
247.57	0.226
247.78	0.238
247.99	0.251
248.20	0.253
248.41	0.254
248.63	0.230
248.84	0.228
249.05	0.222
249.26	0.225
249.47	0.216
249.68	0.228
249.90	0.250
250.11	0.263
250.32	0.257
250.53	0.236
250.74	0.223
250.96	0.241
251.17	0.241
251.38	0.257
251.59	0.239
251.80	0.240
252.01	0.238
252.23	0.212
252.44	0.193
252.65	0.195
252.86	0.221
253.07	0.228
253.28	0.222
253.50	0.220
253.71	0.201
253.92	0.210
254.13	0.214
254.34	0.217
254.55	0.231
254.76	0.263
254.98	0.248
255.19	0.235
255.40	0.225
255.61	0.240
255.82	0.223
256.03	0.234
256.25	0.231
256.46	0.245
256.67	0.242
256.88	0.221
257.09	0.202
257.30	0.217
257.51	0.234
257.73	0.255
257.94	0.234
258.15	0.244
258.36	0.240
258.57	0.235
258.78	0.220
258.99	0.236
259.20	0.264
259.42	0.263
259.63	0.260
259.84	0.239
260.05	0.218
260.26	0.232
260.47	0.240
260.68	0.234
260.90	0.234
261.11	0.235
261.32	0.238
261.53	0.237
261.74	0.249
261.95	0.249
262.16	0.258
262.37	0.264
262.58	0.252
262.80	0.238
263.01	0.234
263.22	0.232
263.43	0.235
263.64	0.222
263.85	0.215
264.06	0.201
264.27	0.208
264.48	0.215
264.70	0.229
264.91	0.230
265.12	0.233
265.33	0.230
265.54	0.245
265.75	0.239
265.96	0.248
266.17	0.246
266.38	0.269
266.59	0.264
266.81	0.232
267.02	0.212
267.23	0.205
267.44	0.215
267.65	0.225
267.86	0.224
268.07	0.234
268.28	0.213
268.49	0.217
268.70	0.205
268.91	0.198
269.13	0.226
269.34	0.230
269.55	0.224
269.76	0.216
269.97	0.203
270.18	0.219
270.39	0.210
270.60	0.217
270.81	0.215
271.02	0.210
271.23	0.211
271.44	0.206
271.65	0.202
271.87	0.200
272.08	0.200
272.29	0.223
272.50	0.204
272.71	0.207
272.92	0.209
273.13	0.203
273.34	0.204
273.55	0.224
273.76	0.214
273.97	0.227
274.18	0.238
274.39	0.232
274.60	0.223
274.81	0.215
275.02	0.213
275.24	0.213
275.45	0.211
275.66	0.199
275.87	0.192
276.08	0.198
276.29	0.181
276.50	0.173
276.71	0.177
276.92	0.170
277.13	0.170
277.34	0.169
277.55	0.164
277.76	0.160
277.97	0.174
278.18	0.165
278.39	0.172
278.60	0.176
278.81	0.183
279.02	0.192
279.23	0.203
279.44	0.209
279.65	0.214
279.86	0.225
280.08	0.227
280.29	0.219
280.50	0.230
280.71	0.225
280.92	0.229
281.13	0.222
281.34	0.210
281.55	0.200
281.76	0.205
281.97	0.197
282.18	0.192
282.39	0.192
282.60	0.201
282.81	0.195
283.02	0.197
283.23	0.208
283.44	0.218
283.65	0.239
283.86	0.237
284.07	0.234
284.28	0.245
284.49	0.250
284.70	0.257
284.91	0.262
285.12	0.259
285.33	0.249
285.54	0.240
285.75	0.244
285.96	0.234
286.17	0.250
286.38	0.240
286.59	0.232
286.80	0.217
287.01	0.226
287.22	0.233
287.43	0.234
287.64	0.249
287.85	0.253
288.06	0.248
288.27	0.251
288.48	0.230
288.69	0.239
288.90	0.248
289.11	0.256
289.32	0.249
289.53	0.232
289.74	0.224
289.95	0.222
290.16	0.215
290.37	0.211
290.58	0.204
290.79	0.215
291.00	0.219
291.21	0.220
291.42	0.216
291.63	0.218
291.83	0.220
292.04	0.223
292.25	0.215
292.46	0.221
292.67	0.213
292.88	0.217
293.09	0.219
293.30	0.211
293.51	0.204
293.72	0.196
293.93	0.189
294.14	0.185
294.35	0.193
294.56	0.200
294.77	0.190
294.98	0.203
295.19	0.199
295.40	0.199
295.61	0.205
295.82	0.208
296.03	0.223
296.24	0.232
296.45	0.229
296.66	0.231
296.86	0.226
297.07	0.243
297.28	0.234
297.49	0.241
297.70	0.250
297.91	0.253
298.12	0.258
298.33	0.252
298.54	0.242
298.75	0.245
298.96	0.241
299.17	0.251
299.38	0.250
299.59	0.256
299.80	0.251
300.00	0.246
300.21	0.241
300.42	0.230
300.63	0.233
300.84	0.239
301.05	0.244
301.26	0.246
301.47	0.244
301.68	0.238
301.89	0.234
302.10	0.236
302.31	0.224
302.52	0.229
302.72	0.234
302.93	0.236
303.14	0.238
303.35	0.242
303.56	0.237
303.77	0.235
303.98	0.229
304.19	0.241
304.40	0.245
304.61	0.254
304.82	0.252
305.02	0.256
305.23	0.249
305.44	0.247
305.65	0.250
305.86	0.252
306.07	0.246
306.28	0.252
306.49	0.237
306.70	0.232
306.91	0.231
307.11	0.240
307.32	0.241
307.53	0.251
307.74	0.252
307.95	0.239
308.16	0.241
308.37	0.244
308.58	0.246
308.79	0.257
308.99	0.253
309.20	0.244
309.41	0.239
309.62	0.234
309.83	0.232
310.04	0.233
310.25	0.242
310.46	0.240
310.66	0.242
310.87	0.236
311.08	0.239
311.29	0.245
311.50	0.248
311.71	0.240
311.92	0.235
312.12	0.223
312.33	0.221
312.54	0.224
312.75	0.229
312.96	0.222
313.17	0.224
313.38	0.219
313.59	0.212
313.79	0.220
314.00	0.225
314.21	0.236
314.42	0.241
314.63	0.235
314.84	0.230
315.04	0.224
315.25	0.227
315.46	0.222
315.67	0.218
315.88	0.220
316.09	0.221
316.30	0.221
316.50	0.221
316.71	0.227
316.92	0.235
317.13	0.245
317.34	0.254
317.55	0.258
317.75	0.262
317.96	0.267
318.17	0.274
318.38	0.270
318.59	0.270
318.80	0.269
319.00	0.267
319.21	0.265
319.42	0.262
319.63	0.260
319.84	0.266
320.05	0.270
320.25	0.262
320.46	0.267
320.67	0.263
320.88	0.266
321.09	0.264
321.29	0.263
321.50	0.253
321.71	0.248
321.92	0.245
322.13	0.230
322.34	0.227
322.54	0.235
322.75	0.226
322.96	0.233
323.17	0.228
323.38	0.228
323.58	0.221
323.79	0.234
324.00	0.230
324.21	0.226
324.42	0.230
324.62	0.236
324.83	0.228
325.04	0.234
325.25	0.238
325.46	0.244
325.66	0.244
325.87	0.254
326.08	0.253
326.29	0.254
326.50	0.262
326.70	0.266
326.91	0.259
327.12	0.265
327.33	0.258
327.53	0.253
327.74	0.249
327.95	0.243
328.16	0.244
328.37	0.237
328.57	0.241
328.78	0.241
328.99	0.244
329.20	0.249
329.41	0.247
329.61	0.261
329.82	0.261
330.03	0.256
330.24	0.259
330.44	0.261
330.65	0.263
330.86	0.267
331.07	0.261
331.27	0.260
331.48	0.262
331.69	0.267
331.90	0.262
332.10	0.267
332.31	0.268
332.52	0.280
332.73	0.283
332.93	0.287
333.14	0.292
333.35	0.290
333.56	0.285
333.76	0.272
333.97	0.265
334.18	0.263
334.39	0.263
334.59	0.268
334.80	0.264
335.01	0.253
335.22	0.253
335.42	0.248
335.63	0.244
335.84	0.247
336.05	0.254
336.25	0.249
336.46	0.250
336.67	0.240
336.88	0.232
337.08	0.226
337.29	0.224
337.50	0.221
337.71	0.219
337.91	0.233
338.12	0.228
338.33	0.225
338.53	0.238
338.74	0.228
338.95	0.233
339.16	0.239
339.36	0.241
339.57	0.250
339.78	0.251
339.98	0.255
340.19	0.250
340.40	0.251
340.61	0.239
340.81	0.232
341.02	0.241
341.23	0.237
341.43	0.242
341.64	0.242
341.85	0.237
342.06	0.239
342.26	0.236
342.47	0.230
342.68	0.233
342.88	0.245
343.09	0.246
343.30	0.246
343.51	0.256
343.71	0.247
343.92	0.259
344.13	0.259
344.33	0.271
344.54	0.267
344.75	0.277
344.95	0.287
345.16	0.298
345.37	0.297
345.57	0.294
345.78	0.293
345.99	0.291
346.19	0.283
346.40	0.292
346.61	0.284
346.82	0.294
347.02	0.292
347.23	0.289
347.44	0.289
347.64	0.292
347.85	0.295
348.06	0.295
348.26	0.299
348.47	0.298
348.68	0.290
348.88	0.283
349.09	0.273
349.30	0.273
349.50	0.270
349.71	0.266
349.92	0.268
350.12	0.265
350.33	0.264
350.54	0.269
350.74	0.268
350.95	0.272
351.16	0.276
351.36	0.282
351.57	0.280
351.77	0.278
351.98	0.275
352.19	0.277
352.39	0.276
352.60	0.281
352.81	0.278
353.01	0.281
353.22	0.282
353.43	0.276
353.63	0.265
353.84	0.256
354.05	0.262
354.25	0.258
354.46	0.258
354.67	0.273
354.87	0.281
355.08	0.285
355.28	0.277
355.49	0.267
355.70	0.271
355.90	0.275
356.11	0.289
356.32	0.282
356.52	0.287
356.73	0.270
356.93	0.264
357.14	0.258
357.35	0.252
357.55	0.246
357.76	0.253
357.97	0.259
358.17	0.268
358.38	0.263
358.58	0.261
358.79	0.269
359.00	0.275
359.20	0.252
359.41	0.247
359.61	0.234
359.82	0.243
360.03	0.243
360.23	0.233
360.44	0.230
360.64	0.238
360.85	0.229
361.06	0.226
361.26	0.233
361.47	0.243
361.67	0.242
361.88	0.256
362.09	0.253
362.29	0.239
362.50	0.243
362.70	0.236
362.91	0.223
363.12	0.238
363.32	0.234
363.53	0.224
363.73	0.230
363.94	0.240
364.15	0.246
364.35	0.250
364.56	0.270
364.76	0.270
364.97	0.279
365.17	0.279
365.38	0.274
365.59	0.275
365.79	0.285
366.00	0.277
366.20	0.270
366.41	0.275
366.61	0.275
366.82	0.267
367.03	0.282
367.23	0.269
367.44	0.273
367.64	0.275
367.85	0.272
368.05	0.283
368.26	0.283
368.47	0.279
368.67	0.270
368.88	0.263
369.08	0.279
369.29	0.282
369.49	0.291
369.70	0.292
369.90	0.286
370.11	0.294
370.31	0.284
370.52	0.293
370.73	0.302
370.93	0.299
371.14	0.305
371.34	0.289
371.55	0.275
371.75	0.282
371.96	0.279
372.16	0.292
372.37	0.285
372.57	0.272
372.78	0.271
372.99	0.266
373.19	0.265
373.40	0.266
373.60	0.265
373.81	0.262
374.01	0.265
374.22	0.259
374.42	0.257
374.63	0.255
374.83	0.262
375.04	0.265
375.24	0.271
375.45	0.277
375.65	0.275
375.86	0.276
376.06	0.283
376.27	0.274
376.47	0.284
376.68	0.288
376.88	0.295
377.09	0.301
377.29	0.293
377.50	0.280
377.70	0.277
377.91	0.282
378.11	0.277
378.32	0.273
378.52	0.273
378.73	0.278
378.93	0.273
379.14	0.276
379.34	0.276
379.55	0.277
379.75	0.287
379.96	0.297
380.16	0.295
380.37	0.306
380.57	0.324
380.78	0.314
380.98	0.313
381.19	0.318
381.39	0.315
381.60	0.315
381.80	0.311
382.01	0.308
382.21	0.294
382.42	0.297
382.62	0.279
382.83	0.257
383.03	0.272
383.24	0.264
383.44	0.255
383.65	0.245
383.85	0.236
384.06	0.226
384.26	0.217
384.47	0.217
384.67	0.211
384.87	0.240
385.08	0.239
385.28	0.244
385.49	0.245
385.69	0.249
385.90	0.263
386.10	0.270
386.31	0.282
386.51	0.296
386.72	0.306
386.92	0.303
387.13	0.287
387.33	0.293
387.53	0.286
387.74	0.295
387.94	0.289
388.15	0.288
388.35	0.296
388.56	0.284
388.76	0.276
388.97	0.273
389.17	0.278
389.37	0.284
389.58	0.293
389.78	0.301
389.99	0.286
390.19	0.284
390.40	0.275
390.60	0.264
390.80	0.280
391.01	0.282
391.21	0.287
391.42	0.283
391.62	0.287
391.83	0.299
392.03	0.287
392.23	0.297
392.44	0.301
392.64	0.309
392.85	0.317
393.05	0.315
393.26	0.319
393.46	0.311
393.66	0.310
393.87	0.298
394.07	0.283
394.28	0.282
394.48	0.284
394.68	0.286
394.89	0.267
395.09	0.265
395.30	0.278
395.50	0.283
395.70	0.292
395.91	0.310
396.11	0.303
396.32	0.305
396.52	0.297
396.72	0.292
396.93	0.297
397.13	0.309
397.34	0.305
397.54	0.291
397.74	0.288
397.95	0.282
398.15	0.273
398.36	0.304
398.56	0.309
398.76	0.324
398.97	0.323
399.17	0.305
399.37	0.304
399.58	0.295
399.78	0.302
399.99	0.302
400.19	0.309
400.39	0.302
400.60	0.295
400.80	0.284
401.00	0.287
401.21	0.283
401.41	0.288
401.62	0.293
401.82	0.302
402.02	0.311
402.23	0.302
402.43	0.303
402.63	0.316
402.84	0.301
403.04	0.296
403.24	0.288
403.45	0.287
403.65	0.297
403.86	0.300
404.06	0.309
404.26	0.290
404.47	0.303
404.67	0.297
404.87	0.287
405.08	0.301
405.28	0.309
405.48	0.312
405.69	0.323
405.89	0.330
406.09	0.325
406.30	0.324
406.50	0.329
406.70	0.323
406.91	0.326
407.11	0.304
407.31	0.293
407.52	0.290
407.72	0.293
407.92	0.299
408.13	0.297
408.33	0.301
408.53	0.301
408.74	0.302
408.94	0.310
409.14	0.313
409.35	0.342
409.55	0.340
409.75	0.347
409.96	0.345
410.16	0.332
410.36	0.337
410.57	0.328
410.77	0.336
410.97	0.355
411.18	0.365
411.38	0.347
411.58	0.335
411.78	0.342
411.99	0.341
412.19	0.343
412.39	0.348
412.60	0.346
412.80	0.357
413.00	0.357
413.21	0.345
413.41	0.334
413.61	0.330
413.81	0.332
414.02	0.307
414.22	0.296
414.42	0.288
414.63	0.288
414.83	0.273
415.03	0.262
415.23	0.259
415.44	0.267
415.64	0.264
415.84	0.294
416.05	0.281
416.25	0.301
416.45	0.301
416.65	0.316
416.86	0.313
417.06	0.321
417.26	0.327
417.47	0.337
417.67	0.326
417.87	0.330
418.07	0.341
418.28	0.359
418.48	0.359
418.68	0.364
418.88	0.349
419.09	0.352
419.29	0.333
419.49	0.324
419.69	0.303
419.90	0.293
420.10	0.290
420.30	0.263
420.50	0.266
420.71	0.278
420.91	0.284
421.11	0.282
421.31	0.294
421.52	0.323
421.72	0.327
421.92	0.332
422.12	0.347
422.33	0.341
422.53	0.332
422.73	0.322
422.93	0.302
423.14	0.305
423.34	0.293
423.54	0.277
423.74	0.266
423.95	0.274
424.15	0.285
424.35	0.290
424.55	0.295
424.76	0.294
424.96	0.318
425.16	0.327
425.36	0.330
425.56	0.339
425.77	0.353
425.97	0.362
426.17	0.370
426.37	0.353
426.58	0.353
426.78	0.357
426.98	0.378
427.18	0.360
427.38	0.360
427.59	0.359
427.79	0.375
427.99	0.362
428.19	0.356
428.39	0.350
428.60	0.356
428.80	0.332
429.00	0.322
429.20	0.308
429.40	0.311
429.61	0.302
429.81	0.298
430.01	0.288
430.21	0.285
430.41	0.274
430.62	0.264
430.82	0.260
431.02	0.282
431.22	0.282
431.42	0.300
431.63	0.302
431.83	0.320
432.03	0.315
432.23	0.318
432.43	0.324
432.64	0.330
432.84	0.339
433.04	0.348
433.24	0.353
433.44	0.366
433.64	0.369
433.85	0.386
434.05	0.365
434.25	0.379
434.45	0.389
434.65	0.397
434.85	0.400
435.06	0.403
435.26	0.398
435.46	0.387
435.66	0.382
435.86	0.379
436.06	0.364
436.27	0.380
436.47	0.387
436.67	0.412
436.87	0.406
437.07	0.422
437.27	0.413
437.47	0.423
437.68	0.420
437.88	0.420
438.08	0.410
438.28	0.420
438.48	0.425
438.68	0.384
438.89	0.355
439.09	0.352
439.29	0.338
439.49	0.330
439.69	0.298
439.89	0.318
440.09	0.325
440.29	0.305
440.50	0.299
440.70	0.305
440.90	0.319
441.10	0.315
441.30	0.337
441.50	0.329
441.70	0.341
441.90	0.357
442.11	0.336
442.31	0.321
442.51	0.356
442.71	0.354
442.91	0.358
443.11	0.371
443.31	0.372
443.51	0.353
443.72	0.382
443.92	0.393
444.12	0.415
444.32	0.420
444.52	0.448
444.72	0.444
444.92	0.442
445.12	0.420
445.32	0.414
445.53	0.407
445.73	0.399
445.93	0.387
446.13	0.364
446.33	0.356
446.53	0.351
446.73	0.323
446.93	0.292
447.13	0.290
447.33	0.307
447.53	0.310
447.74	0.312
447.94	0.326
448.14	0.338
448.34	0.322
448.54	0.304
448.74	0.320
448.94	0.334
449.14	0.354
449.34	0.342
449.54	0.347
449.74	0.349
449.94	0.385
450.14	0.352
450.35	0.332
450.55	0.341
450.75	0.355
450.95	0.326
451.15	0.310
451.35	0.316
451.55	0.311
451.75	0.283
451.95	0.275
452.15	0.230
452.35	0.259
452.55	0.237
452.75	0.272
452.95	0.257
453.15	0.301
453.35	0.314
453.56	0.308
453.76	0.333
453.96	0.350
454.16	0.335
454.36	0.334
454.56	0.336
454.76	0.346
454.96	0.322
455.16	0.346
455.36	0.326
455.56	0.307
455.76	0.274
455.96	0.289
456.16	0.310
456.36	0.339
456.56	0.362
456.76	0.366
456.96	0.357
457.16	0.343
457.36	0.332
457.56	0.319
457.76	0.321
457.96	0.344
458.16	0.324
458.36	0.313
458.56	0.298
458.76	0.294
458.96	0.289
459.16	0.291
459.36	0.337
459.56	0.342
459.76	0.338
459.96	0.354
460.16	0.365
460.36	0.359
460.56	0.353
460.76	0.335
460.96	0.323
461.16	0.323
461.36	0.332
461.56	0.310
461.76	0.321
461.96	0.334
462.16	0.332
462.36	0.347
462.56	0.371
462.76	0.367
462.96	0.383
463.16	0.404
463.36	0.406
463.56	0.407
463.76	0.402
463.96	0.389
464.16	0.382
464.36	0.376
464.56	0.362
464.76	0.355
464.96	0.362
465.16	0.378
465.36	0.350
465.56	0.355
465.76	0.358
465.96	0.359
466.16	0.352
466.36	0.352
466.56	0.357
466.76	0.353
466.96	0.340
467.16	0.354
467.36	0.332
467.56	0.351
467.76	0.344
467.96	0.336
468.16	0.346
468.36	0.347
468.56	0.356
468.76	0.353
468.96	0.330
469.16	0.322
469.35	0.304
469.55	0.317
469.75	0.302
469.95	0.292
470.15	0.301
470.35	0.291
470.55	0.290
470.75	0.279
470.95	0.276
471.15	0.296
471.35	0.309
471.55	0.308
471.75	0.311
471.95	0.326
472.15	0.335
472.35	0.319
472.54	0.327
472.74	0.331
472.94	0.336
473.14	0.341
473.34	0.353
473.54	0.351
473.74	0.355
473.94	0.342
474.14	0.347
474.34	0.348
474.54	0.349
474.74	0.346
474.94	0.348
475.13	0.344
475.33	0.336
475.53	0.337
475.73	0.330
475.93	0.328
476.13	0.334
476.33	0.323
476.53	0.317
476.73	0.328
476.93	0.322
477.12	0.319
477.32	0.327
477.52	0.328
477.72	0.317
477.92	0.329
478.12	0.326
478.32	0.327
478.52	0.341
478.72	0.350
478.92	0.343
479.11	0.350
479.31	0.343
479.51	0.333
479.71	0.351
479.91	0.343
480.11	0.339
480.31	0.346
480.51	0.347
480.70	0.342
480.90	0.342
481.10	0.351
481.30	0.349
481.50	0.358
481.70	0.369
481.90	0.363
482.10	0.374
482.29	0.378
482.49	0.375
482.69	0.369
482.89	0.363
483.09	0.366
483.29	0.361
483.49	0.362
483.68	0.360
483.88	0.347
484.08	0.348
484.28	0.339
484.48	0.326
484.68	0.321
484.88	0.324
485.07	0.326
485.27	0.325
485.47	0.324
485.67	0.329
485.87	0.333
486.07	0.347
486.26	0.334
486.46	0.346
486.66	0.354
486.86	0.364
487.06	0.370
487.26	0.365
487.45	0.373
487.65	0.380
487.85	0.371
488.05	0.380
488.25	0.363
488.45	0.374
488.64	0.362
488.84	0.371
489.04	0.356
489.24	0.354
489.44	0.354
489.64	0.346
489.83	0.340
490.03	0.344
490.23	0.331
490.43	0.341
490.63	0.336
490.82	0.352
491.02	0.340
491.22	0.356
491.42	0.356
491.62	0.365
491.81	0.368
492.01	0.374
492.21	0.378
492.41	0.376
492.61	0.373
492.80	0.370
493.00	0.359
493.20	0.365
493.40	0.356
493.60	0.358
493.79	0.360
493.99	0.353
494.19	0.347
494.39	0.336
494.59	0.341
494.78	0.333
494.98	0.339
495.18	0.344
495.38	0.341
495.57	0.348
495.77	0.348
495.97	0.341
496.17	0.341
496.37	0.345
496.56	0.352
496.76	0.357
496.96	0.374
497.16	0.372
497.35	0.368
497.55	0.371
497.75	0.368
497.95	0.366
498.14	0.365
498.34	0.366
498.54	0.362
498.74	0.362
498.93	0.358
499.13	0.354
499.33	0.356
499.53	0.366
499.72	0.362
499.92	0.368
500.12	0.360
500.32	0.357
500.51	0.355
500.71	0.361
500.91	0.357
501.11	0.357
501.30	0.354
501.50	0.347
501.70	0.337
501.90	0.339
502.09	0.321
502.29	0.334
502.49	0.343
502.69	0.348
502.88	0.343
503.08	0.344
503.28	0.337
503.47	0.330
503.67	0.333
503.87	0.344
504.07	0.349
504.26	0.358
504.46	0.357
504.66	0.359
504.85	0.360
505.05	0.366
505.25	0.375
505.45	0.393
505.64	0.402
505.84	0.422
506.04	0.416
506.23	0.405
506.43	0.407
506.63	0.394
506.83	0.390
507.02	0.388
507.22	0.388
507.42	0.378
507.61	0.362
507.81	0.355
508.01	0.327
508.20	0.338
508.40	0.331
508.60	0.318
508.80	0.343
508.99	0.346
509.19	0.356
509.39	0.346
509.58	0.353
509.78	0.359
509.98	0.369
510.17	0.363
510.37	0.332
510.57	0.355
510.76	0.373
510.96	0.363
511.16	0.378
511.35	0.376
511.55	0.372
511.75	0.364
511.94	0.358
512.14	0.338
512.34	0.347
512.53	0.347
512.73	0.337
512.93	0.337
513.12	0.346
513.32	0.338
513.52	0.336
513.71	0.329
513.91	0.328
514.11	0.343
514.30	0.388
514.50	0.385
514.70	0.397
514.89	0.411
515.09	0.418
515.28	0.411
515.48	0.410
515.68	0.394
515.87	0.413
516.07	0.437
516.27	0.430
516.46	0.391
516.66	0.396
516.86	0.396
517.05	0.401
517.25	0.384
517.44	0.380
517.64	0.385
517.84	0.388
518.03	0.383
518.23	0.371
518.43	0.356
518.62	0.373
518.82	0.380
519.01	0.380
519.21	0.366
519.41	0.395
519.60	0.394
519.80	0.375
520.00	0.381
520.19	0.382
520.39	0.387
520.58	0.399
520.78	0.403
520.98	0.391
521.17	0.394
521.37	0.387
521.56	0.371
521.76	0.380
521.96	0.393
522.15	0.394
522.35	0.405
522.54	0.397
522.74	0.399
522.94	0.380
523.13	0.399
523.33	0.389
523.52	0.402
523.72	0.382
523.91	0.373
524.11	0.377
524.31	0.375
524.50	0.363
524.70	0.385
524.89	0.404
525.09	0.426
525.29	0.417
525.48	0.429
525.68	0.427
525.87	0.446
526.07	0.456
526.26	0.439
526.46	0.436
526.66	0.437
526.85	0.418
527.05	0.400
527.24	0.392
527.44	0.395
527.63	0.388
527.83	0.386
528.02	0.385
528.22	0.381
528.42	0.396
528.61	0.400
528.81	0.399
529.00	0.399
529.20	0.400
529.39	0.399
529.59	0.386
529.78	0.396
529.98	0.407
530.17	0.404
530.37	0.413
530.57	0.393
530.76	0.405
530.96	0.403
531.15	0.403
531.35	0.414
531.54	0.404
531.74	0.415
531.93	0.413
532.13	0.405
532.32	0.400
532.52	0.377
532.71	0.390
532.91	0.384
533.10	0.369
533.30	0.379
533.49	0.374
533.69	0.373
533.89	0.388
534.08	0.376
534.28	0.385
534.47	0.382
534.67	0.398
534.86	0.393
535.06	0.387
535.25	0.413
535.45	0.393
535.64	0.387
535.84	0.399
536.03	0.385
536.23	0.386
536.42	0.381
536.62	0.387
536.81	0.379
537.01	0.386
537.20	0.401
537.40	0.386
537.59	0.389
537.79	0.400
537.98	0.395
538.17	0.396
538.37	0.396
538.56	0.399
538.76	0.398
538.95	0.397
539.15	0.400
539.34	0.383
539.54	0.398
539.73	0.404
539.93	0.393
540.12	0.398
540.32	0.401
540.51	0.408
540.71	0.403
540.90	0.404
541.10	0.409
541.29	0.406
541.49	0.435
541.68	0.419
541.87	0.423
542.07	0.434
542.26	0.429
542.46	0.412
542.65	0.418
542.85	0.419
543.04	0.426
543.24	0.436
543.43	0.461
543.63	0.431
543.82	0.461
544.01	0.458
544.21	0.473
544.40	0.500
544.60	0.528
544.79	0.519
544.99	0.519
545.18	0.529
545.37	0.533
545.57	0.506
545.76	0.507
545.96	0.483
546.15	0.466
546.35	0.454
546.54	0.431
546.73	0.406
546.93	0.421
547.12	0.429
547.32	0.424
547.51	0.394
547.71	0.412
547.90	0.434
548.09	0.427
548.29	0.460
548.48	0.451
548.68	0.440
548.87	0.453
549.06	0.461
549.26	0.444
549.45	0.423
549.65	0.458
549.84	0.442
550.03	0.431
550.23	0.452
550.42	0.418
550.62	0.398
550.81	0.384
551.00	0.378
551.20	0.352
551.39	0.364
551.59	0.358
551.78	0.344
551.97	0.351
552.17	0.368
552.36	0.372
552.56	0.396
552.75	0.398
552.94	0.401
553.14	0.417
553.33	0.441
553.52	0.440
553.72	0.435
553.91	0.446
554.11	0.438
554.30	0.426
554.49	0.430
554.69	0.433
554.88	0.439
555.07	0.436
555.27	0.415
555.46	0.387
555.65	0.406
555.85	0.442
556.04	0.399
556.24	0.405
556.43	0.412
556.62	0.419
556.82	0.409
557.01	0.421
557.20	0.460
557.40	0.467
557.59	0.480
557.78	0.495
557.98	0.495
558.17	0.501
558.36	0.498
558.56	0.500
558.75	0.475
558.94	0.454
559.14	0.458
559.33	0.434
559.52	0.425
559.72	0.440
559.91	0.412
560.10	0.405
560.30	0.436
560.49	0.428
560.68	0.432
560.88	0.445
561.07	0.455
561.26	0.438
561.46	0.433
561.65	0.434
561.84	0.427
562.04	0.420
562.23	0.429
562.42	0.436
562.62	0.454
562.81	0.430
563.00	0.414
563.19	0.415
563.39	0.409
563.58	0.412
563.77	0.409
563.97	0.428
564.16	0.423
564.35	0.409
564.55	0.386
564.74	0.387
564.93	0.383
565.12	0.367
565.32	0.371
565.51	0.398
565.70	0.418
565.90	0.453
566.09	0.430
566.28	0.465
566.47	0.455
566.67	0.493
566.86	0.477
567.05	0.473
567.25	0.517
567.44	0.519
567.63	0.500
567.82	0.483
568.02	0.463
568.21	0.457
568.40	0.424
568.59	0.445
568.79	0.405
568.98	0.415
569.17	0.451
569.36	0.428
569.56	0.398
569.75	0.399
569.94	0.383
570.14	0.386
570.33	0.365
570.52	0.376
570.71	0.372
570.91	0.373
571.10	0.350
571.29	0.328
571.48	0.342
571.68	0.355
571.87	0.357
572.06	0.374
572.25	0.348
572.44	0.352
572.64	0.334
572.83	0.324
573.02	0.337
573.21	0.355
573.41	0.374
573.60	0.393
573.79	0.404
573.98	0.422
574.18	0.429
574.37	0.487
574.56	0.512
574.75	0.518
574.94	0.540
575.14	0.537
575.33	0.502
575.52	0.494
575.71	0.471
575.91	0.495
576.10	0.482
576.29	0.471
576.48	0.432
576.67	0.422
576.87	0.401
577.06	0.406
577.25	0.395
577.44	0.435
577.63	0.438
577.83	0.462
578.02	0.461
578.21	0.471
578.40	0.488
578.59	0.480
578.79	0.485
578.98	0.498
579.17	0.502
579.36	0.509
579.55	0.483
579.74	0.483
579.94	0.479
580.13	0.483
580.32	0.461
580.51	0.432
580.70	0.459
580.90	0.469
581.09	0.466
581.28	0.436
581.47	0.450
581.66	0.465
581.85	0.463
582.05	0.439
582.24	0.390
582.43	0.388
582.62	0.394
582.81	0.378
583.00	0.391
583.20	0.372
583.39	0.386
583.58	0.373
583.77	0.385
583.96	0.358
584.15	0.357
584.34	0.374
584.54	0.413
584.73	0.470
584.92	0.472
585.11	0.452
585.30	0.479
585.49	0.489
585.68	0.503
585.88	0.498
586.07	0.523
586.26	0.539
586.45	0.551
586.64	0.524
586.83	0.432
587.02	0.424
587.22	0.418
587.41	0.415
587.60	0.413
587.79	0.378
587.98	0.369
588.17	0.385
588.36	0.372
588.55	0.370
588.74	0.376
588.94	0.403
589.13	0.435
589.32	0.440
589.51	0.464
589.70	0.457
589.89	0.476
590.08	0.482
590.27	0.459
590.46	0.477
590.66	0.470
590.85	0.471
591.04	0.475
591.23	0.450
591.42	0.434
591.61	0.417
591.80	0.407
591.99	0.413
592.18	0.426
592.37	0.423
592.57	0.398
592.76	0.396
592.95	0.416
593.14	0.430
593.33	0.439
593.52	0.442
593.71	0.431
593.90	0.445
594.09	0.449
594.28	0.417
594.47	0.407
594.66	0.408
594.85	0.376
595.05	0.341
595.24	0.352
595.43	0.350
595.62	0.384
595.81	0.398
596.00	0.385
596.19	0.375
596.38	0.385
596.57	0.409
596.76	0.422
596.95	0.487
597.14	0.501
597.33	0.487
597.52	0.514
597.71	0.492
597.90	0.513
598.09	0.500
598.28	0.513
598.47	0.531
598.67	0.509
598.86	0.503
599.05	0.456
599.24	0.449
599.43	0.443
599.62	0.435
599.81	0.423
600.00	0.417
600.19	0.468
600.38	0.454
600.57	0.452
600.76	0.476
600.95	0.483
601.14	0.495
601.33	0.508
601.52	0.512
601.71	0.487
601.90	0.488
602.09	0.478
602.28	0.469
602.47	0.467
602.66	0.453
602.85	0.442
603.04	0.460
603.23	0.459
603.42	0.470
603.61	0.474
603.80	0.441
603.99	0.426
604.18	0.442
604.37	0.421
604.56	0.444
604.75	0.436
604.94	0.434
605.13	0.413
605.32	0.420
605.51	0.424
605.70	0.440
605.89	0.455
606.08	0.461
606.27	0.436
606.46	0.424
606.65	0.410
606.84	0.397
607.03	0.427
607.22	0.461
607.41	0.485
607.60	0.458
607.79	0.431
607.98	0.447
608.17	0.469
608.36	0.489
608.55	0.499
608.74	0.520
608.93	0.573
609.12	0.564
609.31	0.540
609.49	0.539
609.68	0.538
609.87	0.580
610.06	0.591
610.25	0.589
610.44	0.570
610.63	0.563
610.82	0.562
611.01	0.537
611.20	0.518
611.39	0.500
611.58	0.462
611.77	0.504
611.96	0.475
612.15	0.495
612.34	0.512
612.53	0.514
612.72	0.551
612.90	0.532
613.09	0.545
613.28	0.560
613.47	0.564
613.66	0.579
613.85	0.547
614.04	0.540
614.23	0.524
614.42	0.521
614.61	0.533
614.80	0.500
614.99	0.495
615.18	0.510
615.36	0.512
615.55	0.524
615.74	0.558
615.93	0.585
616.12	0.564
616.31	0.565
616.50	0.545
616.69	0.526
616.88	0.542
617.07	0.547
617.25	0.534
617.44	0.525
617.63	0.529
617.82	0.491
618.01	0.485
618.20	0.509
618.39	0.477
618.58	0.486
618.77	0.464
618.95	0.449
619.14	0.469
619.33	0.433
619.52	0.440
619.71	0.457
619.90	0.457
620.09	0.432
620.28	0.459
620.46	0.476
620.65	0.487
620.84	0.523
621.03	0.514
621.22	0.476
621.41	0.509
621.60	0.497
621.79	0.447
621.97	0.456
622.16	0.469
622.35	0.456
622.54	0.441
622.73	0.419
622.92	0.426
623.11	0.457
623.29	0.474
623.48	0.470
623.67	0.482
623.86	0.527
624.05	0.518
624.24	0.514
624.42	0.537
624.61	0.538
624.80	0.553
624.99	0.553
625.18	0.499
625.37	0.507
625.55	0.495
625.74	0.483
625.93	0.449
626.12	0.446
626.31	0.460
626.50	0.415
626.68	0.447
626.87	0.438
627.06	0.437
627.25	0.475
627.44	0.465
627.63	0.479
627.81	0.489
628.00	0.500
628.19	0.514
628.38	0.488
628.57	0.526
628.75	0.497
628.94	0.496
629.13	0.491
629.32	0.481
629.51	0.496
629.69	0.484
629.88	0.488
630.07	0.481
630.26	0.465
630.45	0.465
630.63	0.433
630.82	0.443
631.01	0.448
631.20	0.448
631.39	0.455
631.57	0.478
631.76	0.464
631.95	0.470
632.14	0.453
632.32	0.478
632.51	0.493
632.70	0.502
632.89	0.521
633.08	0.522
633.26	0.512
633.45	0.495
633.64	0.457
633.83	0.465
634.01	0.456
634.20	0.463
634.39	0.453
634.58	0.415
634.76	0.399
634.95	0.380
635.14	0.385
635.33	0.399
635.51	0.428
635.70	0.418
635.89	0.391
636.08	0.374
636.26	0.425
636.45	0.422
636.64	0.469
636.83	0.484
637.01	0.511
637.20	0.472
637.39	0.465
637.58	0.448
637.76	0.428
637.95	0.461
638.14	0.474
638.33	0.432
638.51	0.461
638.70	0.451
638.89	0.441
639.07	0.415
639.26	0.450
639.45	0.436
639.64	0.440
639.82	0.496
640.01	0.503
640.20	0.479
640.38	0.501
640.57	0.490
640.76	0.491
640.95	0.494
641.13	0.491
641.32	0.494
641.51	0.519
641.69	0.514
641.88	0.505
642.07	0.496
642.26	0.497
642.44	0.502
642.63	0.467
642.82	0.434
643.00	0.428
643.19	0.426
643.38	0.435
643.56	0.450
643.75	0.453
643.94	0.429
644.12	0.438
644.31	0.472
644.50	0.437
644.68	0.452
644.87	0.483
645.06	0.531
645.24	0.546
645.43	0.543
645.62	0.522
645.81	0.522
645.99	0.532
646.18	0.536
646.37	0.539
646.55	0.562
646.74	0.544
646.92	0.546
647.11	0.516
647.30	0.484
647.48	0.505
647.67	0.494
647.86	0.500
648.04	0.504
648.23	0.499
648.42	0.486
648.60	0.479
648.79	0.483
648.98	0.464
649.16	0.496
649.35	0.501
649.54	0.503
649.72	0.485
649.91	0.474
650.09	0.484
650.28	0.475
650.47	0.448
650.65	0.428
650.84	0.442
651.03	0.461
651.21	0.433
651.40	0.472
651.59	0.454
651.77	0.499
651.96	0.543
652.14	0.544
652.33	0.558
652.52	0.578
652.70	0.606
652.89	0.632
653.07	0.639
653.26	0.640
653.45	0.593
653.63	0.575
653.82	0.572
654.00	0.499
654.19	0.481
654.38	0.478
654.56	0.486
654.75	0.488
654.93	0.434
655.12	0.403
655.31	0.432
655.49	0.471
655.68	0.448
655.86	0.414
656.05	0.444
656.24	0.430
656.42	0.403
656.61	0.418
656.79	0.438
656.98	0.493
657.16	0.509
657.35	0.493
657.54	0.477
657.72	0.506
657.91	0.500
658.09	0.506
658.28	0.511
658.46	0.535
658.65	0.525
658.84	0.510
659.02	0.470
659.21	0.480
659.39	0.472
659.58	0.491
659.76	0.492
659.95	0.514
660.13	0.532
660.32	0.533
660.51	0.542
660.69	0.534
660.88	0.533
661.06	0.537
661.25	0.519
661.43	0.501
661.62	0.473
661.80	0.476
661.99	0.482
662.17	0.506
662.36	0.504
662.55	0.517
662.73	0.516
662.92	0.489
663.10	0.501
663.29	0.539
663.47	0.553
663.66	0.576
663.84	0.565
664.03	0.589
664.21	0.563
664.40	0.579
664.58	0.548
664.77	0.551
664.95	0.557
665.14	0.590
665.32	0.570
665.51	0.564
665.69	0.551
665.88	0.529
666.06	0.538
666.25	0.539
666.43	0.536
666.62	0.549
666.80	0.543
666.99	0.586
667.17	0.564
667.36	0.579
667.54	0.589
667.73	0.608
667.91	0.643
668.10	0.639
668.28	0.619
668.47	0.653
668.65	0.636
668.84	0.644
669.02	0.644
669.21	0.630
669.39	0.616
669.58	0.628
669.76	0.606
669.95	0.588
670.13	0.547
670.31	0.556
670.50	0.520
670.68	0.520
670.87	0.508
671.05	0.487
671.24	0.508
671.42	0.473
671.61	0.425
671.79	0.455
671.98	0.456
672.16	0.481
672.35	0.499
672.53	0.503
672.71	0.521
672.90	0.519
673.08	0.504
673.27	0.464
673.45	0.471
673.64	0.515
673.82	0.494
674.01	0.509
674.19	0.505
674.37	0.493
674.56	0.480
674.74	0.500
674.93	0.547
675.11	0.568
675.30	0.594
675.48	0.607
675.66	0.612
675.85	0.628
676.03	0.597
676.22	0.587
676.40	0.577
676.58	0.618
676.77	0.602
676.95	0.541
677.14	0.504
677.32	0.476
677.50	0.512
677.69	0.510
677.87	0.476
678.06	0.518
678.24	0.513
678.43	0.504
678.61	0.482
678.79	0.446
678.98	0.477
679.16	0.514
679.34	0.527
679.53	0.506
679.71	0.519
679.90	0.537
680.08	0.543
680.26	0.529
680.45	0.541
680.63	0.533
680.82	0.549
681.00	0.541
681.18	0.516
681.37	0.534
681.55	0.503
681.73	0.507
681.92	0.515
682.10	0.499
682.29	0.509
682.47	0.556
682.65	0.556
682.84	0.566
683.02	0.565
683.20	0.548
683.39	0.528
683.57	0.553
683.75	0.548
683.94	0.532
684.12	0.541
684.30	0.553
684.49	0.477
684.67	0.458
684.85	0.474
685.04	0.457
685.22	0.490
685.40	0.509
685.59	0.526
685.77	0.508
685.96	0.535
686.14	0.510
686.32	0.497
686.50	0.525
686.69	0.530
686.87	0.528
687.05	0.560
687.24	0.562
687.42	0.538
687.60	0.535
687.79	0.523
687.97	0.502
688.15	0.531
688.34	0.505
688.52	0.536
688.70	0.558
688.89	0.564
689.07	0.579
689.25	0.573
689.44	0.597
689.62	0.592
689.80	0.577
689.98	0.581
690.17	0.571
690.35	0.611
690.53	0.583
690.72	0.573
690.90	0.536
691.08	0.479
691.27	0.487
691.45	0.490
691.63	0.528
691.81	0.559
692.00	0.575
692.18	0.578
692.36	0.571
692.54	0.563
692.73	0.575
692.91	0.603
693.09	0.663
693.28	0.685
693.46	0.680
693.64	0.640
693.82	0.589
694.01	0.560
694.19	0.535
694.37	0.576
694.55	0.570
694.74	0.573
694.92	0.565
695.10	0.536
695.28	0.546
695.47	0.548
695.65	0.543
695.83	0.594
696.01	0.632
696.20	0.670
696.38	0.665
696.56	0.693
696.74	0.682
696.93	0.691
697.11	0.683
697.29	0.663
697.47	0.653
697.66	0.663
697.84	0.653
698.02	0.616
698.20	0.587
698.39	0.547
698.57	0.499
698.75	0.536
698.93	0.522
699.11	0.507
699.30	0.480
699.48	0.500
699.66	0.500
699.84	0.505
700.03	0.491
700.21	0.463
700.39	0.500
700.57	0.550
700.75	0.521
700.94	0.541
701.12	0.567
701.30	0.590
701.48	0.573
701.66	0.575
701.85	0.587
702.03	0.603
702.21	0.613
702.39	0.586
702.57	0.579
702.76	0.612
702.94	0.604
703.12	0.613
703.30	0.624
703.48	0.635
703.66	0.612
703.85	0.624
704.03	0.655
704.21	0.685
704.39	0.687
704.57	0.683
704.75	0.652
704.94	0.606
705.12	0.555
705.30	0.520
705.48	0.511
705.66	0.522
705.84	0.480
706.03	0.473
706.21	0.500
706.39	0.489
706.57	0.474
706.75	0.460
706.93	0.485
707.12	0.529
707.30	0.502
707.48	0.505
707.66	0.524
707.84	0.546
708.02	0.534
708.20	0.490
708.39	0.553
708.57	0.591
708.75	0.611
708.93	0.640
709.11	0.662
709.29	0.754
709.47	0.747
709.66	0.727
709.84	0.720
710.02	0.719
710.20	0.734
710.38	0.676
710.56	0.630
710.74	0.605
710.92	0.574
711.10	0.562
711.29	0.525
711.47	0.513
711.65	0.551
711.83	0.558
712.01	0.539
712.19	0.551
712.37	0.547
712.55	0.535
712.73	0.576
712.92	0.549
713.10	0.556
713.28	0.538
713.46	0.570
713.64	0.548
713.82	0.555
714.00	0.564
714.18	0.580
714.36	0.578
714.54	0.633
714.72	0.605
714.91	0.680
715.09	0.654
715.27	0.678
715.45	0.688
715.63	0.663
715.81	0.641
715.99	0.637
716.17	0.605
716.35	0.632
716.53	0.595
716.71	0.600
716.89	0.588
717.07	0.608
717.25	0.605
717.43	0.579
717.62	0.554
717.80	0.562
717.98	0.594
718.16	0.627
718.34	0.634
718.52	0.652
718.70	0.658
718.88	0.602
719.06	0.580
719.24	0.591
719.42	0.584
719.60	0.609
719.78	0.627
719.96	0.619
720.14	0.617
720.32	0.598
720.50	0.624
720.68	0.587
720.86	0.630
721.04	0.648
721.22	0.652
721.40	0.644
721.58	0.690
721.76	0.687
721.94	0.669
722.12	0.625
722.30	0.663
722.48	0.646
722.66	0.698
722.84	0.652
723.03	0.631
723.21	0.560
723.39	0.555
723.57	0.517
723.75	0.514
723.93	0.503
724.11	0.542
724.29	0.493
724.47	0.462
724.65	0.456
724.83	0.513
725.00	0.581
725.18	0.609
725.36	0.639
725.54	0.674
725.72	0.665
725.90	0.699
726.08	0.644
726.26	0.698
726.44	0.695
726.62	0.679
726.80	0.666
726.98	0.557
727.16	0.555
727.34	0.567
727.52	0.558
727.70	0.587
727.88	0.636
728.06	0.663
728.24	0.601
728.42	0.626
728.60	0.618
728.78	0.596
728.96	0.695
729.14	0.709
729.32	0.666
729.50	0.671
729.68	0.626
729.86	0.590
730.04	0.610
730.22	0.632
730.39	0.633
730.57	0.650
730.75	0.687
730.93	0.646
731.11	0.646
731.29	0.646
731.47	0.577
731.65	0.604
731.83	0.575
732.01	0.539
732.19	0.572
732.37	0.611
732.55	0.623
732.73	0.582
732.90	0.587
733.08	0.585
733.26	0.583
733.44	0.656
733.62	0.663
733.80	0.642
733.98	0.673
734.16	0.656
734.34	0.650
734.52	0.654
734.70	0.719
734.87	0.751
735.05	0.755
735.23	0.779
735.41	0.774
735.59	0.772
735.77	0.795
735.95	0.782
736.13	0.732
736.31	0.697
736.49	0.706
736.66	0.667
736.84	0.619
737.02	0.623
737.20	0.649
737.38	0.643
737.56	0.619
737.74	0.641
737.92	0.613
738.09	0.648
738.27	0.637
738.45	0.628
738.63	0.684
738.81	0.673
738.99	0.691
739.17	0.660
739.34	0.654
739.52	0.639
739.70	0.680
739.88	0.673
740.06	0.687
740.24	0.685
740.42	0.646
740.59	0.583
740.77	0.610
740.95	0.611
741.13	0.624
741.31	0.601
741.49	0.662
741.66	0.586
741.84	0.616
742.02	0.616
742.20	0.652
742.38	0.691
742.56	0.731
742.73	0.713
742.91	0.692
743.09	0.694
743.27	0.732
743.45	0.672
743.63	0.687
743.80	0.728
743.98	0.736
744.16	0.717
744.34	0.675
744.52	0.625
744.69	0.577
744.87	0.606
745.05	0.657
745.23	0.670
745.41	0.680
745.59	0.733
745.76	0.687
745.94	0.657
746.12	0.643
746.30	0.671
746.47	0.701
746.65	0.755
746.83	0.726
747.01	0.674
747.19	0.646
747.36	0.677
747.54	0.621
747.72	0.645
747.90	0.660
748.08	0.665
748.25	0.656
748.43	0.680
748.61	0.690
748.79	0.712
748.96	0.717
749.14	0.712
749.32	0.695
749.50	0.716
749.68	0.658
749.85	0.658
750.03	0.678
750.21	0.715
750.39	0.720
750.56	0.647
750.74	0.629
750.92	0.575
751.10	0.621
751.27	0.617
751.45	0.630
751.63	0.710
751.81	0.750
751.98	0.741
752.16	0.677
752.34	0.620
752.51	0.657
752.69	0.612
752.87	0.661
753.05	0.603
753.22	0.617
753.40	0.589
753.58	0.590
753.76	0.561
753.93	0.549
754.11	0.575
754.29	0.638
754.46	0.721
754.64	0.722
754.82	0.741
755.00	0.726
755.17	0.738
755.35	0.758
755.53	0.708
755.70	0.668
755.88	0.612
756.06	0.645
756.24	0.617
756.41	0.563
756.59	0.588
756.77	0.579
756.94	0.616
757.12	0.605
757.30	0.575
757.47	0.597
757.65	0.621
757.83	0.770
758.01	0.753
758.18	0.728
758.36	0.735
758.54	0.749
758.71	0.767
758.89	0.789
759.07	0.794
759.24	0.760
759.42	0.732
759.60	0.707
759.77	0.618
759.95	0.617
760.13	0.680
760.30	0.733
760.48	0.757
760.66	0.748
760.83	0.743
761.01	0.752
761.19	0.826
761.36	0.827
761.54	0.865
761.72	0.914
761.89	0.905
762.07	0.816
762.24	0.728
762.42	0.692
762.60	0.676
762.77	0.643
762.95	0.596
763.13	0.577
763.30	0.654
763.48	0.603
763.66	0.603
763.83	0.687
764.01	0.720
764.18	0.726
764.36	0.736
764.54	0.735
764.71	0.722
764.89	0.771
765.07	0.829
765.24	0.727
765.42	0.770
765.59	0.732
765.77	0.651
765.95	0.660
766.12	0.691
766.30	0.683
766.47	0.670
766.65	0.702
766.83	0.684
767.00	0.624
767.18	0.722
767.35	0.723
767.53	0.760
767.71	0.795
767.88	0.775
768.06	0.756
768.23	0.764
768.41	0.799
768.59	0.797
768.76	0.787
768.94	0.784
769.11	0.765
769.29	0.819
769.46	0.756
769.64	0.754
769.82	0.755
769.99	0.805
770.17	0.786
770.34	0.801
770.52	0.783
770.69	0.778
770.87	0.794
771.05	0.744
771.22	0.660
771.40	0.674
771.57	0.631
771.75	0.615
771.92	0.544
772.10	0.569
772.27	0.536
772.45	0.592
772.63	0.607
772.80	0.596
772.98	0.591
773.15	0.579
773.33	0.581
773.50	0.603
773.68	0.661
773.85	0.716
774.03	0.706
774.20	0.707
774.38	0.676
774.55	0.693
774.73	0.646
774.91	0.663
775.08	0.664
775.26	0.713
775.43	0.737
775.61	0.808
775.78	0.760
775.96	0.730
776.13	0.710
776.31	0.730
776.48	0.677
776.66	0.688
776.83	0.763
777.01	0.804
777.18	0.745
777.36	0.696
777.53	0.613
777.71	0.655
777.88	0.712
778.06	0.784
778.23	0.687
778.41	0.767
778.58	0.808
778.76	0.805
778.93	0.789
779.11	0.836
779.28	0.869
779.46	0.834
779.63	0.841
779.80	0.885
779.98	0.815
780.15	0.883
780.33	0.820
780.50	0.889
780.68	0.915
780.85	0.936
781.03	0.925
781.20	0.905
781.38	0.927
781.55	0.913
781.73	0.850
781.90	0.890
782.08	0.927
782.25	0.950
782.42	0.858
782.60	0.774
782.77	0.766
782.95	0.805
783.12	0.836
783.30	0.919
783.47	0.900
783.65	0.944
783.82	0.905
783.99	0.773
784.17	0.837
784.34	0.847
784.52	0.766
784.69	0.733
784.87	0.676
785.04	0.613
785.21	0.531
785.39	0.582
785.56	0.529
785.74	0.625
785.91	0.746
786.08	0.702
786.26	0.657
786.43	0.714
786.61	0.779
786.78	0.771
786.96	0.842
787.13	0.807
787.30	0.824
787.48	0.858
787.65	0.800
787.83	0.693
788.00	0.687
788.17	0.775
788.35	0.835
788.52	0.888
788.70	0.905
788.87	0.834
789.04	0.876
789.22	0.811
789.39	0.770
789.56	0.756
789.74	0.900
789.91	0.889
790.09	0.878
790.26	0.807
790.43	0.730
790.61	0.672
790.78	0.638
790.95	0.630
791.13	0.680
791.30	0.685
791.47	0.724
791.65	0.662
791.82	0.667
792.00	0.593
792.17	0.607
792.34	0.567
792.52	0.630
792.69	0.788
792.86	0.732
793.04	0.731
793.21	0.767
793.38	0.668
793.56	0.652
793.73	0.606
793.90	0.711
794.08	0.703
794.25	0.793
794.42	0.745
794.60	0.647
794.77	0.730
794.94	0.717
795.12	0.739
795.29	0.796
795.46	0.824
795.64	0.901
795.81	0.825
795.98	0.877
796.16	0.884
796.33	0.955
796.50	1.081
796.68	1.046
796.85	1.039
797.02	1.035
797.19	1.027
797.37	1.019
797.54	0.977
797.71	0.990
797.89	0.908
798.06	0.861
798.23	0.819
798.41	0.799
798.58	0.813
798.75	0.823
798.92	0.681
799.10	0.636
799.27	0.636
799.44	0.597
799.62	0.552
799.79	0.646
799.96	0.684
800.13	0.674
800.31	0.602
800.48	0.638
800.65	0.577
800.82	0.717
801.00	0.828
801.17	0.853
801.34	0.924
801.52	1.000
801.69	0.962
801.86	0.870
802.03	0.967
802.21	0.962
802.38	0.997
802.55	1.129
802.72	1.076
802.90	0.975
803.07	1.030
803.24	1.063
803.41	1.052
803.59	1.040
803.76	1.158
803.93	1.044
804.10	1.026
804.27	0.906
804.45	0.816
804.62	0.854
804.79	0.857
804.96	0.740
805.14	0.742
805.31	0.760
805.48	0.816
805.65	0.750
805.82	0.861
806.00	0.860
806.17	0.986
806.34	0.972
806.51	0.898
806.69	0.968
806.86	1.017
807.03	1.007
807.20	1.025
807.37	1.004
807.55	0.998
807.72	0.979
807.89	1.001
808.06	0.957
808.23	0.992
808.41	1.075
808.58	1.095
808.75	1.023
808.92	0.948
809.09	1.015
809.26	0.998
809.44	0.934
809.61	0.892
809.78	0.874
809.95	0.860
810.12	0.902
810.30	0.978
810.47	0.947
810.64	1.031
810.81	1.118
810.98	1.097
811.15	1.156
811.33	1.222
811.50	1.240
811.67	1.167
811.84	1.135
812.01	1.037
812.18	0.866
812.35	0.754
812.53	0.755
812.70	0.809
812.87	0.633
813.04	0.575
813.21	0.570
813.38	0.566
813.55	0.621
813.73	0.646
813.90	0.714
814.07	0.816
814.24	0.926
814.41	0.967
814.58	0.826
814.75	0.933
814.93	0.953
815.10	0.842
815.27	0.772
815.44	0.704
815.61	0.844
815.78	0.823
815.95	0.792
816.12	0.806
816.29	0.774
816.47	0.777
816.64	0.787
816.81	0.804
816.98	0.988
817.15	1.059
817.32	1.196
817.49	1.109
817.66	1.169
817.83	1.110
818.00	1.081
818.18	1.039
818.35	1.099
818.52	1.047
818.69	1.079
818.86	0.907
819.03	0.911
819.20	0.905
819.37	0.884
819.54	0.883
819.71	0.907
819.88	0.969
820.05	0.935
820.23	0.819
820.40	0.840
820.57	0.752
820.74	0.867
820.91	0.872
821.08	0.817
821.25	0.739
821.42	0.740
821.59	0.878
821.76	0.816
821.93	0.980
822.10	0.997
822.27	1.120
822.44	1.177
822.61	1.159
822.78	1.046
822.95	1.161
823.12	1.237
823.29	1.235
823.47	1.120
823.64	1.174
823.81	1.063
823.98	1.118
824.15	1.043
824.32	0.983
824.49	0.965
824.66	1.074
824.83	1.030
825.00	1.081
825.17	0.935
825.34	1.024
825.51	1.011
825.68	1.006
825.85	0.991
826.02	0.994
826.19	1.056
826.36	0.961
826.53	1.059
826.70	1.081
826.87	1.036
827.04	1.132
827.21	1.098
827.38	1.053
827.55	1.139
827.72	1.150
827.89	1.036
828.06	0.837
828.23	1.049
828.40	0.951
828.57	0.817
828.74	0.764
828.91	0.752
829.08	0.703
829.25	0.720
829.42	0.559
829.59	0.636
829.76	0.624
829.93	0.856
830.10	0.789
830.27	0.880
830.44	1.074
830.60	1.013
830.77	0.914
830.94	1.015
831.11	1.093
831.28	1.238
831.45	1.240
831.62	1.266
831.79	1.301
831.96	1.337
832.13	1.194
832.30	1.105
832.47	1.294
832.64	1.496
832.81	1.530
832.98	1.452
833.15	1.393
833.32	1.250
833.49	1.189
833.65	1.145
833.82	1.111
833.99	1.192
834.16	1.169
834.33	1.026
834.50	0.855
834.67	0.848
834.84	0.923
835.01	0.865
835.18	0.910
835.35	1.098
835.52	1.050
835.69	1.004
835.85	0.947
836.02	0.973
836.19	1.064
836.36	1.062
836.53	1.055
836.70	1.023
836.87	1.107
837.04	1.109
837.21	0.957
837.38	0.996
837.54	1.157
837.71	1.066
837.88	1.079
838.05	1.053
838.22	1.078
838.39	0.974
838.56	0.953
838.73	0.968
838.89	1.057
839.06	1.285
839.23	1.260
839.40	1.218
839.57	1.330
839.74	1.327
839.91	1.329
840.08	1.504
840.24	1.677
840.41	1.576
840.58	1.502
840.75	1.566
840.92	1.504
841.09	1.562
841.26	1.633
841.42	1.767
841.59	1.833
841.76	1.842
841.93	1.694
842.10	1.580
842.27	1.652
842.43	1.747
842.60	1.520
842.77	1.526
842.94	1.552
843.11	1.437
843.28	1.364
843.44	1.119
843.61	1.025
843.78	1.090
843.95	1.008
844.12	0.957
844.28	0.948
844.45	1.163
844.62	1.150
844.79	1.111
844.96	1.125
845.13	1.029
845.29	1.103
845.46	1.150
845.63	1.116
845.80	1.041
845.97	1.171
846.13	1.242
846.30	1.041
846.47	0.989
846.64	0.982
846.81	0.938
846.97	1.030
847.14	1.237
847.31	1.292
847.48	1.327
847.64	1.456
847.81	1.486
847.98	1.476
848.15	1.858
848.32	1.865
848.48	1.890
848.65	1.980
848.82	2.122
848.99	2.039
849.15	2.021
849.32	2.075
849.49	2.039
849.66	1.961
849.82	1.906
849.99	1.635
850.16	1.564
850.33	1.567
850.49	1.506
850.66	1.409
850.83	1.298
851.00	1.154
851.16	1.180
851.33	1.151
851.50	1.148
851.67	1.174
851.83	1.020
852.00	1.164
852.17	1.185
852.34	1.359
852.50	1.243
852.67	1.217
852.84	1.360
853.01	1.360
853.17	1.265
853.34	1.411
853.51	1.444
853.67	1.476
853.84	1.385
854.01	1.371
854.18	1.211
854.34	1.235
854.51	1.235
854.68	1.357
854.84	1.352
855.01	1.189
855.18	1.192
855.34	1.069
855.51	1.066
855.68	1.251
855.85	1.231
856.01	1.233
856.18	1.374
856.35	1.460
856.51	1.322
856.68	1.335
856.85	1.671
857.01	1.570
857.18	1.904
857.35	2.149
857.51	2.006
857.68	1.886
857.85	1.853
858.01	1.539
858.18	1.492
858.35	1.498
858.51	1.254
858.68	1.251
858.85	1.088
859.01	0.713
859.18	0.566
859.35	0.583
859.51	0.621
859.68	0.659
859.85	0.804
860.01	0.964
860.18	0.893
860.35	0.892
860.51	0.970
860.68	1.141
860.84	1.231
861.01	1.171
861.18	1.017
861.34	0.893
861.51	0.841
861.68	0.725
861.84	0.700
862.01	0.653
862.18	0.754
862.34	0.670
862.51	0.618
862.67	0.627
862.84	0.504
863.01	0.584
863.17	0.754
863.34	0.728
863.50	0.887
863.67	0.580
863.84	0.687
864.00	0.740
864.17	0.656
864.33	0.754
864.50	0.714
864.67	1.032
864.83	1.012
865.00	0.971
865.16	0.923
865.33	0.868
865.50	1.174
865.66	1.110
865.83	1.174
865.99	1.176
866.16	1.118
866.33	1.126
866.49	1.052
866.66	1.124
866.82	1.248
866.99	1.257
867.15	1.240
867.32	1.092
867.49	1.262
867.65	1.142
867.82	1.126
867.98	0.967
868.15	0.884
868.31	0.975
868.48	1.029
868.64	0.821
868.81	0.897
868.98	1.075
869.14	1.177
869.31	1.022
869.47	1.237
869.64	1.214
869.80	1.467
869.97	1.595
870.13	1.373
870.30	1.424
870.46	1.394
870.63	1.555
870.79	1.546
870.96	1.533
871.12	1.767
871.29	1.561
871.46	1.461
871.62	1.393
871.79	1.307
871.95	1.405
872.12	1.470
872.28	1.684
872.45	1.574
872.61	1.590
872.78	1.624
872.94	1.505
873.11	1.492
873.27	1.700
873.44	1.640
873.60	1.724
873.77	1.844
873.93	1.654
874.10	1.777
874.26	1.791
874.43	1.747
874.59	1.692
874.76	1.487
874.92	1.632
875.09	1.718
875.25	1.742
875.41	1.805
875.58	1.732
875.74	1.803
875.91	1.531
876.07	1.361
876.24	1.389
876.40	1.458
876.57	1.709
876.73	1.623
876.90	1.550
877.06	1.561
877.23	1.656
877.39	1.618
877.56	1.600
877.72	1.661
877.88	1.844
878.05	1.667
878.21	1.651
878.38	1.675
878.54	1.669
878.71	1.741
878.87	1.729
879.04	1.549
879.20	1.606
879.36	1.331
879.53	1.248
879.69	0.989
879.86	1.166
880.02	1.936
880.19	-1.362
880.35	-0.055
880.51	-0.722
880.68	2.126
>>>>>End Processed Spectral Data<<<<<
