# Supplementary material for: Structure and pigment make the eyed elater’s eyespots black
Source: PeerJ. 2020 Jan 13;8:e8161. doi: 10.7717/peerj.8161 (PMC6964691; doi:10.7717/peerj.8161)
Supplement: Supplemental Information 3 — 42 text files with reflectance spectra and 1 R script text file [file peerj-08-8161-s003.zip › direction/45_light_coming_from_left_laterad_black_VTEC000005065_2.txt]

SpectraSuite Data File
++++++++++++++++++++++++++++++++++++
Date: Sun Sep 01 17:02:42 EDT 2019
User: Paul
Dark Spectrum Present: Yes
Reference Spectrum Present: Yes
Number of Sampled Component Spectra: 1
Spectrometers: USB4C01401
Integration Time (usec): 40000 (USB4C01401)
Spectra Averaged: 5 (USB4C01401)
Boxcar Smoothing: 5 (USB4C01401)
Correct for Electrical Dark: No (USB4C01401)
Strobe/Lamp Enabled: No (USB4C01401)
Correct for Detector Non-linearity: No (USB4C01401)
Correct for Stray Light: No (USB4C01401)
Number of Pixels in Processed Spectrum: 3648
>>>>>Begin Processed Spectral Data<<<<<
179.04	100.000
179.26	100.000
179.47	100.000
179.69	723.077
179.90	14.516
180.12	343.617
180.33	1030.000
180.55	-284.524
180.76	-222.222
180.98	-178.676
181.19	-187.591
181.41	-139.227
181.62	-48.387
181.84	223.438
182.05	13.905
182.27	8.545
182.48	3.571
182.70	4.452
182.91	3.740
183.13	1.347
183.34	-1.013
183.56	-1.625
183.77	-1.616
183.99	-1.354
184.20	-1.588
184.41	0.626
184.63	-0.491
184.84	1.742
185.06	-0.277
185.27	0.258
185.49	-0.783
185.70	-0.947
185.92	-0.718
186.13	-1.576
186.35	-1.708
186.56	-2.862
186.78	-3.042
186.99	-3.383
187.21	-4.538
187.42	-2.559
187.64	-2.129
187.85	0.306
188.06	0.208
188.28	2.062
188.49	1.140
188.71	1.800
188.92	3.645
189.14	5.210
189.35	6.307
189.57	6.114
189.78	7.201
190.00	5.205
190.21	4.238
190.42	4.238
190.64	3.571
190.85	3.498
191.07	4.778
191.28	4.769
191.50	2.827
191.71	2.948
191.93	3.297
192.14	2.364
192.36	4.366
192.57	3.827
192.78	3.877
193.00	3.598
193.21	5.532
193.43	4.812
193.64	1.754
193.86	0.868
194.07	0.722
194.28	-0.057
194.50	-1.212
194.71	-0.055
194.93	-0.448
195.14	1.078
195.36	1.840
195.57	3.202
195.78	4.851
196.00	6.496
196.21	7.022
196.43	6.992
196.64	7.448
196.86	8.935
197.07	8.078
197.28	10.456
197.50	10.212
197.71	9.239
197.93	8.868
198.14	8.116
198.36	7.239
198.57	7.313
198.78	7.658
199.00	6.928
199.21	4.947
199.43	5.384
199.64	3.509
199.85	2.465
200.07	3.522
200.28	2.385
200.50	1.553
200.71	0.966
200.92	0.514
201.14	0.951
201.35	1.347
201.57	2.109
201.78	3.038
201.99	4.485
202.21	4.719
202.42	3.443
202.64	3.025
202.85	0.499
203.06	3.353
203.28	3.416
203.49	3.642
203.71	3.262
203.92	3.054
204.13	3.010
204.35	1.531
204.56	1.984
204.78	2.697
204.99	3.350
205.20	7.079
205.42	5.414
205.63	7.794
205.85	6.709
206.06	9.158
206.27	10.399
206.49	9.190
206.70	9.958
206.91	8.491
207.13	8.471
207.34	6.055
207.56	5.580
207.77	6.601
207.98	3.662
208.20	3.211
208.41	0.338
208.62	-0.592
208.84	-2.197
209.05	-3.530
209.27	-2.480
209.48	-2.142
209.69	0.695
209.91	0.270
210.12	-1.411
210.33	0.264
210.55	1.453
210.76	2.346
210.97	2.937
211.19	5.049
211.40	5.710
211.61	6.900
211.83	6.233
212.04	5.109
212.26	3.757
212.47	2.945
212.68	2.474
212.90	1.240
213.11	0.064
213.32	0.881
213.54	0.388
213.75	0.184
213.96	-0.339
214.18	-0.559
214.39	-0.296
214.60	0.683
214.82	1.283
215.03	1.556
215.24	1.046
215.46	3.199
215.67	1.698
215.88	1.528
216.10	0.989
216.31	0.416
216.52	0.223
216.74	0.843
216.95	1.385
217.16	2.146
217.38	1.338
217.59	2.093
217.80	1.209
218.02	1.983
218.23	1.422
218.44	1.735
218.66	1.850
218.87	1.765
219.08	0.867
219.30	0.507
219.51	0.560
219.72	0.773
219.94	1.080
220.15	1.112
220.36	0.823
220.58	1.179
220.79	1.342
221.00	1.001
221.22	1.260
221.43	1.769
221.64	1.556
221.85	1.471
222.07	1.488
222.28	1.285
222.49	1.248
222.71	1.135
222.92	1.168
223.13	0.895
223.35	1.018
223.56	0.789
223.77	0.731
223.99	0.852
224.20	0.698
224.41	0.688
224.62	0.763
224.84	0.846
225.05	0.793
225.26	0.625
225.48	0.549
225.69	0.479
225.90	0.464
226.11	0.224
226.33	0.242
226.54	0.445
226.75	0.456
226.97	0.260
227.18	0.194
227.39	0.226
227.60	0.263
227.82	0.318
228.03	0.293
228.24	0.359
228.46	0.364
228.67	0.290
228.88	0.162
229.09	0.096
229.31	0.215
229.52	0.164
229.73	0.222
229.95	0.145
230.16	0.166
230.37	0.252
230.58	0.148
230.80	0.192
231.01	0.236
231.22	0.334
231.43	0.345
231.65	0.299
231.86	0.280
232.07	0.235
232.28	0.301
232.50	0.352
232.71	0.286
232.92	0.279
233.14	0.314
233.35	0.337
233.56	0.341
233.77	0.322
233.99	0.314
234.20	0.355
234.41	0.377
234.62	0.335
234.84	0.308
235.05	0.365
235.26	0.434
235.47	0.451
235.69	0.354
235.90	0.293
236.11	0.296
236.32	0.333
236.53	0.326
236.75	0.338
236.96	0.398
237.17	0.394
237.38	0.352
237.60	0.343
237.81	0.306
238.02	0.349
238.23	0.324
238.45	0.326
238.66	0.318
238.87	0.291
239.08	0.275
239.30	0.232
239.51	0.211
239.72	0.225
239.93	0.192
240.14	0.182
240.36	0.183
240.57	0.187
240.78	0.197
240.99	0.196
241.21	0.208
241.42	0.206
241.63	0.199
241.84	0.197
242.05	0.209
242.27	0.227
242.48	0.226
242.69	0.229
242.90	0.220
243.11	0.230
243.33	0.202
243.54	0.219
243.75	0.209
243.96	0.230
244.18	0.231
244.39	0.217
244.60	0.217
244.81	0.209
245.02	0.192
245.24	0.237
245.45	0.213
245.66	0.207
245.87	0.185
246.08	0.179
246.30	0.209
246.51	0.211
246.72	0.213
246.93	0.195
247.14	0.214
247.35	0.210
247.57	0.182
247.78	0.181
247.99	0.193
248.20	0.201
248.41	0.226
248.63	0.189
248.84	0.195
249.05	0.183
249.26	0.205
249.47	0.186
249.68	0.201
249.90	0.211
250.11	0.213
250.32	0.209
250.53	0.192
250.74	0.179
250.96	0.185
251.17	0.201
251.38	0.214
251.59	0.198
251.80	0.193
252.01	0.159
252.23	0.145
252.44	0.145
252.65	0.155
252.86	0.177
253.07	0.167
253.28	0.145
253.50	0.129
253.71	0.119
253.92	0.143
254.13	0.157
254.34	0.191
254.55	0.201
254.76	0.211
254.98	0.197
255.19	0.191
255.40	0.197
255.61	0.229
255.82	0.216
256.03	0.217
256.25	0.197
256.46	0.205
256.67	0.199
256.88	0.189
257.09	0.180
257.30	0.200
257.51	0.219
257.73	0.228
257.94	0.217
258.15	0.228
258.36	0.223
258.57	0.235
258.78	0.236
258.99	0.235
259.20	0.236
259.42	0.239
259.63	0.235
259.84	0.211
260.05	0.205
260.26	0.206
260.47	0.209
260.68	0.220
260.90	0.226
261.11	0.228
261.32	0.236
261.53	0.246
261.74	0.254
261.95	0.265
262.16	0.273
262.37	0.280
262.58	0.286
262.80	0.282
263.01	0.265
263.22	0.254
263.43	0.256
263.64	0.244
263.85	0.252
264.06	0.239
264.27	0.228
264.48	0.240
264.70	0.232
264.91	0.225
265.12	0.222
265.33	0.224
265.54	0.226
265.75	0.215
265.96	0.216
266.17	0.212
266.38	0.231
266.59	0.227
266.81	0.194
267.02	0.183
267.23	0.173
267.44	0.177
267.65	0.186
267.86	0.190
268.07	0.192
268.28	0.186
268.49	0.182
268.70	0.185
268.91	0.172
269.13	0.188
269.34	0.193
269.55	0.196
269.76	0.194
269.97	0.191
270.18	0.193
270.39	0.180
270.60	0.177
270.81	0.176
271.02	0.154
271.23	0.159
271.44	0.165
271.65	0.164
271.87	0.165
272.08	0.161
272.29	0.172
272.50	0.162
272.71	0.173
272.92	0.188
273.13	0.180
273.34	0.184
273.55	0.200
273.76	0.199
273.97	0.209
274.18	0.210
274.39	0.219
274.60	0.213
274.81	0.215
275.02	0.214
275.24	0.206
275.45	0.203
275.66	0.201
275.87	0.186
276.08	0.180
276.29	0.172
276.50	0.176
276.71	0.168
276.92	0.155
277.13	0.147
277.34	0.137
277.55	0.134
277.76	0.145
277.97	0.149
278.18	0.152
278.39	0.154
278.60	0.155
278.81	0.149
279.02	0.160
279.23	0.172
279.44	0.181
279.65	0.192
279.86	0.200
280.08	0.197
280.29	0.192
280.50	0.195
280.71	0.201
280.92	0.202
281.13	0.204
281.34	0.189
281.55	0.185
281.76	0.183
281.97	0.177
282.18	0.171
282.39	0.165
282.60	0.176
282.81	0.173
283.02	0.170
283.23	0.185
283.44	0.186
283.65	0.200
283.86	0.198
284.07	0.203
284.28	0.202
284.49	0.210
284.70	0.219
284.91	0.219
285.12	0.216
285.33	0.203
285.54	0.193
285.75	0.194
285.96	0.197
286.17	0.211
286.38	0.188
286.59	0.188
286.80	0.174
287.01	0.172
287.22	0.174
287.43	0.166
287.64	0.183
287.85	0.184
288.06	0.186
288.27	0.179
288.48	0.153
288.69	0.169
288.90	0.180
289.11	0.189
289.32	0.186
289.53	0.168
289.74	0.181
289.95	0.178
290.16	0.174
290.37	0.169
290.58	0.164
290.79	0.180
291.00	0.180
291.21	0.181
291.42	0.181
291.63	0.188
291.83	0.197
292.04	0.190
292.25	0.185
292.46	0.185
292.67	0.182
292.88	0.190
293.09	0.190
293.30	0.197
293.51	0.195
293.72	0.183
293.93	0.183
294.14	0.175
294.35	0.182
294.56	0.183
294.77	0.179
294.98	0.182
295.19	0.173
295.40	0.166
295.61	0.168
295.82	0.167
296.03	0.185
296.24	0.182
296.45	0.188
296.66	0.191
296.86	0.188
297.07	0.193
297.28	0.189
297.49	0.198
297.70	0.209
297.91	0.199
298.12	0.201
298.33	0.191
298.54	0.186
298.75	0.189
298.96	0.187
299.17	0.191
299.38	0.191
299.59	0.195
299.80	0.192
300.00	0.191
300.21	0.195
300.42	0.189
300.63	0.191
300.84	0.197
301.05	0.194
301.26	0.191
301.47	0.193
301.68	0.186
301.89	0.177
302.10	0.181
302.31	0.175
302.52	0.177
302.72	0.176
302.93	0.182
303.14	0.181
303.35	0.185
303.56	0.186
303.77	0.184
303.98	0.187
304.19	0.194
304.40	0.201
304.61	0.201
304.82	0.198
305.02	0.208
305.23	0.199
305.44	0.201
305.65	0.202
305.86	0.202
306.07	0.197
306.28	0.203
306.49	0.196
306.70	0.178
306.91	0.182
307.11	0.187
307.32	0.186
307.53	0.183
307.74	0.188
307.95	0.179
308.16	0.185
308.37	0.186
308.58	0.182
308.79	0.186
308.99	0.197
309.20	0.192
309.41	0.190
309.62	0.186
309.83	0.194
310.04	0.200
310.25	0.207
310.46	0.206
310.66	0.206
310.87	0.209
311.08	0.223
311.29	0.217
311.50	0.212
311.71	0.213
311.92	0.216
312.12	0.206
312.33	0.200
312.54	0.203
312.75	0.202
312.96	0.204
313.17	0.203
313.38	0.196
313.59	0.198
313.79	0.198
314.00	0.193
314.21	0.203
314.42	0.208
314.63	0.199
314.84	0.204
315.04	0.204
315.25	0.199
315.46	0.194
315.67	0.199
315.88	0.191
316.09	0.195
316.30	0.205
316.50	0.193
316.71	0.190
316.92	0.193
317.13	0.196
317.34	0.191
317.55	0.199
317.75	0.198
317.96	0.192
318.17	0.199
318.38	0.205
318.59	0.196
318.80	0.200
319.00	0.208
319.21	0.205
319.42	0.197
319.63	0.196
319.84	0.192
320.05	0.195
320.25	0.191
320.46	0.198
320.67	0.193
320.88	0.207
321.09	0.201
321.29	0.191
321.50	0.197
321.71	0.193
321.92	0.202
322.13	0.198
322.34	0.200
322.54	0.196
322.75	0.187
322.96	0.198
323.17	0.188
323.38	0.191
323.58	0.190
323.79	0.188
324.00	0.179
324.21	0.172
324.42	0.173
324.62	0.167
324.83	0.168
325.04	0.165
325.25	0.166
325.46	0.166
325.66	0.160
325.87	0.185
326.08	0.187
326.29	0.201
326.50	0.194
326.70	0.198
326.91	0.207
327.12	0.214
327.33	0.221
327.53	0.213
327.74	0.202
327.95	0.207
328.16	0.189
328.37	0.179
328.57	0.169
328.78	0.176
328.99	0.175
329.20	0.172
329.41	0.172
329.61	0.174
329.82	0.176
330.03	0.183
330.24	0.188
330.44	0.191
330.65	0.199
330.86	0.213
331.07	0.218
331.27	0.219
331.48	0.215
331.69	0.219
331.90	0.210
332.10	0.215
332.31	0.216
332.52	0.219
332.73	0.222
332.93	0.220
333.14	0.212
333.35	0.207
333.56	0.196
333.76	0.195
333.97	0.189
334.18	0.192
334.39	0.190
334.59	0.192
334.80	0.192
335.01	0.180
335.22	0.183
335.42	0.194
335.63	0.203
335.84	0.209
336.05	0.204
336.25	0.204
336.46	0.207
336.67	0.200
336.88	0.200
337.08	0.191
337.29	0.196
337.50	0.186
337.71	0.181
337.91	0.179
338.12	0.185
338.33	0.193
338.53	0.188
338.74	0.183
338.95	0.177
339.16	0.171
339.36	0.172
339.57	0.182
339.78	0.185
339.98	0.176
340.19	0.176
340.40	0.170
340.61	0.167
340.81	0.174
341.02	0.175
341.23	0.182
341.43	0.199
341.64	0.204
341.85	0.196
342.06	0.193
342.26	0.206
342.47	0.200
342.68	0.199
342.88	0.192
343.09	0.193
343.30	0.198
343.51	0.196
343.71	0.181
343.92	0.179
344.13	0.166
344.33	0.177
344.54	0.169
344.75	0.175
344.95	0.183
345.16	0.197
345.37	0.195
345.57	0.189
345.78	0.191
345.99	0.205
346.19	0.204
346.40	0.227
346.61	0.229
346.82	0.233
347.02	0.241
347.23	0.239
347.44	0.228
347.64	0.227
347.85	0.236
348.06	0.247
348.26	0.235
348.47	0.238
348.68	0.226
348.88	0.215
349.09	0.204
349.30	0.196
349.50	0.190
349.71	0.191
349.92	0.190
350.12	0.191
350.33	0.186
350.54	0.197
350.74	0.197
350.95	0.200
351.16	0.206
351.36	0.212
351.57	0.212
351.77	0.218
351.98	0.219
352.19	0.228
352.39	0.218
352.60	0.218
352.81	0.202
353.01	0.196
353.22	0.193
353.43	0.197
353.63	0.197
353.84	0.196
354.05	0.193
354.25	0.198
354.46	0.194
354.67	0.205
354.87	0.211
355.08	0.224
355.28	0.226
355.49	0.224
355.70	0.218
355.90	0.199
356.11	0.199
356.32	0.205
356.52	0.206
356.73	0.189
356.93	0.177
357.14	0.173
357.35	0.171
357.55	0.169
357.76	0.165
357.97	0.174
358.17	0.194
358.38	0.195
358.58	0.182
358.79	0.177
359.00	0.194
359.20	0.190
359.41	0.185
359.61	0.182
359.82	0.191
360.03	0.201
360.23	0.195
360.44	0.195
360.64	0.193
360.85	0.192
361.06	0.206
361.26	0.202
361.47	0.201
361.67	0.198
361.88	0.197
362.09	0.193
362.29	0.189
362.50	0.185
362.70	0.180
362.91	0.174
363.12	0.198
363.32	0.190
363.53	0.186
363.73	0.189
363.94	0.202
364.15	0.214
364.35	0.218
364.56	0.217
364.76	0.228
364.97	0.228
365.17	0.237
365.38	0.215
365.59	0.222
365.79	0.243
366.00	0.253
366.20	0.247
366.41	0.239
366.61	0.240
366.82	0.253
367.03	0.254
367.23	0.251
367.44	0.251
367.64	0.257
367.85	0.250
368.05	0.235
368.26	0.237
368.47	0.239
368.67	0.243
368.88	0.226
369.08	0.223
369.29	0.215
369.49	0.226
369.70	0.225
369.90	0.231
370.11	0.239
370.31	0.237
370.52	0.238
370.73	0.221
370.93	0.209
371.14	0.224
371.34	0.215
371.55	0.218
371.75	0.202
371.96	0.209
372.16	0.218
372.37	0.206
372.57	0.203
372.78	0.198
372.99	0.212
373.19	0.210
373.40	0.212
373.60	0.212
373.81	0.207
374.01	0.211
374.22	0.201
374.42	0.193
374.63	0.198
374.83	0.201
375.04	0.204
375.24	0.205
375.45	0.212
375.65	0.208
375.86	0.206
376.06	0.215
376.27	0.219
376.47	0.226
376.68	0.219
376.88	0.222
377.09	0.225
377.29	0.220
377.50	0.212
377.70	0.213
377.91	0.201
378.11	0.201
378.32	0.198
378.52	0.188
378.73	0.186
378.93	0.192
379.14	0.201
379.34	0.202
379.55	0.206
379.75	0.214
379.96	0.222
380.16	0.238
380.37	0.246
380.57	0.254
380.78	0.262
380.98	0.263
381.19	0.263
381.39	0.248
381.60	0.250
381.80	0.253
382.01	0.255
382.21	0.248
382.42	0.239
382.62	0.221
382.83	0.207
383.03	0.212
383.24	0.216
383.44	0.214
383.65	0.213
383.85	0.198
384.06	0.189
384.26	0.184
384.47	0.179
384.67	0.187
384.87	0.200
385.08	0.203
385.28	0.204
385.49	0.196
385.69	0.194
385.90	0.203
386.10	0.224
386.31	0.232
386.51	0.220
386.72	0.222
386.92	0.225
387.13	0.225
387.33	0.232
387.53	0.233
387.74	0.243
387.94	0.237
388.15	0.221
388.35	0.215
388.56	0.206
388.76	0.218
388.97	0.223
389.17	0.215
389.37	0.222
389.58	0.207
389.78	0.207
389.99	0.202
390.19	0.213
390.40	0.214
390.60	0.214
390.80	0.230
391.01	0.228
391.21	0.222
391.42	0.229
391.62	0.234
391.83	0.242
392.03	0.231
392.23	0.234
392.44	0.237
392.64	0.252
392.85	0.256
393.05	0.251
393.26	0.247
393.46	0.244
393.66	0.233
393.87	0.215
394.07	0.209
394.28	0.223
394.48	0.227
394.68	0.221
394.89	0.203
395.09	0.201
395.30	0.194
395.50	0.201
395.70	0.207
395.91	0.210
396.11	0.216
396.32	0.224
396.52	0.219
396.72	0.209
396.93	0.201
397.13	0.211
397.34	0.206
397.54	0.209
397.74	0.207
397.95	0.204
398.15	0.213
398.36	0.238
398.56	0.237
398.76	0.229
398.97	0.230
399.17	0.235
399.37	0.234
399.58	0.232
399.78	0.223
399.99	0.223
400.19	0.231
400.39	0.220
400.60	0.200
400.80	0.198
401.00	0.210
401.21	0.206
401.41	0.205
401.62	0.205
401.82	0.203
402.02	0.222
402.23	0.226
402.43	0.226
402.63	0.239
402.84	0.240
403.04	0.235
403.24	0.241
403.45	0.236
403.65	0.240
403.86	0.241
404.06	0.246
404.26	0.245
404.47	0.246
404.67	0.232
404.87	0.223
405.08	0.217
405.28	0.223
405.48	0.221
405.69	0.224
405.89	0.218
406.09	0.227
406.30	0.227
406.50	0.220
406.70	0.214
406.91	0.231
407.11	0.237
407.31	0.247
407.52	0.241
407.72	0.247
407.92	0.255
408.13	0.259
408.33	0.254
408.53	0.259
408.74	0.252
408.94	0.270
409.14	0.267
409.35	0.257
409.55	0.257
409.75	0.269
409.96	0.266
410.16	0.262
410.36	0.265
410.57	0.257
410.77	0.258
410.97	0.283
411.18	0.284
411.38	0.270
411.58	0.269
411.78	0.258
411.99	0.249
412.19	0.240
412.39	0.237
412.60	0.244
412.80	0.256
413.00	0.252
413.21	0.239
413.41	0.219
413.61	0.214
413.81	0.222
414.02	0.212
414.22	0.223
414.42	0.229
414.63	0.238
414.83	0.224
415.03	0.215
415.23	0.209
415.44	0.212
415.64	0.222
415.84	0.237
416.05	0.219
416.25	0.222
416.45	0.198
416.65	0.203
416.86	0.196
417.06	0.212
417.26	0.234
417.47	0.232
417.67	0.223
417.87	0.225
418.07	0.245
418.28	0.255
418.48	0.273
418.68	0.285
418.88	0.269
419.09	0.272
419.29	0.254
419.49	0.245
419.69	0.244
419.90	0.245
420.10	0.231
420.30	0.220
420.50	0.234
420.71	0.231
420.91	0.229
421.11	0.233
421.31	0.228
421.52	0.243
421.72	0.229
421.92	0.227
422.12	0.231
422.33	0.241
422.53	0.236
422.73	0.232
422.93	0.229
423.14	0.230
423.34	0.219
423.54	0.215
423.74	0.212
423.95	0.223
424.15	0.236
424.35	0.240
424.55	0.219
424.76	0.205
424.96	0.204
425.16	0.193
425.36	0.205
425.56	0.219
425.77	0.228
425.97	0.243
426.17	0.237
426.37	0.238
426.58	0.256
426.78	0.280
426.98	0.302
427.18	0.298
427.38	0.310
427.59	0.302
427.79	0.318
427.99	0.318
428.19	0.303
428.39	0.297
428.60	0.281
428.80	0.253
429.00	0.253
429.20	0.240
429.40	0.238
429.61	0.226
429.81	0.239
430.01	0.226
430.21	0.218
430.41	0.206
430.62	0.210
430.82	0.224
431.02	0.231
431.22	0.229
431.42	0.237
431.63	0.252
431.83	0.275
432.03	0.267
432.23	0.257
432.43	0.253
432.64	0.263
432.84	0.281
433.04	0.280
433.24	0.282
433.44	0.280
433.64	0.290
433.85	0.293
434.05	0.258
434.25	0.257
434.45	0.269
434.65	0.272
434.85	0.281
435.06	0.257
435.26	0.267
435.46	0.259
435.66	0.265
435.86	0.255
436.06	0.248
436.27	0.268
436.47	0.268
436.67	0.280
436.87	0.292
437.07	0.282
437.27	0.282
437.47	0.285
437.68	0.286
437.88	0.289
438.08	0.281
438.28	0.284
438.48	0.309
438.68	0.288
438.89	0.270
439.09	0.253
439.29	0.256
439.49	0.254
439.69	0.213
439.89	0.226
440.09	0.204
440.29	0.208
440.50	0.201
440.70	0.173
440.90	0.180
441.10	0.180
441.30	0.200
441.50	0.199
441.70	0.203
441.90	0.220
442.11	0.199
442.31	0.219
442.51	0.231
442.71	0.235
442.91	0.271
443.11	0.274
443.31	0.272
443.51	0.265
443.72	0.287
443.92	0.295
444.12	0.309
444.32	0.328
444.52	0.329
444.72	0.325
444.92	0.307
445.12	0.274
445.32	0.294
445.53	0.291
445.73	0.279
445.93	0.251
446.13	0.252
446.33	0.248
446.53	0.252
446.73	0.238
446.93	0.196
447.13	0.226
447.33	0.229
447.53	0.242
447.74	0.244
447.94	0.256
448.14	0.269
448.34	0.283
448.54	0.273
448.74	0.261
448.94	0.282
449.14	0.338
449.34	0.308
449.54	0.334
449.74	0.307
449.94	0.331
450.14	0.309
450.35	0.312
450.55	0.284
450.75	0.309
450.95	0.283
451.15	0.276
451.35	0.253
451.55	0.253
451.75	0.238
451.95	0.237
452.15	0.195
452.35	0.207
452.55	0.178
452.75	0.194
452.95	0.174
453.15	0.203
453.35	0.194
453.56	0.189
453.76	0.218
453.96	0.202
454.16	0.196
454.36	0.208
454.56	0.265
454.76	0.287
454.96	0.300
455.16	0.300
455.36	0.325
455.56	0.306
455.76	0.288
455.96	0.291
456.16	0.313
456.36	0.326
456.56	0.339
456.76	0.304
456.96	0.294
457.16	0.277
457.36	0.290
457.56	0.270
457.76	0.264
457.96	0.282
458.16	0.260
458.36	0.252
458.56	0.248
458.76	0.258
458.96	0.248
459.16	0.246
459.36	0.251
459.56	0.243
459.76	0.236
459.96	0.262
460.16	0.267
460.36	0.289
460.56	0.281
460.76	0.280
460.96	0.256
461.16	0.258
461.36	0.252
461.56	0.261
461.76	0.275
461.96	0.268
462.16	0.268
462.36	0.278
462.56	0.263
462.76	0.269
462.96	0.280
463.16	0.303
463.36	0.315
463.56	0.327
463.76	0.317
463.96	0.308
464.16	0.313
464.36	0.311
464.56	0.294
464.76	0.287
464.96	0.281
465.16	0.266
465.36	0.225
465.56	0.222
465.76	0.244
465.96	0.256
466.16	0.243
466.36	0.255
466.56	0.254
466.76	0.249
466.96	0.251
467.16	0.261
467.36	0.258
467.56	0.281
467.76	0.287
467.96	0.258
468.16	0.241
468.36	0.249
468.56	0.253
468.76	0.238
468.96	0.243
469.16	0.246
469.35	0.224
469.55	0.216
469.75	0.220
469.95	0.207
470.15	0.220
470.35	0.226
470.55	0.229
470.75	0.220
470.95	0.224
471.15	0.222
471.35	0.228
471.55	0.242
471.75	0.247
471.95	0.265
472.15	0.272
472.35	0.257
472.54	0.265
472.74	0.255
472.94	0.252
473.14	0.257
473.34	0.276
473.54	0.275
473.74	0.281
473.94	0.276
474.14	0.261
474.34	0.265
474.54	0.264
474.74	0.246
474.94	0.254
475.13	0.253
475.33	0.250
475.53	0.241
475.73	0.234
475.93	0.234
476.13	0.248
476.33	0.243
476.53	0.240
476.73	0.260
476.93	0.272
477.12	0.266
477.32	0.273
477.52	0.270
477.72	0.263
477.92	0.275
478.12	0.270
478.32	0.269
478.52	0.277
478.72	0.282
478.92	0.269
479.11	0.267
479.31	0.268
479.51	0.259
479.71	0.265
479.91	0.263
480.11	0.260
480.31	0.262
480.51	0.266
480.70	0.265
480.90	0.256
481.10	0.258
481.30	0.260
481.50	0.262
481.70	0.280
481.90	0.282
482.10	0.289
482.29	0.284
482.49	0.287
482.69	0.280
482.89	0.272
483.09	0.280
483.29	0.282
483.49	0.286
483.68	0.288
483.88	0.279
484.08	0.275
484.28	0.272
484.48	0.268
484.68	0.262
484.88	0.265
485.07	0.275
485.27	0.275
485.47	0.275
485.67	0.267
485.87	0.268
486.07	0.257
486.26	0.253
486.46	0.264
486.66	0.275
486.86	0.280
487.06	0.290
487.26	0.280
487.45	0.281
487.65	0.284
487.85	0.280
488.05	0.287
488.25	0.294
488.45	0.301
488.64	0.282
488.84	0.281
489.04	0.282
489.24	0.273
489.44	0.276
489.64	0.265
489.83	0.258
490.03	0.264
490.23	0.251
490.43	0.246
490.63	0.247
490.82	0.263
491.02	0.255
491.22	0.260
491.42	0.260
491.62	0.262
491.81	0.265
492.01	0.272
492.21	0.271
492.41	0.275
492.61	0.277
492.80	0.279
493.00	0.271
493.20	0.284
493.40	0.274
493.60	0.273
493.79	0.272
493.99	0.270
494.19	0.268
494.39	0.266
494.59	0.273
494.78	0.278
494.98	0.275
495.18	0.283
495.38	0.280
495.57	0.287
495.77	0.290
495.97	0.292
496.17	0.292
496.37	0.301
496.56	0.297
496.76	0.290
496.96	0.292
497.16	0.295
497.35	0.287
497.55	0.275
497.75	0.272
497.95	0.271
498.14	0.270
498.34	0.268
498.54	0.261
498.74	0.267
498.93	0.267
499.13	0.264
499.33	0.262
499.53	0.264
499.72	0.266
499.92	0.268
500.12	0.261
500.32	0.260
500.51	0.269
500.71	0.269
500.91	0.271
501.11	0.276
501.30	0.283
501.50	0.281
501.70	0.280
501.90	0.290
502.09	0.282
502.29	0.289
502.49	0.296
502.69	0.288
502.88	0.296
503.08	0.285
503.28	0.267
503.47	0.253
503.67	0.259
503.87	0.256
504.07	0.255
504.26	0.264
504.46	0.269
504.66	0.274
504.85	0.277
505.05	0.276
505.25	0.292
505.45	0.309
505.64	0.320
505.84	0.331
506.04	0.333
506.23	0.321
506.43	0.330
506.63	0.318
506.83	0.303
507.02	0.300
507.22	0.283
507.42	0.272
507.61	0.270
507.81	0.266
508.01	0.244
508.20	0.259
508.40	0.273
508.60	0.254
508.80	0.288
508.99	0.285
509.19	0.298
509.39	0.296
509.58	0.299
509.78	0.294
509.98	0.291
510.17	0.293
510.37	0.275
510.57	0.278
510.76	0.283
510.96	0.250
511.16	0.276
511.35	0.272
511.55	0.286
511.75	0.295
511.94	0.308
512.14	0.294
512.34	0.309
512.53	0.313
512.73	0.303
512.93	0.322
513.12	0.320
513.32	0.296
513.52	0.291
513.71	0.273
513.91	0.257
514.11	0.256
514.30	0.286
514.50	0.268
514.70	0.276
514.89	0.278
515.09	0.257
515.28	0.259
515.48	0.277
515.68	0.273
515.87	0.300
516.07	0.309
516.27	0.308
516.46	0.279
516.66	0.286
516.86	0.285
517.05	0.288
517.25	0.294
517.44	0.308
517.64	0.306
517.84	0.297
518.03	0.283
518.23	0.284
518.43	0.262
518.62	0.274
518.82	0.283
519.01	0.272
519.21	0.280
519.41	0.283
519.60	0.277
519.80	0.257
520.00	0.258
520.19	0.253
520.39	0.255
520.58	0.281
520.78	0.280
520.98	0.267
521.17	0.284
521.37	0.273
521.56	0.269
521.76	0.271
521.96	0.290
522.15	0.306
522.35	0.319
522.54	0.325
522.74	0.318
522.94	0.317
523.13	0.337
523.33	0.331
523.52	0.344
523.72	0.330
523.91	0.326
524.11	0.324
524.31	0.312
524.50	0.317
524.70	0.316
524.89	0.324
525.09	0.326
525.29	0.303
525.48	0.313
525.68	0.312
525.87	0.324
526.07	0.331
526.26	0.324
526.46	0.323
526.66	0.317
526.85	0.307
527.05	0.298
527.24	0.308
527.44	0.318
527.63	0.305
527.83	0.293
528.02	0.292
528.22	0.288
528.42	0.301
528.61	0.311
528.81	0.316
529.00	0.326
529.20	0.306
529.39	0.306
529.59	0.295
529.78	0.303
529.98	0.311
530.17	0.315
530.37	0.307
530.57	0.286
530.76	0.298
530.96	0.289
531.15	0.287
531.35	0.321
531.54	0.298
531.74	0.327
531.93	0.319
532.13	0.312
532.32	0.318
532.52	0.322
532.71	0.345
532.91	0.334
533.10	0.326
533.30	0.338
533.49	0.321
533.69	0.348
533.89	0.336
534.08	0.329
534.28	0.350
534.47	0.340
534.67	0.340
534.86	0.323
535.06	0.327
535.25	0.336
535.45	0.318
535.64	0.321
535.84	0.318
536.03	0.316
536.23	0.321
536.42	0.302
536.62	0.301
536.81	0.290
537.01	0.307
537.20	0.303
537.40	0.304
537.59	0.301
537.79	0.296
537.98	0.301
538.17	0.299
538.37	0.295
538.56	0.298
538.76	0.297
538.95	0.302
539.15	0.288
539.34	0.287
539.54	0.279
539.73	0.282
539.93	0.284
540.12	0.280
540.32	0.281
540.51	0.283
540.71	0.292
540.90	0.306
541.10	0.314
541.29	0.316
541.49	0.339
541.68	0.348
541.87	0.367
542.07	0.375
542.26	0.371
542.46	0.356
542.65	0.355
542.85	0.336
543.04	0.341
543.24	0.352
543.43	0.391
543.63	0.345
543.82	0.347
544.01	0.317
544.21	0.319
544.40	0.336
544.60	0.388
544.79	0.399
544.99	0.413
545.18	0.393
545.37	0.380
545.57	0.367
545.76	0.399
545.96	0.401
546.15	0.418
546.35	0.407
546.54	0.380
546.73	0.339
546.93	0.328
547.12	0.341
547.32	0.349
547.51	0.329
547.71	0.330
547.90	0.340
548.09	0.325
548.29	0.322
548.48	0.328
548.68	0.314
548.87	0.320
549.06	0.350
549.26	0.356
549.45	0.323
549.65	0.340
549.84	0.306
550.03	0.279
550.23	0.289
550.42	0.274
550.62	0.263
550.81	0.273
551.00	0.288
551.20	0.267
551.39	0.241
551.59	0.273
551.78	0.277
551.97	0.274
552.17	0.273
552.36	0.285
552.56	0.312
552.75	0.322
552.94	0.331
553.14	0.330
553.33	0.334
553.52	0.342
553.72	0.324
553.91	0.327
554.11	0.353
554.30	0.363
554.49	0.364
554.69	0.338
554.88	0.347
555.07	0.341
555.27	0.310
555.46	0.288
555.65	0.285
555.85	0.304
556.04	0.273
556.24	0.244
556.43	0.250
556.62	0.249
556.82	0.274
557.01	0.267
557.20	0.286
557.40	0.326
557.59	0.352
557.78	0.371
557.98	0.376
558.17	0.376
558.36	0.377
558.56	0.370
558.75	0.367
558.94	0.381
559.14	0.362
559.33	0.346
559.52	0.313
559.72	0.311
559.91	0.293
560.10	0.283
560.30	0.301
560.49	0.291
560.68	0.292
560.88	0.290
561.07	0.266
561.26	0.278
561.46	0.289
561.65	0.291
561.84	0.294
562.04	0.300
562.23	0.316
562.42	0.327
562.62	0.359
562.81	0.363
563.00	0.342
563.19	0.340
563.39	0.320
563.58	0.334
563.77	0.339
563.97	0.345
564.16	0.342
564.35	0.333
564.55	0.318
564.74	0.306
564.93	0.305
565.12	0.282
565.32	0.276
565.51	0.315
565.70	0.312
565.90	0.332
566.09	0.311
566.28	0.302
566.47	0.307
566.67	0.344
566.86	0.331
567.05	0.309
567.25	0.380
567.44	0.421
567.63	0.423
567.82	0.405
568.02	0.380
568.21	0.386
568.40	0.394
568.59	0.363
568.79	0.333
568.98	0.364
569.17	0.379
569.36	0.337
569.56	0.298
569.75	0.265
569.94	0.259
570.14	0.277
570.33	0.256
570.52	0.288
570.71	0.329
570.91	0.347
571.10	0.331
571.29	0.341
571.48	0.370
571.68	0.375
571.87	0.417
572.06	0.425
572.25	0.389
572.44	0.406
572.64	0.378
572.83	0.361
573.02	0.348
573.21	0.337
573.41	0.349
573.60	0.366
573.79	0.356
573.98	0.334
574.18	0.351
574.37	0.379
574.56	0.395
574.75	0.406
574.94	0.410
575.14	0.411
575.33	0.401
575.52	0.385
575.71	0.382
575.91	0.404
576.10	0.402
576.29	0.396
576.48	0.386
576.67	0.388
576.87	0.377
577.06	0.378
577.25	0.367
577.44	0.378
577.63	0.368
577.83	0.382
578.02	0.373
578.21	0.378
578.40	0.372
578.59	0.397
578.79	0.387
578.98	0.386
579.17	0.389
579.36	0.405
579.55	0.396
579.74	0.422
579.94	0.419
580.13	0.422
580.32	0.413
580.51	0.389
580.70	0.364
580.90	0.378
581.09	0.354
581.28	0.327
581.47	0.334
581.66	0.359
581.85	0.325
582.05	0.310
582.24	0.290
582.43	0.299
582.62	0.335
582.81	0.369
583.00	0.340
583.20	0.352
583.39	0.385
583.58	0.376
583.77	0.372
583.96	0.383
584.15	0.355
584.34	0.370
584.54	0.374
584.73	0.374
584.92	0.346
585.11	0.364
585.30	0.374
585.49	0.367
585.68	0.367
585.88	0.361
586.07	0.367
586.26	0.395
586.45	0.384
586.64	0.378
586.83	0.314
587.02	0.318
587.22	0.330
587.41	0.309
587.60	0.318
587.79	0.287
587.98	0.289
588.17	0.297
588.36	0.288
588.55	0.294
588.74	0.299
588.94	0.344
589.13	0.352
589.32	0.329
589.51	0.349
589.70	0.348
589.89	0.375
590.08	0.396
590.27	0.401
590.46	0.402
590.66	0.379
590.85	0.390
591.04	0.385
591.23	0.389
591.42	0.383
591.61	0.371
591.80	0.329
591.99	0.328
592.18	0.299
592.37	0.275
592.57	0.248
592.76	0.275
592.95	0.253
593.14	0.251
593.33	0.229
593.52	0.229
593.71	0.227
593.90	0.270
594.09	0.276
594.28	0.271
594.47	0.283
594.66	0.290
594.85	0.279
595.05	0.267
595.24	0.282
595.43	0.300
595.62	0.332
595.81	0.334
596.00	0.312
596.19	0.302
596.38	0.336
596.57	0.341
596.76	0.389
596.95	0.435
597.14	0.435
597.33	0.426
597.52	0.421
597.71	0.395
597.90	0.420
598.09	0.408
598.28	0.433
598.47	0.410
598.67	0.392
598.86	0.365
599.05	0.331
599.24	0.327
599.43	0.322
599.62	0.355
599.81	0.347
600.00	0.336
600.19	0.365
600.38	0.350
600.57	0.363
600.76	0.376
600.95	0.373
601.14	0.365
601.33	0.394
601.52	0.376
601.71	0.333
601.90	0.335
602.09	0.361
602.28	0.358
602.47	0.350
602.66	0.321
602.85	0.323
603.04	0.326
603.23	0.333
603.42	0.350
603.61	0.351
603.80	0.324
603.99	0.323
604.18	0.307
604.37	0.323
604.56	0.341
604.75	0.356
604.94	0.351
605.13	0.343
605.32	0.359
605.51	0.336
605.70	0.361
605.89	0.384
606.08	0.415
606.27	0.387
606.46	0.368
606.65	0.363
606.84	0.353
607.03	0.346
607.22	0.365
607.41	0.384
607.60	0.386
607.79	0.405
607.98	0.417
608.17	0.412
608.36	0.428
608.55	0.419
608.74	0.406
608.93	0.422
609.12	0.440
609.31	0.432
609.49	0.437
609.68	0.428
609.87	0.413
610.06	0.436
610.25	0.442
610.44	0.464
610.63	0.469
610.82	0.490
611.01	0.469
611.20	0.443
611.39	0.403
611.58	0.389
611.77	0.393
611.96	0.399
612.15	0.398
612.34	0.404
612.53	0.389
612.72	0.425
612.90	0.371
613.09	0.388
613.28	0.414
613.47	0.435
613.66	0.387
613.85	0.373
614.04	0.358
614.23	0.343
614.42	0.328
614.61	0.321
614.80	0.286
614.99	0.350
615.18	0.352
615.36	0.345
615.55	0.364
615.74	0.395
615.93	0.430
616.12	0.427
616.31	0.438
616.50	0.454
616.69	0.435
616.88	0.455
617.07	0.456
617.25	0.444
617.44	0.451
617.63	0.465
617.82	0.451
618.01	0.459
618.20	0.474
618.39	0.467
618.58	0.461
618.77	0.457
618.95	0.436
619.14	0.422
619.33	0.408
619.52	0.415
619.71	0.406
619.90	0.446
620.09	0.420
620.28	0.442
620.46	0.428
620.65	0.423
620.84	0.443
621.03	0.403
621.22	0.378
621.41	0.422
621.60	0.429
621.79	0.416
621.97	0.391
622.16	0.388
622.35	0.369
622.54	0.361
622.73	0.370
622.92	0.372
623.11	0.412
623.29	0.414
623.48	0.389
623.67	0.375
623.86	0.398
624.05	0.386
624.24	0.398
624.42	0.397
624.61	0.395
624.80	0.376
624.99	0.377
625.18	0.369
625.37	0.365
625.55	0.365
625.74	0.352
625.93	0.326
626.12	0.322
626.31	0.322
626.50	0.284
626.68	0.300
626.87	0.288
627.06	0.303
627.25	0.311
627.44	0.332
627.63	0.349
627.81	0.366
628.00	0.362
628.19	0.361
628.38	0.326
628.57	0.375
628.75	0.371
628.94	0.385
629.13	0.367
629.32	0.342
629.51	0.368
629.69	0.366
629.88	0.383
630.07	0.401
630.26	0.410
630.45	0.412
630.63	0.398
630.82	0.386
631.01	0.390
631.20	0.396
631.39	0.412
631.57	0.390
631.76	0.375
631.95	0.359
632.14	0.344
632.32	0.346
632.51	0.379
632.70	0.358
632.89	0.381
633.08	0.368
633.26	0.352
633.45	0.362
633.64	0.338
633.83	0.345
634.01	0.327
634.20	0.352
634.39	0.369
634.58	0.348
634.76	0.386
634.95	0.383
635.14	0.389
635.33	0.390
635.51	0.391
635.70	0.402
635.89	0.390
636.08	0.394
636.26	0.378
636.45	0.359
636.64	0.389
636.83	0.381
637.01	0.393
637.20	0.382
637.39	0.398
637.58	0.381
637.76	0.379
637.95	0.391
638.14	0.404
638.33	0.400
638.51	0.424
638.70	0.421
638.89	0.390
639.07	0.381
639.26	0.401
639.45	0.409
639.64	0.419
639.82	0.456
640.01	0.452
640.20	0.438
640.38	0.466
640.57	0.448
640.76	0.457
640.95	0.463
641.13	0.472
641.32	0.463
641.51	0.462
641.69	0.486
641.88	0.486
642.07	0.492
642.26	0.471
642.44	0.443
642.63	0.420
642.82	0.390
643.00	0.383
643.19	0.371
643.38	0.393
643.56	0.389
643.75	0.356
643.94	0.309
644.12	0.313
644.31	0.338
644.50	0.324
644.68	0.351
644.87	0.333
645.06	0.354
645.24	0.358
645.43	0.352
645.62	0.367
645.81	0.394
645.99	0.419
646.18	0.419
646.37	0.423
646.55	0.448
646.74	0.438
646.92	0.458
647.11	0.467
647.30	0.450
647.48	0.451
647.67	0.428
647.86	0.436
648.04	0.433
648.23	0.418
648.42	0.396
648.60	0.360
648.79	0.336
648.98	0.344
649.16	0.366
649.35	0.353
649.54	0.357
649.72	0.337
649.91	0.330
650.09	0.332
650.28	0.337
650.47	0.335
650.65	0.368
650.84	0.388
651.03	0.379
651.21	0.332
651.40	0.348
651.59	0.312
651.77	0.353
651.96	0.358
652.14	0.357
652.33	0.378
652.52	0.391
652.70	0.374
652.89	0.390
653.07	0.399
653.26	0.410
653.45	0.400
653.63	0.422
653.82	0.446
654.00	0.409
654.19	0.409
654.38	0.406
654.56	0.436
654.75	0.464
654.93	0.431
655.12	0.415
655.31	0.457
655.49	0.494
655.68	0.488
655.86	0.441
656.05	0.474
656.24	0.450
656.42	0.441
656.61	0.422
656.79	0.413
656.98	0.454
657.16	0.473
657.35	0.450
657.54	0.436
657.72	0.435
657.91	0.435
658.09	0.421
658.28	0.437
658.46	0.442
658.65	0.447
658.84	0.469
659.02	0.444
659.21	0.433
659.39	0.433
659.58	0.440
659.76	0.415
659.95	0.421
660.13	0.445
660.32	0.451
660.51	0.458
660.69	0.444
660.88	0.420
661.06	0.422
661.25	0.426
661.43	0.386
661.62	0.365
661.80	0.390
661.99	0.390
662.17	0.401
662.36	0.401
662.55	0.403
662.73	0.380
662.92	0.370
663.10	0.391
663.29	0.395
663.47	0.428
663.66	0.450
663.84	0.458
664.03	0.472
664.21	0.442
664.40	0.451
664.58	0.427
664.77	0.451
664.95	0.431
665.14	0.434
665.32	0.429
665.51	0.419
665.69	0.397
665.88	0.366
666.06	0.377
666.25	0.391
666.43	0.359
666.62	0.374
666.80	0.380
666.99	0.436
667.17	0.441
667.36	0.459
667.54	0.458
667.73	0.478
667.91	0.499
668.10	0.461
668.28	0.407
668.47	0.449
668.65	0.408
668.84	0.396
669.02	0.386
669.21	0.344
669.39	0.326
669.58	0.336
669.76	0.341
669.95	0.348
670.13	0.374
670.31	0.399
670.50	0.382
670.68	0.412
670.87	0.399
671.05	0.397
671.24	0.426
671.42	0.383
671.61	0.374
671.79	0.359
671.98	0.351
672.16	0.348
672.35	0.373
672.53	0.370
672.71	0.350
672.90	0.377
673.08	0.331
673.27	0.288
673.45	0.331
673.64	0.339
673.82	0.341
674.01	0.356
674.19	0.362
674.37	0.359
674.56	0.363
674.74	0.407
674.93	0.426
675.11	0.450
675.30	0.480
675.48	0.484
675.66	0.481
675.85	0.498
676.03	0.475
676.22	0.453
676.40	0.445
676.58	0.452
676.77	0.443
676.95	0.419
677.14	0.415
677.32	0.399
677.50	0.439
677.69	0.476
677.87	0.437
678.06	0.481
678.24	0.495
678.43	0.501
678.61	0.506
678.79	0.471
678.98	0.474
679.16	0.489
679.34	0.485
679.53	0.437
679.71	0.404
679.90	0.421
680.08	0.397
680.26	0.405
680.45	0.407
680.63	0.396
680.82	0.390
681.00	0.378
681.18	0.373
681.37	0.406
681.55	0.407
681.73	0.439
681.92	0.462
682.10	0.450
682.29	0.411
682.47	0.432
682.65	0.425
682.84	0.454
683.02	0.449
683.20	0.418
683.39	0.403
683.57	0.385
683.75	0.351
683.94	0.317
684.12	0.323
684.30	0.355
684.49	0.310
684.67	0.278
684.85	0.287
685.04	0.304
685.22	0.326
685.40	0.301
685.59	0.329
685.77	0.349
685.96	0.400
686.14	0.414
686.32	0.389
686.50	0.393
686.69	0.433
686.87	0.442
687.05	0.461
687.24	0.499
687.42	0.514
687.60	0.500
687.79	0.471
687.97	0.443
688.15	0.446
688.34	0.450
688.52	0.482
688.70	0.497
688.89	0.502
689.07	0.470
689.25	0.434
689.44	0.453
689.62	0.454
689.80	0.451
689.98	0.454
690.17	0.417
690.35	0.437
690.53	0.424
690.72	0.366
690.90	0.353
691.08	0.366
691.27	0.393
691.45	0.412
691.63	0.423
691.81	0.450
692.00	0.463
692.18	0.480
692.36	0.480
692.54	0.511
692.73	0.553
692.91	0.530
693.09	0.537
693.28	0.559
693.46	0.546
693.64	0.546
693.82	0.499
694.01	0.469
694.19	0.447
694.37	0.464
694.55	0.423
694.74	0.414
694.92	0.425
695.10	0.391
695.28	0.375
695.47	0.366
695.65	0.373
695.83	0.409
696.01	0.446
696.20	0.479
696.38	0.489
696.56	0.509
696.74	0.523
696.93	0.561
697.11	0.586
697.29	0.569
697.47	0.587
697.66	0.571
697.84	0.554
698.02	0.542
698.20	0.555
698.39	0.515
698.57	0.490
698.75	0.505
698.93	0.488
699.11	0.458
699.30	0.452
699.48	0.452
699.66	0.458
699.84	0.463
700.03	0.444
700.21	0.396
700.39	0.443
700.57	0.474
700.75	0.447
700.94	0.448
701.12	0.492
701.30	0.496
701.48	0.476
701.66	0.475
701.85	0.483
702.03	0.495
702.21	0.501
702.39	0.464
702.57	0.457
702.76	0.489
702.94	0.455
703.12	0.454
703.30	0.441
703.48	0.456
703.66	0.460
703.85	0.466
704.03	0.473
704.21	0.499
704.39	0.499
704.57	0.505
704.75	0.488
704.94	0.481
705.12	0.482
705.30	0.498
705.48	0.500
705.66	0.500
705.84	0.495
706.03	0.484
706.21	0.512
706.39	0.492
706.57	0.480
706.75	0.454
706.93	0.489
707.12	0.495
707.30	0.460
707.48	0.426
707.66	0.403
707.84	0.395
708.02	0.387
708.20	0.375
708.39	0.427
708.57	0.423
708.75	0.440
708.93	0.453
709.11	0.441
709.29	0.478
709.47	0.502
709.66	0.509
709.84	0.513
710.02	0.519
710.20	0.546
710.38	0.499
710.56	0.479
710.74	0.492
710.92	0.446
711.10	0.428
711.29	0.417
711.47	0.405
711.65	0.435
711.83	0.423
712.01	0.426
712.19	0.387
712.37	0.392
712.55	0.363
712.73	0.349
712.92	0.354
713.10	0.391
713.28	0.377
713.46	0.402
713.64	0.375
713.82	0.400
714.00	0.412
714.18	0.442
714.36	0.454
714.54	0.552
714.72	0.536
714.91	0.590
715.09	0.586
715.27	0.625
715.45	0.619
715.63	0.629
715.81	0.600
715.99	0.585
716.17	0.548
716.35	0.562
716.53	0.521
716.71	0.541
716.89	0.497
717.07	0.475
717.25	0.451
717.43	0.480
717.62	0.481
717.80	0.511
717.98	0.528
718.16	0.526
718.34	0.525
718.52	0.535
718.70	0.521
718.88	0.537
719.06	0.548
719.24	0.560
719.42	0.514
719.60	0.513
719.78	0.517
719.96	0.521
720.14	0.539
720.32	0.516
720.50	0.535
720.68	0.524
720.86	0.523
721.04	0.495
721.22	0.528
721.40	0.530
721.58	0.535
721.76	0.552
721.94	0.535
722.12	0.509
722.30	0.561
722.48	0.544
722.66	0.583
722.84	0.574
723.03	0.558
723.21	0.500
723.39	0.491
723.57	0.487
723.75	0.494
723.93	0.491
724.11	0.529
724.29	0.466
724.47	0.438
724.65	0.443
724.83	0.453
725.00	0.495
725.18	0.519
725.36	0.521
725.54	0.518
725.72	0.486
725.90	0.476
726.08	0.453
726.26	0.497
726.44	0.495
726.62	0.493
726.80	0.471
726.98	0.457
727.16	0.460
727.34	0.447
727.52	0.440
727.70	0.475
727.88	0.519
728.06	0.525
728.24	0.499
728.42	0.505
728.60	0.470
728.78	0.470
728.96	0.524
729.14	0.527
729.32	0.605
729.50	0.623
729.68	0.609
729.86	0.591
730.04	0.606
730.22	0.603
730.39	0.606
730.57	0.612
730.75	0.610
730.93	0.541
731.11	0.525
731.29	0.464
731.47	0.437
731.65	0.395
731.83	0.360
732.01	0.300
732.19	0.311
732.37	0.355
732.55	0.397
732.73	0.414
732.90	0.426
733.08	0.413
733.26	0.417
733.44	0.497
733.62	0.510
733.80	0.542
733.98	0.573
734.16	0.610
734.34	0.590
734.52	0.566
734.70	0.546
734.87	0.627
735.05	0.661
735.23	0.655
735.41	0.628
735.59	0.634
735.77	0.585
735.95	0.574
736.13	0.517
736.31	0.536
736.49	0.536
736.66	0.509
736.84	0.430
737.02	0.420
737.20	0.461
737.38	0.458
737.56	0.424
737.74	0.480
737.92	0.480
738.09	0.475
738.27	0.467
738.45	0.474
738.63	0.549
738.81	0.534
738.99	0.510
739.17	0.489
739.34	0.505
739.52	0.554
739.70	0.572
739.88	0.555
740.06	0.590
740.24	0.556
740.42	0.526
740.59	0.519
740.77	0.580
740.95	0.634
741.13	0.622
741.31	0.546
741.49	0.567
741.66	0.516
741.84	0.548
742.02	0.522
742.20	0.526
742.38	0.532
742.56	0.536
742.73	0.494
742.91	0.450
743.09	0.461
743.27	0.480
743.45	0.425
743.63	0.424
743.80	0.427
743.98	0.442
744.16	0.443
744.34	0.444
744.52	0.367
744.69	0.380
744.87	0.403
745.05	0.452
745.23	0.468
745.41	0.488
745.59	0.545
745.76	0.551
745.94	0.529
746.12	0.513
746.30	0.532
746.47	0.616
746.65	0.599
746.83	0.621
747.01	0.569
747.19	0.572
747.36	0.556
747.54	0.529
747.72	0.533
747.90	0.584
748.08	0.614
748.25	0.600
748.43	0.603
748.61	0.618
748.79	0.582
748.96	0.598
749.14	0.646
749.32	0.659
749.50	0.626
749.68	0.612
749.85	0.615
750.03	0.616
750.21	0.613
750.39	0.653
750.56	0.605
750.74	0.616
750.92	0.607
751.10	0.594
751.27	0.603
751.45	0.708
751.63	0.754
751.81	0.700
751.98	0.675
752.16	0.630
752.34	0.543
752.51	0.545
752.69	0.585
752.87	0.611
753.05	0.583
753.22	0.558
753.40	0.483
753.58	0.446
753.76	0.502
753.93	0.496
754.11	0.523
754.29	0.576
754.46	0.643
754.64	0.570
754.82	0.564
755.00	0.590
755.17	0.654
755.35	0.691
755.53	0.696
755.70	0.641
755.88	0.616
756.06	0.655
756.24	0.626
756.41	0.597
756.59	0.645
756.77	0.628
756.94	0.551
757.12	0.518
757.30	0.457
757.47	0.455
757.65	0.460
757.83	0.574
758.01	0.575
758.18	0.574
758.36	0.609
758.54	0.573
758.71	0.657
758.89	0.737
759.07	0.749
759.24	0.751
759.42	0.778
759.60	0.776
759.77	0.742
759.95	0.716
760.13	0.730
760.30	0.759
760.48	0.769
760.66	0.659
760.83	0.615
761.01	0.624
761.19	0.662
761.36	0.581
761.54	0.641
761.72	0.583
761.89	0.609
762.07	0.591
762.24	0.531
762.42	0.541
762.60	0.562
762.77	0.545
762.95	0.511
763.13	0.476
763.30	0.536
763.48	0.518
763.66	0.566
763.83	0.597
764.01	0.580
764.18	0.559
764.36	0.532
764.54	0.540
764.71	0.548
764.89	0.622
765.07	0.690
765.24	0.626
765.42	0.646
765.59	0.650
765.77	0.584
765.95	0.611
766.12	0.643
766.30	0.654
766.47	0.640
766.65	0.689
766.83	0.616
767.00	0.585
767.18	0.667
767.35	0.623
767.53	0.655
767.71	0.660
767.88	0.614
768.06	0.618
768.23	0.629
768.41	0.693
768.59	0.698
768.76	0.712
768.94	0.683
769.11	0.711
769.29	0.708
769.46	0.622
769.64	0.655
769.82	0.711
769.99	0.673
770.17	0.663
770.34	0.648
770.52	0.625
770.69	0.641
770.87	0.641
771.05	0.543
771.22	0.549
771.40	0.523
771.57	0.478
771.75	0.442
771.92	0.437
772.10	0.420
772.27	0.345
772.45	0.386
772.63	0.326
772.80	0.336
772.98	0.375
773.15	0.405
773.33	0.471
773.50	0.482
773.68	0.516
773.85	0.608
774.03	0.617
774.20	0.654
774.38	0.614
774.55	0.684
774.73	0.669
774.91	0.665
775.08	0.621
775.26	0.623
775.43	0.702
775.61	0.742
775.78	0.681
775.96	0.676
776.13	0.695
776.31	0.693
776.48	0.622
776.66	0.578
776.83	0.597
777.01	0.633
777.18	0.622
777.36	0.556
777.53	0.502
777.71	0.475
777.88	0.450
778.06	0.505
778.23	0.444
778.41	0.527
778.58	0.663
778.76	0.727
778.93	0.660
779.11	0.673
779.28	0.681
779.46	0.614
779.63	0.682
779.80	0.795
779.98	0.675
780.15	0.663
780.33	0.574
780.50	0.535
780.68	0.525
780.85	0.567
781.03	0.593
781.20	0.580
781.38	0.659
781.55	0.621
781.73	0.603
781.90	0.661
782.08	0.769
782.25	0.850
782.42	0.795
782.60	0.720
782.77	0.722
782.95	0.742
783.12	0.761
783.30	0.806
783.47	0.768
783.65	0.752
783.82	0.719
783.99	0.670
784.17	0.653
784.34	0.706
784.52	0.695
784.69	0.638
784.87	0.587
785.04	0.565
785.21	0.470
785.39	0.526
785.56	0.490
785.74	0.504
785.91	0.511
786.08	0.506
786.26	0.454
786.43	0.494
786.61	0.493
786.78	0.500
786.96	0.517
787.13	0.553
787.30	0.568
787.48	0.657
787.65	0.695
787.83	0.675
788.00	0.666
788.17	0.754
788.35	0.748
788.52	0.819
788.70	0.822
788.87	0.748
789.04	0.742
789.22	0.674
789.39	0.650
789.56	0.612
789.74	0.660
789.91	0.647
790.09	0.598
790.26	0.588
790.43	0.561
790.61	0.503
790.78	0.525
790.95	0.559
791.13	0.675
791.30	0.679
791.47	0.767
791.65	0.721
791.82	0.669
792.00	0.599
792.17	0.612
792.34	0.639
792.52	0.694
792.69	0.822
792.86	0.780
793.04	0.720
793.21	0.660
793.38	0.566
793.56	0.548
793.73	0.627
793.90	0.690
794.08	0.644
794.25	0.697
794.42	0.591
794.60	0.513
794.77	0.518
794.94	0.524
795.12	0.510
795.29	0.550
795.46	0.572
795.64	0.549
795.81	0.569
795.98	0.696
796.16	0.669
796.33	0.782
796.50	0.926
796.68	0.930
796.85	0.985
797.02	1.069
797.19	1.045
797.37	1.056
797.54	1.123
797.71	1.041
797.89	0.916
798.06	0.898
798.23	0.944
798.41	0.847
798.58	0.843
798.75	0.739
798.92	0.665
799.10	0.637
799.27	0.678
799.44	0.611
799.62	0.611
799.79	0.673
799.96	0.674
800.13	0.615
800.31	0.672
800.48	0.743
800.65	0.805
800.82	0.836
801.00	0.901
801.17	0.842
801.34	0.933
801.52	1.058
801.69	1.087
801.86	1.042
802.03	1.147
802.21	1.044
802.38	1.136
802.55	1.169
802.72	1.211
802.90	1.075
803.07	1.130
803.24	1.007
803.41	0.918
803.59	0.916
803.76	0.939
803.93	0.859
804.10	0.882
804.27	0.711
804.45	0.678
804.62	0.618
804.79	0.795
804.96	0.748
805.14	0.805
805.31	0.811
805.48	0.749
805.65	0.758
805.82	0.729
806.00	0.624
806.17	0.613
806.34	0.522
806.51	0.440
806.69	0.355
806.86	0.373
807.03	0.375
807.20	0.381
807.37	0.414
807.55	0.418
807.72	0.379
807.89	0.410
808.06	0.515
808.23	0.622
808.41	0.740
808.58	0.772
808.75	0.716
808.92	0.672
809.09	0.781
809.26	0.772
809.44	0.721
809.61	0.842
809.78	0.900
809.95	0.848
810.12	0.836
810.30	0.851
810.47	0.789
810.64	0.944
810.81	1.041
810.98	1.084
811.15	1.050
811.33	1.128
811.50	1.029
811.67	1.011
811.84	0.979
812.01	0.904
812.18	0.765
812.35	0.818
812.53	0.717
812.70	0.710
812.87	0.504
813.04	0.467
813.21	0.476
813.38	0.552
813.55	0.635
813.73	0.629
813.90	0.787
814.07	0.907
814.24	1.023
814.41	1.143
814.58	1.038
814.75	1.100
814.93	1.113
815.10	0.987
815.27	1.012
815.44	0.869
815.61	0.991
815.78	0.849
815.95	0.807
816.12	0.698
816.29	0.600
816.47	0.671
816.64	0.689
816.81	0.769
816.98	0.924
817.15	0.840
817.32	0.860
817.49	0.721
817.66	0.843
817.83	0.765
818.00	0.734
818.18	0.771
818.35	0.751
818.52	0.728
818.69	0.836
818.86	0.746
819.03	0.772
819.20	0.917
819.37	1.076
819.54	1.078
819.71	1.161
819.88	1.159
820.05	1.152
820.23	1.135
820.40	1.203
820.57	0.992
820.74	1.095
820.91	1.072
821.08	1.058
821.25	0.874
821.42	0.917
821.59	0.965
821.76	0.938
821.93	0.942
822.10	0.989
822.27	0.984
822.44	1.097
822.61	1.086
822.78	0.979
822.95	0.972
823.12	1.062
823.29	0.955
823.47	0.921
823.64	0.984
823.81	0.989
823.98	0.959
824.15	0.977
824.32	0.905
824.49	0.897
824.66	1.008
824.83	0.982
825.00	1.058
825.17	0.974
825.34	1.071
825.51	1.087
825.68	1.119
825.85	1.129
826.02	1.070
826.19	1.266
826.36	1.160
826.53	1.175
826.70	1.192
826.87	1.116
827.04	1.175
827.21	1.056
827.38	0.998
827.55	0.986
827.72	1.032
827.89	1.003
828.06	0.795
828.23	0.882
828.40	0.839
828.57	0.757
828.74	0.694
828.91	0.717
829.08	0.742
829.25	0.773
829.42	0.718
829.59	0.727
829.76	0.732
829.93	0.826
830.10	0.827
830.27	0.907
830.44	1.112
830.60	1.129
830.77	1.044
830.94	1.133
831.11	1.128
831.28	1.150
831.45	1.180
831.62	1.124
831.79	1.153
831.96	1.066
832.13	1.006
832.30	0.844
832.47	1.018
832.64	1.106
832.81	1.098
832.98	1.161
833.15	1.101
833.32	0.956
833.49	1.015
833.65	0.959
833.82	1.079
833.99	1.088
834.16	1.177
834.33	0.977
834.50	0.971
834.67	0.913
834.84	0.881
835.01	0.951
835.18	1.032
835.35	1.221
835.52	1.199
835.69	1.125
835.85	1.255
836.02	1.188
836.19	1.264
836.36	1.172
836.53	1.293
836.70	1.266
836.87	1.267
837.04	1.197
837.21	1.110
837.38	1.107
837.54	1.231
837.71	1.112
837.88	0.993
838.05	1.089
838.22	1.215
838.39	1.041
838.56	1.103
838.73	1.070
838.89	1.067
839.06	1.125
839.23	1.345
839.40	1.274
839.57	1.315
839.74	1.463
839.91	1.367
840.08	1.412
840.24	1.490
840.41	1.307
840.58	1.278
840.75	1.477
840.92	1.485
841.09	1.397
841.26	1.439
841.42	1.464
841.59	1.504
841.76	1.516
841.93	1.534
842.10	1.645
842.27	1.886
842.43	2.028
842.60	1.879
842.77	1.679
842.94	1.661
843.11	1.534
843.28	1.543
843.44	1.407
843.61	1.329
843.78	1.172
843.95	1.108
844.12	1.040
844.28	0.933
844.45	1.004
844.62	1.195
844.79	1.111
844.96	1.092
845.13	1.032
845.29	1.179
845.46	1.212
845.63	1.405
845.80	1.406
845.97	1.435
846.13	1.578
846.30	1.524
846.47	1.314
846.64	1.320
846.81	1.398
846.97	1.426
847.14	1.458
847.31	1.481
847.48	1.374
847.64	1.333
847.81	1.251
847.98	1.193
848.15	1.304
848.32	1.292
848.48	1.295
848.65	1.381
848.82	1.435
848.99	1.261
849.15	1.238
849.32	1.314
849.49	1.206
849.66	1.336
849.82	1.372
849.99	1.188
850.16	1.194
850.33	1.210
850.49	1.169
850.66	1.139
850.83	1.121
851.00	1.198
851.16	1.249
851.33	1.270
851.50	1.165
851.67	1.050
851.83	1.223
852.00	1.288
852.17	1.391
852.34	1.354
852.50	1.203
852.67	1.350
852.84	1.308
853.01	1.243
853.17	1.292
853.34	1.364
853.51	1.538
853.67	1.506
853.84	1.516
854.01	1.349
854.18	1.329
854.34	1.376
854.51	1.332
854.68	1.385
854.84	1.528
855.01	1.382
855.18	1.336
855.34	1.083
855.51	0.884
855.68	1.032
855.85	1.139
856.01	1.308
856.18	1.440
856.35	1.456
856.51	1.296
856.68	1.158
856.85	1.310
857.01	1.318
857.18	1.646
857.35	1.716
857.51	1.723
857.68	1.583
857.85	1.490
858.01	1.356
858.18	1.319
858.35	1.463
858.51	1.349
858.68	1.501
858.85	1.443
859.01	1.116
859.18	1.170
859.35	1.175
859.51	1.279
859.68	1.442
859.85	1.544
860.01	1.544
860.18	1.581
860.35	1.489
860.51	1.473
860.68	1.551
860.84	1.675
861.01	1.729
861.18	1.696
861.34	1.682
861.51	1.617
861.68	1.499
861.84	1.516
862.01	1.290
862.18	1.469
862.34	1.287
862.51	1.153
862.67	1.085
862.84	0.985
863.01	0.863
863.17	1.022
863.34	0.875
863.50	1.050
863.67	0.993
863.84	1.162
864.00	1.076
864.17	1.241
864.33	1.447
864.50	1.526
864.67	1.586
864.83	1.514
865.00	1.323
865.16	1.286
865.33	1.253
865.50	1.170
865.66	1.319
865.83	1.412
865.99	1.386
866.16	1.251
866.33	1.397
866.49	1.506
866.66	1.579
866.82	1.659
866.99	1.753
867.15	1.700
867.32	1.800
867.49	1.774
867.65	1.696
867.82	1.628
867.98	1.621
868.15	1.582
868.31	1.511
868.48	1.520
868.64	1.534
868.81	1.396
868.98	1.547
869.14	1.640
869.31	1.596
869.47	1.651
869.64	1.626
869.80	1.763
869.97	1.463
870.13	1.426
870.30	1.471
870.46	1.330
870.63	1.513
870.79	1.468
870.96	1.264
871.12	1.298
871.29	1.221
871.46	1.186
871.62	1.090
871.79	1.328
871.95	1.345
872.12	1.519
872.28	1.680
872.45	1.720
872.61	1.741
872.78	1.966
872.94	2.035
873.11	2.053
873.27	2.072
873.44	2.133
873.60	2.124
873.77	2.125
873.93	2.156
874.10	2.188
874.26	2.016
874.43	1.893
874.59	1.879
874.76	1.620
874.92	1.815
875.09	1.841
875.25	1.800
875.41	1.688
875.58	1.784
875.74	1.600
875.91	1.424
876.07	1.529
876.24	1.410
876.40	1.265
876.57	1.515
876.73	1.376
876.90	1.331
877.06	1.162
877.23	1.178
877.39	0.985
877.56	1.084
877.72	1.115
877.88	1.161
878.05	1.190
878.21	1.308
878.38	1.224
878.54	1.037
878.71	1.120
878.87	1.227
879.04	1.360
879.20	1.421
879.36	1.316
879.53	1.261
879.69	1.241
879.86	1.367
880.02	1.048
880.19	1.707
880.35	0.239
880.51	2.110
880.68	1.506
>>>>>End Processed Spectral Data<<<<<
