# Supplementary material for: Structure and pigment make the eyed elater’s eyespots black
Source: PeerJ. 2020 Jan 13;8:e8161. doi: 10.7717/peerj.8161 (PMC6964691; doi:10.7717/peerj.8161)
Supplement: Supplemental Information 3 — 42 text files with reflectance spectra and 1 R script text file [file peerj-08-8161-s003.zip › direction/45_light_coming_from_left_laterad_black_VTEC000005065_3.txt]

SpectraSuite Data File
++++++++++++++++++++++++++++++++++++
Date: Sun Sep 01 17:03:41 EDT 2019
User: Paul
Dark Spectrum Present: Yes
Reference Spectrum Present: Yes
Number of Sampled Component Spectra: 1
Spectrometers: USB4C01401
Integration Time (usec): 40000 (USB4C01401)
Spectra Averaged: 5 (USB4C01401)
Boxcar Smoothing: 5 (USB4C01401)
Correct for Electrical Dark: No (USB4C01401)
Strobe/Lamp Enabled: No (USB4C01401)
Correct for Detector Non-linearity: No (USB4C01401)
Correct for Stray Light: No (USB4C01401)
Number of Pixels in Processed Spectrum: 3648
>>>>>Begin Processed Spectral Data<<<<<
179.04	170.000
179.26	170.000
179.47	170.000
179.69	107.692
179.90	-72.581
180.12	350.000
180.33	870.000
180.55	-253.571
180.76	-87.302
180.98	-78.676
181.19	-81.752
181.41	-45.304
181.62	6.452
181.84	78.125
182.05	-4.190
182.27	-7.273
182.48	-11.623
182.70	-5.088
182.91	-4.947
183.13	-2.234
183.34	-0.113
183.56	-1.404
183.77	0.332
183.99	0.617
184.20	-0.078
184.41	1.840
184.63	0.552
184.84	2.904
185.06	2.913
185.27	2.516
185.49	1.666
185.70	0.309
185.92	-0.472
186.13	-1.908
186.35	-0.103
186.56	0.879
186.78	1.292
186.99	2.294
187.21	2.545
187.42	3.110
187.64	3.711
187.85	5.149
188.06	5.022
188.28	8.584
188.49	9.809
188.71	8.776
188.92	6.383
189.14	6.319
189.35	7.879
189.57	7.539
189.78	6.486
190.00	6.202
190.21	4.768
190.42	5.147
190.64	2.344
190.85	-0.000
191.07	0.485
191.28	2.197
191.50	0.841
191.71	0.126
191.93	-1.275
192.14	-3.182
192.36	-2.799
192.57	-1.064
192.78	-1.543
193.00	-0.228
193.21	2.523
193.43	2.201
193.64	1.144
193.86	2.584
194.07	2.355
194.28	2.208
194.50	4.488
194.71	7.350
194.93	5.153
195.14	5.665
195.36	3.842
195.57	3.509
195.78	2.667
196.00	3.011
196.21	3.178
196.43	2.142
196.64	2.308
196.86	3.044
197.07	1.459
197.28	2.913
197.50	3.313
197.71	3.569
197.93	3.398
198.14	5.417
198.36	5.007
198.57	4.485
198.78	5.171
199.00	5.669
199.21	2.845
199.43	2.692
199.64	3.334
199.85	0.245
200.07	1.761
200.28	1.193
200.50	1.109
200.71	-0.086
200.92	0.291
201.14	-0.183
201.35	0.000
201.57	2.175
201.78	1.585
201.99	3.055
202.21	4.686
202.42	4.145
202.64	3.790
202.85	2.141
203.06	5.287
203.28	5.419
203.49	6.054
203.71	6.178
203.92	6.168
204.13	7.270
204.35	5.397
204.56	6.120
204.78	5.242
204.99	4.910
205.20	4.993
205.42	2.652
205.63	2.234
205.85	1.962
206.06	1.745
206.27	0.111
206.49	-1.345
206.70	-0.997
206.91	-2.555
207.13	-1.361
207.34	-1.088
207.56	1.375
207.77	2.693
207.98	3.080
208.20	0.906
208.41	0.966
208.62	0.998
208.84	0.879
209.05	-0.252
209.27	2.061
209.48	2.386
209.69	4.522
209.91	3.298
210.12	2.718
210.33	2.891
210.55	5.770
210.76	5.902
210.97	8.266
211.19	8.972
211.40	9.777
211.61	8.908
211.83	7.724
212.04	7.097
212.26	5.863
212.47	4.112
212.68	3.333
212.90	3.550
213.11	4.397
213.32	3.699
213.54	3.377
213.75	3.483
213.96	3.013
214.18	3.761
214.39	2.184
214.60	2.915
214.82	3.813
215.03	4.596
215.24	2.957
215.46	2.316
215.67	1.172
215.88	0.865
216.10	0.167
216.31	0.277
216.52	-0.402
216.74	1.059
216.95	1.479
217.16	0.877
217.38	0.795
217.59	1.530
217.80	1.967
218.02	2.916
218.23	2.507
218.44	3.338
218.66	3.214
218.87	3.146
219.08	2.429
219.30	2.059
219.51	2.604
219.72	2.099
219.94	2.022
220.15	1.908
220.36	1.307
220.58	1.473
220.79	1.346
221.00	1.143
221.22	1.239
221.43	1.271
221.64	0.986
221.85	0.733
222.07	0.786
222.28	0.774
222.49	0.614
222.71	0.771
222.92	0.851
223.13	0.534
223.35	0.718
223.56	0.815
223.77	0.633
223.99	0.777
224.20	0.628
224.41	0.613
224.62	0.629
224.84	0.608
225.05	0.449
225.26	0.269
225.48	0.306
225.69	0.208
225.90	-0.076
226.11	0.060
226.33	0.062
226.54	0.238
226.75	0.268
226.97	0.132
227.18	0.175
227.39	0.345
227.60	0.323
227.82	0.340
228.03	0.399
228.24	0.472
228.46	0.411
228.67	0.477
228.88	0.305
229.09	0.276
229.31	0.288
229.52	0.220
229.73	0.179
229.95	0.159
230.16	0.186
230.37	0.236
230.58	0.243
230.80	0.263
231.01	0.227
231.22	0.377
231.43	0.361
231.65	0.403
231.86	0.422
232.07	0.342
232.28	0.308
232.50	0.235
232.71	0.126
232.92	0.110
233.14	0.148
233.35	0.239
233.56	0.254
233.77	0.251
233.99	0.199
234.20	0.250
234.41	0.270
234.62	0.360
234.84	0.455
235.05	0.510
235.26	0.549
235.47	0.543
235.69	0.400
235.90	0.345
236.11	0.324
236.32	0.364
236.53	0.327
236.75	0.373
236.96	0.345
237.17	0.291
237.38	0.287
237.60	0.292
237.81	0.248
238.02	0.293
238.23	0.277
238.45	0.310
238.66	0.321
238.87	0.312
239.08	0.280
239.30	0.288
239.51	0.298
239.72	0.283
239.93	0.266
240.14	0.289
240.36	0.283
240.57	0.318
240.78	0.305
240.99	0.300
241.21	0.305
241.42	0.305
241.63	0.285
241.84	0.264
242.05	0.263
242.27	0.250
242.48	0.233
242.69	0.245
242.90	0.214
243.11	0.212
243.33	0.187
243.54	0.193
243.75	0.183
243.96	0.209
244.18	0.239
244.39	0.243
244.60	0.234
244.81	0.214
245.02	0.193
245.24	0.217
245.45	0.195
245.66	0.204
245.87	0.183
246.08	0.203
246.30	0.188
246.51	0.171
246.72	0.170
246.93	0.169
247.14	0.196
247.35	0.183
247.57	0.173
247.78	0.177
247.99	0.182
248.20	0.192
248.41	0.177
248.63	0.194
248.84	0.208
249.05	0.214
249.26	0.231
249.47	0.213
249.68	0.232
249.90	0.242
250.11	0.247
250.32	0.229
250.53	0.212
250.74	0.212
250.96	0.215
251.17	0.211
251.38	0.210
251.59	0.194
251.80	0.205
252.01	0.208
252.23	0.189
252.44	0.176
252.65	0.192
252.86	0.228
253.07	0.225
253.28	0.222
253.50	0.218
253.71	0.221
253.92	0.234
254.13	0.232
254.34	0.238
254.55	0.235
254.76	0.262
254.98	0.249
255.19	0.230
255.40	0.230
255.61	0.232
255.82	0.215
256.03	0.202
256.25	0.185
256.46	0.188
256.67	0.191
256.88	0.196
257.09	0.181
257.30	0.186
257.51	0.200
257.73	0.203
257.94	0.190
258.15	0.196
258.36	0.204
258.57	0.215
258.78	0.233
258.99	0.224
259.20	0.231
259.42	0.230
259.63	0.244
259.84	0.220
260.05	0.211
260.26	0.214
260.47	0.211
260.68	0.209
260.90	0.212
261.11	0.196
261.32	0.204
261.53	0.197
261.74	0.209
261.95	0.203
262.16	0.210
262.37	0.234
262.58	0.224
262.80	0.223
263.01	0.220
263.22	0.209
263.43	0.214
263.64	0.207
263.85	0.216
264.06	0.211
264.27	0.219
264.48	0.236
264.70	0.228
264.91	0.223
265.12	0.224
265.33	0.220
265.54	0.230
265.75	0.225
265.96	0.233
266.17	0.233
266.38	0.246
266.59	0.223
266.81	0.199
267.02	0.179
267.23	0.190
267.44	0.200
267.65	0.203
267.86	0.210
268.07	0.206
268.28	0.182
268.49	0.186
268.70	0.188
268.91	0.189
269.13	0.201
269.34	0.223
269.55	0.212
269.76	0.202
269.97	0.197
270.18	0.210
270.39	0.201
270.60	0.206
270.81	0.205
271.02	0.191
271.23	0.192
271.44	0.189
271.65	0.184
271.87	0.192
272.08	0.189
272.29	0.205
272.50	0.182
272.71	0.185
272.92	0.196
273.13	0.188
273.34	0.189
273.55	0.200
273.76	0.197
273.97	0.199
274.18	0.194
274.39	0.195
274.60	0.185
274.81	0.184
275.02	0.193
275.24	0.188
275.45	0.193
275.66	0.197
275.87	0.195
276.08	0.202
276.29	0.199
276.50	0.207
276.71	0.200
276.92	0.191
277.13	0.189
277.34	0.180
277.55	0.179
277.76	0.172
277.97	0.173
278.18	0.168
278.39	0.164
278.60	0.158
278.81	0.151
279.02	0.162
279.23	0.176
279.44	0.178
279.65	0.194
279.86	0.204
280.08	0.202
280.29	0.190
280.50	0.203
280.71	0.204
280.92	0.201
281.13	0.201
281.34	0.196
281.55	0.192
281.76	0.196
281.97	0.179
282.18	0.163
282.39	0.162
282.60	0.177
282.81	0.164
283.02	0.170
283.23	0.176
283.44	0.187
283.65	0.197
283.86	0.191
284.07	0.188
284.28	0.200
284.49	0.210
284.70	0.219
284.91	0.215
285.12	0.214
285.33	0.204
285.54	0.206
285.75	0.200
285.96	0.201
286.17	0.220
286.38	0.207
286.59	0.196
286.80	0.192
287.01	0.193
287.22	0.194
287.43	0.192
287.64	0.196
287.85	0.199
288.06	0.203
288.27	0.201
288.48	0.179
288.69	0.203
288.90	0.214
289.11	0.209
289.32	0.210
289.53	0.199
289.74	0.205
289.95	0.209
290.16	0.201
290.37	0.190
290.58	0.188
290.79	0.203
291.00	0.196
291.21	0.187
291.42	0.193
291.63	0.187
291.83	0.186
292.04	0.187
292.25	0.181
292.46	0.180
292.67	0.176
292.88	0.180
293.09	0.175
293.30	0.179
293.51	0.183
293.72	0.181
293.93	0.182
294.14	0.182
294.35	0.180
294.56	0.185
294.77	0.191
294.98	0.204
295.19	0.199
295.40	0.198
295.61	0.197
295.82	0.191
296.03	0.197
296.24	0.201
296.45	0.201
296.66	0.201
296.86	0.191
297.07	0.197
297.28	0.191
297.49	0.196
297.70	0.208
297.91	0.212
298.12	0.217
298.33	0.207
298.54	0.206
298.75	0.209
298.96	0.211
299.17	0.219
299.38	0.219
299.59	0.218
299.80	0.217
300.00	0.207
300.21	0.196
300.42	0.189
300.63	0.198
300.84	0.201
301.05	0.202
301.26	0.202
301.47	0.200
301.68	0.193
301.89	0.197
302.10	0.201
302.31	0.200
302.52	0.204
302.72	0.202
302.93	0.201
303.14	0.195
303.35	0.194
303.56	0.193
303.77	0.191
303.98	0.188
304.19	0.188
304.40	0.187
304.61	0.187
304.82	0.188
305.02	0.198
305.23	0.193
305.44	0.196
305.65	0.194
305.86	0.193
306.07	0.192
306.28	0.198
306.49	0.195
306.70	0.192
306.91	0.193
307.11	0.194
307.32	0.196
307.53	0.201
307.74	0.204
307.95	0.193
308.16	0.200
308.37	0.203
308.58	0.202
308.79	0.208
308.99	0.202
309.20	0.198
309.41	0.199
309.62	0.195
309.83	0.197
310.04	0.198
310.25	0.211
310.46	0.217
310.66	0.207
310.87	0.201
311.08	0.202
311.29	0.210
311.50	0.207
311.71	0.203
311.92	0.206
312.12	0.191
312.33	0.195
312.54	0.197
312.75	0.184
312.96	0.189
313.17	0.192
313.38	0.185
313.59	0.184
313.79	0.187
314.00	0.191
314.21	0.189
314.42	0.202
314.63	0.193
314.84	0.190
315.04	0.188
315.25	0.193
315.46	0.195
315.67	0.199
315.88	0.199
316.09	0.206
316.30	0.205
316.50	0.199
316.71	0.195
316.92	0.199
317.13	0.208
317.34	0.209
317.55	0.210
317.75	0.202
317.96	0.197
318.17	0.190
318.38	0.190
318.59	0.194
318.80	0.203
319.00	0.210
319.21	0.207
319.42	0.197
319.63	0.192
319.84	0.189
320.05	0.194
320.25	0.192
320.46	0.202
320.67	0.197
320.88	0.199
321.09	0.199
321.29	0.196
321.50	0.198
321.71	0.196
321.92	0.205
322.13	0.211
322.34	0.211
322.54	0.209
322.75	0.198
322.96	0.199
323.17	0.193
323.38	0.190
323.58	0.178
323.79	0.178
324.00	0.170
324.21	0.170
324.42	0.164
324.62	0.168
324.83	0.176
325.04	0.185
325.25	0.191
325.46	0.194
325.66	0.196
325.87	0.207
326.08	0.210
326.29	0.222
326.50	0.219
326.70	0.216
326.91	0.212
327.12	0.205
327.33	0.204
327.53	0.202
327.74	0.199
327.95	0.198
328.16	0.199
328.37	0.201
328.57	0.198
328.78	0.202
328.99	0.215
329.20	0.221
329.41	0.225
329.61	0.229
329.82	0.225
330.03	0.224
330.24	0.226
330.44	0.227
330.65	0.221
330.86	0.220
331.07	0.223
331.27	0.205
331.48	0.204
331.69	0.205
331.90	0.202
332.10	0.206
332.31	0.210
332.52	0.213
332.73	0.224
332.93	0.221
333.14	0.227
333.35	0.224
333.56	0.232
333.76	0.232
333.97	0.232
334.18	0.227
334.39	0.225
334.59	0.220
334.80	0.221
335.01	0.208
335.22	0.220
335.42	0.224
335.63	0.224
335.84	0.229
336.05	0.213
336.25	0.211
336.46	0.215
336.67	0.212
336.88	0.216
337.08	0.201
337.29	0.198
337.50	0.183
337.71	0.172
337.91	0.173
338.12	0.168
338.33	0.175
338.53	0.184
338.74	0.179
338.95	0.181
339.16	0.184
339.36	0.191
339.57	0.201
339.78	0.209
339.98	0.208
340.19	0.206
340.40	0.198
340.61	0.205
340.81	0.194
341.02	0.207
341.23	0.204
341.43	0.207
341.64	0.214
341.85	0.206
342.06	0.213
342.26	0.216
342.47	0.217
342.68	0.224
342.88	0.223
343.09	0.230
343.30	0.226
343.51	0.237
343.71	0.235
343.92	0.233
344.13	0.231
344.33	0.225
344.54	0.229
344.75	0.230
344.95	0.225
345.16	0.221
345.37	0.221
345.57	0.215
345.78	0.205
345.99	0.199
346.19	0.196
346.40	0.208
346.61	0.210
346.82	0.206
347.02	0.207
347.23	0.218
347.44	0.224
347.64	0.225
347.85	0.226
348.06	0.228
348.26	0.224
348.47	0.230
348.68	0.223
348.88	0.212
349.09	0.211
349.30	0.202
349.50	0.194
349.71	0.190
349.92	0.191
350.12	0.204
350.33	0.200
350.54	0.211
350.74	0.203
350.95	0.206
351.16	0.215
351.36	0.222
351.57	0.225
351.77	0.225
351.98	0.218
352.19	0.218
352.39	0.214
352.60	0.221
352.81	0.210
353.01	0.215
353.22	0.211
353.43	0.209
353.63	0.197
353.84	0.193
354.05	0.204
354.25	0.212
354.46	0.206
354.67	0.197
354.87	0.192
355.08	0.200
355.28	0.188
355.49	0.183
355.70	0.179
355.90	0.179
356.11	0.188
356.32	0.182
356.52	0.177
356.73	0.177
356.93	0.181
357.14	0.201
357.35	0.195
357.55	0.197
357.76	0.203
357.97	0.206
358.17	0.221
358.38	0.216
358.58	0.216
358.79	0.223
359.00	0.225
359.20	0.210
359.41	0.191
359.61	0.195
359.82	0.203
360.03	0.211
360.23	0.208
360.44	0.203
360.64	0.206
360.85	0.197
361.06	0.207
361.26	0.211
361.47	0.216
361.67	0.221
361.88	0.215
362.09	0.212
362.29	0.198
362.50	0.201
362.70	0.197
362.91	0.200
363.12	0.213
363.32	0.200
363.53	0.184
363.73	0.193
363.94	0.193
364.15	0.202
364.35	0.203
364.56	0.210
364.76	0.202
364.97	0.200
365.17	0.208
365.38	0.206
365.59	0.215
365.79	0.235
366.00	0.239
366.20	0.238
366.41	0.240
366.61	0.241
366.82	0.247
367.03	0.260
367.23	0.267
367.44	0.253
367.64	0.260
367.85	0.255
368.05	0.251
368.26	0.247
368.47	0.241
368.67	0.243
368.88	0.233
369.08	0.226
369.29	0.228
369.49	0.228
369.70	0.229
369.90	0.218
370.11	0.222
370.31	0.217
370.52	0.208
370.73	0.213
370.93	0.198
371.14	0.205
371.34	0.211
371.55	0.206
371.75	0.200
371.96	0.204
372.16	0.210
372.37	0.199
372.57	0.191
372.78	0.199
372.99	0.201
373.19	0.206
373.40	0.211
373.60	0.207
373.81	0.195
374.01	0.197
374.22	0.185
374.42	0.193
374.63	0.202
374.83	0.206
375.04	0.205
375.24	0.205
375.45	0.214
375.65	0.215
375.86	0.211
376.06	0.227
376.27	0.223
376.47	0.231
376.68	0.224
376.88	0.228
377.09	0.220
377.29	0.208
377.50	0.198
377.70	0.195
377.91	0.191
378.11	0.187
378.32	0.179
378.52	0.186
378.73	0.199
378.93	0.199
379.14	0.202
379.34	0.212
379.55	0.217
379.75	0.233
379.96	0.242
380.16	0.254
380.37	0.264
380.57	0.271
380.78	0.275
380.98	0.262
381.19	0.270
381.39	0.257
381.60	0.269
381.80	0.283
382.01	0.276
382.21	0.256
382.42	0.248
382.62	0.229
382.83	0.213
383.03	0.205
383.24	0.213
383.44	0.203
383.65	0.206
383.85	0.196
384.06	0.178
384.26	0.174
384.47	0.181
384.67	0.180
384.87	0.202
385.08	0.216
385.28	0.224
385.49	0.223
385.69	0.221
385.90	0.230
386.10	0.226
386.31	0.234
386.51	0.239
386.72	0.247
386.92	0.243
387.13	0.241
387.33	0.240
387.53	0.242
387.74	0.245
387.94	0.233
388.15	0.224
388.35	0.228
388.56	0.223
388.76	0.226
388.97	0.221
389.17	0.223
389.37	0.230
389.58	0.224
389.78	0.224
389.99	0.221
390.19	0.238
390.40	0.236
390.60	0.232
390.80	0.240
391.01	0.247
391.21	0.250
391.42	0.257
391.62	0.248
391.83	0.259
392.03	0.252
392.23	0.244
392.44	0.235
392.64	0.237
392.85	0.248
393.05	0.249
393.26	0.241
393.46	0.242
393.66	0.228
393.87	0.220
394.07	0.226
394.28	0.233
394.48	0.252
394.68	0.260
394.89	0.258
395.09	0.252
395.30	0.260
395.50	0.267
395.70	0.272
395.91	0.282
396.11	0.290
396.32	0.278
396.52	0.261
396.72	0.252
396.93	0.249
397.13	0.251
397.34	0.250
397.54	0.245
397.74	0.231
397.95	0.219
398.15	0.229
398.36	0.245
398.56	0.251
398.76	0.265
398.97	0.265
399.17	0.267
399.37	0.271
399.58	0.263
399.78	0.269
399.99	0.265
400.19	0.273
400.39	0.260
400.60	0.234
400.80	0.224
401.00	0.232
401.21	0.218
401.41	0.227
401.62	0.222
401.82	0.238
402.02	0.241
402.23	0.264
402.43	0.261
402.63	0.265
402.84	0.270
403.04	0.271
403.24	0.268
403.45	0.277
403.65	0.274
403.86	0.277
404.06	0.275
404.26	0.258
404.47	0.260
404.67	0.265
404.87	0.255
405.08	0.250
405.28	0.257
405.48	0.262
405.69	0.255
405.89	0.254
406.09	0.250
406.30	0.251
406.50	0.264
406.70	0.260
406.91	0.256
407.11	0.261
407.31	0.275
407.52	0.274
407.72	0.275
407.92	0.277
408.13	0.275
408.33	0.274
408.53	0.277
408.74	0.262
408.94	0.257
409.14	0.258
409.35	0.256
409.55	0.263
409.75	0.274
409.96	0.273
410.16	0.282
410.36	0.288
410.57	0.292
410.77	0.291
410.97	0.310
411.18	0.323
411.38	0.319
411.58	0.315
411.78	0.301
411.99	0.280
412.19	0.271
412.39	0.274
412.60	0.278
412.80	0.284
413.00	0.286
413.21	0.274
413.41	0.257
413.61	0.247
413.81	0.256
414.02	0.252
414.22	0.276
414.42	0.272
414.63	0.268
414.83	0.252
415.03	0.241
415.23	0.241
415.44	0.250
415.64	0.262
415.84	0.288
416.05	0.271
416.25	0.281
416.45	0.252
416.65	0.260
416.86	0.268
417.06	0.275
417.26	0.271
417.47	0.264
417.67	0.240
417.87	0.241
418.07	0.241
418.28	0.255
418.48	0.266
418.68	0.276
418.88	0.266
419.09	0.258
419.29	0.241
419.49	0.252
419.69	0.257
419.90	0.278
420.10	0.267
420.30	0.252
420.50	0.252
420.71	0.252
420.91	0.257
421.11	0.250
421.31	0.251
421.52	0.279
421.72	0.271
421.92	0.265
422.12	0.264
422.33	0.269
422.53	0.267
422.73	0.273
422.93	0.266
423.14	0.251
423.34	0.264
423.54	0.273
423.74	0.256
423.95	0.283
424.15	0.276
424.35	0.271
424.55	0.264
424.76	0.264
424.96	0.262
425.16	0.256
425.36	0.280
425.56	0.277
425.77	0.278
425.97	0.286
426.17	0.270
426.37	0.271
426.58	0.302
426.78	0.311
426.98	0.317
427.18	0.322
427.38	0.330
427.59	0.319
427.79	0.328
427.99	0.317
428.19	0.327
428.39	0.323
428.60	0.332
428.80	0.301
429.00	0.294
429.20	0.295
429.40	0.283
429.61	0.271
429.81	0.271
430.01	0.257
430.21	0.264
430.41	0.250
430.62	0.247
430.82	0.224
431.02	0.235
431.22	0.241
431.42	0.249
431.63	0.264
431.83	0.277
432.03	0.273
432.23	0.259
432.43	0.251
432.64	0.247
432.84	0.258
433.04	0.274
433.24	0.260
433.44	0.262
433.64	0.256
433.85	0.256
434.05	0.237
434.25	0.247
434.45	0.288
434.65	0.289
434.85	0.287
435.06	0.274
435.26	0.290
435.46	0.298
435.66	0.291
435.86	0.289
436.06	0.262
436.27	0.282
436.47	0.283
436.67	0.295
436.87	0.287
437.07	0.301
437.27	0.312
437.47	0.309
437.68	0.318
437.88	0.327
438.08	0.329
438.28	0.361
438.48	0.358
438.68	0.358
438.89	0.332
439.09	0.333
439.29	0.327
439.49	0.316
439.69	0.281
439.89	0.291
440.09	0.280
440.29	0.270
440.50	0.251
440.70	0.244
440.90	0.238
441.10	0.228
441.30	0.249
441.50	0.262
441.70	0.267
441.90	0.283
442.11	0.265
442.31	0.268
442.51	0.284
442.71	0.292
442.91	0.316
443.11	0.318
443.31	0.329
443.51	0.318
443.72	0.324
443.92	0.338
444.12	0.345
444.32	0.339
444.52	0.357
444.72	0.355
444.92	0.354
445.12	0.341
445.32	0.331
445.53	0.307
445.73	0.276
445.93	0.247
446.13	0.222
446.33	0.232
446.53	0.244
446.73	0.215
446.93	0.204
447.13	0.199
447.33	0.200
447.53	0.251
447.74	0.271
447.94	0.315
448.14	0.331
448.34	0.328
448.54	0.329
448.74	0.314
448.94	0.314
449.14	0.324
449.34	0.316
449.54	0.321
449.74	0.282
449.94	0.305
450.14	0.258
450.35	0.276
450.55	0.295
450.75	0.307
450.95	0.305
451.15	0.322
451.35	0.330
451.55	0.315
451.75	0.311
451.95	0.287
452.15	0.229
452.35	0.254
452.55	0.221
452.75	0.219
452.95	0.210
453.15	0.228
453.35	0.248
453.56	0.244
453.76	0.273
453.96	0.269
454.16	0.290
454.36	0.314
454.56	0.337
454.76	0.360
454.96	0.359
455.16	0.340
455.36	0.328
455.56	0.303
455.76	0.278
455.96	0.299
456.16	0.294
456.36	0.288
456.56	0.311
456.76	0.308
456.96	0.285
457.16	0.272
457.36	0.294
457.56	0.295
457.76	0.289
457.96	0.323
458.16	0.294
458.36	0.313
458.56	0.309
458.76	0.293
458.96	0.270
459.16	0.266
459.36	0.292
459.56	0.283
459.76	0.289
459.96	0.292
460.16	0.277
460.36	0.270
460.56	0.263
460.76	0.256
460.96	0.260
461.16	0.271
461.36	0.272
461.56	0.257
461.76	0.268
461.96	0.262
462.16	0.277
462.36	0.287
462.56	0.319
462.76	0.314
462.96	0.323
463.16	0.322
463.36	0.335
463.56	0.354
463.76	0.362
463.96	0.345
464.16	0.336
464.36	0.335
464.56	0.320
464.76	0.305
464.96	0.291
465.16	0.300
465.36	0.287
465.56	0.271
465.76	0.279
465.96	0.269
466.16	0.263
466.36	0.258
466.56	0.238
466.76	0.246
466.96	0.247
467.16	0.276
467.36	0.262
467.56	0.267
467.76	0.275
467.96	0.241
468.16	0.245
468.36	0.249
468.56	0.270
468.76	0.292
468.96	0.273
469.16	0.264
469.35	0.245
469.55	0.249
469.75	0.251
469.95	0.249
470.15	0.281
470.35	0.273
470.55	0.268
470.75	0.275
470.95	0.264
471.15	0.278
471.35	0.285
471.55	0.293
471.75	0.291
471.95	0.300
472.15	0.309
472.35	0.291
472.54	0.305
472.74	0.308
472.94	0.299
473.14	0.296
473.34	0.309
473.54	0.308
473.74	0.310
473.94	0.315
474.14	0.311
474.34	0.313
474.54	0.314
474.74	0.306
474.94	0.313
475.13	0.317
475.33	0.319
475.53	0.319
475.73	0.313
475.93	0.317
476.13	0.320
476.33	0.319
476.53	0.310
476.73	0.316
476.93	0.316
477.12	0.318
477.32	0.318
477.52	0.310
477.72	0.298
477.92	0.305
478.12	0.301
478.32	0.292
478.52	0.291
478.72	0.301
478.92	0.300
479.11	0.298
479.31	0.294
479.51	0.284
479.71	0.296
479.91	0.298
480.11	0.297
480.31	0.294
480.51	0.307
480.70	0.312
480.90	0.303
481.10	0.312
481.30	0.314
481.50	0.314
481.70	0.336
481.90	0.334
482.10	0.337
482.29	0.340
482.49	0.335
482.69	0.329
482.89	0.331
483.09	0.336
483.29	0.332
483.49	0.339
483.68	0.338
483.88	0.328
484.08	0.326
484.28	0.317
484.48	0.316
484.68	0.324
484.88	0.325
485.07	0.322
485.27	0.314
485.47	0.298
485.67	0.303
485.87	0.307
486.07	0.302
486.26	0.297
486.46	0.308
486.66	0.304
486.86	0.300
487.06	0.304
487.26	0.300
487.45	0.316
487.65	0.331
487.85	0.321
488.05	0.328
488.25	0.339
488.45	0.352
488.64	0.343
488.84	0.353
489.04	0.355
489.24	0.353
489.44	0.354
489.64	0.345
489.83	0.338
490.03	0.340
490.23	0.330
490.43	0.329
490.63	0.324
490.82	0.341
491.02	0.331
491.22	0.338
491.42	0.324
491.62	0.324
491.81	0.312
492.01	0.316
492.21	0.318
492.41	0.316
492.61	0.303
492.80	0.307
493.00	0.296
493.20	0.291
493.40	0.285
493.60	0.301
493.79	0.306
493.99	0.309
494.19	0.309
494.39	0.312
494.59	0.315
494.78	0.319
494.98	0.320
495.18	0.316
495.38	0.326
495.57	0.330
495.77	0.330
495.97	0.331
496.17	0.340
496.37	0.347
496.56	0.346
496.76	0.347
496.96	0.354
497.16	0.349
497.35	0.351
497.55	0.351
497.75	0.348
497.95	0.356
498.14	0.356
498.34	0.353
498.54	0.341
498.74	0.344
498.93	0.342
499.13	0.337
499.33	0.342
499.53	0.348
499.72	0.340
499.92	0.338
500.12	0.322
500.32	0.318
500.51	0.329
500.71	0.340
500.91	0.333
501.11	0.337
501.30	0.346
501.50	0.335
501.70	0.321
501.90	0.329
502.09	0.327
502.29	0.329
502.49	0.330
502.69	0.330
502.88	0.324
503.08	0.342
503.28	0.327
503.47	0.315
503.67	0.319
503.87	0.333
504.07	0.330
504.26	0.341
504.46	0.338
504.66	0.341
504.85	0.323
505.05	0.328
505.25	0.323
505.45	0.342
505.64	0.349
505.84	0.364
506.04	0.355
506.23	0.360
506.43	0.355
506.63	0.350
506.83	0.345
507.02	0.347
507.22	0.324
507.42	0.307
507.61	0.309
507.81	0.309
508.01	0.287
508.20	0.305
508.40	0.314
508.60	0.300
508.80	0.337
508.99	0.339
509.19	0.360
509.39	0.368
509.58	0.370
509.78	0.356
509.98	0.366
510.17	0.361
510.37	0.355
510.57	0.354
510.76	0.372
510.96	0.346
511.16	0.355
511.35	0.358
511.55	0.358
511.75	0.353
511.94	0.379
512.14	0.368
512.34	0.382
512.53	0.376
512.73	0.376
512.93	0.370
513.12	0.370
513.32	0.360
513.52	0.355
513.71	0.351
513.91	0.361
514.11	0.356
514.30	0.377
514.50	0.380
514.70	0.376
514.89	0.373
515.09	0.361
515.28	0.370
515.48	0.379
515.68	0.363
515.87	0.389
516.07	0.396
516.27	0.381
516.46	0.362
516.66	0.349
516.86	0.361
517.05	0.358
517.25	0.383
517.44	0.377
517.64	0.372
517.84	0.372
518.03	0.354
518.23	0.340
518.43	0.328
518.62	0.342
518.82	0.360
519.01	0.358
519.21	0.354
519.41	0.345
519.60	0.345
519.80	0.345
520.00	0.332
520.19	0.335
520.39	0.338
520.58	0.358
520.78	0.349
520.98	0.326
521.17	0.319
521.37	0.330
521.56	0.338
521.76	0.316
521.96	0.325
522.15	0.354
522.35	0.359
522.54	0.360
522.74	0.368
522.94	0.353
523.13	0.374
523.33	0.374
523.52	0.368
523.72	0.349
523.91	0.365
524.11	0.351
524.31	0.335
524.50	0.330
524.70	0.349
524.89	0.345
525.09	0.360
525.29	0.359
525.48	0.374
525.68	0.378
525.87	0.386
526.07	0.401
526.26	0.400
526.46	0.407
526.66	0.418
526.85	0.406
527.05	0.409
527.24	0.402
527.44	0.414
527.63	0.411
527.83	0.406
528.02	0.412
528.22	0.406
528.42	0.416
528.61	0.418
528.81	0.410
529.00	0.404
529.20	0.388
529.39	0.399
529.59	0.374
529.78	0.372
529.98	0.365
530.17	0.362
530.37	0.367
530.57	0.353
530.76	0.362
530.96	0.366
531.15	0.356
531.35	0.376
531.54	0.371
531.74	0.387
531.93	0.392
532.13	0.404
532.32	0.394
532.52	0.394
532.71	0.405
532.91	0.392
533.10	0.370
533.30	0.400
533.49	0.392
533.69	0.387
533.89	0.388
534.08	0.382
534.28	0.402
534.47	0.427
534.67	0.415
534.86	0.393
535.06	0.400
535.25	0.411
535.45	0.409
535.64	0.423
535.84	0.431
536.03	0.410
536.23	0.399
536.42	0.378
536.62	0.368
536.81	0.350
537.01	0.376
537.20	0.382
537.40	0.383
537.59	0.363
537.79	0.347
537.98	0.354
538.17	0.368
538.37	0.367
538.56	0.379
538.76	0.370
538.95	0.385
539.15	0.380
539.34	0.377
539.54	0.386
539.73	0.402
539.93	0.398
540.12	0.386
540.32	0.389
540.51	0.382
540.71	0.378
540.90	0.391
541.10	0.388
541.29	0.387
541.49	0.398
541.68	0.389
541.87	0.393
542.07	0.413
542.26	0.414
542.46	0.398
542.65	0.408
542.85	0.396
543.04	0.424
543.24	0.446
543.43	0.448
543.63	0.429
543.82	0.418
544.01	0.374
544.21	0.358
544.40	0.370
544.60	0.428
544.79	0.444
544.99	0.468
545.18	0.451
545.37	0.457
545.57	0.471
545.76	0.467
545.96	0.465
546.15	0.503
546.35	0.505
546.54	0.502
546.73	0.447
546.93	0.457
547.12	0.437
547.32	0.417
547.51	0.403
547.71	0.384
547.90	0.409
548.09	0.428
548.29	0.415
548.48	0.412
548.68	0.377
548.87	0.377
549.06	0.384
549.26	0.415
549.45	0.406
549.65	0.412
549.84	0.408
550.03	0.405
550.23	0.415
550.42	0.416
550.62	0.394
550.81	0.409
551.00	0.441
551.20	0.416
551.39	0.409
551.59	0.383
551.78	0.385
551.97	0.393
552.17	0.394
552.36	0.390
552.56	0.409
552.75	0.441
552.94	0.440
553.14	0.417
553.33	0.433
553.52	0.416
553.72	0.439
553.91	0.449
554.11	0.463
554.30	0.463
554.49	0.477
554.69	0.448
554.88	0.434
555.07	0.445
555.27	0.407
555.46	0.390
555.65	0.404
555.85	0.413
556.04	0.371
556.24	0.352
556.43	0.333
556.62	0.318
556.82	0.312
557.01	0.334
557.20	0.341
557.40	0.394
557.59	0.417
557.78	0.416
557.98	0.453
558.17	0.454
558.36	0.461
558.56	0.476
558.75	0.466
558.94	0.484
559.14	0.446
559.33	0.455
559.52	0.431
559.72	0.425
559.91	0.398
560.10	0.370
560.30	0.390
560.49	0.376
560.68	0.372
560.88	0.388
561.07	0.399
561.26	0.404
561.46	0.373
561.65	0.388
561.84	0.386
562.04	0.398
562.23	0.397
562.42	0.408
562.62	0.422
562.81	0.398
563.00	0.379
563.19	0.383
563.39	0.394
563.58	0.424
563.77	0.415
563.97	0.431
564.16	0.427
564.35	0.419
564.55	0.393
564.74	0.403
564.93	0.409
565.12	0.394
565.32	0.377
565.51	0.392
565.70	0.375
565.90	0.387
566.09	0.366
566.28	0.378
566.47	0.396
566.67	0.412
566.86	0.400
567.05	0.420
567.25	0.467
567.44	0.513
567.63	0.481
567.82	0.505
568.02	0.508
568.21	0.491
568.40	0.486
568.59	0.475
568.79	0.468
568.98	0.466
569.17	0.496
569.36	0.492
569.56	0.419
569.75	0.435
569.94	0.407
570.14	0.395
570.33	0.403
570.52	0.439
570.71	0.455
570.91	0.491
571.10	0.470
571.29	0.443
571.48	0.438
571.68	0.453
571.87	0.464
572.06	0.477
572.25	0.465
572.44	0.472
572.64	0.423
572.83	0.391
573.02	0.374
573.21	0.382
573.41	0.409
573.60	0.434
573.79	0.464
573.98	0.451
574.18	0.440
574.37	0.463
574.56	0.466
574.75	0.480
574.94	0.494
575.14	0.482
575.33	0.480
575.52	0.459
575.71	0.431
575.91	0.418
576.10	0.426
576.29	0.432
576.48	0.403
576.67	0.397
576.87	0.382
577.06	0.405
577.25	0.398
577.44	0.396
577.63	0.418
577.83	0.445
578.02	0.445
578.21	0.475
578.40	0.457
578.59	0.480
578.79	0.493
578.98	0.486
579.17	0.453
579.36	0.475
579.55	0.484
579.74	0.480
579.94	0.451
580.13	0.438
580.32	0.427
580.51	0.440
580.70	0.429
580.90	0.419
581.09	0.421
581.28	0.419
581.47	0.406
581.66	0.408
581.85	0.368
582.05	0.366
582.24	0.360
582.43	0.326
582.62	0.321
582.81	0.355
583.00	0.356
583.20	0.349
583.39	0.367
583.58	0.356
583.77	0.361
583.96	0.357
584.15	0.346
584.34	0.339
584.54	0.360
584.73	0.364
584.92	0.351
585.11	0.338
585.30	0.364
585.49	0.376
585.68	0.394
585.88	0.394
586.07	0.410
586.26	0.433
586.45	0.460
586.64	0.461
586.83	0.439
587.02	0.420
587.22	0.432
587.41	0.431
587.60	0.428
587.79	0.395
587.98	0.407
588.17	0.418
588.36	0.428
588.55	0.446
588.74	0.449
588.94	0.461
589.13	0.468
589.32	0.476
589.51	0.476
589.70	0.456
589.89	0.477
590.08	0.477
590.27	0.460
590.46	0.460
590.66	0.419
590.85	0.418
591.04	0.435
591.23	0.429
591.42	0.388
591.61	0.396
591.80	0.403
591.99	0.400
592.18	0.405
592.37	0.404
592.57	0.368
592.76	0.384
592.95	0.385
593.14	0.372
593.33	0.390
593.52	0.395
593.71	0.385
593.90	0.395
594.09	0.420
594.28	0.389
594.47	0.386
594.66	0.384
594.85	0.382
595.05	0.357
595.24	0.364
595.43	0.364
595.62	0.425
595.81	0.401
596.00	0.386
596.19	0.362
596.38	0.397
596.57	0.402
596.76	0.423
596.95	0.439
597.14	0.462
597.33	0.456
597.52	0.451
597.71	0.414
597.90	0.434
598.09	0.444
598.28	0.479
598.47	0.467
598.67	0.453
598.86	0.454
599.05	0.457
599.24	0.440
599.43	0.452
599.62	0.490
599.81	0.507
600.00	0.505
600.19	0.502
600.38	0.461
600.57	0.474
600.76	0.505
600.95	0.503
601.14	0.462
601.33	0.515
601.52	0.500
601.71	0.468
601.90	0.449
602.09	0.451
602.28	0.459
602.47	0.445
602.66	0.422
602.85	0.402
603.04	0.413
603.23	0.452
603.42	0.442
603.61	0.427
603.80	0.413
603.99	0.398
604.18	0.420
604.37	0.408
604.56	0.438
604.75	0.427
604.94	0.442
605.13	0.424
605.32	0.416
605.51	0.389
605.70	0.411
605.89	0.410
606.08	0.417
606.27	0.375
606.46	0.372
606.65	0.387
606.84	0.381
607.03	0.381
607.22	0.427
607.41	0.445
607.60	0.443
607.79	0.444
607.98	0.442
608.17	0.450
608.36	0.506
608.55	0.506
608.74	0.507
608.93	0.522
609.12	0.526
609.31	0.472
609.49	0.469
609.68	0.461
609.87	0.491
610.06	0.518
610.25	0.545
610.44	0.512
610.63	0.528
610.82	0.528
611.01	0.524
611.20	0.508
611.39	0.511
611.58	0.511
611.77	0.515
611.96	0.482
612.15	0.469
612.34	0.440
612.53	0.454
612.72	0.480
612.90	0.451
613.09	0.472
613.28	0.496
613.47	0.512
613.66	0.479
613.85	0.468
614.04	0.472
614.23	0.478
614.42	0.518
614.61	0.535
614.80	0.536
614.99	0.552
615.18	0.543
615.36	0.527
615.55	0.527
615.74	0.556
615.93	0.584
616.12	0.570
616.31	0.571
616.50	0.521
616.69	0.490
616.88	0.479
617.07	0.482
617.25	0.480
617.44	0.490
617.63	0.512
617.82	0.515
618.01	0.510
618.20	0.534
618.39	0.509
618.58	0.555
618.77	0.557
618.95	0.549
619.14	0.557
619.33	0.526
619.52	0.499
619.71	0.478
619.90	0.457
620.09	0.445
620.28	0.461
620.46	0.462
620.65	0.440
620.84	0.453
621.03	0.435
621.22	0.448
621.41	0.481
621.60	0.509
621.79	0.531
621.97	0.553
622.16	0.543
622.35	0.537
622.54	0.552
622.73	0.578
622.92	0.558
623.11	0.576
623.29	0.541
623.48	0.544
623.67	0.517
623.86	0.500
624.05	0.495
624.24	0.503
624.42	0.511
624.61	0.506
624.80	0.465
624.99	0.470
625.18	0.459
625.37	0.482
625.55	0.458
625.74	0.456
625.93	0.442
626.12	0.430
626.31	0.454
626.50	0.413
626.68	0.426
626.87	0.435
627.06	0.439
627.25	0.439
627.44	0.426
627.63	0.445
627.81	0.454
628.00	0.449
628.19	0.457
628.38	0.418
628.57	0.432
628.75	0.410
628.94	0.422
629.13	0.409
629.32	0.417
629.51	0.458
629.69	0.465
629.88	0.507
630.07	0.507
630.26	0.501
630.45	0.499
630.63	0.491
630.82	0.487
631.01	0.493
631.20	0.500
631.39	0.503
631.57	0.477
631.76	0.458
631.95	0.427
632.14	0.430
632.32	0.431
632.51	0.450
632.70	0.464
632.89	0.482
633.08	0.465
633.26	0.455
633.45	0.446
633.64	0.450
633.83	0.451
634.01	0.436
634.20	0.451
634.39	0.466
634.58	0.449
634.76	0.434
634.95	0.412
635.14	0.414
635.33	0.444
635.51	0.440
635.70	0.424
635.89	0.416
636.08	0.428
636.26	0.449
636.45	0.438
636.64	0.488
636.83	0.494
637.01	0.520
637.20	0.484
637.39	0.468
637.58	0.468
637.76	0.444
637.95	0.465
638.14	0.469
638.33	0.459
638.51	0.470
638.70	0.447
638.89	0.434
639.07	0.422
639.26	0.450
639.45	0.452
639.64	0.449
639.82	0.494
640.01	0.502
640.20	0.495
640.38	0.481
640.57	0.476
640.76	0.496
640.95	0.503
641.13	0.507
641.32	0.504
641.51	0.495
641.69	0.492
641.88	0.470
642.07	0.449
642.26	0.443
642.44	0.415
642.63	0.376
642.82	0.340
643.00	0.345
643.19	0.333
643.38	0.349
643.56	0.361
643.75	0.356
643.94	0.341
644.12	0.363
644.31	0.357
644.50	0.397
644.68	0.432
644.87	0.431
645.06	0.446
645.24	0.475
645.43	0.493
645.62	0.509
645.81	0.514
645.99	0.528
646.18	0.524
646.37	0.558
646.55	0.550
646.74	0.543
646.92	0.547
647.11	0.546
647.30	0.484
647.48	0.449
647.67	0.410
647.86	0.414
648.04	0.403
648.23	0.400
648.42	0.373
648.60	0.357
648.79	0.343
648.98	0.331
649.16	0.352
649.35	0.378
649.54	0.400
649.72	0.406
649.91	0.412
650.09	0.400
650.28	0.386
650.47	0.377
650.65	0.381
650.84	0.384
651.03	0.404
651.21	0.397
651.40	0.443
651.59	0.429
651.77	0.451
651.96	0.432
652.14	0.464
652.33	0.495
652.52	0.534
652.70	0.523
652.89	0.561
653.07	0.569
653.26	0.546
653.45	0.505
653.63	0.517
653.82	0.547
654.00	0.560
654.19	0.578
654.38	0.583
654.56	0.565
654.75	0.587
654.93	0.544
655.12	0.514
655.31	0.524
655.49	0.561
655.68	0.529
655.86	0.503
656.05	0.500
656.24	0.454
656.42	0.411
656.61	0.418
656.79	0.420
656.98	0.443
657.16	0.468
657.35	0.468
657.54	0.434
657.72	0.467
657.91	0.457
658.09	0.471
658.28	0.490
658.46	0.513
658.65	0.503
658.84	0.486
659.02	0.466
659.21	0.476
659.39	0.459
659.58	0.482
659.76	0.478
659.95	0.472
660.13	0.457
660.32	0.454
660.51	0.468
660.69	0.471
660.88	0.498
661.06	0.503
661.25	0.495
661.43	0.498
661.62	0.493
661.80	0.480
661.99	0.491
662.17	0.541
662.36	0.527
662.55	0.524
662.73	0.535
662.92	0.517
663.10	0.542
663.29	0.539
663.47	0.551
663.66	0.554
663.84	0.565
664.03	0.565
664.21	0.538
664.40	0.558
664.58	0.530
664.77	0.494
664.95	0.502
665.14	0.478
665.32	0.453
665.51	0.482
665.69	0.475
665.88	0.449
666.06	0.464
666.25	0.446
666.43	0.444
666.62	0.447
666.80	0.454
666.99	0.469
667.17	0.465
667.36	0.522
667.54	0.489
667.73	0.504
667.91	0.547
668.10	0.539
668.28	0.553
668.47	0.543
668.65	0.525
668.84	0.562
669.02	0.551
669.21	0.579
669.39	0.538
669.58	0.551
669.76	0.517
669.95	0.494
670.13	0.478
670.31	0.453
670.50	0.491
670.68	0.522
670.87	0.484
671.05	0.468
671.24	0.440
671.42	0.408
671.61	0.391
671.79	0.413
671.98	0.410
672.16	0.412
672.35	0.452
672.53	0.439
672.71	0.426
672.90	0.429
673.08	0.414
673.27	0.420
673.45	0.453
673.64	0.473
673.82	0.464
674.01	0.489
674.19	0.526
674.37	0.517
674.56	0.487
674.74	0.530
674.93	0.563
675.11	0.604
675.30	0.617
675.48	0.611
675.66	0.607
675.85	0.621
676.03	0.579
676.22	0.530
676.40	0.507
676.58	0.535
676.77	0.506
676.95	0.497
677.14	0.479
677.32	0.457
677.50	0.461
677.69	0.453
677.87	0.432
678.06	0.458
678.24	0.482
678.43	0.473
678.61	0.449
678.79	0.414
678.98	0.433
679.16	0.443
679.34	0.448
679.53	0.472
679.71	0.475
679.90	0.475
680.08	0.481
680.26	0.482
680.45	0.520
680.63	0.523
680.82	0.540
681.00	0.491
681.18	0.485
681.37	0.491
681.55	0.443
681.73	0.427
681.92	0.465
682.10	0.453
682.29	0.425
682.47	0.438
682.65	0.428
682.84	0.459
683.02	0.469
683.20	0.457
683.39	0.476
683.57	0.523
683.75	0.575
683.94	0.539
684.12	0.578
684.30	0.608
684.49	0.544
684.67	0.538
684.85	0.564
685.04	0.576
685.22	0.602
685.40	0.568
685.59	0.548
685.77	0.520
685.96	0.531
686.14	0.496
686.32	0.489
686.50	0.511
686.69	0.535
686.87	0.491
687.05	0.491
687.24	0.483
687.42	0.476
687.60	0.474
687.79	0.469
687.97	0.487
688.15	0.538
688.34	0.522
688.52	0.513
688.70	0.513
688.89	0.554
689.07	0.570
689.25	0.547
689.44	0.583
689.62	0.596
689.80	0.580
689.98	0.561
690.17	0.515
690.35	0.534
690.53	0.567
690.72	0.558
690.90	0.527
691.08	0.485
691.27	0.509
691.45	0.527
691.63	0.543
691.81	0.532
692.00	0.568
692.18	0.580
692.36	0.586
692.54	0.573
692.73	0.598
692.91	0.576
693.09	0.622
693.28	0.637
693.46	0.595
693.64	0.589
693.82	0.615
694.01	0.558
694.19	0.550
694.37	0.549
694.55	0.544
694.74	0.537
694.92	0.560
695.10	0.544
695.28	0.533
695.47	0.586
695.65	0.593
695.83	0.592
696.01	0.629
696.20	0.643
696.38	0.664
696.56	0.684
696.74	0.675
696.93	0.689
697.11	0.695
697.29	0.697
697.47	0.668
697.66	0.654
697.84	0.657
698.02	0.649
698.20	0.651
698.39	0.618
698.57	0.600
698.75	0.599
698.93	0.585
699.11	0.558
699.30	0.570
699.48	0.571
699.66	0.571
699.84	0.590
700.03	0.586
700.21	0.521
700.39	0.555
700.57	0.596
700.75	0.613
700.94	0.606
701.12	0.621
701.30	0.614
701.48	0.604
701.66	0.612
701.85	0.619
702.03	0.634
702.21	0.664
702.39	0.616
702.57	0.596
702.76	0.570
702.94	0.539
703.12	0.538
703.30	0.513
703.48	0.500
703.66	0.512
703.85	0.495
704.03	0.494
704.21	0.499
704.39	0.529
704.57	0.516
704.75	0.494
704.94	0.496
705.12	0.502
705.30	0.498
705.48	0.519
705.66	0.494
705.84	0.466
706.03	0.442
706.21	0.489
706.39	0.442
706.57	0.434
706.75	0.464
706.93	0.481
707.12	0.496
707.30	0.481
707.48	0.472
707.66	0.453
707.84	0.473
708.02	0.452
708.20	0.413
708.39	0.448
708.57	0.451
708.75	0.465
708.93	0.505
709.11	0.494
709.29	0.531
709.47	0.529
709.66	0.535
709.84	0.536
710.02	0.548
710.20	0.538
710.38	0.533
710.56	0.529
710.74	0.499
710.92	0.423
711.10	0.415
711.29	0.422
711.47	0.442
711.65	0.454
711.83	0.406
712.01	0.418
712.19	0.442
712.37	0.449
712.55	0.445
712.73	0.474
712.92	0.489
713.10	0.501
713.28	0.474
713.46	0.437
713.64	0.449
713.82	0.500
714.00	0.502
714.18	0.510
714.36	0.507
714.54	0.528
714.72	0.515
714.91	0.530
715.09	0.554
715.27	0.585
715.45	0.625
715.63	0.626
715.81	0.604
715.99	0.604
716.17	0.606
716.35	0.625
716.53	0.630
716.71	0.663
716.89	0.700
717.07	0.663
717.25	0.619
717.43	0.639
717.62	0.626
717.80	0.647
717.98	0.650
718.16	0.623
718.34	0.591
718.52	0.583
718.70	0.556
718.88	0.550
719.06	0.566
719.24	0.574
719.42	0.524
719.60	0.526
719.78	0.514
719.96	0.518
720.14	0.524
720.32	0.509
720.50	0.522
720.68	0.513
720.86	0.505
721.04	0.478
721.22	0.485
721.40	0.489
721.58	0.483
721.76	0.502
721.94	0.527
722.12	0.518
722.30	0.527
722.48	0.499
722.66	0.531
722.84	0.530
723.03	0.525
723.21	0.501
723.39	0.473
723.57	0.459
723.75	0.446
723.93	0.428
724.11	0.466
724.29	0.473
724.47	0.467
724.65	0.432
724.83	0.439
725.00	0.477
725.18	0.470
725.36	0.458
725.54	0.466
725.72	0.455
725.90	0.469
726.08	0.443
726.26	0.496
726.44	0.517
726.62	0.543
726.80	0.533
726.98	0.491
727.16	0.539
727.34	0.587
727.52	0.589
727.70	0.658
727.88	0.672
728.06	0.679
728.24	0.624
728.42	0.613
728.60	0.592
728.78	0.576
728.96	0.627
729.14	0.600
729.32	0.592
729.50	0.605
729.68	0.562
729.86	0.528
730.04	0.518
730.22	0.552
730.39	0.569
730.57	0.569
730.75	0.577
730.93	0.546
731.11	0.586
731.29	0.584
731.47	0.569
731.65	0.557
731.83	0.574
732.01	0.556
732.19	0.558
732.37	0.549
732.55	0.576
732.73	0.596
732.90	0.588
733.08	0.547
733.26	0.551
733.44	0.594
733.62	0.558
733.80	0.575
733.98	0.609
734.16	0.627
734.34	0.658
734.52	0.648
734.70	0.665
734.87	0.744
735.05	0.772
735.23	0.790
735.41	0.796
735.59	0.840
735.77	0.791
735.95	0.811
736.13	0.745
736.31	0.733
736.49	0.728
736.66	0.685
736.84	0.600
737.02	0.604
737.20	0.647
737.38	0.643
737.56	0.624
737.74	0.646
737.92	0.590
738.09	0.593
738.27	0.598
738.45	0.592
738.63	0.649
738.81	0.694
738.99	0.688
739.17	0.637
739.34	0.603
739.52	0.602
739.70	0.625
739.88	0.583
740.06	0.627
740.24	0.582
740.42	0.575
740.59	0.543
740.77	0.577
740.95	0.566
741.13	0.584
741.31	0.570
741.49	0.649
741.66	0.612
741.84	0.686
742.02	0.684
742.20	0.700
742.38	0.715
742.56	0.722
742.73	0.638
742.91	0.615
743.09	0.595
743.27	0.626
743.45	0.523
743.63	0.520
743.80	0.488
743.98	0.501
744.16	0.490
744.34	0.497
744.52	0.424
744.69	0.445
744.87	0.496
745.05	0.542
745.23	0.523
745.41	0.581
745.59	0.645
745.76	0.669
745.94	0.615
746.12	0.638
746.30	0.627
746.47	0.682
746.65	0.667
746.83	0.660
747.01	0.633
747.19	0.642
747.36	0.656
747.54	0.621
747.72	0.622
747.90	0.645
748.08	0.668
748.25	0.663
748.43	0.701
748.61	0.720
748.79	0.730
748.96	0.695
749.14	0.723
749.32	0.664
749.50	0.638
749.68	0.637
749.85	0.638
750.03	0.613
750.21	0.621
750.39	0.589
750.56	0.551
750.74	0.532
750.92	0.502
751.10	0.547
751.27	0.550
751.45	0.577
751.63	0.637
751.81	0.647
751.98	0.625
752.16	0.611
752.34	0.626
752.51	0.638
752.69	0.645
752.87	0.700
753.05	0.628
753.22	0.675
753.40	0.618
753.58	0.611
753.76	0.582
753.93	0.608
754.11	0.614
754.29	0.661
754.46	0.708
754.64	0.726
754.82	0.704
755.00	0.700
755.17	0.720
755.35	0.812
755.53	0.752
755.70	0.748
755.88	0.706
756.06	0.708
756.24	0.652
756.41	0.661
756.59	0.673
756.77	0.669
756.94	0.690
757.12	0.673
757.30	0.609
757.47	0.630
757.65	0.635
757.83	0.680
758.01	0.690
758.18	0.701
758.36	0.666
758.54	0.588
758.71	0.664
758.89	0.692
759.07	0.658
759.24	0.658
759.42	0.663
759.60	0.612
759.77	0.601
759.95	0.595
760.13	0.603
760.30	0.664
760.48	0.705
760.66	0.649
760.83	0.669
761.01	0.728
761.19	0.793
761.36	0.774
761.54	0.868
761.72	0.907
761.89	0.913
762.07	0.905
762.24	0.854
762.42	0.859
762.60	0.862
762.77	0.756
762.95	0.670
763.13	0.617
763.30	0.652
763.48	0.651
763.66	0.635
763.83	0.691
764.01	0.676
764.18	0.661
764.36	0.667
764.54	0.634
764.71	0.661
764.89	0.699
765.07	0.770
765.24	0.698
765.42	0.670
765.59	0.675
765.77	0.614
765.95	0.640
766.12	0.637
766.30	0.617
766.47	0.643
766.65	0.677
766.83	0.670
767.00	0.604
767.18	0.648
767.35	0.656
767.53	0.625
767.71	0.606
767.88	0.548
768.06	0.532
768.23	0.543
768.41	0.554
768.59	0.528
768.76	0.541
768.94	0.525
769.11	0.570
769.29	0.566
769.46	0.528
769.64	0.585
769.82	0.640
769.99	0.678
770.17	0.681
770.34	0.747
770.52	0.787
770.69	0.832
770.87	0.842
771.05	0.731
771.22	0.701
771.40	0.729
771.57	0.692
771.75	0.634
771.92	0.652
772.10	0.679
772.27	0.636
772.45	0.646
772.63	0.547
772.80	0.561
772.98	0.637
773.15	0.632
773.33	0.632
773.50	0.639
773.68	0.742
773.85	0.724
774.03	0.698
774.20	0.653
774.38	0.601
774.55	0.672
774.73	0.606
774.91	0.581
775.08	0.600
775.26	0.611
775.43	0.635
775.61	0.601
775.78	0.557
775.96	0.531
776.13	0.540
776.31	0.509
776.48	0.485
776.66	0.541
776.83	0.609
777.01	0.611
777.18	0.612
777.36	0.563
777.53	0.562
777.71	0.623
777.88	0.624
778.06	0.634
778.23	0.633
778.41	0.644
778.58	0.671
778.76	0.655
778.93	0.662
779.11	0.645
779.28	0.637
779.46	0.566
779.63	0.581
779.80	0.622
779.98	0.641
780.15	0.651
780.33	0.657
780.50	0.692
780.68	0.719
780.85	0.747
781.03	0.821
781.20	0.828
781.38	0.890
781.55	0.880
781.73	0.861
781.90	0.784
782.08	0.874
782.25	0.829
782.42	0.708
782.60	0.627
782.77	0.637
782.95	0.649
783.12	0.693
783.30	0.774
783.47	0.708
783.65	0.701
783.82	0.756
783.99	0.662
784.17	0.729
784.34	0.774
784.52	0.762
784.69	0.702
784.87	0.620
785.04	0.521
785.21	0.423
785.39	0.500
785.56	0.470
785.74	0.464
785.91	0.545
786.08	0.485
786.26	0.477
786.43	0.524
786.61	0.546
786.78	0.534
786.96	0.662
787.13	0.643
787.30	0.658
787.48	0.686
787.65	0.768
787.83	0.707
788.00	0.732
788.17	0.811
788.35	0.829
788.52	0.841
788.70	0.912
788.87	0.870
789.04	0.954
789.22	0.862
789.39	0.846
789.56	0.773
789.74	0.828
789.91	0.811
790.09	0.720
790.26	0.662
790.43	0.674
790.61	0.621
790.78	0.572
790.95	0.489
791.13	0.602
791.30	0.665
791.47	0.679
791.65	0.612
791.82	0.640
792.00	0.633
792.17	0.641
792.34	0.608
792.52	0.681
792.69	0.754
792.86	0.756
793.04	0.736
793.21	0.697
793.38	0.679
793.56	0.685
793.73	0.707
793.90	0.769
794.08	0.743
794.25	0.840
794.42	0.782
794.60	0.729
794.77	0.785
794.94	0.778
795.12	0.795
795.29	0.827
795.46	0.913
795.64	0.874
795.81	0.846
795.98	0.904
796.16	0.868
796.33	0.876
796.50	1.002
796.68	0.959
796.85	0.942
797.02	0.948
797.19	0.888
797.37	0.828
797.54	0.897
797.71	0.895
797.89	0.876
798.06	0.904
798.23	0.940
798.41	0.866
798.58	0.879
798.75	0.821
798.92	0.755
799.10	0.819
799.27	0.873
799.44	0.812
799.62	0.743
799.79	0.829
799.96	0.818
800.13	0.736
800.31	0.751
800.48	0.819
800.65	0.880
800.82	0.992
801.00	0.957
801.17	0.859
801.34	0.926
801.52	1.047
801.69	1.012
801.86	0.921
802.03	1.005
802.21	0.945
802.38	0.937
802.55	0.951
802.72	0.952
802.90	0.866
803.07	0.990
803.24	0.926
803.41	0.918
803.59	0.871
803.76	0.934
803.93	0.885
804.10	0.894
804.27	0.828
804.45	0.804
804.62	0.741
804.79	0.780
804.96	0.722
805.14	0.754
805.31	0.681
805.48	0.679
805.65	0.637
805.82	0.727
806.00	0.733
806.17	0.805
806.34	0.772
806.51	0.753
806.69	0.841
806.86	0.826
807.03	0.857
807.20	0.912
807.37	0.861
807.55	0.938
807.72	0.861
807.89	0.850
808.06	0.778
808.23	0.724
808.41	0.781
808.58	0.827
808.75	0.826
808.92	0.735
809.09	0.803
809.26	0.873
809.44	0.751
809.61	0.832
809.78	0.890
809.95	0.964
810.12	1.130
810.30	1.184
810.47	1.131
810.64	1.148
810.81	1.245
810.98	1.287
811.15	1.339
811.33	1.386
811.50	1.302
811.67	1.210
811.84	1.101
812.01	1.055
812.18	0.915
812.35	0.916
812.53	1.023
812.70	0.969
812.87	0.847
813.04	0.665
813.21	0.687
813.38	0.702
813.55	0.871
813.73	0.892
813.90	0.956
814.07	0.978
814.24	0.945
814.41	0.930
814.58	0.933
814.75	0.943
814.93	1.063
815.10	0.963
815.27	0.954
815.44	0.687
815.61	0.763
815.78	0.644
815.95	0.736
816.12	0.793
816.29	0.744
816.47	0.733
816.64	0.776
816.81	0.836
816.98	1.002
817.15	0.984
817.32	1.148
817.49	1.115
817.66	1.242
817.83	1.179
818.00	1.165
818.18	1.147
818.35	1.219
818.52	1.105
818.69	1.132
818.86	1.030
819.03	1.083
819.20	1.169
819.37	1.167
819.54	1.082
819.71	0.987
819.88	0.983
820.05	1.017
820.23	0.902
820.40	1.006
820.57	0.799
820.74	0.950
820.91	0.854
821.08	0.751
821.25	0.740
821.42	0.698
821.59	0.863
821.76	0.831
821.93	0.829
822.10	0.898
822.27	0.900
822.44	1.053
822.61	0.873
822.78	0.846
822.95	0.867
823.12	0.922
823.29	1.095
823.47	1.080
823.64	1.079
823.81	1.021
823.98	0.970
824.15	0.965
824.32	0.896
824.49	0.941
824.66	1.013
824.83	0.971
825.00	1.098
825.17	0.960
825.34	1.022
825.51	1.054
825.68	1.060
825.85	1.109
826.02	1.040
826.19	1.107
826.36	1.089
826.53	1.191
826.70	1.229
826.87	1.015
827.04	0.960
827.21	0.876
827.38	0.828
827.55	0.814
827.72	0.765
827.89	0.875
828.06	0.755
828.23	0.810
828.40	0.696
828.57	0.572
828.74	0.615
828.91	0.725
829.08	0.673
829.25	0.774
829.42	0.831
829.59	0.890
829.76	0.758
829.93	0.921
830.10	0.935
830.27	1.133
830.44	1.461
830.60	1.348
830.77	1.232
830.94	1.501
831.11	1.473
831.28	1.518
831.45	1.558
831.62	1.708
831.79	1.750
831.96	1.741
832.13	1.508
832.30	1.330
832.47	1.606
832.64	1.630
832.81	1.462
832.98	1.415
833.15	1.395
833.32	1.220
833.49	1.110
833.65	1.086
833.82	1.131
833.99	1.254
834.16	1.218
834.33	1.107
834.50	1.054
834.67	0.968
834.84	0.983
835.01	0.920
835.18	1.062
835.35	1.047
835.52	1.067
835.69	0.886
835.85	0.811
836.02	0.847
836.19	0.868
836.36	0.940
836.53	1.065
836.70	1.158
836.87	1.187
837.04	1.102
837.21	1.129
837.38	1.175
837.54	1.410
837.71	1.357
837.88	1.208
838.05	1.058
838.22	1.116
838.39	0.993
838.56	0.953
838.73	0.978
838.89	1.045
839.06	1.324
839.23	1.219
839.40	1.112
839.57	1.187
839.74	1.276
839.91	1.283
840.08	1.349
840.24	1.459
840.41	1.387
840.58	1.355
840.75	1.535
840.92	1.392
841.09	1.407
841.26	1.459
841.42	1.580
841.59	1.759
841.76	1.915
841.93	1.799
842.10	1.687
842.27	1.905
842.43	1.978
842.60	1.875
842.77	1.945
842.94	2.037
843.11	1.953
843.28	1.936
843.44	1.727
843.61	1.643
843.78	1.733
843.95	1.903
844.12	1.718
844.28	1.628
844.45	1.770
844.62	1.684
844.79	1.642
844.96	1.652
845.13	1.588
845.29	1.669
845.46	1.615
845.63	1.759
845.80	1.613
845.97	1.645
846.13	1.671
846.30	1.463
846.47	1.233
846.64	1.076
846.81	1.113
846.97	1.210
847.14	1.291
847.31	1.382
847.48	1.230
847.64	1.200
847.81	1.016
847.98	1.105
848.15	1.241
848.32	1.229
848.48	1.303
848.65	1.379
848.82	1.363
848.99	1.200
849.15	1.091
849.32	1.168
849.49	1.232
849.66	1.394
849.82	1.271
849.99	1.128
850.16	1.315
850.33	1.323
850.49	1.303
850.66	1.212
850.83	1.144
851.00	1.356
851.16	1.259
851.33	1.183
851.50	1.092
851.67	1.213
851.83	1.258
852.00	1.387
852.17	1.270
852.34	1.386
852.50	1.352
852.67	1.462
852.84	1.291
853.01	1.221
853.17	1.214
853.34	1.422
853.51	1.440
853.67	1.322
853.84	1.159
854.01	1.231
854.18	1.104
854.34	1.110
854.51	1.064
854.68	1.148
854.84	1.268
855.01	1.241
855.18	1.255
855.34	1.181
855.51	1.128
855.68	1.253
855.85	1.341
856.01	1.262
856.18	1.173
856.35	1.138
856.51	1.082
856.68	1.049
856.85	1.197
857.01	0.989
857.18	1.083
857.35	1.231
857.51	1.092
857.68	0.815
857.85	0.947
858.01	0.980
858.18	1.074
858.35	1.172
858.51	1.293
858.68	1.371
858.85	1.429
859.01	1.348
859.18	1.371
859.35	1.419
859.51	1.698
859.68	1.732
859.85	1.735
860.01	1.816
860.18	1.943
860.35	1.700
860.51	1.610
860.68	1.625
860.84	1.562
861.01	1.611
861.18	1.581
861.34	1.493
861.51	1.640
861.68	1.761
861.84	1.680
862.01	1.437
862.18	1.768
862.34	1.717
862.51	1.603
862.67	1.816
862.84	1.715
863.01	1.732
863.17	1.778
863.34	1.568
863.50	1.605
863.67	1.637
863.84	1.686
864.00	1.444
864.17	1.480
864.33	1.736
864.50	1.648
864.67	1.614
864.83	1.598
865.00	1.713
865.16	1.503
865.33	1.492
865.50	1.483
865.66	1.584
865.83	1.652
865.99	1.703
866.16	1.567
866.33	1.664
866.49	1.758
866.66	1.857
866.82	1.689
866.99	1.825
867.15	1.643
867.32	1.620
867.49	1.760
867.65	1.706
867.82	1.720
867.98	1.670
868.15	1.374
868.31	1.297
868.48	1.280
868.64	1.200
868.81	1.299
868.98	1.709
869.14	1.898
869.31	1.613
869.47	1.799
869.64	1.624
869.80	1.650
869.97	1.704
870.13	1.503
870.30	1.599
870.46	1.756
870.63	1.760
870.79	1.581
870.96	1.551
871.12	1.681
871.29	1.456
871.46	1.420
871.62	1.497
871.79	1.434
871.95	1.613
872.12	1.672
872.28	1.737
872.45	1.667
872.61	1.667
872.78	1.510
872.94	1.456
873.11	1.597
873.27	1.639
873.44	1.566
873.60	1.674
873.77	1.914
873.93	1.852
874.10	1.709
874.26	1.693
874.43	1.698
874.59	1.772
874.76	1.666
874.92	1.763
875.09	1.877
875.25	1.982
875.41	2.078
875.58	1.966
875.74	1.784
875.91	1.768
876.07	1.767
876.24	1.585
876.40	1.697
876.57	1.810
876.73	1.668
876.90	1.678
877.06	1.611
877.23	1.589
877.39	1.544
877.56	1.818
877.72	1.911
877.88	2.065
878.05	2.078
878.21	1.967
878.38	1.886
878.54	1.863
878.71	1.862
878.87	1.894
879.04	1.785
879.20	1.833
879.36	1.639
879.53	1.555
879.69	1.426
879.86	1.564
880.02	2.149
880.19	1.689
880.35	0.681
880.51	1.370
880.68	2.055
>>>>>End Processed Spectral Data<<<<<
