# Supplementary material for: Structure and pigment make the eyed elater’s eyespots black
Source: PeerJ. 2020 Jan 13;8:e8161. doi: 10.7717/peerj.8161 (PMC6964691; doi:10.7717/peerj.8161)
Supplement: Supplemental Information 3 — 42 text files with reflectance spectra and 1 R script text file [file peerj-08-8161-s003.zip › direction/45_light_coming_from_posteriorad_black_VTEC000005065_1.txt]

SpectraSuite Data File
++++++++++++++++++++++++++++++++++++
Date: Sun Sep 01 16:58:17 EDT 2019
User: Paul
Dark Spectrum Present: Yes
Reference Spectrum Present: Yes
Number of Sampled Component Spectra: 1
Spectrometers: USB4C01401
Integration Time (usec): 40000 (USB4C01401)
Spectra Averaged: 5 (USB4C01401)
Boxcar Smoothing: 5 (USB4C01401)
Correct for Electrical Dark: No (USB4C01401)
Strobe/Lamp Enabled: No (USB4C01401)
Correct for Detector Non-linearity: No (USB4C01401)
Correct for Stray Light: No (USB4C01401)
Number of Pixels in Processed Spectrum: 3648
>>>>>Begin Processed Spectral Data<<<<<
179.04	-220.000
179.26	-220.000
179.47	-220.000
179.69	1023.077
179.90	-14.516
180.12	262.766
180.33	1300.000
180.55	-513.095
180.76	-415.873
180.98	-284.559
181.19	-256.204
181.41	-179.006
181.62	-37.742
181.84	278.125
182.05	17.333
182.27	12.364
182.48	8.247
182.70	2.886
182.91	0.429
183.13	-0.066
183.34	2.336
183.56	2.635
183.77	4.117
183.99	5.875
184.20	5.451
184.41	7.125
184.63	3.558
184.84	4.266
185.06	2.576
185.27	3.903
185.49	2.028
185.70	2.922
185.92	2.829
186.13	1.576
186.35	1.029
186.56	1.533
186.78	2.028
186.99	3.966
187.21	3.986
187.42	5.669
187.64	5.234
187.85	6.432
188.06	2.228
188.28	3.883
188.49	2.765
188.71	1.894
188.92	-1.171
189.14	-1.448
189.35	-2.405
189.57	-2.588
189.78	-3.252
190.00	-3.913
190.21	-3.909
190.42	-2.437
190.64	-4.633
190.85	-4.309
191.07	-3.305
191.28	-1.929
191.50	-2.022
191.71	-0.953
191.93	-2.040
192.14	-2.273
192.36	0.000
192.57	0.915
192.78	1.713
193.00	2.418
193.21	4.037
193.43	3.338
193.64	3.165
193.86	3.702
194.07	3.552
194.28	5.718
194.50	7.309
194.71	7.095
194.93	4.836
195.14	5.190
195.36	5.231
195.57	4.740
195.78	5.943
196.00	6.092
196.21	5.425
196.43	4.408
196.64	3.916
196.86	1.647
197.07	-0.219
197.28	1.126
197.50	1.648
197.71	1.467
197.93	2.162
198.14	1.571
198.36	2.848
198.57	3.368
198.78	1.861
199.00	0.630
199.21	0.353
199.43	1.293
199.64	2.444
199.85	0.857
200.07	2.336
200.28	2.213
200.50	1.655
200.71	-0.310
200.92	0.325
201.14	1.918
201.35	3.022
201.57	5.755
201.78	6.456
201.99	6.597
202.21	6.206
202.42	5.117
202.64	4.310
202.85	4.362
203.06	6.394
203.28	6.134
203.49	8.016
203.71	6.241
203.92	5.125
204.13	4.561
204.35	4.321
204.56	5.128
204.78	5.440
204.99	5.827
205.20	7.337
205.42	4.818
205.63	5.170
205.85	3.528
206.06	6.147
206.27	4.701
206.49	3.698
206.70	2.735
206.91	2.127
207.13	1.281
207.34	0.189
207.56	1.078
207.77	3.705
207.98	2.326
208.20	-0.079
208.41	-1.804
208.62	-0.109
208.84	-0.895
209.05	-1.671
209.27	0.310
209.48	1.484
209.69	4.212
209.91	2.443
210.12	1.663
210.33	2.539
210.55	5.442
210.76	4.636
210.97	5.043
211.19	5.555
211.40	6.888
211.61	7.156
211.83	6.771
212.04	4.569
212.26	4.911
212.47	3.516
212.68	3.228
212.90	2.101
213.11	3.016
213.32	3.070
213.54	3.789
213.75	3.631
213.96	2.297
214.18	1.974
214.39	1.641
214.60	0.854
214.82	1.356
215.03	2.090
215.24	1.250
215.46	2.101
215.67	-0.084
215.88	-0.983
216.10	-1.572
216.31	-2.694
216.52	-1.472
216.74	-0.195
216.95	0.739
217.16	0.937
217.38	0.165
217.59	0.682
217.80	0.106
218.02	1.783
218.23	2.122
218.44	3.103
218.66	3.637
218.87	2.336
219.08	1.417
219.30	0.483
219.51	1.199
219.72	1.163
219.94	1.075
220.15	1.079
220.36	0.647
220.58	1.245
220.79	1.059
221.00	1.105
221.22	1.579
221.43	1.972
221.64	2.214
221.85	1.564
222.07	1.703
222.28	1.682
222.49	1.335
222.71	1.493
222.92	1.209
223.13	0.909
223.35	0.753
223.56	0.423
223.77	0.235
223.99	0.290
224.20	0.290
224.41	0.168
224.62	0.307
224.84	0.455
225.05	0.283
225.26	0.176
225.48	0.309
225.69	0.407
225.90	0.384
226.11	0.373
226.33	0.397
226.54	0.659
226.75	0.678
226.97	0.538
227.18	0.515
227.39	0.574
227.60	0.603
227.82	0.543
228.03	0.481
228.24	0.514
228.46	0.479
228.67	0.482
228.88	0.295
229.09	0.264
229.31	0.263
229.52	0.251
229.73	0.219
229.95	0.129
230.16	0.109
230.37	0.180
230.58	0.170
230.80	0.212
231.01	0.139
231.22	0.231
231.43	0.263
231.65	0.277
231.86	0.265
232.07	0.310
232.28	0.325
232.50	0.343
232.71	0.231
232.92	0.210
233.14	0.253
233.35	0.312
233.56	0.293
233.77	0.257
233.99	0.241
234.20	0.291
234.41	0.270
234.62	0.250
234.84	0.270
235.05	0.365
235.26	0.422
235.47	0.415
235.69	0.326
235.90	0.271
236.11	0.264
236.32	0.280
236.53	0.246
236.75	0.246
236.96	0.264
237.17	0.200
237.38	0.137
237.60	0.109
237.81	0.073
238.02	0.091
238.23	0.097
238.45	0.115
238.66	0.147
238.87	0.143
239.08	0.131
239.30	0.137
239.51	0.162
239.72	0.192
239.93	0.198
240.14	0.232
240.36	0.276
240.57	0.289
240.78	0.296
240.99	0.270
241.21	0.304
241.42	0.300
241.63	0.292
241.84	0.294
242.05	0.291
242.27	0.279
242.48	0.238
242.69	0.226
242.90	0.208
243.11	0.217
243.33	0.194
243.54	0.159
243.75	0.155
243.96	0.171
244.18	0.150
244.39	0.143
244.60	0.160
244.81	0.168
245.02	0.142
245.24	0.164
245.45	0.128
245.66	0.140
245.87	0.139
246.08	0.140
246.30	0.143
246.51	0.153
246.72	0.153
246.93	0.139
247.14	0.160
247.35	0.155
247.57	0.143
247.78	0.153
247.99	0.166
248.20	0.167
248.41	0.192
248.63	0.187
248.84	0.208
249.05	0.205
249.26	0.229
249.47	0.200
249.68	0.210
249.90	0.225
250.11	0.227
250.32	0.234
250.53	0.226
250.74	0.203
250.96	0.217
251.17	0.209
251.38	0.220
251.59	0.184
251.80	0.189
252.01	0.184
252.23	0.180
252.44	0.168
252.65	0.174
252.86	0.196
253.07	0.196
253.28	0.185
253.50	0.186
253.71	0.173
253.92	0.216
254.13	0.228
254.34	0.231
254.55	0.229
254.76	0.241
254.98	0.207
255.19	0.202
255.40	0.193
255.61	0.207
255.82	0.194
256.03	0.192
256.25	0.167
256.46	0.165
256.67	0.177
256.88	0.160
257.09	0.160
257.30	0.177
257.51	0.184
257.73	0.195
257.94	0.178
258.15	0.180
258.36	0.176
258.57	0.178
258.78	0.182
258.99	0.179
259.20	0.185
259.42	0.188
259.63	0.183
259.84	0.166
260.05	0.161
260.26	0.165
260.47	0.175
260.68	0.190
260.90	0.187
261.11	0.183
261.32	0.183
261.53	0.194
261.74	0.199
261.95	0.219
262.16	0.222
262.37	0.244
262.58	0.242
262.80	0.241
263.01	0.235
263.22	0.245
263.43	0.247
263.64	0.239
263.85	0.232
264.06	0.223
264.27	0.206
264.48	0.220
264.70	0.210
264.91	0.210
265.12	0.198
265.33	0.185
265.54	0.190
265.75	0.173
265.96	0.180
266.17	0.196
266.38	0.207
266.59	0.207
266.81	0.186
267.02	0.171
267.23	0.168
267.44	0.175
267.65	0.192
267.86	0.180
268.07	0.188
268.28	0.177
268.49	0.175
268.70	0.172
268.91	0.159
269.13	0.170
269.34	0.180
269.55	0.183
269.76	0.172
269.97	0.156
270.18	0.167
270.39	0.167
270.60	0.175
270.81	0.169
271.02	0.159
271.23	0.174
271.44	0.172
271.65	0.176
271.87	0.177
272.08	0.181
272.29	0.205
272.50	0.197
272.71	0.205
272.92	0.204
273.13	0.196
273.34	0.200
273.55	0.201
273.76	0.199
273.97	0.198
274.18	0.192
274.39	0.188
274.60	0.183
274.81	0.177
275.02	0.169
275.24	0.168
275.45	0.167
275.66	0.176
275.87	0.174
276.08	0.184
276.29	0.183
276.50	0.190
276.71	0.189
276.92	0.166
277.13	0.171
277.34	0.163
277.55	0.167
277.76	0.173
277.97	0.170
278.18	0.172
278.39	0.161
278.60	0.156
278.81	0.160
279.02	0.160
279.23	0.184
279.44	0.190
279.65	0.204
279.86	0.202
280.08	0.197
280.29	0.184
280.50	0.189
280.71	0.195
280.92	0.203
281.13	0.193
281.34	0.189
281.55	0.182
281.76	0.180
281.97	0.168
282.18	0.167
282.39	0.166
282.60	0.180
282.81	0.166
283.02	0.164
283.23	0.167
283.44	0.182
283.65	0.198
283.86	0.187
284.07	0.184
284.28	0.183
284.49	0.194
284.70	0.198
284.91	0.193
285.12	0.206
285.33	0.190
285.54	0.182
285.75	0.179
285.96	0.181
286.17	0.193
286.38	0.180
286.59	0.186
286.80	0.170
287.01	0.180
287.22	0.183
287.43	0.171
287.64	0.193
287.85	0.198
288.06	0.192
288.27	0.185
288.48	0.181
288.69	0.196
288.90	0.200
289.11	0.193
289.32	0.192
289.53	0.184
289.74	0.186
289.95	0.181
290.16	0.166
290.37	0.156
290.58	0.150
290.79	0.148
291.00	0.149
291.21	0.145
291.42	0.153
291.63	0.148
291.83	0.143
292.04	0.147
292.25	0.140
292.46	0.150
292.67	0.152
292.88	0.160
293.09	0.163
293.30	0.151
293.51	0.160
293.72	0.160
293.93	0.160
294.14	0.158
294.35	0.155
294.56	0.164
294.77	0.160
294.98	0.170
295.19	0.164
295.40	0.158
295.61	0.160
295.82	0.148
296.03	0.158
296.24	0.162
296.45	0.166
296.66	0.167
296.86	0.162
297.07	0.167
297.28	0.164
297.49	0.162
297.70	0.176
297.91	0.183
298.12	0.195
298.33	0.185
298.54	0.181
298.75	0.186
298.96	0.190
299.17	0.195
299.38	0.197
299.59	0.195
299.80	0.204
300.00	0.200
300.21	0.201
300.42	0.195
300.63	0.195
300.84	0.196
301.05	0.195
301.26	0.189
301.47	0.191
301.68	0.186
301.89	0.186
302.10	0.185
302.31	0.184
302.52	0.177
302.72	0.176
302.93	0.175
303.14	0.180
303.35	0.177
303.56	0.179
303.77	0.176
303.98	0.175
304.19	0.178
304.40	0.182
304.61	0.188
304.82	0.193
305.02	0.202
305.23	0.191
305.44	0.189
305.65	0.196
305.86	0.193
306.07	0.187
306.28	0.188
306.49	0.180
306.70	0.173
306.91	0.163
307.11	0.167
307.32	0.172
307.53	0.187
307.74	0.185
307.95	0.171
308.16	0.179
308.37	0.179
308.58	0.180
308.79	0.184
308.99	0.177
309.20	0.181
309.41	0.179
309.62	0.171
309.83	0.175
310.04	0.178
310.25	0.193
310.46	0.198
310.66	0.197
310.87	0.196
311.08	0.205
311.29	0.207
311.50	0.208
311.71	0.214
311.92	0.201
312.12	0.188
312.33	0.187
312.54	0.185
312.75	0.168
312.96	0.166
313.17	0.170
313.38	0.160
313.59	0.163
313.79	0.164
314.00	0.161
314.21	0.178
314.42	0.182
314.63	0.177
314.84	0.168
315.04	0.176
315.25	0.186
315.46	0.180
315.67	0.189
315.88	0.183
316.09	0.177
316.30	0.169
316.50	0.163
316.71	0.159
316.92	0.166
317.13	0.184
317.34	0.190
317.55	0.191
317.75	0.197
317.96	0.202
318.17	0.210
318.38	0.217
318.59	0.220
318.80	0.223
319.00	0.228
319.21	0.226
319.42	0.221
319.63	0.218
319.84	0.212
320.05	0.214
320.25	0.203
320.46	0.200
320.67	0.193
320.88	0.195
321.09	0.195
321.29	0.189
321.50	0.181
321.71	0.173
321.92	0.174
322.13	0.168
322.34	0.158
322.54	0.148
322.75	0.151
322.96	0.159
323.17	0.152
323.38	0.151
323.58	0.149
323.79	0.149
324.00	0.147
324.21	0.145
324.42	0.150
324.62	0.160
324.83	0.172
325.04	0.170
325.25	0.162
325.46	0.168
325.66	0.166
325.87	0.177
326.08	0.186
326.29	0.193
326.50	0.195
326.70	0.187
326.91	0.190
327.12	0.189
327.33	0.188
327.53	0.194
327.74	0.189
327.95	0.193
328.16	0.190
328.37	0.184
328.57	0.177
328.78	0.186
328.99	0.206
329.20	0.200
329.41	0.195
329.61	0.207
329.82	0.201
330.03	0.194
330.24	0.194
330.44	0.192
330.65	0.194
330.86	0.200
331.07	0.193
331.27	0.177
331.48	0.177
331.69	0.187
331.90	0.180
332.10	0.190
332.31	0.207
332.52	0.216
332.73	0.226
332.93	0.225
333.14	0.230
333.35	0.222
333.56	0.222
333.76	0.215
333.97	0.210
334.18	0.217
334.39	0.203
334.59	0.194
334.80	0.192
335.01	0.180
335.22	0.184
335.42	0.184
335.63	0.190
335.84	0.189
336.05	0.193
336.25	0.192
336.46	0.193
336.67	0.191
336.88	0.194
337.08	0.181
337.29	0.181
337.50	0.166
337.71	0.159
337.91	0.160
338.12	0.161
338.33	0.159
338.53	0.169
338.74	0.154
338.95	0.158
339.16	0.163
339.36	0.172
339.57	0.182
339.78	0.185
339.98	0.186
340.19	0.183
340.40	0.180
340.61	0.183
340.81	0.170
341.02	0.171
341.23	0.168
341.43	0.161
341.64	0.162
341.85	0.159
342.06	0.168
342.26	0.171
342.47	0.171
342.68	0.183
342.88	0.182
343.09	0.188
343.30	0.190
343.51	0.194
343.71	0.196
343.92	0.193
344.13	0.181
344.33	0.185
344.54	0.192
344.75	0.190
344.95	0.181
345.16	0.187
345.37	0.193
345.57	0.186
345.78	0.185
345.99	0.189
346.19	0.198
346.40	0.220
346.61	0.219
346.82	0.212
347.02	0.221
347.23	0.225
347.44	0.214
347.64	0.209
347.85	0.222
348.06	0.225
348.26	0.218
348.47	0.209
348.68	0.192
348.88	0.191
349.09	0.190
349.30	0.189
349.50	0.188
349.71	0.190
349.92	0.196
350.12	0.198
350.33	0.190
350.54	0.198
350.74	0.198
350.95	0.208
351.16	0.205
351.36	0.204
351.57	0.197
351.77	0.197
351.98	0.204
352.19	0.203
352.39	0.199
352.60	0.215
352.81	0.215
353.01	0.220
353.22	0.216
353.43	0.212
353.63	0.205
353.84	0.200
354.05	0.201
354.25	0.194
354.46	0.193
354.67	0.201
354.87	0.200
355.08	0.202
355.28	0.195
355.49	0.200
355.70	0.209
355.90	0.209
356.11	0.207
356.32	0.215
356.52	0.221
356.73	0.216
356.93	0.214
357.14	0.212
357.35	0.204
357.55	0.191
357.76	0.184
357.97	0.180
358.17	0.199
358.38	0.207
358.58	0.199
358.79	0.192
359.00	0.187
359.20	0.160
359.41	0.152
359.61	0.157
359.82	0.166
360.03	0.176
360.23	0.177
360.44	0.170
360.64	0.159
360.85	0.156
361.06	0.169
361.26	0.181
361.47	0.203
361.67	0.207
361.88	0.201
362.09	0.200
362.29	0.182
362.50	0.185
362.70	0.175
362.91	0.183
363.12	0.191
363.32	0.180
363.53	0.181
363.73	0.185
363.94	0.188
364.15	0.196
364.35	0.204
364.56	0.219
364.76	0.210
364.97	0.225
365.17	0.226
365.38	0.224
365.59	0.224
365.79	0.230
366.00	0.224
366.20	0.218
366.41	0.213
366.61	0.207
366.82	0.208
367.03	0.217
367.23	0.219
367.44	0.219
367.64	0.227
367.85	0.235
368.05	0.225
368.26	0.219
368.47	0.220
368.67	0.224
368.88	0.223
369.08	0.224
369.29	0.225
369.49	0.229
369.70	0.229
369.90	0.215
370.11	0.226
370.31	0.237
370.52	0.247
370.73	0.247
370.93	0.235
371.14	0.244
371.34	0.241
371.55	0.242
371.75	0.234
371.96	0.237
372.16	0.249
372.37	0.238
372.57	0.225
372.78	0.224
372.99	0.230
373.19	0.226
373.40	0.230
373.60	0.218
373.81	0.210
374.01	0.198
374.22	0.185
374.42	0.181
374.63	0.181
374.83	0.179
375.04	0.186
375.24	0.180
375.45	0.192
375.65	0.182
375.86	0.185
376.06	0.187
376.27	0.186
376.47	0.205
376.68	0.216
376.88	0.222
377.09	0.221
377.29	0.205
377.50	0.203
377.70	0.201
377.91	0.209
378.11	0.204
378.32	0.200
378.52	0.207
378.73	0.205
378.93	0.191
379.14	0.193
379.34	0.197
379.55	0.199
379.75	0.206
379.96	0.208
380.16	0.208
380.37	0.222
380.57	0.240
380.78	0.239
380.98	0.230
381.19	0.240
381.39	0.232
381.60	0.231
381.80	0.241
382.01	0.238
382.21	0.230
382.42	0.223
382.62	0.213
382.83	0.203
383.03	0.193
383.24	0.206
383.44	0.196
383.65	0.186
383.85	0.173
384.06	0.175
384.26	0.170
384.47	0.174
384.67	0.189
384.87	0.202
385.08	0.206
385.28	0.223
385.49	0.213
385.69	0.215
385.90	0.231
386.10	0.247
386.31	0.235
386.51	0.237
386.72	0.243
386.92	0.237
387.13	0.223
387.33	0.221
387.53	0.222
387.74	0.224
387.94	0.216
388.15	0.203
388.35	0.203
388.56	0.206
388.76	0.212
388.97	0.220
389.17	0.207
389.37	0.217
389.58	0.207
389.78	0.202
389.99	0.203
390.19	0.217
390.40	0.218
390.60	0.224
390.80	0.225
391.01	0.218
391.21	0.216
391.42	0.228
391.62	0.234
391.83	0.251
392.03	0.242
392.23	0.241
392.44	0.240
392.64	0.243
392.85	0.241
393.05	0.249
393.26	0.249
393.46	0.242
393.66	0.238
393.87	0.220
394.07	0.220
394.28	0.231
394.48	0.244
394.68	0.242
394.89	0.241
395.09	0.236
395.30	0.238
395.50	0.246
395.70	0.269
395.91	0.274
396.11	0.277
396.32	0.266
396.52	0.262
396.72	0.248
396.93	0.244
397.13	0.245
397.34	0.240
397.54	0.233
397.74	0.229
397.95	0.206
398.15	0.207
398.36	0.234
398.56	0.235
398.76	0.229
398.97	0.228
399.17	0.218
399.37	0.216
399.58	0.219
399.78	0.210
399.99	0.208
400.19	0.221
400.39	0.210
400.60	0.194
400.80	0.186
401.00	0.205
401.21	0.198
401.41	0.205
401.62	0.209
401.82	0.202
402.02	0.219
402.23	0.218
402.43	0.217
402.63	0.228
402.84	0.230
403.04	0.236
403.24	0.221
403.45	0.224
403.65	0.229
403.86	0.226
404.06	0.238
404.26	0.232
404.47	0.247
404.67	0.247
404.87	0.241
405.08	0.219
405.28	0.222
405.48	0.226
405.69	0.223
405.89	0.208
406.09	0.204
406.30	0.206
406.50	0.202
406.70	0.183
406.91	0.173
407.11	0.158
407.31	0.168
407.52	0.175
407.72	0.176
407.92	0.187
408.13	0.204
408.33	0.212
408.53	0.206
408.74	0.202
408.94	0.209
409.14	0.206
409.35	0.222
409.55	0.245
409.75	0.247
409.96	0.256
410.16	0.266
410.36	0.270
410.57	0.268
410.77	0.278
410.97	0.284
411.18	0.296
411.38	0.288
411.58	0.282
411.78	0.261
411.99	0.248
412.19	0.243
412.39	0.229
412.60	0.235
412.80	0.239
413.00	0.233
413.21	0.234
413.41	0.223
413.61	0.229
413.81	0.243
414.02	0.243
414.22	0.258
414.42	0.254
414.63	0.266
414.83	0.248
415.03	0.241
415.23	0.242
415.44	0.246
415.64	0.243
415.84	0.245
416.05	0.222
416.25	0.233
416.45	0.211
416.65	0.234
416.86	0.233
417.06	0.234
417.26	0.233
417.47	0.235
417.67	0.219
417.87	0.223
418.07	0.239
418.28	0.253
418.48	0.270
418.68	0.288
418.88	0.262
419.09	0.253
419.29	0.238
419.49	0.261
419.69	0.265
419.90	0.274
420.10	0.272
420.30	0.263
420.50	0.271
420.71	0.262
420.91	0.256
421.11	0.259
421.31	0.243
421.52	0.280
421.72	0.263
421.92	0.255
422.12	0.251
422.33	0.256
422.53	0.242
422.73	0.222
422.93	0.211
423.14	0.217
423.34	0.202
423.54	0.212
423.74	0.198
423.95	0.199
424.15	0.206
424.35	0.220
424.55	0.197
424.76	0.206
424.96	0.221
425.16	0.230
425.36	0.231
425.56	0.236
425.77	0.267
425.97	0.264
426.17	0.268
426.37	0.264
426.58	0.272
426.78	0.289
426.98	0.293
427.18	0.293
427.38	0.289
427.59	0.301
427.79	0.322
427.99	0.302
428.19	0.305
428.39	0.288
428.60	0.284
428.80	0.263
429.00	0.266
429.20	0.267
429.40	0.258
429.61	0.266
429.81	0.252
430.01	0.228
430.21	0.219
430.41	0.208
430.62	0.225
430.82	0.230
431.02	0.232
431.22	0.230
431.42	0.239
431.63	0.247
431.83	0.243
432.03	0.246
432.23	0.256
432.43	0.266
432.64	0.277
432.84	0.278
433.04	0.285
433.24	0.284
433.44	0.291
433.64	0.294
433.85	0.302
434.05	0.289
434.25	0.283
434.45	0.298
434.65	0.299
434.85	0.305
435.06	0.295
435.26	0.296
435.46	0.291
435.66	0.284
435.86	0.278
436.06	0.266
436.27	0.265
436.47	0.263
436.67	0.261
436.87	0.249
437.07	0.245
437.27	0.229
437.47	0.226
437.68	0.238
437.88	0.250
438.08	0.241
438.28	0.241
438.48	0.247
438.68	0.248
438.89	0.246
439.09	0.248
439.29	0.259
439.49	0.282
439.69	0.248
439.89	0.252
440.09	0.238
440.29	0.235
440.50	0.241
440.70	0.244
440.90	0.242
441.10	0.247
441.30	0.260
441.50	0.238
441.70	0.249
441.90	0.275
442.11	0.264
442.31	0.270
442.51	0.284
442.71	0.292
442.91	0.314
443.11	0.315
443.31	0.308
443.51	0.304
443.72	0.334
443.92	0.309
444.12	0.313
444.32	0.324
444.52	0.330
444.72	0.331
444.92	0.319
445.12	0.296
445.32	0.309
445.53	0.317
445.73	0.297
445.93	0.281
446.13	0.296
446.33	0.282
446.53	0.290
446.73	0.293
446.93	0.261
447.13	0.271
447.33	0.267
447.53	0.274
447.74	0.263
447.94	0.285
448.14	0.293
448.34	0.281
448.54	0.295
448.74	0.295
448.94	0.293
449.14	0.318
449.34	0.286
449.54	0.317
449.74	0.301
449.94	0.335
450.14	0.314
450.35	0.311
450.55	0.319
450.75	0.328
450.95	0.302
451.15	0.279
451.35	0.285
451.55	0.286
451.75	0.269
451.95	0.259
452.15	0.233
452.35	0.236
452.55	0.222
452.75	0.235
452.95	0.220
453.15	0.243
453.35	0.273
453.56	0.259
453.76	0.261
453.96	0.243
454.16	0.232
454.36	0.199
454.56	0.220
454.76	0.213
454.96	0.207
455.16	0.200
455.36	0.180
455.56	0.163
455.76	0.171
455.96	0.208
456.16	0.239
456.36	0.264
456.56	0.288
456.76	0.297
456.96	0.292
457.16	0.258
457.36	0.282
457.56	0.279
457.76	0.286
457.96	0.290
458.16	0.278
458.36	0.266
458.56	0.239
458.76	0.244
458.96	0.231
459.16	0.225
459.36	0.264
459.56	0.256
459.76	0.268
459.96	0.272
460.16	0.287
460.36	0.284
460.56	0.282
460.76	0.279
460.96	0.270
461.16	0.286
461.36	0.297
461.56	0.278
461.76	0.289
461.96	0.262
462.16	0.264
462.36	0.262
462.56	0.278
462.76	0.280
462.96	0.290
463.16	0.305
463.36	0.309
463.56	0.315
463.76	0.326
463.96	0.315
464.16	0.331
464.36	0.318
464.56	0.290
464.76	0.282
464.96	0.270
465.16	0.284
465.36	0.267
465.56	0.249
465.76	0.257
465.96	0.251
466.16	0.232
466.36	0.238
466.56	0.233
466.76	0.239
466.96	0.239
467.16	0.258
467.36	0.253
467.56	0.257
467.76	0.267
467.96	0.240
468.16	0.235
468.36	0.241
468.56	0.244
468.76	0.252
468.96	0.252
469.16	0.239
469.35	0.219
469.55	0.218
469.75	0.231
469.95	0.222
470.15	0.244
470.35	0.254
470.55	0.257
470.75	0.253
470.95	0.251
471.15	0.252
471.35	0.256
471.55	0.265
471.75	0.262
471.95	0.259
472.15	0.264
472.35	0.259
472.54	0.260
472.74	0.262
472.94	0.268
473.14	0.275
473.34	0.293
473.54	0.299
473.74	0.305
473.94	0.299
474.14	0.297
474.34	0.294
474.54	0.285
474.74	0.275
474.94	0.285
475.13	0.276
475.33	0.264
475.53	0.261
475.73	0.256
475.93	0.252
476.13	0.265
476.33	0.259
476.53	0.262
476.73	0.280
476.93	0.285
477.12	0.273
477.32	0.285
477.52	0.283
477.72	0.278
477.92	0.288
478.12	0.284
478.32	0.280
478.52	0.282
478.72	0.284
478.92	0.273
479.11	0.268
479.31	0.270
479.51	0.260
479.71	0.273
479.91	0.270
480.11	0.265
480.31	0.271
480.51	0.274
480.70	0.272
480.90	0.273
481.10	0.272
481.30	0.280
481.50	0.288
481.70	0.296
481.90	0.285
482.10	0.287
482.29	0.292
482.49	0.279
482.69	0.267
482.89	0.265
483.09	0.257
483.29	0.260
483.49	0.261
483.68	0.256
483.88	0.249
484.08	0.262
484.28	0.252
484.48	0.243
484.68	0.247
484.88	0.250
485.07	0.246
485.27	0.256
485.47	0.258
485.67	0.255
485.87	0.259
486.07	0.260
486.26	0.254
486.46	0.269
486.66	0.274
486.86	0.273
487.06	0.284
487.26	0.285
487.45	0.284
487.65	0.287
487.85	0.284
488.05	0.285
488.25	0.283
488.45	0.285
488.64	0.270
488.84	0.271
489.04	0.284
489.24	0.279
489.44	0.277
489.64	0.276
489.83	0.269
490.03	0.271
490.23	0.265
490.43	0.271
490.63	0.272
490.82	0.287
491.02	0.288
491.22	0.284
491.42	0.286
491.62	0.297
491.81	0.288
492.01	0.294
492.21	0.293
492.41	0.303
492.61	0.296
492.80	0.295
493.00	0.292
493.20	0.288
493.40	0.282
493.60	0.282
493.79	0.279
493.99	0.279
494.19	0.276
494.39	0.274
494.59	0.265
494.78	0.263
494.98	0.257
495.18	0.255
495.38	0.258
495.57	0.269
495.77	0.269
495.97	0.272
496.17	0.272
496.37	0.280
496.56	0.294
496.76	0.298
496.96	0.304
497.16	0.316
497.35	0.313
497.55	0.315
497.75	0.308
497.95	0.305
498.14	0.303
498.34	0.304
498.54	0.294
498.74	0.289
498.93	0.287
499.13	0.287
499.33	0.278
499.53	0.281
499.72	0.275
499.92	0.279
500.12	0.281
500.32	0.274
500.51	0.281
500.71	0.288
500.91	0.287
501.11	0.291
501.30	0.293
501.50	0.292
501.70	0.293
501.90	0.294
502.09	0.283
502.29	0.289
502.49	0.302
502.69	0.298
502.88	0.293
503.08	0.293
503.28	0.293
503.47	0.284
503.67	0.288
503.87	0.291
504.07	0.305
504.26	0.315
504.46	0.312
504.66	0.310
504.85	0.316
505.05	0.331
505.25	0.334
505.45	0.340
505.64	0.350
505.84	0.370
506.04	0.348
506.23	0.336
506.43	0.339
506.63	0.335
506.83	0.330
507.02	0.320
507.22	0.305
507.42	0.303
507.61	0.305
507.81	0.299
508.01	0.259
508.20	0.280
508.40	0.293
508.60	0.275
508.80	0.282
508.99	0.302
509.19	0.320
509.39	0.318
509.58	0.300
509.78	0.291
509.98	0.298
510.17	0.320
510.37	0.328
510.57	0.330
510.76	0.350
510.96	0.343
511.16	0.337
511.35	0.316
511.55	0.323
511.75	0.328
511.94	0.333
512.14	0.315
512.34	0.321
512.53	0.299
512.73	0.288
512.93	0.287
513.12	0.294
513.32	0.282
513.52	0.287
513.71	0.261
513.91	0.268
514.11	0.277
514.30	0.315
514.50	0.308
514.70	0.315
514.89	0.312
515.09	0.304
515.28	0.299
515.48	0.311
515.68	0.303
515.87	0.325
516.07	0.322
516.27	0.308
516.46	0.283
516.66	0.279
516.86	0.281
517.05	0.299
517.25	0.303
517.44	0.307
517.64	0.315
517.84	0.323
518.03	0.326
518.23	0.324
518.43	0.317
518.62	0.336
518.82	0.343
519.01	0.337
519.21	0.327
519.41	0.335
519.60	0.345
519.80	0.323
520.00	0.322
520.19	0.312
520.39	0.326
520.58	0.342
520.78	0.324
520.98	0.313
521.17	0.343
521.37	0.342
521.56	0.331
521.76	0.319
521.96	0.330
522.15	0.342
522.35	0.351
522.54	0.350
522.74	0.346
522.94	0.354
523.13	0.366
523.33	0.334
523.52	0.331
523.72	0.327
523.91	0.316
524.11	0.308
524.31	0.292
524.50	0.275
524.70	0.286
524.89	0.275
525.09	0.269
525.29	0.262
525.48	0.278
525.68	0.282
525.87	0.290
526.07	0.310
526.26	0.306
526.46	0.302
526.66	0.307
526.85	0.282
527.05	0.294
527.24	0.303
527.44	0.313
527.63	0.316
527.83	0.308
528.02	0.308
528.22	0.308
528.42	0.317
528.61	0.322
528.81	0.339
529.00	0.340
529.20	0.323
529.39	0.324
529.59	0.299
529.78	0.292
529.98	0.295
530.17	0.274
530.37	0.264
530.57	0.256
530.76	0.265
530.96	0.262
531.15	0.250
531.35	0.264
531.54	0.247
531.74	0.267
531.93	0.270
532.13	0.262
532.32	0.277
532.52	0.284
532.71	0.294
532.91	0.291
533.10	0.257
533.30	0.294
533.49	0.280
533.69	0.285
533.89	0.287
534.08	0.270
534.28	0.295
534.47	0.309
534.67	0.301
534.86	0.284
535.06	0.268
535.25	0.281
535.45	0.269
535.64	0.291
535.84	0.290
536.03	0.292
536.23	0.296
536.42	0.286
536.62	0.271
536.81	0.271
537.01	0.290
537.20	0.321
537.40	0.329
537.59	0.332
537.79	0.336
537.98	0.340
538.17	0.333
538.37	0.328
538.56	0.334
538.76	0.329
538.95	0.321
539.15	0.312
539.34	0.303
539.54	0.314
539.73	0.319
539.93	0.300
540.12	0.298
540.32	0.306
540.51	0.310
540.71	0.305
540.90	0.315
541.10	0.316
541.29	0.312
541.49	0.334
541.68	0.321
541.87	0.306
542.07	0.328
542.26	0.326
542.46	0.305
542.65	0.332
542.85	0.327
543.04	0.330
543.24	0.358
543.43	0.384
543.63	0.339
543.82	0.357
544.01	0.350
544.21	0.345
544.40	0.365
544.60	0.415
544.79	0.395
544.99	0.408
545.18	0.442
545.37	0.439
545.57	0.440
545.76	0.473
545.96	0.480
546.15	0.478
546.35	0.492
546.54	0.488
546.73	0.448
546.93	0.441
547.12	0.462
547.32	0.427
547.51	0.364
547.71	0.360
547.90	0.359
548.09	0.337
548.29	0.368
548.48	0.332
548.68	0.303
548.87	0.298
549.06	0.309
549.26	0.257
549.45	0.283
549.65	0.304
549.84	0.284
550.03	0.254
550.23	0.271
550.42	0.271
550.62	0.284
550.81	0.301
551.00	0.307
551.20	0.303
551.39	0.326
551.59	0.295
551.78	0.315
551.97	0.352
552.17	0.361
552.36	0.352
552.56	0.339
552.75	0.343
552.94	0.325
553.14	0.323
553.33	0.315
553.52	0.315
553.72	0.335
553.91	0.354
554.11	0.347
554.30	0.358
554.49	0.371
554.69	0.362
554.88	0.367
555.07	0.368
555.27	0.360
555.46	0.348
555.65	0.368
555.85	0.368
556.04	0.341
556.24	0.330
556.43	0.316
556.62	0.325
556.82	0.328
557.01	0.309
557.20	0.346
557.40	0.384
557.59	0.390
557.78	0.391
557.98	0.391
558.17	0.373
558.36	0.372
558.56	0.386
558.75	0.367
558.94	0.381
559.14	0.361
559.33	0.322
559.52	0.291
559.72	0.331
559.91	0.303
560.10	0.298
560.30	0.323
560.49	0.313
560.68	0.296
560.88	0.297
561.07	0.291
561.26	0.310
561.46	0.309
561.65	0.305
561.84	0.269
562.04	0.270
562.23	0.274
562.42	0.286
562.62	0.295
562.81	0.302
563.00	0.288
563.19	0.282
563.39	0.279
563.58	0.295
563.77	0.288
563.97	0.319
564.16	0.308
564.35	0.305
564.55	0.284
564.74	0.283
564.93	0.281
565.12	0.277
565.32	0.286
565.51	0.311
565.70	0.302
565.90	0.328
566.09	0.307
566.28	0.315
566.47	0.316
566.67	0.355
566.86	0.336
567.05	0.325
567.25	0.353
567.44	0.372
567.63	0.361
567.82	0.362
568.02	0.356
568.21	0.338
568.40	0.318
568.59	0.305
568.79	0.295
568.98	0.324
569.17	0.348
569.36	0.344
569.56	0.295
569.75	0.281
569.94	0.288
570.14	0.288
570.33	0.294
570.52	0.323
570.71	0.354
570.91	0.359
571.10	0.336
571.29	0.343
571.48	0.351
571.68	0.364
571.87	0.385
572.06	0.378
572.25	0.373
572.44	0.380
572.64	0.372
572.83	0.352
573.02	0.334
573.21	0.334
573.41	0.345
573.60	0.348
573.79	0.381
573.98	0.373
574.18	0.391
574.37	0.388
574.56	0.400
574.75	0.412
574.94	0.391
575.14	0.410
575.33	0.409
575.52	0.403
575.71	0.398
575.91	0.406
576.10	0.407
576.29	0.392
576.48	0.371
576.67	0.356
576.87	0.340
577.06	0.350
577.25	0.323
577.44	0.350
577.63	0.366
577.83	0.372
578.02	0.342
578.21	0.332
578.40	0.330
578.59	0.347
578.79	0.363
578.98	0.377
579.17	0.383
579.36	0.396
579.55	0.347
579.74	0.348
579.94	0.358
580.13	0.352
580.32	0.380
580.51	0.374
580.70	0.396
580.90	0.400
581.09	0.375
581.28	0.373
581.47	0.370
581.66	0.390
581.85	0.341
582.05	0.317
582.24	0.311
582.43	0.273
582.62	0.276
582.81	0.281
583.00	0.283
583.20	0.306
583.39	0.318
583.58	0.308
583.77	0.310
583.96	0.333
584.15	0.326
584.34	0.307
584.54	0.329
584.73	0.354
584.92	0.334
585.11	0.340
585.30	0.354
585.49	0.370
585.68	0.381
585.88	0.401
586.07	0.397
586.26	0.396
586.45	0.438
586.64	0.430
586.83	0.391
587.02	0.377
587.22	0.364
587.41	0.332
587.60	0.306
587.79	0.290
587.98	0.286
588.17	0.286
588.36	0.296
588.55	0.326
588.74	0.358
588.94	0.378
589.13	0.378
589.32	0.388
589.51	0.400
589.70	0.401
589.89	0.418
590.08	0.430
590.27	0.417
590.46	0.415
590.66	0.371
590.85	0.356
591.04	0.366
591.23	0.370
591.42	0.345
591.61	0.341
591.80	0.351
591.99	0.355
592.18	0.354
592.37	0.351
592.57	0.340
592.76	0.341
592.95	0.354
593.14	0.353
593.33	0.380
593.52	0.372
593.71	0.361
593.90	0.372
594.09	0.379
594.28	0.351
594.47	0.367
594.66	0.364
594.85	0.362
595.05	0.321
595.24	0.319
595.43	0.338
595.62	0.368
595.81	0.388
596.00	0.359
596.19	0.344
596.38	0.369
596.57	0.391
596.76	0.424
596.95	0.450
597.14	0.464
597.33	0.473
597.52	0.450
597.71	0.452
597.90	0.474
598.09	0.469
598.28	0.488
598.47	0.490
598.67	0.469
598.86	0.452
599.05	0.449
599.24	0.445
599.43	0.429
599.62	0.460
599.81	0.445
600.00	0.448
600.19	0.492
600.38	0.473
600.57	0.476
600.76	0.482
600.95	0.492
601.14	0.483
601.33	0.492
601.52	0.496
601.71	0.466
601.90	0.444
602.09	0.441
602.28	0.414
602.47	0.401
602.66	0.388
602.85	0.373
603.04	0.367
603.23	0.366
603.42	0.386
603.61	0.384
603.80	0.375
603.99	0.389
604.18	0.368
604.37	0.374
604.56	0.398
604.75	0.402
604.94	0.421
605.13	0.419
605.32	0.429
605.51	0.423
605.70	0.427
605.89	0.411
606.08	0.418
606.27	0.401
606.46	0.378
606.65	0.387
606.84	0.354
607.03	0.358
607.22	0.386
607.41	0.378
607.60	0.347
607.79	0.348
607.98	0.362
608.17	0.381
608.36	0.408
608.55	0.407
608.74	0.414
608.93	0.447
609.12	0.440
609.31	0.416
609.49	0.420
609.68	0.436
609.87	0.418
610.06	0.434
610.25	0.405
610.44	0.384
610.63	0.413
610.82	0.399
611.01	0.377
611.20	0.349
611.39	0.316
611.58	0.308
611.77	0.317
611.96	0.341
612.15	0.362
612.34	0.384
612.53	0.380
612.72	0.385
612.90	0.366
613.09	0.377
613.28	0.414
613.47	0.417
613.66	0.415
613.85	0.383
614.04	0.372
614.23	0.353
614.42	0.362
614.61	0.400
614.80	0.398
614.99	0.420
615.18	0.455
615.36	0.455
615.55	0.480
615.74	0.476
615.93	0.521
616.12	0.512
616.31	0.498
616.50	0.440
616.69	0.408
616.88	0.422
617.07	0.435
617.25	0.382
617.44	0.372
617.63	0.381
617.82	0.371
618.01	0.356
618.20	0.379
618.39	0.371
618.58	0.409
618.77	0.405
618.95	0.396
619.14	0.387
619.33	0.398
619.52	0.399
619.71	0.373
619.90	0.400
620.09	0.411
620.28	0.414
620.46	0.425
620.65	0.457
620.84	0.468
621.03	0.445
621.22	0.447
621.41	0.464
621.60	0.474
621.79	0.506
621.97	0.480
622.16	0.456
622.35	0.450
622.54	0.454
622.73	0.429
622.92	0.444
623.11	0.465
623.29	0.452
623.48	0.453
623.67	0.426
623.86	0.445
624.05	0.450
624.24	0.454
624.42	0.472
624.61	0.466
624.80	0.464
624.99	0.462
625.18	0.430
625.37	0.424
625.55	0.400
625.74	0.396
625.93	0.368
626.12	0.372
626.31	0.382
626.50	0.319
626.68	0.328
626.87	0.303
627.06	0.310
627.25	0.344
627.44	0.351
627.63	0.365
627.81	0.403
628.00	0.377
628.19	0.391
628.38	0.360
628.57	0.405
628.75	0.403
628.94	0.426
629.13	0.413
629.32	0.388
629.51	0.409
629.69	0.432
629.88	0.412
630.07	0.429
630.26	0.384
630.45	0.400
630.63	0.387
630.82	0.373
631.01	0.380
631.20	0.375
631.39	0.397
631.57	0.391
631.76	0.337
631.95	0.357
632.14	0.343
632.32	0.398
632.51	0.392
632.70	0.399
632.89	0.433
633.08	0.396
633.26	0.398
633.45	0.394
633.64	0.370
633.83	0.397
634.01	0.354
634.20	0.384
634.39	0.353
634.58	0.356
634.76	0.375
634.95	0.339
635.14	0.367
635.33	0.388
635.51	0.367
635.70	0.378
635.89	0.372
636.08	0.382
636.26	0.385
636.45	0.384
636.64	0.407
636.83	0.386
637.01	0.402
637.20	0.366
637.39	0.375
637.58	0.384
637.76	0.361
637.95	0.360
638.14	0.352
638.33	0.355
638.51	0.380
638.70	0.386
638.89	0.369
639.07	0.381
639.26	0.418
639.45	0.394
639.64	0.386
639.82	0.415
640.01	0.431
640.20	0.431
640.38	0.411
640.57	0.409
640.76	0.412
640.95	0.418
641.13	0.415
641.32	0.414
641.51	0.413
641.69	0.435
641.88	0.437
642.07	0.441
642.26	0.440
642.44	0.434
642.63	0.396
642.82	0.362
643.00	0.354
643.19	0.314
643.38	0.308
643.56	0.324
643.75	0.320
643.94	0.282
644.12	0.264
644.31	0.278
644.50	0.290
644.68	0.361
644.87	0.355
645.06	0.375
645.24	0.403
645.43	0.436
645.62	0.422
645.81	0.407
645.99	0.440
646.18	0.483
646.37	0.488
646.55	0.490
646.74	0.438
646.92	0.434
647.11	0.439
647.30	0.406
647.48	0.389
647.67	0.363
647.86	0.388
648.04	0.378
648.23	0.352
648.42	0.350
648.60	0.322
648.79	0.334
648.98	0.356
649.16	0.375
649.35	0.385
649.54	0.395
649.72	0.386
649.91	0.374
650.09	0.363
650.28	0.331
650.47	0.312
650.65	0.321
650.84	0.347
651.03	0.337
651.21	0.315
651.40	0.360
651.59	0.329
651.77	0.393
651.96	0.392
652.14	0.402
652.33	0.431
652.52	0.455
652.70	0.443
652.89	0.435
653.07	0.447
653.26	0.430
653.45	0.399
653.63	0.423
653.82	0.427
654.00	0.437
654.19	0.440
654.38	0.442
654.56	0.463
654.75	0.522
654.93	0.497
655.12	0.511
655.31	0.538
655.49	0.578
655.68	0.560
655.86	0.521
656.05	0.506
656.24	0.496
656.42	0.462
656.61	0.461
656.79	0.446
656.98	0.462
657.16	0.436
657.35	0.462
657.54	0.431
657.72	0.449
657.91	0.443
658.09	0.455
658.28	0.467
658.46	0.531
658.65	0.512
658.84	0.500
659.02	0.476
659.21	0.495
659.39	0.473
659.58	0.496
659.76	0.471
659.95	0.471
660.13	0.454
660.32	0.445
660.51	0.413
660.69	0.422
660.88	0.426
661.06	0.438
661.25	0.434
661.43	0.423
661.62	0.367
661.80	0.391
661.99	0.395
662.17	0.429
662.36	0.415
662.55	0.407
662.73	0.381
662.92	0.363
663.10	0.361
663.29	0.373
663.47	0.363
663.66	0.403
663.84	0.387
664.03	0.432
664.21	0.399
664.40	0.432
664.58	0.447
664.77	0.473
664.95	0.485
665.14	0.511
665.32	0.493
665.51	0.501
665.69	0.497
665.88	0.489
666.06	0.480
666.25	0.502
666.43	0.480
666.62	0.481
666.80	0.489
666.99	0.512
667.17	0.504
667.36	0.513
667.54	0.505
667.73	0.516
667.91	0.551
668.10	0.543
668.28	0.532
668.47	0.581
668.65	0.528
668.84	0.524
669.02	0.492
669.21	0.495
669.39	0.492
669.58	0.503
669.76	0.490
669.95	0.459
670.13	0.454
670.31	0.457
670.50	0.442
670.68	0.469
670.87	0.446
671.05	0.462
671.24	0.467
671.42	0.425
671.61	0.402
671.79	0.414
671.98	0.419
672.16	0.405
672.35	0.404
672.53	0.387
672.71	0.377
672.90	0.379
673.08	0.360
673.27	0.329
673.45	0.361
673.64	0.387
673.82	0.368
674.01	0.388
674.19	0.416
674.37	0.442
674.56	0.422
674.74	0.466
674.93	0.493
675.11	0.500
675.30	0.508
675.48	0.507
675.66	0.490
675.85	0.515
676.03	0.474
676.22	0.451
676.40	0.413
676.58	0.466
676.77	0.463
676.95	0.439
677.14	0.443
677.32	0.442
677.50	0.471
677.69	0.499
677.87	0.495
678.06	0.533
678.24	0.549
678.43	0.545
678.61	0.503
678.79	0.443
678.98	0.455
679.16	0.448
679.34	0.418
679.53	0.434
679.71	0.406
679.90	0.404
680.08	0.394
680.26	0.369
680.45	0.420
680.63	0.419
680.82	0.451
681.00	0.415
681.18	0.441
681.37	0.484
681.55	0.440
681.73	0.466
681.92	0.468
682.10	0.488
682.29	0.466
682.47	0.454
682.65	0.456
682.84	0.486
683.02	0.525
683.20	0.478
683.39	0.450
683.57	0.478
683.75	0.466
683.94	0.439
684.12	0.430
684.30	0.474
684.49	0.446
684.67	0.412
684.85	0.391
685.04	0.413
685.22	0.431
685.40	0.437
685.59	0.420
685.77	0.444
685.96	0.472
686.14	0.445
686.32	0.446
686.50	0.431
686.69	0.458
686.87	0.475
687.05	0.473
687.24	0.517
687.42	0.513
687.60	0.531
687.79	0.495
687.97	0.514
688.15	0.563
688.34	0.541
688.52	0.556
688.70	0.564
688.89	0.575
689.07	0.545
689.25	0.484
689.44	0.483
689.62	0.481
689.80	0.471
689.98	0.460
690.17	0.409
690.35	0.411
690.53	0.405
690.72	0.399
690.90	0.382
691.08	0.380
691.27	0.411
691.45	0.434
691.63	0.443
691.81	0.471
692.00	0.475
692.18	0.493
692.36	0.503
692.54	0.505
692.73	0.537
692.91	0.533
693.09	0.558
693.28	0.581
693.46	0.565
693.64	0.541
693.82	0.502
694.01	0.452
694.19	0.437
694.37	0.453
694.55	0.466
694.74	0.457
694.92	0.449
695.10	0.459
695.28	0.466
695.47	0.475
695.65	0.483
695.83	0.485
696.01	0.516
696.20	0.549
696.38	0.548
696.56	0.565
696.74	0.553
696.93	0.585
697.11	0.578
697.29	0.570
697.47	0.600
697.66	0.607
697.84	0.643
698.02	0.626
698.20	0.599
698.39	0.586
698.57	0.558
698.75	0.577
698.93	0.550
699.11	0.531
699.30	0.503
699.48	0.475
699.66	0.462
699.84	0.454
700.03	0.449
700.21	0.429
700.39	0.433
700.57	0.451
700.75	0.447
700.94	0.441
701.12	0.459
701.30	0.497
701.48	0.489
701.66	0.504
701.85	0.512
702.03	0.515
702.21	0.532
702.39	0.498
702.57	0.494
702.76	0.457
702.94	0.465
703.12	0.455
703.30	0.420
703.48	0.414
703.66	0.412
703.85	0.413
704.03	0.450
704.21	0.477
704.39	0.516
704.57	0.526
704.75	0.550
704.94	0.523
705.12	0.492
705.30	0.516
705.48	0.540
705.66	0.548
705.84	0.531
706.03	0.511
706.21	0.528
706.39	0.500
706.57	0.467
706.75	0.436
706.93	0.456
707.12	0.478
707.30	0.450
707.48	0.434
707.66	0.411
707.84	0.415
708.02	0.419
708.20	0.415
708.39	0.425
708.57	0.447
708.75	0.484
708.93	0.505
709.11	0.507
709.29	0.544
709.47	0.552
709.66	0.557
709.84	0.569
710.02	0.562
710.20	0.559
710.38	0.566
710.56	0.554
710.74	0.540
710.92	0.488
711.10	0.482
711.29	0.467
711.47	0.472
711.65	0.477
711.83	0.459
712.01	0.469
712.19	0.436
712.37	0.414
712.55	0.366
712.73	0.392
712.92	0.408
713.10	0.412
713.28	0.413
713.46	0.397
713.64	0.397
713.82	0.428
714.00	0.403
714.18	0.406
714.36	0.419
714.54	0.482
714.72	0.456
714.91	0.494
715.09	0.511
715.27	0.523
715.45	0.561
715.63	0.568
715.81	0.523
715.99	0.535
716.17	0.561
716.35	0.591
716.53	0.613
716.71	0.642
716.89	0.646
717.07	0.630
717.25	0.580
717.43	0.556
717.62	0.526
717.80	0.569
717.98	0.588
718.16	0.571
718.34	0.556
718.52	0.540
718.70	0.548
718.88	0.532
719.06	0.523
719.24	0.563
719.42	0.584
719.60	0.561
719.78	0.569
719.96	0.566
720.14	0.568
720.32	0.549
720.50	0.530
720.68	0.485
720.86	0.491
721.04	0.488
721.22	0.506
721.40	0.474
721.58	0.531
721.76	0.518
721.94	0.524
722.12	0.506
722.30	0.565
722.48	0.555
722.66	0.591
722.84	0.577
723.03	0.557
723.21	0.513
723.39	0.513
723.57	0.495
723.75	0.482
723.93	0.493
724.11	0.528
724.29	0.471
724.47	0.464
724.65	0.469
724.83	0.483
725.00	0.525
725.18	0.526
725.36	0.512
725.54	0.536
725.72	0.524
725.90	0.505
726.08	0.469
726.26	0.531
726.44	0.553
726.62	0.525
726.80	0.530
726.98	0.476
727.16	0.497
727.34	0.528
727.52	0.491
727.70	0.510
727.88	0.551
728.06	0.557
728.24	0.498
728.42	0.502
728.60	0.474
728.78	0.469
728.96	0.528
729.14	0.517
729.32	0.521
729.50	0.526
729.68	0.536
729.86	0.500
730.04	0.504
730.22	0.513
730.39	0.472
730.57	0.492
730.75	0.475
730.93	0.443
731.11	0.458
731.29	0.430
731.47	0.446
731.65	0.388
731.83	0.361
732.01	0.334
732.19	0.379
732.37	0.449
732.55	0.493
732.73	0.505
732.90	0.521
733.08	0.493
733.26	0.501
733.44	0.512
733.62	0.533
733.80	0.585
733.98	0.603
734.16	0.592
734.34	0.597
734.52	0.554
734.70	0.557
734.87	0.614
735.05	0.631
735.23	0.631
735.41	0.635
735.59	0.684
735.77	0.633
735.95	0.618
736.13	0.570
736.31	0.539
736.49	0.556
736.66	0.525
736.84	0.457
737.02	0.435
737.20	0.482
737.38	0.503
737.56	0.428
737.74	0.439
737.92	0.459
738.09	0.490
738.27	0.527
738.45	0.520
738.63	0.603
738.81	0.622
738.99	0.649
739.17	0.617
739.34	0.576
739.52	0.629
739.70	0.676
739.88	0.653
740.06	0.631
740.24	0.597
740.42	0.564
740.59	0.504
740.77	0.563
740.95	0.571
741.13	0.572
741.31	0.600
741.49	0.604
741.66	0.549
741.84	0.569
742.02	0.544
742.20	0.543
742.38	0.592
742.56	0.633
742.73	0.559
742.91	0.549
743.09	0.551
743.27	0.528
743.45	0.487
743.63	0.447
743.80	0.478
743.98	0.551
744.16	0.600
744.34	0.594
744.52	0.534
744.69	0.544
744.87	0.581
745.05	0.604
745.23	0.613
745.41	0.630
745.59	0.735
745.76	0.711
745.94	0.641
746.12	0.598
746.30	0.581
746.47	0.643
746.65	0.626
746.83	0.596
747.01	0.561
747.19	0.534
747.36	0.588
747.54	0.546
747.72	0.579
747.90	0.630
748.08	0.604
748.25	0.630
748.43	0.626
748.61	0.617
748.79	0.621
748.96	0.634
749.14	0.643
749.32	0.579
749.50	0.589
749.68	0.561
749.85	0.560
750.03	0.583
750.21	0.590
750.39	0.611
750.56	0.606
750.74	0.597
750.92	0.588
751.10	0.629
751.27	0.629
751.45	0.661
751.63	0.673
751.81	0.662
751.98	0.632
752.16	0.621
752.34	0.585
752.51	0.594
752.69	0.599
752.87	0.596
753.05	0.560
753.22	0.627
753.40	0.587
753.58	0.606
753.76	0.590
753.93	0.597
754.11	0.582
754.29	0.611
754.46	0.698
754.64	0.639
754.82	0.651
755.00	0.691
755.17	0.682
755.35	0.698
755.53	0.633
755.70	0.595
755.88	0.544
756.06	0.588
756.24	0.560
756.41	0.501
756.59	0.565
756.77	0.540
756.94	0.468
757.12	0.412
757.30	0.399
757.47	0.450
757.65	0.513
757.83	0.633
758.01	0.613
758.18	0.639
758.36	0.623
758.54	0.618
758.71	0.677
758.89	0.729
759.07	0.759
759.24	0.726
759.42	0.751
759.60	0.688
759.77	0.646
759.95	0.652
760.13	0.674
760.30	0.709
760.48	0.698
760.66	0.648
760.83	0.666
761.01	0.672
761.19	0.732
761.36	0.687
761.54	0.764
761.72	0.764
761.89	0.737
762.07	0.658
762.24	0.588
762.42	0.579
762.60	0.593
762.77	0.563
762.95	0.551
763.13	0.498
763.30	0.536
763.48	0.504
763.66	0.560
763.83	0.633
764.01	0.652
764.18	0.676
764.36	0.708
764.54	0.664
764.71	0.644
764.89	0.631
765.07	0.676
765.24	0.624
765.42	0.643
765.59	0.607
765.77	0.550
765.95	0.544
766.12	0.565
766.30	0.503
766.47	0.535
766.65	0.571
766.83	0.589
767.00	0.572
767.18	0.628
767.35	0.603
767.53	0.598
767.71	0.594
767.88	0.577
768.06	0.554
768.23	0.602
768.41	0.624
768.59	0.636
768.76	0.613
768.94	0.629
769.11	0.648
769.29	0.699
769.46	0.666
769.64	0.685
769.82	0.718
769.99	0.767
770.17	0.726
770.34	0.738
770.52	0.739
770.69	0.787
770.87	0.773
771.05	0.675
771.22	0.628
771.40	0.613
771.57	0.587
771.75	0.561
771.92	0.504
772.10	0.532
772.27	0.514
772.45	0.531
772.63	0.460
772.80	0.457
772.98	0.528
773.15	0.520
773.33	0.495
773.50	0.529
773.68	0.580
773.85	0.599
774.03	0.597
774.20	0.625
774.38	0.591
774.55	0.641
774.73	0.636
774.91	0.627
775.08	0.630
775.26	0.689
775.43	0.687
775.61	0.724
775.78	0.709
775.96	0.687
776.13	0.593
776.31	0.575
776.48	0.525
776.66	0.480
776.83	0.510
777.01	0.498
777.18	0.467
777.36	0.416
777.53	0.350
777.71	0.368
777.88	0.405
778.06	0.539
778.23	0.494
778.41	0.576
778.58	0.627
778.76	0.666
778.93	0.665
779.11	0.706
779.28	0.733
779.46	0.702
779.63	0.749
779.80	0.800
779.98	0.707
780.15	0.768
780.33	0.686
780.50	0.748
780.68	0.695
780.85	0.737
781.03	0.756
781.20	0.759
781.38	0.785
781.55	0.754
781.73	0.669
781.90	0.679
782.08	0.722
782.25	0.749
782.42	0.647
782.60	0.578
782.77	0.574
782.95	0.578
783.12	0.599
783.30	0.656
783.47	0.638
783.65	0.735
783.82	0.744
783.99	0.664
784.17	0.716
784.34	0.754
784.52	0.764
784.69	0.745
784.87	0.721
785.04	0.669
785.21	0.612
785.39	0.663
785.56	0.630
785.74	0.641
785.91	0.645
786.08	0.640
786.26	0.604
786.43	0.606
786.61	0.558
786.78	0.588
786.96	0.647
787.13	0.628
787.30	0.624
787.48	0.586
787.65	0.633
787.83	0.618
788.00	0.593
788.17	0.722
788.35	0.759
788.52	0.813
788.70	0.757
788.87	0.777
789.04	0.897
789.22	0.826
789.39	0.904
789.56	0.799
789.74	0.855
789.91	0.904
790.09	0.858
790.26	0.771
790.43	0.784
790.61	0.726
790.78	0.650
790.95	0.593
791.13	0.680
791.30	0.638
791.47	0.676
791.65	0.687
791.82	0.599
792.00	0.517
792.17	0.617
792.34	0.574
792.52	0.684
792.69	0.716
792.86	0.607
793.04	0.618
793.21	0.612
793.38	0.635
793.56	0.624
793.73	0.677
793.90	0.729
794.08	0.688
794.25	0.764
794.42	0.688
794.60	0.624
794.77	0.728
794.94	0.697
795.12	0.707
795.29	0.703
795.46	0.713
795.64	0.699
795.81	0.679
795.98	0.740
796.16	0.715
796.33	0.810
796.50	0.928
796.68	0.862
796.85	0.882
797.02	0.910
797.19	0.884
797.37	0.892
797.54	0.945
797.71	0.942
797.89	0.837
798.06	0.876
798.23	0.865
798.41	0.773
798.58	0.856
798.75	0.784
798.92	0.691
799.10	0.757
799.27	0.726
799.44	0.636
799.62	0.616
799.79	0.730
799.96	0.773
800.13	0.703
800.31	0.766
800.48	0.834
800.65	0.918
800.82	0.990
801.00	0.967
801.17	0.987
801.34	1.070
801.52	1.067
801.69	1.108
801.86	0.982
802.03	1.136
802.21	1.083
802.38	1.023
802.55	1.020
802.72	1.051
802.90	1.031
803.07	0.978
803.24	0.914
803.41	1.015
803.59	0.948
803.76	1.005
803.93	0.864
804.10	0.932
804.27	0.855
804.45	0.785
804.62	0.703
804.79	0.613
804.96	0.601
805.14	0.708
805.31	0.663
805.48	0.688
805.65	0.633
805.82	0.666
806.00	0.570
806.17	0.614
806.34	0.603
806.51	0.577
806.69	0.690
806.86	0.802
807.03	0.706
807.20	0.720
807.37	0.656
807.55	0.741
807.72	0.628
807.89	0.644
808.06	0.607
808.23	0.709
808.41	0.784
808.58	0.790
808.75	0.645
808.92	0.616
809.09	0.674
809.26	0.720
809.44	0.648
809.61	0.802
809.78	0.817
809.95	0.867
810.12	0.888
810.30	0.912
810.47	0.923
810.64	1.024
810.81	1.119
810.98	1.183
811.15	1.194
811.33	1.211
811.50	1.237
811.67	1.200
811.84	1.142
812.01	1.051
812.18	0.965
812.35	0.967
812.53	1.078
812.70	1.096
812.87	0.937
813.04	0.859
813.21	0.914
813.38	0.905
813.55	0.955
813.73	0.994
813.90	1.115
814.07	1.168
814.24	1.180
814.41	1.148
814.58	1.094
814.75	1.136
814.93	1.097
815.10	0.944
815.27	0.830
815.44	0.722
815.61	0.747
815.78	0.647
815.95	0.615
816.12	0.633
816.29	0.548
816.47	0.547
816.64	0.508
816.81	0.565
816.98	0.754
817.15	0.800
817.32	0.945
817.49	0.959
817.66	0.922
817.83	0.921
818.00	0.905
818.18	0.964
818.35	0.944
818.52	0.937
818.69	1.063
818.86	0.996
819.03	1.001
819.20	0.969
819.37	0.942
819.54	0.964
819.71	0.951
819.88	0.882
820.05	0.825
820.23	0.807
820.40	0.755
820.57	0.605
820.74	0.635
820.91	0.650
821.08	0.721
821.25	0.651
821.42	0.682
821.59	0.766
821.76	0.767
821.93	0.824
822.10	0.831
822.27	0.921
822.44	1.037
822.61	1.042
822.78	0.941
822.95	0.865
823.12	0.857
823.29	0.861
823.47	0.822
823.64	0.833
823.81	0.801
823.98	0.750
824.15	0.740
824.32	0.687
824.49	0.668
824.66	0.750
824.83	0.758
825.00	0.909
825.17	0.852
825.34	0.944
825.51	0.996
825.68	0.951
825.85	1.030
826.02	1.003
826.19	1.031
826.36	0.915
826.53	1.040
826.70	1.031
826.87	0.931
827.04	0.939
827.21	0.818
827.38	0.749
827.55	0.810
827.72	0.869
827.89	0.802
828.06	0.600
828.23	0.708
828.40	0.546
828.57	0.558
828.74	0.568
828.91	0.647
829.08	0.689
829.25	0.647
829.42	0.646
829.59	0.576
829.76	0.580
829.93	0.772
830.10	0.860
830.27	0.986
830.44	1.154
830.60	1.163
830.77	1.137
830.94	1.234
831.11	1.337
831.28	1.342
831.45	1.308
831.62	1.443
831.79	1.360
831.96	1.215
832.13	1.143
832.30	1.060
832.47	1.254
832.64	1.282
832.81	1.174
832.98	1.139
833.15	1.052
833.32	1.106
833.49	0.990
833.65	1.095
833.82	1.125
833.99	1.162
834.16	1.253
834.33	0.984
834.50	0.941
834.67	0.959
834.84	1.032
835.01	1.045
835.18	1.112
835.35	1.252
835.52	1.256
835.69	1.180
835.85	1.137
836.02	1.001
836.19	1.107
836.36	1.085
836.53	1.145
836.70	1.069
836.87	1.191
837.04	1.026
837.21	0.961
837.38	0.855
837.54	1.077
837.71	0.937
837.88	0.871
838.05	0.884
838.22	0.880
838.39	0.813
838.56	0.906
838.73	0.871
838.89	1.070
839.06	1.215
839.23	1.341
839.40	1.282
839.57	1.449
839.74	1.486
839.91	1.307
840.08	1.385
840.24	1.410
840.41	1.213
840.58	1.096
840.75	0.992
840.92	0.995
841.09	0.926
841.26	1.037
841.42	1.120
841.59	1.157
841.76	1.220
841.93	1.135
842.10	1.178
842.27	1.404
842.43	1.550
842.60	1.450
842.77	1.264
842.94	1.334
843.11	1.154
843.28	1.006
843.44	0.986
843.61	1.106
843.78	1.081
843.95	0.955
844.12	0.924
844.28	0.863
844.45	1.034
844.62	1.079
844.79	1.112
844.96	1.114
845.13	1.109
845.29	1.147
845.46	1.112
845.63	1.313
845.80	1.386
845.97	1.328
846.13	1.393
846.30	1.337
846.47	1.381
846.64	1.151
846.81	1.169
846.97	1.223
847.14	1.209
847.31	1.228
847.48	1.135
847.64	1.080
847.81	1.080
847.98	1.196
848.15	1.389
848.32	1.277
848.48	1.631
848.65	1.667
848.82	1.722
848.99	1.624
849.15	1.608
849.32	1.745
849.49	1.798
849.66	1.884
849.82	1.711
849.99	1.476
850.16	1.538
850.33	1.502
850.49	1.555
850.66	1.498
850.83	1.539
851.00	1.692
851.16	1.666
851.33	1.611
851.50	1.414
851.67	1.367
851.83	1.440
852.00	1.575
852.17	1.354
852.34	1.439
852.50	1.345
852.67	1.430
852.84	1.209
853.01	1.088
853.17	1.038
853.34	1.112
853.51	1.299
853.67	1.183
853.84	1.117
854.01	1.231
854.18	1.006
854.34	1.095
854.51	1.064
854.68	1.294
854.84	1.516
855.01	1.525
855.18	1.608
855.34	1.367
855.51	1.281
855.68	1.420
855.85	1.423
856.01	1.559
856.18	1.770
856.35	1.728
856.51	1.576
856.68	1.408
856.85	1.715
857.01	1.782
857.18	2.008
857.35	2.198
857.51	2.097
857.68	1.976
857.85	1.817
858.01	1.538
858.18	1.324
858.35	1.394
858.51	1.344
858.68	1.193
858.85	0.996
859.01	0.923
859.18	0.901
859.35	1.029
859.51	1.087
859.68	1.154
859.85	1.292
860.01	1.704
860.18	1.600
860.35	1.422
860.51	1.408
860.68	1.400
860.84	1.224
861.01	1.286
861.18	1.171
861.34	1.189
861.51	1.258
861.68	1.091
861.84	0.885
862.01	0.820
862.18	1.106
862.34	1.067
862.51	1.052
862.67	1.184
862.84	0.884
863.01	0.683
863.17	0.841
863.34	0.669
863.50	0.761
863.67	0.763
863.84	0.893
864.00	0.802
864.17	0.876
864.33	1.063
864.50	1.161
864.67	1.415
864.83	1.507
865.00	1.293
865.16	1.227
865.33	1.381
865.50	1.303
865.66	1.358
865.83	1.340
865.99	1.350
866.16	1.130
866.33	1.174
866.49	1.378
866.66	1.358
866.82	1.412
866.99	1.555
867.15	1.442
867.32	1.553
867.49	1.572
867.65	1.602
867.82	1.381
867.98	1.474
868.15	1.451
868.31	1.153
868.48	1.213
868.64	1.130
868.81	1.229
868.98	1.322
869.14	1.351
869.31	1.249
869.47	1.258
869.64	1.483
869.80	1.770
869.97	1.577
870.13	1.537
870.30	1.683
870.46	1.676
870.63	1.761
870.79	1.708
870.96	1.586
871.12	1.614
871.29	1.537
871.46	1.290
871.62	0.956
871.79	1.164
871.95	1.342
872.12	1.337
872.28	1.530
872.45	1.349
872.61	1.323
872.78	1.569
872.94	1.481
873.11	1.539
873.27	1.657
873.44	1.708
873.60	1.551
873.77	1.511
873.93	1.459
874.10	1.446
874.26	1.450
874.43	1.462
874.59	1.460
874.76	1.407
874.92	1.503
875.09	1.525
875.25	1.683
875.41	1.845
875.58	1.831
875.74	1.739
875.91	1.629
876.07	1.575
876.24	1.482
876.40	1.380
876.57	1.481
876.73	1.198
876.90	1.350
877.06	1.238
877.23	1.188
877.39	1.231
877.56	1.302
877.72	1.269
877.88	1.354
878.05	1.429
878.21	1.500
878.38	1.625
878.54	1.641
878.71	1.469
878.87	1.524
879.04	1.372
879.20	1.339
879.36	1.300
879.53	1.337
879.69	1.247
879.86	1.227
880.02	1.296
880.19	1.761
880.35	1.031
880.51	0.296
880.68	1.063
>>>>>End Processed Spectral Data<<<<<
