# Supplementary material for: Structure and pigment make the eyed elater’s eyespots black
Source: PeerJ. 2020 Jan 13;8:e8161. doi: 10.7717/peerj.8161 (PMC6964691; doi:10.7717/peerj.8161)
Supplement: Supplemental Information 3 — 42 text files with reflectance spectra and 1 R script text file [file peerj-08-8161-s003.zip › direction/45_light_coming_from_cephalad_black_VTEC000005065_1.txt]

SpectraSuite Data File
++++++++++++++++++++++++++++++++++++
Date: Sun Sep 01 16:47:50 EDT 2019
User: Paul
Dark Spectrum Present: Yes
Reference Spectrum Present: Yes
Number of Sampled Component Spectra: 1
Spectrometers: USB4C01401
Integration Time (usec): 40000 (USB4C01401)
Spectra Averaged: 5 (USB4C01401)
Boxcar Smoothing: 5 (USB4C01401)
Correct for Electrical Dark: No (USB4C01401)
Strobe/Lamp Enabled: No (USB4C01401)
Correct for Detector Non-linearity: No (USB4C01401)
Correct for Stray Light: No (USB4C01401)
Number of Pixels in Processed Spectrum: 3648
>>>>>Begin Processed Spectral Data<<<<<
179.04	150.000
179.26	150.000
179.47	150.000
179.69	338.462
179.90	29.032
180.12	259.574
180.33	633.333
180.55	-160.714
180.76	-96.825
180.98	-52.206
181.19	-8.759
181.41	-43.094
181.62	19.355
181.84	-6.250
182.05	-7.619
182.27	1.727
182.48	-0.844
182.70	2.397
182.91	0.195
183.13	1.183
183.34	3.546
183.56	5.294
183.77	3.940
183.99	5.676
184.20	5.569
184.41	6.303
184.63	2.556
184.84	3.645
185.06	2.002
185.27	4.181
185.49	2.048
185.70	-0.658
185.92	-2.112
186.13	-3.111
186.35	-4.486
186.56	-3.721
186.78	-3.400
186.99	-1.691
187.21	-0.276
187.42	2.205
187.64	0.605
187.85	1.570
188.06	1.624
188.28	3.883
188.49	1.850
188.71	0.188
188.92	-1.303
189.14	-2.088
189.35	-1.610
189.57	-1.950
189.78	-3.723
190.00	-3.064
190.21	-2.558
190.42	-2.274
190.64	-2.765
190.85	-2.578
191.07	-0.054
191.28	1.250
191.50	1.753
191.71	2.463
191.93	0.838
192.14	1.255
192.36	1.623
192.57	2.333
192.78	1.863
193.00	1.199
193.21	5.307
193.43	4.457
193.64	3.947
193.86	4.647
194.07	4.425
194.28	6.020
194.50	5.321
194.71	5.818
194.93	4.350
195.14	6.031
195.36	5.375
195.57	2.750
195.78	4.046
196.00	4.525
196.21	4.389
196.43	3.116
196.64	1.888
196.86	2.077
197.07	1.842
197.28	2.949
197.50	1.974
197.71	2.627
197.93	3.489
198.14	1.738
198.36	0.454
198.57	0.847
198.78	1.575
199.00	1.404
199.21	1.007
199.43	0.594
199.64	1.885
199.85	0.909
200.07	1.691
200.28	3.025
200.50	3.703
200.71	2.328
200.92	1.951
201.14	0.450
201.35	0.788
201.57	3.058
201.78	4.756
201.99	4.940
202.21	3.959
202.42	3.332
202.64	1.757
202.85	-0.934
203.06	2.651
203.28	1.925
203.49	2.879
203.71	4.050
203.92	3.238
204.13	2.258
204.35	-0.546
204.56	1.938
204.78	1.128
204.99	1.147
205.20	4.247
205.42	1.538
205.63	1.437
205.85	3.022
206.06	3.907
206.27	2.833
206.49	3.282
206.70	2.944
206.91	2.333
207.13	3.763
207.34	2.523
207.56	3.017
207.77	3.207
207.98	1.744
208.20	-0.970
208.41	-3.655
208.62	-3.429
208.84	-5.604
209.05	-5.500
209.27	-4.045
209.48	-3.488
209.69	-0.192
209.91	-0.345
210.12	0.297
210.33	1.570
210.55	2.607
210.76	2.617
210.97	2.937
211.19	3.994
211.40	5.244
211.61	4.340
211.83	3.036
212.04	0.054
212.26	-0.792
212.47	-1.419
212.68	-1.058
212.90	-0.261
213.11	1.035
213.32	1.309
213.54	1.213
213.75	2.159
213.96	1.607
214.18	2.185
214.39	4.047
214.60	3.073
214.82	2.603
215.03	2.173
215.24	0.252
215.46	-0.310
215.67	-0.227
215.88	-1.706
216.10	-2.787
216.31	-3.306
216.52	-2.465
216.74	-2.605
216.95	-1.833
217.16	-0.746
217.38	-0.010
217.59	1.374
217.80	1.244
218.02	1.100
218.23	2.161
218.44	2.515
218.66	2.549
218.87	1.626
219.08	1.335
219.30	1.175
219.51	1.641
219.72	1.147
219.94	1.011
220.15	0.814
220.36	0.814
220.58	0.923
220.79	0.866
221.00	0.852
221.22	1.379
221.43	1.447
221.64	1.348
221.85	0.853
222.07	1.259
222.28	0.905
222.49	0.897
222.71	0.779
222.92	0.819
223.13	0.605
223.35	0.744
223.56	0.451
223.77	0.323
223.99	0.465
224.20	0.429
224.41	0.412
224.62	0.728
224.84	0.752
225.05	0.752
225.26	0.555
225.48	0.670
225.69	0.679
225.90	0.516
226.11	0.410
226.33	0.417
226.54	0.536
226.75	0.399
226.97	0.277
227.18	0.383
227.39	0.448
227.60	0.439
227.82	0.397
228.03	0.341
228.24	0.390
228.46	0.406
228.67	0.417
228.88	0.294
229.09	0.271
229.31	0.357
229.52	0.292
229.73	0.244
229.95	0.228
230.16	0.235
230.37	0.265
230.58	0.336
230.80	0.351
231.01	0.275
231.22	0.392
231.43	0.388
231.65	0.301
231.86	0.310
232.07	0.272
232.28	0.262
232.50	0.229
232.71	0.174
232.92	0.101
233.14	0.152
233.35	0.215
233.56	0.192
233.77	0.198
233.99	0.195
234.20	0.198
234.41	0.235
234.62	0.266
234.84	0.306
235.05	0.352
235.26	0.429
235.47	0.443
235.69	0.392
235.90	0.370
236.11	0.335
236.32	0.372
236.53	0.369
236.75	0.378
236.96	0.372
237.17	0.343
237.38	0.336
237.60	0.292
237.81	0.250
238.02	0.264
238.23	0.253
238.45	0.269
238.66	0.276
238.87	0.249
239.08	0.265
239.30	0.268
239.51	0.272
239.72	0.278
239.93	0.264
240.14	0.276
240.36	0.277
240.57	0.305
240.78	0.303
240.99	0.293
241.21	0.320
241.42	0.299
241.63	0.292
241.84	0.286
242.05	0.293
242.27	0.318
242.48	0.288
242.69	0.269
242.90	0.240
243.11	0.235
243.33	0.233
243.54	0.240
243.75	0.223
243.96	0.218
244.18	0.206
244.39	0.186
244.60	0.166
244.81	0.175
245.02	0.165
245.24	0.175
245.45	0.154
245.66	0.133
245.87	0.100
246.08	0.100
246.30	0.106
246.51	0.105
246.72	0.120
246.93	0.134
247.14	0.141
247.35	0.144
247.57	0.135
247.78	0.151
247.99	0.168
248.20	0.175
248.41	0.206
248.63	0.208
248.84	0.216
249.05	0.204
249.26	0.191
249.47	0.188
249.68	0.184
249.90	0.185
250.11	0.198
250.32	0.177
250.53	0.179
250.74	0.151
250.96	0.153
251.17	0.166
251.38	0.183
251.59	0.170
251.80	0.163
252.01	0.175
252.23	0.166
252.44	0.149
252.65	0.171
252.86	0.184
253.07	0.182
253.28	0.171
253.50	0.167
253.71	0.155
253.92	0.186
254.13	0.189
254.34	0.189
254.55	0.204
254.76	0.222
254.98	0.197
255.19	0.186
255.40	0.182
255.61	0.194
255.82	0.180
256.03	0.181
256.25	0.164
256.46	0.172
256.67	0.172
256.88	0.152
257.09	0.150
257.30	0.171
257.51	0.167
257.73	0.182
257.94	0.175
258.15	0.178
258.36	0.163
258.57	0.162
258.78	0.158
258.99	0.169
259.20	0.178
259.42	0.159
259.63	0.162
259.84	0.160
260.05	0.152
260.26	0.152
260.47	0.154
260.68	0.163
260.90	0.180
261.11	0.178
261.32	0.164
261.53	0.160
261.74	0.186
261.95	0.178
262.16	0.195
262.37	0.192
262.58	0.192
262.80	0.190
263.01	0.181
263.22	0.158
263.43	0.170
263.64	0.170
263.85	0.190
264.06	0.173
264.27	0.180
264.48	0.182
264.70	0.192
264.91	0.182
265.12	0.178
265.33	0.177
265.54	0.210
265.75	0.189
265.96	0.198
266.17	0.194
266.38	0.209
266.59	0.206
266.81	0.176
267.02	0.161
267.23	0.176
267.44	0.191
267.65	0.194
267.86	0.182
268.07	0.193
268.28	0.190
268.49	0.192
268.70	0.185
268.91	0.178
269.13	0.193
269.34	0.206
269.55	0.203
269.76	0.194
269.97	0.192
270.18	0.201
270.39	0.197
270.60	0.199
270.81	0.195
271.02	0.196
271.23	0.195
271.44	0.203
271.65	0.191
271.87	0.181
272.08	0.182
272.29	0.190
272.50	0.174
272.71	0.181
272.92	0.176
273.13	0.171
273.34	0.163
273.55	0.172
273.76	0.159
273.97	0.175
274.18	0.181
274.39	0.179
274.60	0.177
274.81	0.177
275.02	0.169
275.24	0.167
275.45	0.160
275.66	0.159
275.87	0.154
276.08	0.166
276.29	0.154
276.50	0.153
276.71	0.152
276.92	0.132
277.13	0.130
277.34	0.132
277.55	0.137
277.76	0.140
277.97	0.145
278.18	0.140
278.39	0.136
278.60	0.138
278.81	0.134
279.02	0.126
279.23	0.150
279.44	0.143
279.65	0.158
279.86	0.159
280.08	0.168
280.29	0.164
280.50	0.174
280.71	0.175
280.92	0.174
281.13	0.182
281.34	0.186
281.55	0.178
281.76	0.180
281.97	0.167
282.18	0.165
282.39	0.157
282.60	0.171
282.81	0.153
283.02	0.159
283.23	0.162
283.44	0.165
283.65	0.177
283.86	0.172
284.07	0.191
284.28	0.194
284.49	0.198
284.70	0.193
284.91	0.192
285.12	0.206
285.33	0.193
285.54	0.191
285.75	0.192
285.96	0.192
286.17	0.208
286.38	0.175
286.59	0.174
286.80	0.161
287.01	0.177
287.22	0.176
287.43	0.165
287.64	0.169
287.85	0.184
288.06	0.180
288.27	0.177
288.48	0.164
288.69	0.188
288.90	0.181
289.11	0.184
289.32	0.176
289.53	0.159
289.74	0.159
289.95	0.162
290.16	0.151
290.37	0.138
290.58	0.140
290.79	0.145
291.00	0.138
291.21	0.144
291.42	0.148
291.63	0.150
291.83	0.154
292.04	0.157
292.25	0.148
292.46	0.144
292.67	0.152
292.88	0.153
293.09	0.151
293.30	0.154
293.51	0.153
293.72	0.146
293.93	0.143
294.14	0.139
294.35	0.139
294.56	0.144
294.77	0.144
294.98	0.147
295.19	0.137
295.40	0.138
295.61	0.142
295.82	0.140
296.03	0.152
296.24	0.154
296.45	0.158
296.66	0.167
296.86	0.167
297.07	0.174
297.28	0.171
297.49	0.177
297.70	0.184
297.91	0.181
298.12	0.184
298.33	0.186
298.54	0.188
298.75	0.191
298.96	0.185
299.17	0.188
299.38	0.182
299.59	0.186
299.80	0.190
300.00	0.185
300.21	0.185
300.42	0.180
300.63	0.174
300.84	0.176
301.05	0.182
301.26	0.179
301.47	0.182
301.68	0.181
301.89	0.182
302.10	0.180
302.31	0.179
302.52	0.183
302.72	0.177
302.93	0.176
303.14	0.162
303.35	0.152
303.56	0.155
303.77	0.155
303.98	0.155
304.19	0.153
304.40	0.160
304.61	0.159
304.82	0.157
305.02	0.165
305.23	0.158
305.44	0.170
305.65	0.180
305.86	0.176
306.07	0.169
306.28	0.175
306.49	0.168
306.70	0.154
306.91	0.160
307.11	0.159
307.32	0.164
307.53	0.173
307.74	0.171
307.95	0.161
308.16	0.164
308.37	0.163
308.58	0.161
308.79	0.169
308.99	0.177
309.20	0.164
309.41	0.168
309.62	0.165
309.83	0.161
310.04	0.163
310.25	0.172
310.46	0.179
310.66	0.172
310.87	0.166
311.08	0.163
311.29	0.163
311.50	0.168
311.71	0.158
311.92	0.157
312.12	0.154
312.33	0.154
312.54	0.154
312.75	0.148
312.96	0.156
313.17	0.161
313.38	0.168
313.59	0.164
313.79	0.168
314.00	0.168
314.21	0.176
314.42	0.183
314.63	0.182
314.84	0.180
315.04	0.182
315.25	0.186
315.46	0.183
315.67	0.184
315.88	0.178
316.09	0.178
316.30	0.177
316.50	0.170
316.71	0.168
316.92	0.167
317.13	0.183
317.34	0.182
317.55	0.178
317.75	0.181
317.96	0.183
318.17	0.190
318.38	0.195
318.59	0.195
318.80	0.192
319.00	0.200
319.21	0.203
319.42	0.186
319.63	0.179
319.84	0.181
320.05	0.174
320.25	0.164
320.46	0.163
320.67	0.156
320.88	0.166
321.09	0.174
321.29	0.165
321.50	0.159
321.71	0.157
321.92	0.171
322.13	0.170
322.34	0.180
322.54	0.185
322.75	0.175
322.96	0.185
323.17	0.178
323.38	0.171
323.58	0.177
323.79	0.178
324.00	0.172
324.21	0.158
324.42	0.162
324.62	0.164
324.83	0.153
325.04	0.160
325.25	0.162
325.46	0.170
325.66	0.172
325.87	0.174
326.08	0.177
326.29	0.185
326.50	0.191
326.70	0.189
326.91	0.185
327.12	0.193
327.33	0.192
327.53	0.186
327.74	0.180
327.95	0.178
328.16	0.179
328.37	0.177
328.57	0.171
328.78	0.174
328.99	0.176
329.20	0.177
329.41	0.179
329.61	0.185
329.82	0.181
330.03	0.177
330.24	0.184
330.44	0.172
330.65	0.170
330.86	0.181
331.07	0.179
331.27	0.174
331.48	0.179
331.69	0.184
331.90	0.176
332.10	0.178
332.31	0.180
332.52	0.178
332.73	0.188
332.93	0.194
333.14	0.185
333.35	0.187
333.56	0.186
333.76	0.167
333.97	0.160
334.18	0.166
334.39	0.163
334.59	0.161
334.80	0.163
335.01	0.151
335.22	0.151
335.42	0.157
335.63	0.157
335.84	0.157
336.05	0.167
336.25	0.170
336.46	0.178
336.67	0.179
336.88	0.184
337.08	0.178
337.29	0.176
337.50	0.167
337.71	0.158
337.91	0.159
338.12	0.161
338.33	0.165
338.53	0.168
338.74	0.157
338.95	0.163
339.16	0.168
339.36	0.170
339.57	0.182
339.78	0.186
339.98	0.191
340.19	0.199
340.40	0.200
340.61	0.185
340.81	0.175
341.02	0.183
341.23	0.176
341.43	0.176
341.64	0.180
341.85	0.184
342.06	0.188
342.26	0.191
342.47	0.181
342.68	0.185
342.88	0.191
343.09	0.195
343.30	0.190
343.51	0.203
343.71	0.195
343.92	0.192
344.13	0.184
344.33	0.184
344.54	0.192
344.75	0.195
344.95	0.194
345.16	0.200
345.37	0.198
345.57	0.188
345.78	0.185
345.99	0.191
346.19	0.184
346.40	0.195
346.61	0.197
346.82	0.197
347.02	0.201
347.23	0.207
347.44	0.195
347.64	0.201
347.85	0.215
348.06	0.210
348.26	0.207
348.47	0.211
348.68	0.197
348.88	0.190
349.09	0.185
349.30	0.179
349.50	0.172
349.71	0.186
349.92	0.189
350.12	0.193
350.33	0.181
350.54	0.189
350.74	0.194
350.95	0.196
351.16	0.199
351.36	0.203
351.57	0.203
351.77	0.204
351.98	0.191
352.19	0.189
352.39	0.181
352.60	0.194
352.81	0.180
353.01	0.175
353.22	0.176
353.43	0.173
353.63	0.166
353.84	0.164
354.05	0.172
354.25	0.186
354.46	0.177
354.67	0.181
354.87	0.182
355.08	0.200
355.28	0.197
355.49	0.194
355.70	0.191
355.90	0.190
356.11	0.189
356.32	0.187
356.52	0.179
356.73	0.181
356.93	0.179
357.14	0.181
357.35	0.173
357.55	0.173
357.76	0.171
357.97	0.175
358.17	0.177
358.38	0.175
358.58	0.171
358.79	0.175
359.00	0.182
359.20	0.170
359.41	0.177
359.61	0.176
359.82	0.179
360.03	0.187
360.23	0.188
360.44	0.193
360.64	0.192
360.85	0.188
361.06	0.199
361.26	0.205
361.47	0.227
361.67	0.215
361.88	0.205
362.09	0.197
362.29	0.189
362.50	0.192
362.70	0.184
362.91	0.184
363.12	0.189
363.32	0.170
363.53	0.157
363.73	0.156
363.94	0.168
364.15	0.180
364.35	0.196
364.56	0.208
364.76	0.210
364.97	0.214
365.17	0.218
365.38	0.215
365.59	0.224
365.79	0.232
366.00	0.224
366.20	0.217
366.41	0.219
366.61	0.216
366.82	0.217
367.03	0.217
367.23	0.212
367.44	0.216
367.64	0.212
367.85	0.225
368.05	0.216
368.26	0.215
368.47	0.218
368.67	0.216
368.88	0.212
369.08	0.213
369.29	0.214
369.49	0.226
369.70	0.225
369.90	0.242
370.11	0.241
370.31	0.252
370.52	0.250
370.73	0.249
370.93	0.248
371.14	0.238
371.34	0.230
371.55	0.220
371.75	0.210
371.96	0.212
372.16	0.210
372.37	0.210
372.57	0.200
372.78	0.204
372.99	0.207
373.19	0.201
373.40	0.217
373.60	0.218
373.81	0.223
374.01	0.221
374.22	0.213
374.42	0.204
374.63	0.192
374.83	0.209
375.04	0.212
375.24	0.212
375.45	0.232
375.65	0.224
375.86	0.228
376.06	0.235
376.27	0.233
376.47	0.249
376.68	0.258
376.88	0.267
377.09	0.259
377.29	0.261
377.50	0.247
377.70	0.223
377.91	0.220
378.11	0.218
378.32	0.210
378.52	0.216
378.73	0.225
378.93	0.223
379.14	0.221
379.34	0.230
379.55	0.218
379.75	0.227
379.96	0.246
380.16	0.255
380.37	0.256
380.57	0.273
380.78	0.278
380.98	0.255
381.19	0.251
381.39	0.258
381.60	0.242
381.80	0.255
382.01	0.262
382.21	0.251
382.42	0.257
382.62	0.239
382.83	0.222
383.03	0.218
383.24	0.231
383.44	0.228
383.65	0.220
383.85	0.216
384.06	0.201
384.26	0.190
384.47	0.182
384.67	0.176
384.87	0.206
385.08	0.216
385.28	0.226
385.49	0.216
385.69	0.226
385.90	0.217
386.10	0.226
386.31	0.226
386.51	0.226
386.72	0.243
386.92	0.241
387.13	0.226
387.33	0.229
387.53	0.223
387.74	0.233
387.94	0.217
388.15	0.228
388.35	0.232
388.56	0.235
388.76	0.236
388.97	0.241
389.17	0.234
389.37	0.248
389.58	0.242
389.78	0.250
389.99	0.243
390.19	0.251
390.40	0.246
390.60	0.252
390.80	0.264
391.01	0.270
391.21	0.262
391.42	0.274
391.62	0.265
391.83	0.274
392.03	0.253
392.23	0.255
392.44	0.263
392.64	0.255
392.85	0.256
393.05	0.254
393.26	0.247
393.46	0.245
393.66	0.240
393.87	0.236
394.07	0.245
394.28	0.257
394.48	0.269
394.68	0.266
394.89	0.262
395.09	0.264
395.30	0.263
395.50	0.282
395.70	0.288
395.91	0.294
396.11	0.296
396.32	0.275
396.52	0.269
396.72	0.241
396.93	0.235
397.13	0.251
397.34	0.234
397.54	0.239
397.74	0.229
397.95	0.219
398.15	0.222
398.36	0.241
398.56	0.252
398.76	0.263
398.97	0.277
399.17	0.274
399.37	0.267
399.58	0.260
399.78	0.255
399.99	0.256
400.19	0.270
400.39	0.268
400.60	0.259
400.80	0.251
401.00	0.241
401.21	0.229
401.41	0.230
401.62	0.236
401.82	0.259
402.02	0.259
402.23	0.258
402.43	0.250
402.63	0.255
402.84	0.247
403.04	0.235
403.24	0.241
403.45	0.248
403.65	0.255
403.86	0.254
404.06	0.250
404.26	0.253
404.47	0.258
404.67	0.253
404.87	0.246
405.08	0.242
405.28	0.258
405.48	0.258
405.69	0.263
405.89	0.261
406.09	0.259
406.30	0.260
406.50	0.249
406.70	0.239
406.91	0.245
407.11	0.244
407.31	0.239
407.52	0.234
407.72	0.241
407.92	0.247
408.13	0.252
408.33	0.253
408.53	0.252
408.74	0.254
408.94	0.260
409.14	0.257
409.35	0.251
409.55	0.267
409.75	0.271
409.96	0.261
410.16	0.257
410.36	0.253
410.57	0.245
410.77	0.252
410.97	0.274
411.18	0.276
411.38	0.285
411.58	0.291
411.78	0.278
411.99	0.277
412.19	0.275
412.39	0.271
412.60	0.280
412.80	0.299
413.00	0.282
413.21	0.269
413.41	0.255
413.61	0.238
413.81	0.242
414.02	0.233
414.22	0.238
414.42	0.251
414.63	0.269
414.83	0.262
415.03	0.253
415.23	0.266
415.44	0.268
415.64	0.286
415.84	0.312
416.05	0.295
416.25	0.316
416.45	0.300
416.65	0.302
416.86	0.308
417.06	0.315
417.26	0.312
417.47	0.320
417.67	0.295
417.87	0.297
418.07	0.303
418.28	0.324
418.48	0.325
418.68	0.333
418.88	0.319
419.09	0.300
419.29	0.282
419.49	0.288
419.69	0.289
419.90	0.297
420.10	0.289
420.30	0.269
420.50	0.274
420.71	0.278
420.91	0.276
421.11	0.269
421.31	0.262
421.52	0.277
421.72	0.267
421.92	0.248
422.12	0.257
422.33	0.267
422.53	0.271
422.73	0.273
422.93	0.260
423.14	0.261
423.34	0.265
423.54	0.282
423.74	0.289
423.95	0.306
424.15	0.306
424.35	0.308
424.55	0.297
424.76	0.294
424.96	0.288
425.16	0.296
425.36	0.311
425.56	0.313
425.77	0.313
425.97	0.309
426.17	0.293
426.37	0.297
426.58	0.309
426.78	0.339
426.98	0.340
427.18	0.331
427.38	0.332
427.59	0.322
427.79	0.323
427.99	0.310
428.19	0.319
428.39	0.316
428.60	0.313
428.80	0.296
429.00	0.272
429.20	0.270
429.40	0.271
429.61	0.263
429.81	0.266
430.01	0.265
430.21	0.262
430.41	0.236
430.62	0.229
430.82	0.234
431.02	0.246
431.22	0.241
431.42	0.261
431.63	0.265
431.83	0.276
432.03	0.277
432.23	0.281
432.43	0.279
432.64	0.294
432.84	0.319
433.04	0.331
433.24	0.316
433.44	0.328
433.64	0.334
433.85	0.340
434.05	0.324
434.25	0.335
434.45	0.342
434.65	0.342
434.85	0.344
435.06	0.337
435.26	0.343
435.46	0.350
435.66	0.334
435.86	0.311
436.06	0.292
436.27	0.306
436.47	0.288
436.67	0.283
436.87	0.297
437.07	0.301
437.27	0.295
437.47	0.280
437.68	0.284
437.88	0.301
438.08	0.313
438.28	0.334
438.48	0.305
438.68	0.298
438.89	0.303
439.09	0.295
439.29	0.301
439.49	0.318
439.69	0.312
439.89	0.316
440.09	0.310
440.29	0.294
440.50	0.293
440.70	0.319
440.90	0.313
441.10	0.316
441.30	0.331
441.50	0.312
441.70	0.303
441.90	0.310
442.11	0.303
442.31	0.309
442.51	0.333
442.71	0.336
442.91	0.348
443.11	0.347
443.31	0.351
443.51	0.345
443.72	0.351
443.92	0.360
444.12	0.360
444.32	0.372
444.52	0.371
444.72	0.342
444.92	0.340
445.12	0.322
445.32	0.340
445.53	0.327
445.73	0.316
445.93	0.325
446.13	0.308
446.33	0.330
446.53	0.338
446.73	0.343
446.93	0.326
447.13	0.328
447.33	0.338
447.53	0.362
447.74	0.379
447.94	0.390
448.14	0.404
448.34	0.397
448.54	0.383
448.74	0.385
448.94	0.390
449.14	0.423
449.34	0.412
449.54	0.448
449.74	0.400
449.94	0.392
450.14	0.382
450.35	0.392
450.55	0.380
450.75	0.373
450.95	0.347
451.15	0.335
451.35	0.346
451.55	0.353
451.75	0.288
451.95	0.305
452.15	0.284
452.35	0.275
452.55	0.246
452.75	0.284
452.95	0.281
453.15	0.306
453.35	0.314
453.56	0.310
453.76	0.314
453.96	0.344
454.16	0.355
454.36	0.399
454.56	0.424
454.76	0.433
454.96	0.440
455.16	0.436
455.36	0.431
455.56	0.426
455.76	0.415
455.96	0.432
456.16	0.439
456.36	0.451
456.56	0.435
456.76	0.435
456.96	0.420
457.16	0.387
457.36	0.396
457.56	0.374
457.76	0.364
457.96	0.367
458.16	0.350
458.36	0.350
458.56	0.336
458.76	0.353
458.96	0.337
459.16	0.329
459.36	0.342
459.56	0.337
459.76	0.342
459.96	0.341
460.16	0.367
460.36	0.357
460.56	0.352
460.76	0.348
460.96	0.312
461.16	0.324
461.36	0.332
461.56	0.337
461.76	0.355
461.96	0.359
462.16	0.373
462.36	0.368
462.56	0.398
462.76	0.397
462.96	0.410
463.16	0.445
463.36	0.454
463.56	0.468
463.76	0.470
463.96	0.446
464.16	0.442
464.36	0.433
464.56	0.416
464.76	0.404
464.96	0.403
465.16	0.419
465.36	0.394
465.56	0.382
465.76	0.388
465.96	0.395
466.16	0.385
466.36	0.395
466.56	0.411
466.76	0.403
466.96	0.396
467.16	0.407
467.36	0.380
467.56	0.390
467.76	0.396
467.96	0.380
468.16	0.365
468.36	0.376
468.56	0.377
468.76	0.372
468.96	0.371
469.16	0.367
469.35	0.365
469.55	0.372
469.75	0.359
469.95	0.351
470.15	0.363
470.35	0.360
470.55	0.372
470.75	0.369
470.95	0.372
471.15	0.374
471.35	0.376
471.55	0.366
471.75	0.364
471.95	0.372
472.15	0.380
472.35	0.365
472.54	0.381
472.74	0.380
472.94	0.378
473.14	0.375
473.34	0.396
473.54	0.403
473.74	0.415
473.94	0.414
474.14	0.431
474.34	0.431
474.54	0.435
474.74	0.426
474.94	0.426
475.13	0.431
475.33	0.429
475.53	0.428
475.73	0.417
475.93	0.418
476.13	0.432
476.33	0.418
476.53	0.416
476.73	0.426
476.93	0.428
477.12	0.424
477.32	0.428
477.52	0.429
477.72	0.413
477.92	0.422
478.12	0.411
478.32	0.409
478.52	0.412
478.72	0.417
478.92	0.406
479.11	0.405
479.31	0.406
479.51	0.397
479.71	0.403
479.91	0.407
480.11	0.410
480.31	0.413
480.51	0.408
480.70	0.403
480.90	0.400
481.10	0.407
481.30	0.407
481.50	0.412
481.70	0.421
481.90	0.414
482.10	0.421
482.29	0.421
482.49	0.420
482.69	0.424
482.89	0.424
483.09	0.432
483.29	0.429
483.49	0.441
483.68	0.439
483.88	0.434
484.08	0.438
484.28	0.425
484.48	0.419
484.68	0.419
484.88	0.414
485.07	0.423
485.27	0.416
485.47	0.423
485.67	0.421
485.87	0.428
486.07	0.428
486.26	0.430
486.46	0.444
486.66	0.446
486.86	0.451
487.06	0.455
487.26	0.449
487.45	0.461
487.65	0.462
487.85	0.446
488.05	0.438
488.25	0.437
488.45	0.443
488.64	0.430
488.84	0.438
489.04	0.431
489.24	0.433
489.44	0.432
489.64	0.424
489.83	0.423
490.03	0.434
490.23	0.427
490.43	0.431
490.63	0.422
490.82	0.449
491.02	0.443
491.22	0.455
491.42	0.457
491.62	0.454
491.81	0.447
492.01	0.435
492.21	0.433
492.41	0.438
492.61	0.435
492.80	0.441
493.00	0.423
493.20	0.423
493.40	0.419
493.60	0.420
493.79	0.419
493.99	0.422
494.19	0.429
494.39	0.433
494.59	0.434
494.78	0.434
494.98	0.433
495.18	0.436
495.38	0.448
495.57	0.452
495.77	0.456
495.97	0.466
496.17	0.470
496.37	0.473
496.56	0.472
496.76	0.480
496.96	0.478
497.16	0.477
497.35	0.475
497.55	0.462
497.75	0.451
497.95	0.444
498.14	0.443
498.34	0.439
498.54	0.429
498.74	0.433
498.93	0.426
499.13	0.428
499.33	0.424
499.53	0.430
499.72	0.426
499.92	0.432
500.12	0.435
500.32	0.429
500.51	0.433
500.71	0.448
500.91	0.450
501.11	0.453
501.30	0.455
501.50	0.457
501.70	0.448
501.90	0.454
502.09	0.452
502.29	0.452
502.49	0.448
502.69	0.449
502.88	0.441
503.08	0.428
503.28	0.418
503.47	0.415
503.67	0.425
503.87	0.420
504.07	0.432
504.26	0.437
504.46	0.440
504.66	0.449
504.85	0.455
505.05	0.465
505.25	0.482
505.45	0.512
505.64	0.525
505.84	0.543
506.04	0.563
506.23	0.551
506.43	0.571
506.63	0.562
506.83	0.551
507.02	0.537
507.22	0.518
507.42	0.515
507.61	0.500
507.81	0.490
508.01	0.454
508.20	0.455
508.40	0.471
508.60	0.450
508.80	0.478
508.99	0.491
509.19	0.516
509.39	0.512
509.58	0.498
509.78	0.491
509.98	0.505
510.17	0.519
510.37	0.504
510.57	0.496
510.76	0.502
510.96	0.463
511.16	0.466
511.35	0.461
511.55	0.490
511.75	0.485
511.94	0.489
512.14	0.468
512.34	0.476
512.53	0.478
512.73	0.478
512.93	0.476
513.12	0.498
513.32	0.505
513.52	0.500
513.71	0.478
513.91	0.475
514.11	0.478
514.30	0.509
514.50	0.486
514.70	0.488
514.89	0.484
515.09	0.476
515.28	0.479
515.48	0.476
515.68	0.464
515.87	0.488
516.07	0.491
516.27	0.484
516.46	0.462
516.66	0.461
516.86	0.455
517.05	0.460
517.25	0.458
517.44	0.463
517.64	0.479
517.84	0.470
518.03	0.439
518.23	0.450
518.43	0.435
518.62	0.442
518.82	0.465
519.01	0.474
519.21	0.459
519.41	0.459
519.60	0.442
519.80	0.414
520.00	0.422
520.19	0.433
520.39	0.428
520.58	0.455
520.78	0.450
520.98	0.431
521.17	0.433
521.37	0.441
521.56	0.451
521.76	0.457
521.96	0.472
522.15	0.486
522.35	0.488
522.54	0.502
522.74	0.504
522.94	0.508
523.13	0.521
523.33	0.515
523.52	0.519
523.72	0.505
523.91	0.516
524.11	0.513
524.31	0.499
524.50	0.487
524.70	0.486
524.89	0.477
525.09	0.471
525.29	0.468
525.48	0.468
525.68	0.475
525.87	0.481
526.07	0.483
526.26	0.487
526.46	0.482
526.66	0.493
526.85	0.492
527.05	0.496
527.24	0.497
527.44	0.514
527.63	0.530
527.83	0.509
528.02	0.514
528.22	0.515
528.42	0.506
528.61	0.501
528.81	0.510
529.00	0.500
529.20	0.471
529.39	0.490
529.59	0.459
529.78	0.446
529.98	0.469
530.17	0.458
530.37	0.460
530.57	0.441
530.76	0.461
530.96	0.464
531.15	0.470
531.35	0.506
531.54	0.479
531.74	0.513
531.93	0.519
532.13	0.515
532.32	0.511
532.52	0.506
532.71	0.531
532.91	0.531
533.10	0.510
533.30	0.532
533.49	0.532
533.69	0.545
533.89	0.533
534.08	0.507
534.28	0.508
534.47	0.513
534.67	0.508
534.86	0.487
535.06	0.494
535.25	0.495
535.45	0.473
535.64	0.483
535.84	0.474
536.03	0.480
536.23	0.493
536.42	0.495
536.62	0.511
536.81	0.503
537.01	0.526
537.20	0.531
537.40	0.548
537.59	0.548
537.79	0.545
537.98	0.554
538.17	0.546
538.37	0.553
538.56	0.562
538.76	0.555
538.95	0.551
539.15	0.537
539.34	0.527
539.54	0.524
539.73	0.526
539.93	0.508
540.12	0.506
540.32	0.499
540.51	0.493
540.71	0.485
540.90	0.482
541.10	0.488
541.29	0.491
541.49	0.500
541.68	0.483
541.87	0.488
542.07	0.517
542.26	0.522
542.46	0.519
542.65	0.527
542.85	0.515
543.04	0.545
543.24	0.560
543.43	0.570
543.63	0.554
543.82	0.589
544.01	0.574
544.21	0.563
544.40	0.548
544.60	0.596
544.79	0.587
544.99	0.601
545.18	0.601
545.37	0.592
545.57	0.574
545.76	0.598
545.96	0.598
546.15	0.598
546.35	0.580
546.54	0.596
546.73	0.563
546.93	0.587
547.12	0.597
547.32	0.579
547.51	0.566
547.71	0.603
547.90	0.609
548.09	0.592
548.29	0.593
548.48	0.616
548.68	0.568
548.87	0.570
549.06	0.574
549.26	0.552
549.45	0.556
549.65	0.579
549.84	0.574
550.03	0.540
550.23	0.555
550.42	0.527
550.62	0.501
550.81	0.519
551.00	0.517
551.20	0.505
551.39	0.479
551.59	0.463
551.78	0.437
551.97	0.447
552.17	0.451
552.36	0.439
552.56	0.470
552.75	0.475
552.94	0.476
553.14	0.486
553.33	0.487
553.52	0.535
553.72	0.514
553.91	0.547
554.11	0.522
554.30	0.529
554.49	0.556
554.69	0.578
554.88	0.565
555.07	0.590
555.27	0.588
555.46	0.572
555.65	0.574
555.85	0.597
556.04	0.553
556.24	0.542
556.43	0.538
556.62	0.501
556.82	0.481
557.01	0.489
557.20	0.493
557.40	0.502
557.59	0.518
557.78	0.522
557.98	0.560
558.17	0.558
558.36	0.561
558.56	0.569
558.75	0.574
558.94	0.563
559.14	0.580
559.33	0.541
559.52	0.523
559.72	0.523
559.91	0.488
560.10	0.449
560.30	0.460
560.49	0.462
560.68	0.472
560.88	0.481
561.07	0.479
561.26	0.472
561.46	0.504
561.65	0.498
561.84	0.486
562.04	0.491
562.23	0.488
562.42	0.516
562.62	0.530
562.81	0.509
563.00	0.511
563.19	0.519
563.39	0.521
563.58	0.516
563.77	0.518
563.97	0.531
564.16	0.524
564.35	0.525
564.55	0.505
564.74	0.496
564.93	0.502
565.12	0.476
565.32	0.465
565.51	0.483
565.70	0.470
565.90	0.506
566.09	0.503
566.28	0.524
566.47	0.550
566.67	0.594
566.86	0.609
567.05	0.615
567.25	0.652
567.44	0.685
567.63	0.664
567.82	0.679
568.02	0.648
568.21	0.625
568.40	0.590
568.59	0.580
568.79	0.543
568.98	0.534
569.17	0.539
569.36	0.519
569.56	0.477
569.75	0.479
569.94	0.467
570.14	0.473
570.33	0.490
570.52	0.534
570.71	0.505
570.91	0.513
571.10	0.500
571.29	0.515
571.48	0.523
571.68	0.529
571.87	0.527
572.06	0.534
572.25	0.521
572.44	0.509
572.64	0.486
572.83	0.520
573.02	0.519
573.21	0.520
573.41	0.520
573.60	0.546
573.79	0.578
573.98	0.603
574.18	0.610
574.37	0.615
574.56	0.631
574.75	0.629
574.94	0.613
575.14	0.618
575.33	0.596
575.52	0.602
575.71	0.582
575.91	0.570
576.10	0.533
576.29	0.543
576.48	0.519
576.67	0.519
576.87	0.515
577.06	0.533
577.25	0.507
577.44	0.519
577.63	0.509
577.83	0.522
578.02	0.540
578.21	0.559
578.40	0.540
578.59	0.555
578.79	0.550
578.98	0.565
579.17	0.564
579.36	0.552
579.55	0.553
579.74	0.541
579.94	0.528
580.13	0.520
580.32	0.511
580.51	0.498
580.70	0.506
580.90	0.526
581.09	0.498
581.28	0.471
581.47	0.521
581.66	0.533
581.85	0.527
582.05	0.510
582.24	0.492
582.43	0.473
582.62	0.482
582.81	0.472
583.00	0.453
583.20	0.455
583.39	0.486
583.58	0.460
583.77	0.467
583.96	0.471
584.15	0.477
584.34	0.468
584.54	0.483
584.73	0.525
584.92	0.528
585.11	0.535
585.30	0.555
585.49	0.561
585.68	0.548
585.88	0.553
586.07	0.546
586.26	0.558
586.45	0.588
586.64	0.605
586.83	0.540
587.02	0.552
587.22	0.536
587.41	0.534
587.60	0.507
587.79	0.499
587.98	0.521
588.17	0.547
588.36	0.545
588.55	0.547
588.74	0.568
588.94	0.588
589.13	0.585
589.32	0.601
589.51	0.608
589.70	0.620
589.89	0.660
590.08	0.656
590.27	0.644
590.46	0.642
590.66	0.607
590.85	0.577
591.04	0.574
591.23	0.554
591.42	0.546
591.61	0.537
591.80	0.528
591.99	0.504
592.18	0.477
592.37	0.465
592.57	0.453
592.76	0.460
592.95	0.477
593.14	0.495
593.33	0.520
593.52	0.518
593.71	0.520
593.90	0.522
594.09	0.554
594.28	0.540
594.47	0.542
594.66	0.557
594.85	0.562
595.05	0.517
595.24	0.534
595.43	0.565
595.62	0.560
595.81	0.557
596.00	0.560
596.19	0.527
596.38	0.548
596.57	0.552
596.76	0.541
596.95	0.568
597.14	0.575
597.33	0.565
597.52	0.544
597.71	0.555
597.90	0.578
598.09	0.560
598.28	0.584
598.47	0.586
598.67	0.570
598.86	0.587
599.05	0.565
599.24	0.591
599.43	0.562
599.62	0.561
599.81	0.562
600.00	0.563
600.19	0.599
600.38	0.588
600.57	0.595
600.76	0.607
600.95	0.610
601.14	0.623
601.33	0.625
601.52	0.633
601.71	0.616
601.90	0.611
602.09	0.593
602.28	0.564
602.47	0.544
602.66	0.534
602.85	0.551
603.04	0.547
603.23	0.538
603.42	0.537
603.61	0.539
603.80	0.522
603.99	0.522
604.18	0.558
604.37	0.571
604.56	0.578
604.75	0.585
604.94	0.593
605.13	0.577
605.32	0.583
605.51	0.595
605.70	0.579
605.89	0.599
606.08	0.604
606.27	0.550
606.46	0.545
606.65	0.569
606.84	0.537
607.03	0.549
607.22	0.583
607.41	0.586
607.60	0.562
607.79	0.572
607.98	0.554
608.17	0.550
608.36	0.577
608.55	0.604
608.74	0.598
608.93	0.608
609.12	0.582
609.31	0.560
609.49	0.568
609.68	0.574
609.87	0.576
610.06	0.600
610.25	0.612
610.44	0.604
610.63	0.585
610.82	0.582
611.01	0.583
611.20	0.577
611.39	0.584
611.58	0.551
611.77	0.544
611.96	0.578
612.15	0.587
612.34	0.560
612.53	0.556
612.72	0.571
612.90	0.569
613.09	0.559
613.28	0.566
613.47	0.558
613.66	0.565
613.85	0.568
614.04	0.533
614.23	0.543
614.42	0.551
614.61	0.557
614.80	0.532
614.99	0.562
615.18	0.597
615.36	0.593
615.55	0.587
615.74	0.603
615.93	0.595
616.12	0.591
616.31	0.587
616.50	0.588
616.69	0.581
616.88	0.619
617.07	0.593
617.25	0.587
617.44	0.576
617.63	0.578
617.82	0.575
618.01	0.595
618.20	0.613
618.39	0.576
618.58	0.599
618.77	0.601
618.95	0.567
619.14	0.567
619.33	0.549
619.52	0.552
619.71	0.552
619.90	0.560
620.09	0.542
620.28	0.550
620.46	0.581
620.65	0.572
620.84	0.570
621.03	0.557
621.22	0.559
621.41	0.567
621.60	0.579
621.79	0.573
621.97	0.552
622.16	0.568
622.35	0.559
622.54	0.554
622.73	0.548
622.92	0.552
623.11	0.587
623.29	0.573
623.48	0.575
623.67	0.576
623.86	0.569
624.05	0.578
624.24	0.578
624.42	0.596
624.61	0.593
624.80	0.604
624.99	0.616
625.18	0.585
625.37	0.576
625.55	0.558
625.74	0.546
625.93	0.582
626.12	0.559
626.31	0.554
626.50	0.506
626.68	0.509
626.87	0.485
627.06	0.495
627.25	0.491
627.44	0.513
627.63	0.529
627.81	0.546
628.00	0.508
628.19	0.517
628.38	0.483
628.57	0.555
628.75	0.538
628.94	0.558
629.13	0.518
629.32	0.552
629.51	0.556
629.69	0.555
629.88	0.566
630.07	0.561
630.26	0.542
630.45	0.583
630.63	0.533
630.82	0.552
631.01	0.561
631.20	0.587
631.39	0.567
631.57	0.557
631.76	0.555
631.95	0.553
632.14	0.560
632.32	0.585
632.51	0.567
632.70	0.578
632.89	0.596
633.08	0.574
633.26	0.570
633.45	0.554
633.64	0.556
633.83	0.569
634.01	0.543
634.20	0.552
634.39	0.561
634.58	0.548
634.76	0.543
634.95	0.492
635.14	0.491
635.33	0.500
635.51	0.522
635.70	0.506
635.89	0.494
636.08	0.498
636.26	0.516
636.45	0.512
636.64	0.571
636.83	0.567
637.01	0.581
637.20	0.574
637.39	0.575
637.58	0.571
637.76	0.572
637.95	0.579
638.14	0.587
638.33	0.602
638.51	0.625
638.70	0.604
638.89	0.596
639.07	0.611
639.26	0.639
639.45	0.613
639.64	0.614
639.82	0.645
640.01	0.640
640.20	0.632
640.38	0.609
640.57	0.614
640.76	0.627
640.95	0.648
641.13	0.648
641.32	0.629
641.51	0.646
641.69	0.651
641.88	0.644
642.07	0.645
642.26	0.624
642.44	0.617
642.63	0.569
642.82	0.545
643.00	0.523
643.19	0.518
643.38	0.545
643.56	0.555
643.75	0.528
643.94	0.516
644.12	0.512
644.31	0.530
644.50	0.529
644.68	0.550
644.87	0.528
645.06	0.548
645.24	0.564
645.43	0.569
645.62	0.573
645.81	0.593
645.99	0.613
646.18	0.649
646.37	0.665
646.55	0.671
646.74	0.664
646.92	0.677
647.11	0.667
647.30	0.624
647.48	0.593
647.67	0.581
647.86	0.589
648.04	0.576
648.23	0.534
648.42	0.532
648.60	0.507
648.79	0.499
648.98	0.499
649.16	0.519
649.35	0.515
649.54	0.538
649.72	0.526
649.91	0.541
650.09	0.535
650.28	0.537
650.47	0.512
650.65	0.535
650.84	0.558
651.03	0.572
651.21	0.564
651.40	0.611
651.59	0.560
651.77	0.594
651.96	0.587
652.14	0.593
652.33	0.609
652.52	0.638
652.70	0.610
652.89	0.623
653.07	0.624
653.26	0.600
653.45	0.571
653.63	0.606
653.82	0.594
654.00	0.555
654.19	0.560
654.38	0.597
654.56	0.615
654.75	0.667
654.93	0.623
655.12	0.580
655.31	0.600
655.49	0.623
655.68	0.611
655.86	0.593
656.05	0.622
656.24	0.622
656.42	0.562
656.61	0.555
656.79	0.549
656.98	0.588
657.16	0.618
657.35	0.638
657.54	0.630
657.72	0.626
657.91	0.624
658.09	0.611
658.28	0.590
658.46	0.607
658.65	0.575
658.84	0.554
659.02	0.540
659.21	0.560
659.39	0.517
659.58	0.534
659.76	0.533
659.95	0.539
660.13	0.575
660.32	0.561
660.51	0.575
660.69	0.601
660.88	0.590
661.06	0.567
661.25	0.567
661.43	0.591
661.62	0.545
661.80	0.550
661.99	0.561
662.17	0.569
662.36	0.598
662.55	0.598
662.73	0.624
662.92	0.639
663.10	0.644
663.29	0.610
663.47	0.612
663.66	0.671
663.84	0.676
664.03	0.689
664.21	0.689
664.40	0.692
664.58	0.683
664.77	0.633
664.95	0.604
665.14	0.625
665.32	0.636
665.51	0.641
665.69	0.625
665.88	0.607
666.06	0.614
666.25	0.572
666.43	0.579
666.62	0.574
666.80	0.581
666.99	0.631
667.17	0.630
667.36	0.656
667.54	0.639
667.73	0.633
667.91	0.664
668.10	0.660
668.28	0.663
668.47	0.688
668.65	0.686
668.84	0.687
669.02	0.667
669.21	0.681
669.39	0.689
669.58	0.695
669.76	0.677
669.95	0.677
670.13	0.645
670.31	0.660
670.50	0.625
670.68	0.658
670.87	0.658
671.05	0.659
671.24	0.649
671.42	0.589
671.61	0.585
671.79	0.603
671.98	0.580
672.16	0.603
672.35	0.596
672.53	0.600
672.71	0.539
672.90	0.534
673.08	0.531
673.27	0.514
673.45	0.537
673.64	0.561
673.82	0.559
674.01	0.575
674.19	0.566
674.37	0.558
674.56	0.537
674.74	0.587
674.93	0.616
675.11	0.639
675.30	0.651
675.48	0.667
675.66	0.647
675.85	0.687
676.03	0.663
676.22	0.645
676.40	0.646
676.58	0.670
676.77	0.657
676.95	0.626
677.14	0.610
677.32	0.600
677.50	0.620
677.69	0.643
677.87	0.581
678.06	0.620
678.24	0.630
678.43	0.640
678.61	0.668
678.79	0.646
678.98	0.674
679.16	0.672
679.34	0.673
679.53	0.673
679.71	0.636
679.90	0.673
680.08	0.679
680.26	0.682
680.45	0.678
680.63	0.647
680.82	0.669
681.00	0.663
681.18	0.650
681.37	0.649
681.55	0.614
681.73	0.685
681.92	0.679
682.10	0.676
682.29	0.649
682.47	0.691
682.65	0.690
682.84	0.691
683.02	0.666
683.20	0.642
683.39	0.638
683.57	0.632
683.75	0.590
683.94	0.567
684.12	0.556
684.30	0.607
684.49	0.548
684.67	0.527
684.85	0.535
685.04	0.550
685.22	0.593
685.40	0.597
685.59	0.606
685.77	0.626
685.96	0.651
686.14	0.670
686.32	0.674
686.50	0.679
686.69	0.686
686.87	0.692
687.05	0.707
687.24	0.713
687.42	0.699
687.60	0.692
687.79	0.657
687.97	0.670
688.15	0.675
688.34	0.636
688.52	0.653
688.70	0.648
688.89	0.640
689.07	0.612
689.25	0.590
689.44	0.613
689.62	0.621
689.80	0.639
689.98	0.626
690.17	0.582
690.35	0.590
690.53	0.614
690.72	0.607
690.90	0.600
691.08	0.604
691.27	0.615
691.45	0.638
691.63	0.655
691.81	0.618
692.00	0.631
692.18	0.664
692.36	0.685
692.54	0.670
692.73	0.719
692.91	0.714
693.09	0.735
693.28	0.782
693.46	0.761
693.64	0.786
693.82	0.806
694.01	0.776
694.19	0.754
694.37	0.777
694.55	0.742
694.74	0.723
694.92	0.695
695.10	0.705
695.28	0.689
695.47	0.692
695.65	0.687
695.83	0.691
696.01	0.711
696.20	0.726
696.38	0.733
696.56	0.756
696.74	0.744
696.93	0.791
697.11	0.784
697.29	0.765
697.47	0.757
697.66	0.707
697.84	0.722
698.02	0.700
698.20	0.714
698.39	0.664
698.57	0.646
698.75	0.659
698.93	0.648
699.11	0.630
699.30	0.627
699.48	0.622
699.66	0.623
699.84	0.620
700.03	0.618
700.21	0.545
700.39	0.564
700.57	0.590
700.75	0.589
700.94	0.575
701.12	0.609
701.30	0.605
701.48	0.608
701.66	0.647
701.85	0.651
702.03	0.671
702.21	0.714
702.39	0.694
702.57	0.677
702.76	0.678
702.94	0.683
703.12	0.664
703.30	0.652
703.48	0.662
703.66	0.650
703.85	0.647
704.03	0.631
704.21	0.621
704.39	0.626
704.57	0.661
704.75	0.636
704.94	0.602
705.12	0.585
705.30	0.590
705.48	0.584
705.66	0.606
705.84	0.580
706.03	0.593
706.21	0.620
706.39	0.610
706.57	0.590
706.75	0.600
706.93	0.618
707.12	0.628
707.30	0.614
707.48	0.602
707.66	0.568
707.84	0.579
708.02	0.592
708.20	0.589
708.39	0.605
708.57	0.597
708.75	0.623
708.93	0.638
709.11	0.655
709.29	0.693
709.47	0.721
709.66	0.698
709.84	0.724
710.02	0.691
710.20	0.718
710.38	0.723
710.56	0.706
710.74	0.686
710.92	0.662
711.10	0.657
711.29	0.646
711.47	0.625
711.65	0.693
711.83	0.653
712.01	0.682
712.19	0.638
712.37	0.612
712.55	0.602
712.73	0.636
712.92	0.646
713.10	0.616
713.28	0.598
713.46	0.588
713.64	0.562
713.82	0.594
714.00	0.580
714.18	0.601
714.36	0.603
714.54	0.649
714.72	0.599
714.91	0.629
715.09	0.684
715.27	0.733
715.45	0.746
715.63	0.738
715.81	0.716
715.99	0.712
716.17	0.715
716.35	0.737
716.53	0.726
716.71	0.803
716.89	0.784
717.07	0.736
717.25	0.686
717.43	0.715
717.62	0.696
717.80	0.717
717.98	0.706
718.16	0.672
718.34	0.691
718.52	0.733
718.70	0.687
718.88	0.682
719.06	0.702
719.24	0.703
719.42	0.674
719.60	0.671
719.78	0.655
719.96	0.665
720.14	0.717
720.32	0.704
720.50	0.660
720.68	0.627
720.86	0.659
721.04	0.641
721.22	0.666
721.40	0.689
721.58	0.733
721.76	0.765
721.94	0.792
722.12	0.768
722.30	0.780
722.48	0.766
722.66	0.831
722.84	0.790
723.03	0.759
723.21	0.731
723.39	0.701
723.57	0.655
723.75	0.610
723.93	0.597
724.11	0.600
724.29	0.571
724.47	0.567
724.65	0.529
724.83	0.557
725.00	0.639
725.18	0.633
725.36	0.622
725.54	0.625
725.72	0.639
725.90	0.636
726.08	0.628
726.26	0.685
726.44	0.705
726.62	0.715
726.80	0.702
726.98	0.633
727.16	0.672
727.34	0.701
727.52	0.721
727.70	0.736
727.88	0.792
728.06	0.814
728.24	0.751
728.42	0.767
728.60	0.748
728.78	0.725
728.96	0.795
729.14	0.797
729.32	0.814
729.50	0.806
729.68	0.803
729.86	0.755
730.04	0.749
730.22	0.775
730.39	0.725
730.57	0.737
730.75	0.777
730.93	0.722
731.11	0.725
731.29	0.675
731.47	0.653
731.65	0.663
731.83	0.657
732.01	0.600
732.19	0.659
732.37	0.727
732.55	0.735
732.73	0.710
732.90	0.682
733.08	0.691
733.26	0.710
733.44	0.741
733.62	0.741
733.80	0.766
733.98	0.789
734.16	0.733
734.34	0.736
734.52	0.771
734.70	0.781
734.87	0.844
735.05	0.825
735.23	0.809
735.41	0.840
735.59	0.816
735.77	0.756
735.95	0.779
736.13	0.746
736.31	0.705
736.49	0.699
736.66	0.678
736.84	0.601
737.02	0.590
737.20	0.624
737.38	0.603
737.56	0.605
737.74	0.614
737.92	0.564
738.09	0.600
738.27	0.647
738.45	0.586
738.63	0.645
738.81	0.681
738.99	0.701
739.17	0.733
739.34	0.737
739.52	0.720
739.70	0.764
739.88	0.777
740.06	0.767
740.24	0.741
740.42	0.774
740.59	0.774
740.77	0.804
740.95	0.748
741.13	0.702
741.31	0.644
741.49	0.729
741.66	0.698
741.84	0.738
742.02	0.729
742.20	0.712
742.38	0.694
742.56	0.691
742.73	0.670
742.91	0.731
743.09	0.707
743.27	0.747
743.45	0.664
743.63	0.672
743.80	0.642
743.98	0.647
744.16	0.675
744.34	0.683
744.52	0.622
744.69	0.614
744.87	0.605
745.05	0.712
745.23	0.721
745.41	0.759
745.59	0.804
745.76	0.789
745.94	0.762
746.12	0.761
746.30	0.786
746.47	0.820
746.65	0.832
746.83	0.776
747.01	0.737
747.19	0.732
747.36	0.760
747.54	0.734
747.72	0.777
747.90	0.791
748.08	0.740
748.25	0.712
748.43	0.736
748.61	0.728
748.79	0.824
748.96	0.789
749.14	0.804
749.32	0.757
749.50	0.746
749.68	0.743
749.85	0.783
750.03	0.780
750.21	0.764
750.39	0.758
750.56	0.710
750.74	0.687
750.92	0.707
751.10	0.731
751.27	0.719
751.45	0.754
751.63	0.787
751.81	0.738
751.98	0.811
752.16	0.793
752.34	0.784
752.51	0.845
752.69	0.843
752.87	0.842
753.05	0.830
753.22	0.873
753.40	0.834
753.58	0.808
753.76	0.843
753.93	0.779
754.11	0.815
754.29	0.856
754.46	0.888
754.64	0.864
754.82	0.894
755.00	0.885
755.17	0.908
755.35	0.944
755.53	0.959
755.70	0.993
755.88	0.954
756.06	0.978
756.24	0.971
756.41	0.944
756.59	0.965
756.77	0.870
756.94	0.805
757.12	0.731
757.30	0.734
757.47	0.718
757.65	0.681
757.83	0.747
758.01	0.756
758.18	0.712
758.36	0.718
758.54	0.656
758.71	0.756
758.89	0.809
759.07	0.797
759.24	0.754
759.42	0.755
759.60	0.703
759.77	0.716
759.95	0.699
760.13	0.740
760.30	0.777
760.48	0.804
760.66	0.748
760.83	0.738
761.01	0.786
761.19	0.843
761.36	0.832
761.54	0.906
761.72	0.886
761.89	0.883
762.07	0.819
762.24	0.759
762.42	0.763
762.60	0.768
762.77	0.732
762.95	0.692
763.13	0.645
763.30	0.673
763.48	0.685
763.66	0.736
763.83	0.802
764.01	0.816
764.18	0.813
764.36	0.804
764.54	0.782
764.71	0.801
764.89	0.851
765.07	0.898
765.24	0.848
765.42	0.811
765.59	0.763
765.77	0.700
765.95	0.703
766.12	0.712
766.30	0.710
766.47	0.735
766.65	0.749
766.83	0.712
767.00	0.641
767.18	0.668
767.35	0.672
767.53	0.675
767.71	0.690
767.88	0.695
768.06	0.664
768.23	0.697
768.41	0.754
768.59	0.784
768.76	0.793
768.94	0.822
769.11	0.876
769.29	0.918
769.46	0.890
769.64	0.893
769.82	0.866
769.99	0.899
770.17	0.903
770.34	0.862
770.52	0.848
770.69	0.870
770.87	0.890
771.05	0.806
771.22	0.727
771.40	0.734
771.57	0.694
771.75	0.701
771.92	0.674
772.10	0.679
772.27	0.714
772.45	0.752
772.63	0.676
772.80	0.668
772.98	0.685
773.15	0.732
773.33	0.743
773.50	0.751
773.68	0.855
773.85	0.890
774.03	0.863
774.20	0.849
774.38	0.809
774.55	0.895
774.73	0.890
774.91	0.929
775.08	0.914
775.26	0.961
775.43	1.027
775.61	1.052
775.78	1.024
775.96	1.041
776.13	0.978
776.31	0.984
776.48	0.910
776.66	0.862
776.83	0.871
777.01	0.860
777.18	0.799
777.36	0.785
777.53	0.683
777.71	0.696
777.88	0.677
778.06	0.751
778.23	0.710
778.41	0.811
778.58	0.859
778.76	0.897
778.93	0.898
779.11	0.935
779.28	0.888
779.46	0.861
779.63	0.924
779.80	0.971
779.98	0.928
780.15	0.950
780.33	0.860
780.50	0.922
780.68	0.864
780.85	0.922
781.03	0.934
781.20	0.968
781.38	1.004
781.55	0.955
781.73	0.948
781.90	0.918
782.08	0.994
782.25	1.046
782.42	0.940
782.60	0.950
782.77	0.867
782.95	0.932
783.12	0.897
783.30	0.949
783.47	0.919
783.65	0.908
783.82	0.955
783.99	0.815
784.17	0.881
784.34	0.904
784.52	0.843
784.69	0.863
784.87	0.754
785.04	0.773
785.21	0.734
785.39	0.832
785.56	0.777
785.74	0.795
785.91	0.899
786.08	0.841
786.26	0.796
786.43	0.818
786.61	0.820
786.78	0.854
786.96	0.886
787.13	0.821
787.30	0.828
787.48	0.870
787.65	0.881
787.83	0.818
788.00	0.832
788.17	0.903
788.35	0.925
788.52	0.965
788.70	0.951
788.87	0.856
789.04	0.930
789.22	0.815
789.39	0.846
789.56	0.791
789.74	0.895
789.91	0.846
790.09	0.913
790.26	0.913
790.43	0.935
790.61	0.911
790.78	0.900
790.95	0.860
791.13	1.018
791.30	1.033
791.47	1.030
791.65	0.996
791.82	0.981
792.00	0.788
792.17	0.804
792.34	0.802
792.52	0.843
792.69	0.953
792.86	0.886
793.04	0.814
793.21	0.778
793.38	0.746
793.56	0.710
793.73	0.814
793.90	0.926
794.08	0.933
794.25	0.950
794.42	0.873
794.60	0.832
794.77	0.945
794.94	0.982
795.12	1.000
795.29	1.030
795.46	1.097
795.64	1.091
795.81	1.086
795.98	1.152
796.16	1.145
796.33	1.227
796.50	1.258
796.68	1.211
796.85	1.213
797.02	1.196
797.19	1.280
797.37	1.239
797.54	1.186
797.71	1.156
797.89	1.073
798.06	1.068
798.23	1.127
798.41	1.134
798.58	1.159
798.75	1.044
798.92	0.971
799.10	0.912
799.27	0.943
799.44	0.941
799.62	0.993
799.79	1.037
799.96	1.068
800.13	0.995
800.31	0.992
800.48	1.028
800.65	1.015
800.82	1.130
801.00	1.169
801.17	1.160
801.34	1.220
801.52	1.296
801.69	1.317
801.86	1.171
802.03	1.254
802.21	1.259
802.38	1.258
802.55	1.329
802.72	1.311
802.90	1.254
803.07	1.232
803.24	1.188
803.41	1.204
803.59	1.158
803.76	1.221
803.93	1.131
804.10	1.104
804.27	1.107
804.45	1.118
804.62	1.094
804.79	1.156
804.96	1.084
805.14	1.139
805.31	1.119
805.48	1.053
805.65	1.051
805.82	1.100
806.00	1.159
806.17	1.106
806.34	1.009
806.51	0.976
806.69	0.983
806.86	1.043
807.03	0.897
807.20	0.813
807.37	0.900
807.55	1.006
807.72	0.937
807.89	0.880
808.06	0.924
808.23	1.030
808.41	1.110
808.58	1.121
808.75	1.053
808.92	1.078
809.09	1.197
809.26	1.155
809.44	1.041
809.61	1.171
809.78	1.185
809.95	1.134
810.12	1.194
810.30	1.244
810.47	1.217
810.64	1.360
810.81	1.454
810.98	1.472
811.15	1.503
811.33	1.526
811.50	1.405
811.67	1.364
811.84	1.388
812.01	1.337
812.18	1.246
812.35	1.183
812.53	1.136
812.70	1.169
812.87	1.031
813.04	0.935
813.21	0.924
813.38	0.965
813.55	0.971
813.73	1.014
813.90	0.990
814.07	1.022
814.24	1.107
814.41	1.190
814.58	1.146
814.75	1.168
814.93	1.291
815.10	1.192
815.27	1.197
815.44	1.111
815.61	1.154
815.78	1.162
815.95	1.162
816.12	1.144
816.29	1.083
816.47	1.030
816.64	1.042
816.81	0.983
816.98	1.194
817.15	1.164
817.32	1.306
817.49	1.223
817.66	1.324
817.83	1.310
818.00	1.302
818.18	1.212
818.35	1.229
818.52	1.205
818.69	1.242
818.86	1.065
819.03	1.091
819.20	1.123
819.37	1.162
819.54	1.098
819.71	1.057
819.88	1.042
820.05	1.172
820.23	1.174
820.40	1.077
820.57	1.024
820.74	1.257
820.91	1.291
821.08	1.294
821.25	1.251
821.42	1.253
821.59	1.234
821.76	1.161
821.93	1.133
822.10	1.150
822.27	1.242
822.44	1.324
822.61	1.228
822.78	1.129
822.95	1.107
823.12	1.123
823.29	1.063
823.47	1.090
823.64	1.130
823.81	1.185
823.98	1.193
824.15	1.166
824.32	1.064
824.49	1.014
824.66	1.118
824.83	1.066
825.00	1.155
825.17	1.152
825.34	1.247
825.51	1.299
825.68	1.196
825.85	1.257
826.02	1.316
826.19	1.423
826.36	1.327
826.53	1.366
826.70	1.379
826.87	1.327
827.04	1.315
827.21	1.319
827.38	1.275
827.55	1.279
827.72	1.341
827.89	1.298
828.06	1.183
828.23	1.371
828.40	1.416
828.57	1.393
828.74	1.314
828.91	1.314
829.08	1.289
829.25	1.317
829.42	1.411
829.59	1.344
829.76	1.438
829.93	1.527
830.10	1.356
830.27	1.339
830.44	1.487
830.60	1.454
830.77	1.460
830.94	1.476
831.11	1.534
831.28	1.518
831.45	1.547
831.62	1.535
831.79	1.590
831.96	1.761
832.13	1.646
832.30	1.548
832.47	1.724
832.64	1.796
832.81	1.821
832.98	1.739
833.15	1.729
833.32	1.551
833.49	1.463
833.65	1.510
833.82	1.545
833.99	1.556
834.16	1.604
834.33	1.454
834.50	1.411
834.67	1.431
834.84	1.560
835.01	1.330
835.18	1.365
835.35	1.420
835.52	1.335
835.69	1.141
835.85	1.129
836.02	1.172
836.19	1.246
836.36	1.229
836.53	1.235
836.70	1.196
836.87	1.442
837.04	1.447
837.21	1.445
837.38	1.564
837.54	1.752
837.71	1.725
837.88	1.607
838.05	1.712
838.22	1.703
838.39	1.560
838.56	1.586
838.73	1.598
838.89	1.795
839.06	1.914
839.23	1.854
839.40	1.708
839.57	1.721
839.74	1.727
839.91	1.592
840.08	1.621
840.24	1.679
840.41	1.537
840.58	1.453
840.75	1.447
840.92	1.449
841.09	1.533
841.26	1.661
841.42	1.883
841.59	1.905
841.76	1.944
841.93	2.076
842.10	2.202
842.27	2.342
842.43	2.418
842.60	2.242
842.77	2.340
842.94	2.280
843.11	2.199
843.28	2.177
843.44	2.117
843.61	1.962
843.78	1.917
843.95	1.771
844.12	1.760
844.28	1.725
844.45	1.944
844.62	1.819
844.79	1.753
844.96	1.891
845.13	1.673
845.29	1.710
845.46	1.865
845.63	1.813
845.80	1.787
845.97	1.689
846.13	1.779
846.30	1.638
846.47	1.436
846.64	1.458
846.81	1.381
846.97	1.529
847.14	1.727
847.31	1.774
847.48	1.808
847.64	2.003
847.81	2.048
847.98	1.972
848.15	2.200
848.32	2.276
848.48	2.344
848.65	2.439
848.82	2.407
848.99	2.212
849.15	2.095
849.32	2.249
849.49	2.122
849.66	2.095
849.82	2.017
849.99	1.658
850.16	1.742
850.33	1.794
850.49	1.661
850.66	1.718
850.83	1.690
851.00	1.814
851.16	1.942
851.33	1.931
851.50	1.820
851.67	1.887
851.83	1.948
852.00	2.133
852.17	1.867
852.34	1.910
852.50	1.752
852.67	1.849
852.84	1.732
853.01	1.394
853.17	1.377
853.34	1.520
853.51	1.639
853.67	1.642
853.84	1.611
854.01	1.799
854.18	1.780
854.34	1.746
854.51	1.631
854.68	1.897
854.84	2.132
855.01	2.017
855.18	2.200
855.34	2.143
855.51	2.153
855.68	2.078
855.85	2.124
856.01	2.204
856.18	2.342
856.35	2.288
856.51	2.030
856.68	1.887
856.85	1.942
857.01	1.881
857.18	1.991
857.35	2.069
857.51	1.952
857.68	1.837
857.85	1.670
858.01	1.631
858.18	1.608
858.35	1.795
858.51	1.630
858.68	1.835
858.85	1.732
859.01	1.620
859.18	1.646
859.35	1.723
859.51	1.809
859.68	2.150
859.85	2.080
860.01	2.389
860.18	2.506
860.35	2.534
860.51	2.344
860.68	2.349
860.84	2.254
861.01	2.339
861.18	2.391
861.34	2.391
861.51	2.065
861.68	2.181
861.84	1.897
862.01	1.571
862.18	1.742
862.34	1.852
862.51	1.892
862.67	1.977
862.84	1.547
863.01	1.469
863.17	1.537
863.34	1.591
863.50	1.784
863.67	1.858
863.84	2.005
864.00	1.897
864.17	2.087
864.33	2.101
864.50	2.150
864.67	2.495
864.83	2.629
865.00	2.415
865.16	2.138
865.33	1.991
865.50	2.038
865.66	2.020
865.83	2.114
865.99	1.861
866.16	1.864
866.33	1.873
866.49	1.948
866.66	1.768
866.82	1.876
866.99	2.051
867.15	1.915
867.32	1.892
867.49	2.030
867.65	2.094
867.82	2.065
867.98	1.960
868.15	1.828
868.31	1.661
868.48	1.734
868.64	1.648
868.81	1.726
868.98	1.920
869.14	2.002
869.31	1.847
869.47	1.811
869.64	1.855
869.80	2.012
869.97	1.865
870.13	1.772
870.30	1.789
870.46	1.819
870.63	1.986
870.79	1.998
870.96	1.863
871.12	2.040
871.29	2.044
871.46	1.917
871.62	1.874
871.79	2.107
871.95	2.302
872.12	2.417
872.28	2.343
872.45	2.287
872.61	2.167
872.78	2.305
872.94	2.156
873.11	2.118
873.27	2.292
873.44	2.345
873.60	2.375
873.77	2.362
873.93	2.232
874.10	2.463
874.26	2.494
874.43	2.561
874.59	2.491
874.76	2.348
874.92	2.612
875.09	2.596
875.25	2.487
875.41	2.463
875.58	2.379
875.74	2.114
875.91	1.971
876.07	1.801
876.24	1.762
876.40	1.792
876.57	1.911
876.73	1.470
876.90	1.439
877.06	1.447
877.23	1.336
877.39	1.426
877.56	1.760
877.72	1.795
877.88	1.911
878.05	1.880
878.21	1.978
878.38	2.005
878.54	2.009
878.71	2.031
878.87	2.026
879.04	1.999
879.20	1.955
879.36	1.887
879.53	1.872
879.69	1.775
879.86	1.755
880.02	1.776
880.19	2.143
880.35	2.191
880.51	1.111
880.68	1.754
>>>>>End Processed Spectral Data<<<<<
