# Supplementary material for: Structure and pigment make the eyed elater’s eyespots black
Source: PeerJ. 2020 Jan 13;8:e8161. doi: 10.7717/peerj.8161 (PMC6964691; doi:10.7717/peerj.8161)
Supplement: Supplemental Information 3 — 42 text files with reflectance spectra and 1 R script text file [file peerj-08-8161-s003.zip › direction/45_light_coming_from_cephalad_black_VTEC000005065_3.txt]

SpectraSuite Data File
++++++++++++++++++++++++++++++++++++
Date: Sun Sep 01 17:12:43 EDT 2019
User: Paul
Dark Spectrum Present: Yes
Reference Spectrum Present: Yes
Number of Sampled Component Spectra: 1
Spectrometers: USB4C01401
Integration Time (usec): 40000 (USB4C01401)
Spectra Averaged: 5 (USB4C01401)
Boxcar Smoothing: 5 (USB4C01401)
Correct for Electrical Dark: No (USB4C01401)
Strobe/Lamp Enabled: No (USB4C01401)
Correct for Detector Non-linearity: No (USB4C01401)
Correct for Stray Light: No (USB4C01401)
Number of Pixels in Processed Spectrum: 3648
>>>>>Begin Processed Spectral Data<<<<<
179.04	590.000
179.26	590.000
179.47	590.000
179.69	53.846
179.90	-38.710
180.12	469.149
180.33	1250.000
180.55	-357.143
180.76	-171.429
180.98	-163.971
181.19	-122.628
181.41	-72.928
181.62	-29.032
181.84	453.125
182.05	50.857
182.27	27.091
182.48	25.909
182.70	21.820
182.91	15.933
183.13	11.761
183.34	10.977
183.56	11.746
183.77	12.262
183.99	9.958
184.20	6.804
184.41	7.144
184.63	3.661
184.84	4.066
185.06	2.596
185.27	3.150
185.49	3.453
185.70	3.292
185.92	1.538
186.13	0.415
186.35	2.510
186.56	4.907
186.78	7.455
186.99	10.323
187.21	10.280
187.42	11.319
187.64	10.020
187.85	10.413
188.06	8.684
188.28	10.349
188.49	9.865
188.71	8.494
188.92	6.327
189.14	4.533
189.35	3.201
189.57	3.301
189.78	3.760
190.00	5.002
190.21	4.823
190.42	6.239
190.64	4.010
190.85	2.110
191.07	3.269
191.28	4.340
191.50	4.491
191.71	6.687
191.93	3.880
192.14	2.927
192.36	4.235
192.57	4.368
192.78	4.216
193.00	6.739
193.21	10.316
193.43	8.448
193.64	7.969
193.86	7.809
194.07	6.078
194.28	9.379
194.50	8.048
194.71	5.927
194.93	4.014
195.14	4.934
195.36	4.455
195.57	2.768
195.78	3.491
196.00	2.271
196.21	1.545
196.43	0.938
196.64	0.629
196.86	0.752
197.07	1.915
197.28	2.985
197.50	0.815
197.71	1.304
197.93	0.763
198.14	0.425
198.36	0.998
198.57	2.035
198.78	2.254
199.00	2.141
199.21	0.830
199.43	0.629
199.64	2.025
199.85	3.409
200.07	3.434
200.28	5.739
200.50	6.604
200.71	7.448
200.92	7.720
201.14	8.856
201.35	8.951
201.57	9.794
201.78	11.443
201.99	12.561
202.21	11.425
202.42	10.123
202.64	9.206
202.85	8.788
203.06	10.278
203.28	10.745
203.49	10.926
203.71	9.961
203.92	12.214
204.13	10.596
204.35	8.793
204.56	8.669
204.78	8.854
204.99	9.223
205.20	9.880
205.42	7.784
205.63	7.685
205.85	7.326
206.06	7.707
206.27	6.189
206.49	4.771
206.70	5.196
206.91	5.539
207.13	6.149
207.34	3.832
207.56	2.829
207.77	3.347
207.98	0.346
208.20	-2.655
208.41	-2.995
208.62	-2.213
208.84	-1.931
209.05	-3.609
209.27	-2.650
209.48	-1.469
209.69	2.320
209.91	3.823
210.12	2.317
210.33	4.960
210.55	7.408
210.76	6.797
210.97	6.304
211.19	7.495
211.40	8.599
211.61	8.935
211.83	6.569
212.04	3.460
212.26	1.758
212.47	2.375
212.68	2.116
212.90	1.449
213.11	2.237
213.32	2.164
213.54	2.251
213.75	2.478
213.96	1.255
214.18	2.594
214.39	3.196
214.60	3.256
214.82	3.365
215.03	4.928
215.24	4.160
215.46	4.237
215.67	1.973
215.88	0.024
216.10	-0.202
216.31	0.231
216.52	1.182
216.74	2.032
216.95	2.041
217.16	1.985
217.38	-0.223
217.59	0.544
217.80	0.326
218.02	2.199
218.23	2.515
218.44	2.654
218.66	3.117
218.87	1.851
219.08	1.632
219.30	1.593
219.51	2.151
219.72	2.583
219.94	2.503
220.15	2.657
220.36	2.315
220.58	2.433
220.79	2.224
221.00	1.623
221.22	2.064
221.43	1.985
221.64	1.858
221.85	1.273
222.07	1.348
222.28	1.138
222.49	0.842
222.71	0.791
222.92	1.091
223.13	1.144
223.35	1.413
223.56	1.131
223.77	1.046
223.99	1.360
224.20	1.176
224.41	0.883
224.62	0.894
224.84	0.983
225.05	0.967
225.26	0.672
225.48	0.607
225.69	0.610
225.90	0.431
226.11	0.306
226.33	0.215
226.54	0.471
226.75	0.606
226.97	0.602
227.18	0.608
227.39	0.662
227.60	0.683
227.82	0.632
228.03	0.470
228.24	0.518
228.46	0.532
228.67	0.383
228.88	0.287
229.09	0.223
229.31	0.204
229.52	0.178
229.73	0.172
229.95	0.186
230.16	0.143
230.37	0.224
230.58	0.244
230.80	0.255
231.01	0.255
231.22	0.314
231.43	0.273
231.65	0.339
231.86	0.317
232.07	0.299
232.28	0.187
232.50	0.202
232.71	0.115
232.92	0.144
233.14	0.198
233.35	0.261
233.56	0.287
233.77	0.268
233.99	0.246
234.20	0.292
234.41	0.261
234.62	0.321
234.84	0.360
235.05	0.393
235.26	0.385
235.47	0.371
235.69	0.314
235.90	0.270
236.11	0.273
236.32	0.241
236.53	0.161
236.75	0.194
236.96	0.200
237.17	0.153
237.38	0.157
237.60	0.135
237.81	0.104
238.02	0.142
238.23	0.124
238.45	0.153
238.66	0.185
238.87	0.250
239.08	0.221
239.30	0.210
239.51	0.241
239.72	0.228
239.93	0.252
240.14	0.260
240.36	0.261
240.57	0.278
240.78	0.273
240.99	0.283
241.21	0.242
241.42	0.241
241.63	0.225
241.84	0.210
242.05	0.231
242.27	0.240
242.48	0.239
242.69	0.228
242.90	0.197
243.11	0.215
243.33	0.161
243.54	0.152
243.75	0.147
243.96	0.173
244.18	0.183
244.39	0.161
244.60	0.133
244.81	0.123
245.02	0.094
245.24	0.135
245.45	0.098
245.66	0.119
245.87	0.138
246.08	0.151
246.30	0.148
246.51	0.135
246.72	0.147
246.93	0.138
247.14	0.145
247.35	0.155
247.57	0.130
247.78	0.133
247.99	0.126
248.20	0.126
248.41	0.128
248.63	0.137
248.84	0.164
249.05	0.158
249.26	0.171
249.47	0.151
249.68	0.137
249.90	0.147
250.11	0.157
250.32	0.155
250.53	0.140
250.74	0.127
250.96	0.130
251.17	0.123
251.38	0.128
251.59	0.113
251.80	0.123
252.01	0.137
252.23	0.126
252.44	0.125
252.65	0.143
252.86	0.169
253.07	0.182
253.28	0.169
253.50	0.153
253.71	0.143
253.92	0.180
254.13	0.186
254.34	0.185
254.55	0.192
254.76	0.188
254.98	0.161
255.19	0.143
255.40	0.132
255.61	0.149
255.82	0.144
256.03	0.146
256.25	0.131
256.46	0.146
256.67	0.160
256.88	0.152
257.09	0.163
257.30	0.184
257.51	0.196
257.73	0.209
257.94	0.194
258.15	0.193
258.36	0.201
258.57	0.201
258.78	0.191
258.99	0.171
259.20	0.170
259.42	0.152
259.63	0.145
259.84	0.133
260.05	0.133
260.26	0.138
260.47	0.148
260.68	0.148
260.90	0.143
261.11	0.128
261.32	0.144
261.53	0.144
261.74	0.175
261.95	0.187
262.16	0.184
262.37	0.195
262.58	0.191
262.80	0.189
263.01	0.178
263.22	0.172
263.43	0.195
263.64	0.194
263.85	0.204
264.06	0.183
264.27	0.177
264.48	0.193
264.70	0.180
264.91	0.163
265.12	0.144
265.33	0.151
265.54	0.168
265.75	0.151
265.96	0.154
266.17	0.157
266.38	0.176
266.59	0.171
266.81	0.151
267.02	0.123
267.23	0.129
267.44	0.154
267.65	0.153
267.86	0.145
268.07	0.152
268.28	0.131
268.49	0.132
268.70	0.135
268.91	0.128
269.13	0.140
269.34	0.164
269.55	0.173
269.76	0.167
269.97	0.161
270.18	0.172
270.39	0.169
270.60	0.187
270.81	0.186
271.02	0.172
271.23	0.176
271.44	0.179
271.65	0.165
271.87	0.158
272.08	0.153
272.29	0.164
272.50	0.147
272.71	0.153
272.92	0.145
273.13	0.144
273.34	0.144
273.55	0.152
273.76	0.139
273.97	0.152
274.18	0.154
274.39	0.150
274.60	0.134
274.81	0.133
275.02	0.129
275.24	0.135
275.45	0.126
275.66	0.125
275.87	0.122
276.08	0.134
276.29	0.131
276.50	0.134
276.71	0.143
276.92	0.142
277.13	0.143
277.34	0.137
277.55	0.130
277.76	0.136
277.97	0.142
278.18	0.135
278.39	0.134
278.60	0.128
278.81	0.128
279.02	0.123
279.23	0.133
279.44	0.134
279.65	0.140
279.86	0.148
280.08	0.147
280.29	0.136
280.50	0.144
280.71	0.143
280.92	0.146
281.13	0.144
281.34	0.143
281.55	0.146
281.76	0.150
281.97	0.145
282.18	0.145
282.39	0.140
282.60	0.154
282.81	0.149
283.02	0.147
283.23	0.150
283.44	0.157
283.65	0.164
283.86	0.154
284.07	0.154
284.28	0.158
284.49	0.164
284.70	0.168
284.91	0.167
285.12	0.166
285.33	0.163
285.54	0.159
285.75	0.162
285.96	0.158
286.17	0.174
286.38	0.166
286.59	0.162
286.80	0.148
287.01	0.165
287.22	0.162
287.43	0.163
287.64	0.169
287.85	0.172
288.06	0.175
288.27	0.179
288.48	0.167
288.69	0.178
288.90	0.185
289.11	0.183
289.32	0.167
289.53	0.150
289.74	0.151
289.95	0.142
290.16	0.134
290.37	0.118
290.58	0.112
290.79	0.117
291.00	0.116
291.21	0.107
291.42	0.112
291.63	0.117
291.83	0.125
292.04	0.124
292.25	0.124
292.46	0.124
292.67	0.126
292.88	0.132
293.09	0.133
293.30	0.127
293.51	0.131
293.72	0.129
293.93	0.121
294.14	0.117
294.35	0.109
294.56	0.114
294.77	0.114
294.98	0.114
295.19	0.105
295.40	0.102
295.61	0.099
295.82	0.097
296.03	0.105
296.24	0.110
296.45	0.103
296.66	0.111
296.86	0.104
297.07	0.111
297.28	0.117
297.49	0.121
297.70	0.128
297.91	0.133
298.12	0.134
298.33	0.128
298.54	0.126
298.75	0.136
298.96	0.138
299.17	0.145
299.38	0.147
299.59	0.147
299.80	0.151
300.00	0.148
300.21	0.143
300.42	0.141
300.63	0.143
300.84	0.139
301.05	0.139
301.26	0.135
301.47	0.135
301.68	0.129
301.89	0.130
302.10	0.128
302.31	0.124
302.52	0.129
302.72	0.130
302.93	0.129
303.14	0.134
303.35	0.133
303.56	0.131
303.77	0.130
303.98	0.128
304.19	0.122
304.40	0.124
304.61	0.124
304.82	0.121
305.02	0.128
305.23	0.123
305.44	0.127
305.65	0.125
305.86	0.124
306.07	0.123
306.28	0.122
306.49	0.120
306.70	0.114
306.91	0.111
307.11	0.122
307.32	0.120
307.53	0.126
307.74	0.127
307.95	0.122
308.16	0.131
308.37	0.132
308.58	0.143
308.79	0.151
308.99	0.152
309.20	0.149
309.41	0.143
309.62	0.141
309.83	0.143
310.04	0.142
310.25	0.155
310.46	0.160
310.66	0.160
310.87	0.152
311.08	0.156
311.29	0.156
311.50	0.158
311.71	0.156
311.92	0.152
312.12	0.138
312.33	0.139
312.54	0.133
312.75	0.121
312.96	0.117
313.17	0.120
313.38	0.114
313.59	0.110
313.79	0.120
314.00	0.121
314.21	0.128
314.42	0.146
314.63	0.148
314.84	0.149
315.04	0.157
315.25	0.157
315.46	0.151
315.67	0.148
315.88	0.147
316.09	0.144
316.30	0.143
316.50	0.145
316.71	0.139
316.92	0.138
317.13	0.153
317.34	0.149
317.55	0.160
317.75	0.165
317.96	0.173
318.17	0.177
318.38	0.176
318.59	0.172
318.80	0.166
319.00	0.170
319.21	0.165
319.42	0.153
319.63	0.156
319.84	0.146
320.05	0.149
320.25	0.137
320.46	0.142
320.67	0.140
320.88	0.152
321.09	0.157
321.29	0.145
321.50	0.144
321.71	0.143
321.92	0.139
322.13	0.141
322.34	0.136
322.54	0.136
322.75	0.123
322.96	0.129
323.17	0.119
323.38	0.116
323.58	0.119
323.79	0.114
324.00	0.104
324.21	0.108
324.42	0.104
324.62	0.101
324.83	0.103
325.04	0.114
325.25	0.112
325.46	0.119
325.66	0.115
325.87	0.116
326.08	0.127
326.29	0.141
326.50	0.144
326.70	0.145
326.91	0.153
327.12	0.153
327.33	0.155
327.53	0.159
327.74	0.147
327.95	0.151
328.16	0.156
328.37	0.149
328.57	0.145
328.78	0.146
328.99	0.152
329.20	0.148
329.41	0.153
329.61	0.148
329.82	0.142
330.03	0.141
330.24	0.144
330.44	0.138
330.65	0.140
330.86	0.144
331.07	0.137
331.27	0.136
331.48	0.144
331.69	0.146
331.90	0.137
332.10	0.146
332.31	0.161
332.52	0.156
332.73	0.166
332.93	0.163
333.14	0.166
333.35	0.169
333.56	0.166
333.76	0.157
333.97	0.160
334.18	0.170
334.39	0.163
334.59	0.155
334.80	0.158
335.01	0.147
335.22	0.152
335.42	0.151
335.63	0.150
335.84	0.143
336.05	0.144
336.25	0.130
336.46	0.136
336.67	0.132
336.88	0.135
337.08	0.132
337.29	0.135
337.50	0.133
337.71	0.126
337.91	0.126
338.12	0.122
338.33	0.129
338.53	0.143
338.74	0.131
338.95	0.132
339.16	0.137
339.36	0.138
339.57	0.149
339.78	0.145
339.98	0.148
340.19	0.143
340.40	0.147
340.61	0.135
340.81	0.134
341.02	0.142
341.23	0.131
341.43	0.133
341.64	0.135
341.85	0.126
342.06	0.127
342.26	0.122
342.47	0.124
342.68	0.138
342.88	0.137
343.09	0.132
343.30	0.133
343.51	0.155
343.71	0.148
343.92	0.150
344.13	0.137
344.33	0.141
344.54	0.152
344.75	0.162
344.95	0.153
345.16	0.169
345.37	0.166
345.57	0.160
345.78	0.155
345.99	0.152
346.19	0.148
346.40	0.166
346.61	0.164
346.82	0.158
347.02	0.153
347.23	0.159
347.44	0.154
347.64	0.154
347.85	0.159
348.06	0.153
348.26	0.150
348.47	0.153
348.68	0.147
348.88	0.150
349.09	0.152
349.30	0.154
349.50	0.154
349.71	0.155
349.92	0.161
350.12	0.163
350.33	0.159
350.54	0.175
350.74	0.170
350.95	0.177
351.16	0.193
351.36	0.193
351.57	0.189
351.77	0.191
351.98	0.182
352.19	0.187
352.39	0.181
352.60	0.191
352.81	0.179
353.01	0.171
353.22	0.167
353.43	0.137
353.63	0.138
353.84	0.137
354.05	0.137
354.25	0.134
354.46	0.123
354.67	0.134
354.87	0.142
355.08	0.147
355.28	0.153
355.49	0.152
355.70	0.166
355.90	0.158
356.11	0.156
356.32	0.157
356.52	0.164
356.73	0.161
356.93	0.162
357.14	0.161
357.35	0.149
357.55	0.137
357.76	0.132
357.97	0.129
358.17	0.131
358.38	0.129
358.58	0.129
358.79	0.124
359.00	0.134
359.20	0.111
359.41	0.105
359.61	0.106
359.82	0.124
360.03	0.142
360.23	0.142
360.44	0.141
360.64	0.147
360.85	0.141
361.06	0.157
361.26	0.160
361.47	0.172
361.67	0.172
361.88	0.173
362.09	0.171
362.29	0.147
362.50	0.145
362.70	0.148
362.91	0.151
363.12	0.158
363.32	0.138
363.53	0.132
363.73	0.130
363.94	0.131
364.15	0.144
364.35	0.148
364.56	0.161
364.76	0.166
364.97	0.172
365.17	0.169
365.38	0.157
365.59	0.175
365.79	0.187
366.00	0.187
366.20	0.184
366.41	0.182
366.61	0.179
366.82	0.195
367.03	0.196
367.23	0.192
367.44	0.189
367.64	0.202
367.85	0.210
368.05	0.197
368.26	0.197
368.47	0.197
368.67	0.191
368.88	0.184
369.08	0.176
369.29	0.176
369.49	0.187
369.70	0.193
369.90	0.200
370.11	0.188
370.31	0.191
370.52	0.197
370.73	0.194
370.93	0.191
371.14	0.190
371.34	0.178
371.55	0.181
371.75	0.164
371.96	0.162
372.16	0.155
372.37	0.151
372.57	0.145
372.78	0.138
372.99	0.140
373.19	0.137
373.40	0.152
373.60	0.150
373.81	0.137
374.01	0.131
374.22	0.123
374.42	0.122
374.63	0.127
374.83	0.133
375.04	0.139
375.24	0.144
375.45	0.159
375.65	0.154
375.86	0.163
376.06	0.178
376.27	0.185
376.47	0.194
376.68	0.191
376.88	0.193
377.09	0.189
377.29	0.185
377.50	0.174
377.70	0.167
377.91	0.159
378.11	0.150
378.32	0.137
378.52	0.133
378.73	0.129
378.93	0.131
379.14	0.141
379.34	0.139
379.55	0.137
379.75	0.147
379.96	0.148
380.16	0.156
380.37	0.165
380.57	0.181
380.78	0.195
380.98	0.193
381.19	0.188
381.39	0.178
381.60	0.184
381.80	0.186
382.01	0.182
382.21	0.174
382.42	0.167
382.62	0.153
382.83	0.143
383.03	0.138
383.24	0.143
383.44	0.142
383.65	0.145
383.85	0.144
384.06	0.136
384.26	0.134
384.47	0.133
384.67	0.144
384.87	0.162
385.08	0.173
385.28	0.174
385.49	0.175
385.69	0.176
385.90	0.182
386.10	0.177
386.31	0.188
386.51	0.194
386.72	0.208
386.92	0.211
387.13	0.204
387.33	0.203
387.53	0.205
387.74	0.205
387.94	0.213
388.15	0.207
388.35	0.218
388.56	0.221
388.76	0.217
388.97	0.217
389.17	0.210
389.37	0.219
389.58	0.213
389.78	0.218
389.99	0.220
390.19	0.208
390.40	0.200
390.60	0.188
390.80	0.185
391.01	0.181
391.21	0.179
391.42	0.182
391.62	0.181
391.83	0.184
392.03	0.159
392.23	0.151
392.44	0.159
392.64	0.160
392.85	0.172
393.05	0.177
393.26	0.177
393.46	0.177
393.66	0.163
393.87	0.152
394.07	0.146
394.28	0.169
394.48	0.181
394.68	0.172
394.89	0.168
395.09	0.162
395.30	0.160
395.50	0.168
395.70	0.162
395.91	0.178
396.11	0.178
396.32	0.178
396.52	0.164
396.72	0.152
396.93	0.166
397.13	0.179
397.34	0.170
397.54	0.161
397.74	0.155
397.95	0.155
398.15	0.154
398.36	0.170
398.56	0.186
398.76	0.192
398.97	0.189
399.17	0.169
399.37	0.169
399.58	0.175
399.78	0.183
399.99	0.183
400.19	0.193
400.39	0.185
400.60	0.170
400.80	0.153
401.00	0.166
401.21	0.158
401.41	0.167
401.62	0.154
401.82	0.159
402.02	0.168
402.23	0.171
402.43	0.168
402.63	0.179
402.84	0.186
403.04	0.186
403.24	0.176
403.45	0.186
403.65	0.194
403.86	0.205
404.06	0.216
404.26	0.199
404.47	0.207
404.67	0.195
404.87	0.192
405.08	0.189
405.28	0.188
405.48	0.193
405.69	0.203
405.89	0.196
406.09	0.182
406.30	0.170
406.50	0.160
406.70	0.155
406.91	0.163
407.11	0.148
407.31	0.134
407.52	0.143
407.72	0.136
407.92	0.136
408.13	0.136
408.33	0.150
408.53	0.161
408.74	0.176
408.94	0.177
409.14	0.185
409.35	0.190
409.55	0.207
409.75	0.206
409.96	0.212
410.16	0.204
410.36	0.211
410.57	0.202
410.77	0.215
410.97	0.215
411.18	0.227
411.38	0.208
411.58	0.206
411.78	0.192
411.99	0.186
412.19	0.179
412.39	0.194
412.60	0.214
412.80	0.215
413.00	0.202
413.21	0.213
413.41	0.193
413.61	0.194
413.81	0.203
414.02	0.210
414.22	0.214
414.42	0.221
414.63	0.224
414.83	0.196
415.03	0.190
415.23	0.174
415.44	0.163
415.64	0.176
415.84	0.183
416.05	0.166
416.25	0.167
416.45	0.154
416.65	0.172
416.86	0.169
417.06	0.180
417.26	0.190
417.47	0.201
417.67	0.194
417.87	0.196
418.07	0.219
418.28	0.238
418.48	0.244
418.68	0.257
418.88	0.238
419.09	0.237
419.29	0.224
419.49	0.220
419.69	0.212
419.90	0.219
420.10	0.213
420.30	0.200
420.50	0.206
420.71	0.218
420.91	0.228
421.11	0.221
421.31	0.210
421.52	0.233
421.72	0.235
421.92	0.243
422.12	0.246
422.33	0.229
422.53	0.227
422.73	0.222
422.93	0.198
423.14	0.183
423.34	0.172
423.54	0.168
423.74	0.150
423.95	0.161
424.15	0.153
424.35	0.155
424.55	0.164
424.76	0.156
424.96	0.176
425.16	0.188
425.36	0.200
425.56	0.203
425.77	0.225
425.97	0.236
426.17	0.218
426.37	0.216
426.58	0.228
426.78	0.246
426.98	0.255
427.18	0.234
427.38	0.235
427.59	0.232
427.79	0.244
427.99	0.229
428.19	0.235
428.39	0.235
428.60	0.239
428.80	0.212
429.00	0.199
429.20	0.185
429.40	0.176
429.61	0.167
429.81	0.166
430.01	0.161
430.21	0.164
430.41	0.148
430.62	0.162
430.82	0.153
431.02	0.178
431.22	0.186
431.42	0.205
431.63	0.212
431.83	0.219
432.03	0.225
432.23	0.227
432.43	0.218
432.64	0.222
432.84	0.224
433.04	0.229
433.24	0.211
433.44	0.206
433.64	0.204
433.85	0.225
434.05	0.210
434.25	0.209
434.45	0.220
434.65	0.228
434.85	0.232
435.06	0.215
435.26	0.227
435.46	0.237
435.66	0.234
435.86	0.225
436.06	0.203
436.27	0.229
436.47	0.227
436.67	0.230
436.87	0.217
437.07	0.217
437.27	0.224
437.47	0.232
437.68	0.240
437.88	0.256
438.08	0.261
438.28	0.276
438.48	0.279
438.68	0.270
438.89	0.272
439.09	0.282
439.29	0.274
439.49	0.249
439.69	0.213
439.89	0.211
440.09	0.203
440.29	0.197
440.50	0.189
440.70	0.173
440.90	0.164
441.10	0.159
441.30	0.185
441.50	0.175
441.70	0.197
441.90	0.230
442.11	0.220
442.31	0.215
442.51	0.234
442.71	0.222
442.91	0.234
443.11	0.254
443.31	0.255
443.51	0.242
443.72	0.269
443.92	0.272
444.12	0.259
444.32	0.265
444.52	0.269
444.72	0.258
444.92	0.277
445.12	0.257
445.32	0.252
445.53	0.241
445.73	0.234
445.93	0.240
446.13	0.249
446.33	0.270
446.53	0.263
446.73	0.258
446.93	0.233
447.13	0.230
447.33	0.236
447.53	0.254
447.74	0.253
447.94	0.254
448.14	0.268
448.34	0.238
448.54	0.229
448.74	0.242
448.94	0.252
449.14	0.283
449.34	0.269
449.54	0.299
449.74	0.285
449.94	0.332
450.14	0.324
450.35	0.324
450.55	0.341
450.75	0.331
450.95	0.317
451.15	0.315
451.35	0.289
451.55	0.243
451.75	0.215
451.95	0.203
452.15	0.153
452.35	0.121
452.55	0.087
452.75	0.099
452.95	0.097
453.15	0.116
453.35	0.129
453.56	0.165
453.76	0.232
453.96	0.243
454.16	0.237
454.36	0.246
454.56	0.278
454.76	0.295
454.96	0.280
455.16	0.276
455.36	0.257
455.56	0.220
455.76	0.195
455.96	0.213
456.16	0.221
456.36	0.251
456.56	0.232
456.76	0.238
456.96	0.200
457.16	0.184
457.36	0.199
457.56	0.205
457.76	0.229
457.96	0.253
458.16	0.220
458.36	0.211
458.56	0.186
458.76	0.211
458.96	0.200
459.16	0.196
459.36	0.225
459.56	0.221
459.76	0.219
459.96	0.213
460.16	0.210
460.36	0.214
460.56	0.213
460.76	0.208
460.96	0.200
461.16	0.223
461.36	0.228
461.56	0.224
461.76	0.230
461.96	0.227
462.16	0.232
462.36	0.240
462.56	0.255
462.76	0.266
462.96	0.286
463.16	0.292
463.36	0.293
463.56	0.303
463.76	0.293
463.96	0.281
464.16	0.286
464.36	0.271
464.56	0.240
464.76	0.241
464.96	0.225
465.16	0.212
465.36	0.194
465.56	0.187
465.76	0.204
465.96	0.202
466.16	0.198
466.36	0.188
466.56	0.200
466.76	0.209
466.96	0.187
467.16	0.197
467.36	0.193
467.56	0.214
467.76	0.211
467.96	0.189
468.16	0.191
468.36	0.195
468.56	0.204
468.76	0.196
468.96	0.195
469.16	0.200
469.35	0.180
469.55	0.181
469.75	0.172
469.95	0.159
470.15	0.169
470.35	0.166
470.55	0.170
470.75	0.167
470.95	0.170
471.15	0.170
471.35	0.176
471.55	0.184
471.75	0.185
471.95	0.196
472.15	0.201
472.35	0.195
472.54	0.209
472.74	0.207
472.94	0.202
473.14	0.204
473.34	0.223
473.54	0.221
473.74	0.237
473.94	0.236
474.14	0.235
474.34	0.241
474.54	0.238
474.74	0.228
474.94	0.229
475.13	0.222
475.33	0.212
475.53	0.210
475.73	0.205
475.93	0.197
476.13	0.199
476.33	0.190
476.53	0.182
476.73	0.187
476.93	0.186
477.12	0.172
477.32	0.186
477.52	0.186
477.72	0.174
477.92	0.182
478.12	0.185
478.32	0.182
478.52	0.189
478.72	0.193
478.92	0.188
479.11	0.196
479.31	0.207
479.51	0.204
479.71	0.216
479.91	0.208
480.11	0.200
480.31	0.190
480.51	0.196
480.70	0.194
480.90	0.194
481.10	0.199
481.30	0.200
481.50	0.207
481.70	0.210
481.90	0.201
482.10	0.214
482.29	0.218
482.49	0.225
482.69	0.219
482.89	0.214
483.09	0.218
483.29	0.218
483.49	0.216
483.68	0.214
483.88	0.206
484.08	0.219
484.28	0.213
484.48	0.206
484.68	0.202
484.88	0.196
485.07	0.201
485.27	0.197
485.47	0.202
485.67	0.207
485.87	0.209
486.07	0.208
486.26	0.197
486.46	0.204
486.66	0.214
486.86	0.223
487.06	0.238
487.26	0.227
487.45	0.228
487.65	0.226
487.85	0.215
488.05	0.210
488.25	0.224
488.45	0.225
488.64	0.210
488.84	0.212
489.04	0.209
489.24	0.202
489.44	0.206
489.64	0.198
489.83	0.188
490.03	0.193
490.23	0.181
490.43	0.169
490.63	0.183
490.82	0.199
491.02	0.192
491.22	0.193
491.42	0.192
491.62	0.196
491.81	0.203
492.01	0.213
492.21	0.210
492.41	0.219
492.61	0.223
492.80	0.217
493.00	0.210
493.20	0.213
493.40	0.199
493.60	0.206
493.79	0.212
493.99	0.206
494.19	0.209
494.39	0.212
494.59	0.210
494.78	0.203
494.98	0.205
495.18	0.213
495.38	0.219
495.57	0.230
495.77	0.230
495.97	0.226
496.17	0.232
496.37	0.234
496.56	0.233
496.76	0.240
496.96	0.251
497.16	0.249
497.35	0.240
497.55	0.231
497.75	0.232
497.95	0.225
498.14	0.219
498.34	0.209
498.54	0.198
498.74	0.200
498.93	0.198
499.13	0.193
499.33	0.187
499.53	0.193
499.72	0.193
499.92	0.194
500.12	0.195
500.32	0.192
500.51	0.207
500.71	0.211
500.91	0.210
501.11	0.199
501.30	0.206
501.50	0.212
501.70	0.213
501.90	0.212
502.09	0.202
502.29	0.207
502.49	0.215
502.69	0.208
502.88	0.200
503.08	0.201
503.28	0.205
503.47	0.195
503.67	0.185
503.87	0.179
504.07	0.183
504.26	0.190
504.46	0.181
504.66	0.195
504.85	0.192
505.05	0.212
505.25	0.208
505.45	0.225
505.64	0.224
505.84	0.259
506.04	0.256
506.23	0.248
506.43	0.246
506.63	0.239
506.83	0.227
507.02	0.232
507.22	0.231
507.42	0.223
507.61	0.220
507.81	0.228
508.01	0.199
508.20	0.206
508.40	0.211
508.60	0.207
508.80	0.242
508.99	0.245
509.19	0.243
509.39	0.237
509.58	0.247
509.78	0.241
509.98	0.251
510.17	0.248
510.37	0.253
510.57	0.267
510.76	0.288
510.96	0.252
511.16	0.260
511.35	0.278
511.55	0.279
511.75	0.275
511.94	0.282
512.14	0.249
512.34	0.270
512.53	0.262
512.73	0.253
512.93	0.254
513.12	0.271
513.32	0.256
513.52	0.238
513.71	0.222
513.91	0.208
514.11	0.208
514.30	0.254
514.50	0.226
514.70	0.223
514.89	0.226
515.09	0.197
515.28	0.187
515.48	0.187
515.68	0.194
515.87	0.222
516.07	0.234
516.27	0.229
516.46	0.197
516.66	0.194
516.86	0.195
517.05	0.210
517.25	0.229
517.44	0.236
517.64	0.262
517.84	0.244
518.03	0.234
518.23	0.239
518.43	0.227
518.62	0.249
518.82	0.257
519.01	0.248
519.21	0.232
519.41	0.226
519.60	0.226
519.80	0.201
520.00	0.203
520.19	0.199
520.39	0.201
520.58	0.216
520.78	0.205
520.98	0.208
521.17	0.225
521.37	0.226
521.56	0.232
521.76	0.228
521.96	0.239
522.15	0.249
522.35	0.252
522.54	0.261
522.74	0.259
522.94	0.253
523.13	0.269
523.33	0.272
523.52	0.269
523.72	0.248
523.91	0.253
524.11	0.252
524.31	0.251
524.50	0.253
524.70	0.260
524.89	0.258
525.09	0.265
525.29	0.247
525.48	0.237
525.68	0.236
525.87	0.245
526.07	0.257
526.26	0.245
526.46	0.241
526.66	0.231
526.85	0.207
527.05	0.213
527.24	0.196
527.44	0.211
527.63	0.233
527.83	0.235
528.02	0.239
528.22	0.234
528.42	0.244
528.61	0.253
528.81	0.271
529.00	0.276
529.20	0.262
529.39	0.275
529.59	0.260
529.78	0.245
529.98	0.245
530.17	0.246
530.37	0.252
530.57	0.234
530.76	0.238
530.96	0.221
531.15	0.217
531.35	0.221
531.54	0.232
531.74	0.259
531.93	0.262
532.13	0.260
532.32	0.250
532.52	0.230
532.71	0.254
532.91	0.242
533.10	0.223
533.30	0.252
533.49	0.254
533.69	0.245
533.89	0.223
534.08	0.214
534.28	0.230
534.47	0.234
534.67	0.232
534.86	0.196
535.06	0.194
535.25	0.224
535.45	0.211
535.64	0.213
535.84	0.220
536.03	0.215
536.23	0.206
536.42	0.197
536.62	0.209
536.81	0.220
537.01	0.256
537.20	0.282
537.40	0.272
537.59	0.266
537.79	0.269
537.98	0.266
538.17	0.267
538.37	0.263
538.56	0.264
538.76	0.255
538.95	0.245
539.15	0.226
539.34	0.206
539.54	0.220
539.73	0.221
539.93	0.211
540.12	0.207
540.32	0.215
540.51	0.215
540.71	0.227
540.90	0.231
541.10	0.246
541.29	0.248
541.49	0.274
541.68	0.264
541.87	0.279
542.07	0.299
542.26	0.298
542.46	0.279
542.65	0.301
542.85	0.287
543.04	0.311
543.24	0.305
543.43	0.319
543.63	0.276
543.82	0.279
544.01	0.245
544.21	0.242
544.40	0.243
544.60	0.282
544.79	0.278
544.99	0.286
545.18	0.295
545.37	0.302
545.57	0.302
545.76	0.307
545.96	0.303
546.15	0.317
546.35	0.318
546.54	0.332
546.73	0.315
546.93	0.317
547.12	0.310
547.32	0.258
547.51	0.242
547.71	0.270
547.90	0.313
548.09	0.293
548.29	0.285
548.48	0.281
548.68	0.262
548.87	0.266
549.06	0.267
549.26	0.274
549.45	0.304
549.65	0.317
549.84	0.291
550.03	0.266
550.23	0.291
550.42	0.265
550.62	0.265
550.81	0.243
551.00	0.216
551.20	0.206
551.39	0.213
551.59	0.179
551.78	0.162
551.97	0.161
552.17	0.176
552.36	0.185
552.56	0.239
552.75	0.238
552.94	0.250
553.14	0.256
553.33	0.251
553.52	0.259
553.72	0.302
553.91	0.327
554.11	0.369
554.30	0.348
554.49	0.353
554.69	0.330
554.88	0.337
555.07	0.338
555.27	0.328
555.46	0.323
555.65	0.326
555.85	0.317
556.04	0.289
556.24	0.244
556.43	0.220
556.62	0.218
556.82	0.216
557.01	0.230
557.20	0.260
557.40	0.295
557.59	0.294
557.78	0.322
557.98	0.341
558.17	0.352
558.36	0.364
558.56	0.394
558.75	0.391
558.94	0.384
559.14	0.351
559.33	0.324
559.52	0.305
559.72	0.338
559.91	0.303
560.10	0.260
560.30	0.266
560.49	0.244
560.68	0.236
560.88	0.233
561.07	0.257
561.26	0.258
561.46	0.260
561.65	0.247
561.84	0.237
562.04	0.223
562.23	0.248
562.42	0.255
562.62	0.269
562.81	0.254
563.00	0.248
563.19	0.243
563.39	0.240
563.58	0.236
563.77	0.236
563.97	0.257
564.16	0.260
564.35	0.249
564.55	0.227
564.74	0.236
564.93	0.238
565.12	0.210
565.32	0.204
565.51	0.254
565.70	0.272
565.90	0.300
566.09	0.266
566.28	0.282
566.47	0.302
566.67	0.344
566.86	0.347
567.05	0.369
567.25	0.431
567.44	0.435
567.63	0.399
567.82	0.395
568.02	0.383
568.21	0.380
568.40	0.353
568.59	0.332
568.79	0.313
568.98	0.315
569.17	0.335
569.36	0.296
569.56	0.271
569.75	0.261
569.94	0.271
570.14	0.282
570.33	0.263
570.52	0.287
570.71	0.312
570.91	0.331
571.10	0.311
571.29	0.296
571.48	0.314
571.68	0.321
571.87	0.346
572.06	0.360
572.25	0.333
572.44	0.344
572.64	0.311
572.83	0.282
573.02	0.270
573.21	0.248
573.41	0.257
573.60	0.296
573.79	0.298
573.98	0.296
574.18	0.279
574.37	0.311
574.56	0.348
574.75	0.368
574.94	0.393
575.14	0.401
575.33	0.432
575.52	0.422
575.71	0.371
575.91	0.389
576.10	0.370
576.29	0.375
576.48	0.336
576.67	0.337
576.87	0.335
577.06	0.315
577.25	0.309
577.44	0.299
577.63	0.315
577.83	0.349
578.02	0.340
578.21	0.332
578.40	0.316
578.59	0.318
578.79	0.306
578.98	0.294
579.17	0.280
579.36	0.273
579.55	0.279
579.74	0.270
579.94	0.261
580.13	0.272
580.32	0.275
580.51	0.252
580.70	0.265
580.90	0.263
581.09	0.242
581.28	0.221
581.47	0.235
581.66	0.229
581.85	0.213
582.05	0.184
582.24	0.162
582.43	0.150
582.62	0.162
582.81	0.171
583.00	0.173
583.20	0.190
583.39	0.222
583.58	0.184
583.77	0.178
583.96	0.184
584.15	0.182
584.34	0.165
584.54	0.208
584.73	0.254
584.92	0.262
585.11	0.270
585.30	0.295
585.49	0.314
585.68	0.313
585.88	0.330
586.07	0.338
586.26	0.349
586.45	0.383
586.64	0.377
586.83	0.319
587.02	0.313
587.22	0.297
587.41	0.283
587.60	0.275
587.79	0.279
587.98	0.279
588.17	0.286
588.36	0.305
588.55	0.312
588.74	0.312
588.94	0.342
589.13	0.342
589.32	0.326
589.51	0.313
589.70	0.294
589.89	0.312
590.08	0.321
590.27	0.312
590.46	0.309
590.66	0.256
590.85	0.252
591.04	0.260
591.23	0.239
591.42	0.243
591.61	0.238
591.80	0.259
591.99	0.242
592.18	0.231
592.37	0.217
592.57	0.185
592.76	0.220
592.95	0.220
593.14	0.209
593.33	0.221
593.52	0.217
593.71	0.240
593.90	0.239
594.09	0.263
594.28	0.232
594.47	0.234
594.66	0.234
594.85	0.214
595.05	0.187
595.24	0.190
595.43	0.227
595.62	0.269
595.81	0.264
596.00	0.264
596.19	0.258
596.38	0.279
596.57	0.288
596.76	0.303
596.95	0.363
597.14	0.377
597.33	0.371
597.52	0.343
597.71	0.328
597.90	0.346
598.09	0.324
598.28	0.327
598.47	0.331
598.67	0.334
598.86	0.342
599.05	0.316
599.24	0.291
599.43	0.300
599.62	0.303
599.81	0.299
600.00	0.286
600.19	0.322
600.38	0.303
600.57	0.328
600.76	0.332
600.95	0.316
601.14	0.286
601.33	0.317
601.52	0.285
601.71	0.286
601.90	0.268
602.09	0.265
602.28	0.235
602.47	0.224
602.66	0.212
602.85	0.202
603.04	0.221
603.23	0.225
603.42	0.244
603.61	0.238
603.80	0.203
603.99	0.204
604.18	0.210
604.37	0.227
604.56	0.233
604.75	0.239
604.94	0.255
605.13	0.221
605.32	0.235
605.51	0.230
605.70	0.247
605.89	0.265
606.08	0.244
606.27	0.214
606.46	0.206
606.65	0.250
606.84	0.231
607.03	0.214
607.22	0.270
607.41	0.283
607.60	0.252
607.79	0.273
607.98	0.298
608.17	0.335
608.36	0.366
608.55	0.369
608.74	0.350
608.93	0.357
609.12	0.369
609.31	0.351
609.49	0.370
609.68	0.372
609.87	0.382
610.06	0.378
610.25	0.369
610.44	0.348
610.63	0.368
610.82	0.368
611.01	0.362
611.20	0.336
611.39	0.311
611.58	0.291
611.77	0.300
611.96	0.288
612.15	0.325
612.34	0.333
612.53	0.368
612.72	0.385
612.90	0.381
613.09	0.396
613.28	0.440
613.47	0.462
613.66	0.442
613.85	0.447
614.04	0.445
614.23	0.410
614.42	0.427
614.61	0.431
614.80	0.420
614.99	0.435
615.18	0.426
615.36	0.397
615.55	0.385
615.74	0.411
615.93	0.429
616.12	0.395
616.31	0.410
616.50	0.365
616.69	0.330
616.88	0.315
617.07	0.307
617.25	0.312
617.44	0.298
617.63	0.326
617.82	0.333
618.01	0.313
618.20	0.349
618.39	0.316
618.58	0.361
618.77	0.358
618.95	0.329
619.14	0.341
619.33	0.333
619.52	0.327
619.71	0.318
619.90	0.298
620.09	0.302
620.28	0.327
620.46	0.335
620.65	0.334
620.84	0.358
621.03	0.383
621.22	0.349
621.41	0.354
621.60	0.393
621.79	0.368
621.97	0.371
622.16	0.342
622.35	0.330
622.54	0.334
622.73	0.309
622.92	0.309
623.11	0.322
623.29	0.337
623.48	0.344
623.67	0.311
623.86	0.328
624.05	0.330
624.24	0.365
624.42	0.355
624.61	0.367
624.80	0.390
624.99	0.381
625.18	0.335
625.37	0.321
625.55	0.299
625.74	0.316
625.93	0.323
626.12	0.306
626.31	0.303
626.50	0.281
626.68	0.287
626.87	0.247
627.06	0.260
627.25	0.280
627.44	0.303
627.63	0.327
627.81	0.329
628.00	0.325
628.19	0.333
628.38	0.305
628.57	0.323
628.75	0.307
628.94	0.333
629.13	0.311
629.32	0.302
629.51	0.294
629.69	0.271
629.88	0.267
630.07	0.241
630.26	0.224
630.45	0.237
630.63	0.218
630.82	0.200
631.01	0.194
631.20	0.210
631.39	0.227
631.57	0.245
631.76	0.231
631.95	0.247
632.14	0.251
632.32	0.277
632.51	0.289
632.70	0.302
632.89	0.344
633.08	0.329
633.26	0.317
633.45	0.328
633.64	0.292
633.83	0.314
634.01	0.291
634.20	0.297
634.39	0.304
634.58	0.312
634.76	0.323
634.95	0.291
635.14	0.308
635.33	0.320
635.51	0.282
635.70	0.275
635.89	0.251
636.08	0.251
636.26	0.286
636.45	0.270
636.64	0.275
636.83	0.272
637.01	0.289
637.20	0.265
637.39	0.273
637.58	0.286
637.76	0.304
637.95	0.326
638.14	0.349
638.33	0.334
638.51	0.352
638.70	0.351
638.89	0.318
639.07	0.318
639.26	0.341
639.45	0.325
639.64	0.327
639.82	0.334
640.01	0.351
640.20	0.339
640.38	0.308
640.57	0.315
640.76	0.327
640.95	0.353
641.13	0.366
641.32	0.391
641.51	0.393
641.69	0.385
641.88	0.379
642.07	0.358
642.26	0.345
642.44	0.362
642.63	0.316
642.82	0.283
643.00	0.272
643.19	0.232
643.38	0.217
643.56	0.215
643.75	0.247
643.94	0.238
644.12	0.243
644.31	0.269
644.50	0.249
644.68	0.268
644.87	0.277
645.06	0.278
645.24	0.294
645.43	0.330
645.62	0.331
645.81	0.315
645.99	0.318
646.18	0.348
646.37	0.341
646.55	0.358
646.74	0.352
646.92	0.328
647.11	0.332
647.30	0.301
647.48	0.263
647.67	0.258
647.86	0.265
648.04	0.266
648.23	0.235
648.42	0.214
648.60	0.176
648.79	0.173
648.98	0.185
649.16	0.213
649.35	0.217
649.54	0.250
649.72	0.233
649.91	0.269
650.09	0.279
650.28	0.275
650.47	0.265
650.65	0.298
650.84	0.298
651.03	0.309
651.21	0.271
651.40	0.318
651.59	0.282
651.77	0.316
651.96	0.278
652.14	0.287
652.33	0.310
652.52	0.341
652.70	0.335
652.89	0.355
653.07	0.351
653.26	0.362
653.45	0.331
653.63	0.336
653.82	0.340
654.00	0.309
654.19	0.306
654.38	0.283
654.56	0.299
654.75	0.329
654.93	0.316
655.12	0.301
655.31	0.298
655.49	0.311
655.68	0.291
655.86	0.263
656.05	0.308
656.24	0.286
656.42	0.267
656.61	0.270
656.79	0.245
656.98	0.292
657.16	0.301
657.35	0.316
657.54	0.316
657.72	0.324
657.91	0.322
658.09	0.299
658.28	0.332
658.46	0.349
658.65	0.317
658.84	0.348
659.02	0.305
659.21	0.332
659.39	0.320
659.58	0.348
659.76	0.345
659.95	0.379
660.13	0.397
660.32	0.360
660.51	0.392
660.69	0.423
660.88	0.408
661.06	0.418
661.25	0.408
661.43	0.409
661.62	0.334
661.80	0.328
661.99	0.298
662.17	0.323
662.36	0.341
662.55	0.345
662.73	0.318
662.92	0.304
663.10	0.299
663.29	0.317
663.47	0.333
663.66	0.384
663.84	0.426
664.03	0.466
664.21	0.444
664.40	0.435
664.58	0.413
664.77	0.415
664.95	0.425
665.14	0.446
665.32	0.393
665.51	0.414
665.69	0.435
665.88	0.374
666.06	0.382
666.25	0.369
666.43	0.381
666.62	0.396
666.80	0.400
666.99	0.415
667.17	0.405
667.36	0.434
667.54	0.402
667.73	0.406
667.91	0.473
668.10	0.442
668.28	0.427
668.47	0.416
668.65	0.391
668.84	0.391
669.02	0.388
669.21	0.385
669.39	0.382
669.58	0.379
669.76	0.351
669.95	0.310
670.13	0.298
670.31	0.316
670.50	0.324
670.68	0.322
670.87	0.305
671.05	0.305
671.24	0.316
671.42	0.308
671.61	0.309
671.79	0.345
671.98	0.330
672.16	0.363
672.35	0.376
672.53	0.388
672.71	0.381
672.90	0.395
673.08	0.378
673.27	0.335
673.45	0.336
673.64	0.349
673.82	0.321
674.01	0.359
674.19	0.362
674.37	0.360
674.56	0.345
674.74	0.366
674.93	0.392
675.11	0.402
675.30	0.424
675.48	0.417
675.66	0.426
675.85	0.445
676.03	0.397
676.22	0.364
676.40	0.357
676.58	0.397
676.77	0.416
676.95	0.388
677.14	0.376
677.32	0.355
677.50	0.407
677.69	0.403
677.87	0.377
678.06	0.427
678.24	0.438
678.43	0.426
678.61	0.408
678.79	0.344
678.98	0.357
679.16	0.377
679.34	0.387
679.53	0.363
679.71	0.358
679.90	0.371
680.08	0.360
680.26	0.353
680.45	0.370
680.63	0.358
680.82	0.384
681.00	0.363
681.18	0.342
681.37	0.374
681.55	0.350
681.73	0.344
681.92	0.372
682.10	0.351
682.29	0.333
682.47	0.358
682.65	0.350
682.84	0.374
683.02	0.373
683.20	0.347
683.39	0.332
683.57	0.337
683.75	0.338
683.94	0.298
684.12	0.317
684.30	0.354
684.49	0.296
684.67	0.291
684.85	0.295
685.04	0.304
685.22	0.328
685.40	0.308
685.59	0.328
685.77	0.340
685.96	0.371
686.14	0.372
686.32	0.378
686.50	0.383
686.69	0.367
686.87	0.373
687.05	0.405
687.24	0.427
687.42	0.445
687.60	0.441
687.79	0.431
687.97	0.417
688.15	0.434
688.34	0.404
688.52	0.462
688.70	0.483
688.89	0.491
689.07	0.473
689.25	0.443
689.44	0.440
689.62	0.447
689.80	0.432
689.98	0.406
690.17	0.378
690.35	0.384
690.53	0.350
690.72	0.347
690.90	0.306
691.08	0.274
691.27	0.293
691.45	0.300
691.63	0.320
691.81	0.342
692.00	0.388
692.18	0.398
692.36	0.384
692.54	0.379
692.73	0.396
692.91	0.363
693.09	0.397
693.28	0.429
693.46	0.422
693.64	0.384
693.82	0.376
694.01	0.283
694.19	0.279
694.37	0.326
694.55	0.323
694.74	0.354
694.92	0.404
695.10	0.406
695.28	0.411
695.47	0.409
695.65	0.429
695.83	0.425
696.01	0.482
696.20	0.493
696.38	0.462
696.56	0.482
696.74	0.419
696.93	0.408
697.11	0.385
697.29	0.357
697.47	0.377
697.66	0.355
697.84	0.370
698.02	0.327
698.20	0.321
698.39	0.315
698.57	0.311
698.75	0.344
698.93	0.339
699.11	0.334
699.30	0.320
699.48	0.304
699.66	0.312
699.84	0.289
700.03	0.344
700.21	0.298
700.39	0.326
700.57	0.328
700.75	0.323
700.94	0.353
701.12	0.397
701.30	0.423
701.48	0.441
701.66	0.449
701.85	0.455
702.03	0.452
702.21	0.463
702.39	0.430
702.57	0.441
702.76	0.430
702.94	0.426
703.12	0.380
703.30	0.356
703.48	0.331
703.66	0.325
703.85	0.361
704.03	0.366
704.21	0.406
704.39	0.422
704.57	0.394
704.75	0.407
704.94	0.381
705.12	0.396
705.30	0.415
705.48	0.445
705.66	0.451
705.84	0.410
706.03	0.367
706.21	0.388
706.39	0.355
706.57	0.366
706.75	0.362
706.93	0.384
707.12	0.377
707.30	0.353
707.48	0.312
707.66	0.296
707.84	0.314
708.02	0.336
708.20	0.322
708.39	0.358
708.57	0.360
708.75	0.382
708.93	0.408
709.11	0.429
709.29	0.478
709.47	0.520
709.66	0.524
709.84	0.515
710.02	0.517
710.20	0.533
710.38	0.552
710.56	0.514
710.74	0.480
710.92	0.405
711.10	0.406
711.29	0.372
711.47	0.350
711.65	0.369
711.83	0.352
712.01	0.374
712.19	0.348
712.37	0.300
712.55	0.276
712.73	0.308
712.92	0.327
713.10	0.301
713.28	0.308
713.46	0.330
713.64	0.321
713.82	0.371
714.00	0.355
714.18	0.398
714.36	0.416
714.54	0.472
714.72	0.443
714.91	0.499
715.09	0.510
715.27	0.515
715.45	0.505
715.63	0.528
715.81	0.469
715.99	0.469
716.17	0.444
716.35	0.462
716.53	0.463
716.71	0.478
716.89	0.437
717.07	0.454
717.25	0.434
717.43	0.441
717.62	0.379
717.80	0.411
717.98	0.425
718.16	0.406
718.34	0.385
718.52	0.405
718.70	0.411
718.88	0.427
719.06	0.409
719.24	0.421
719.42	0.401
719.60	0.439
719.78	0.440
719.96	0.433
720.14	0.463
720.32	0.482
720.50	0.487
720.68	0.432
720.86	0.426
721.04	0.407
721.22	0.413
721.40	0.399
721.58	0.423
721.76	0.449
721.94	0.441
722.12	0.371
722.30	0.336
722.48	0.299
722.66	0.348
722.84	0.303
723.03	0.312
723.21	0.299
723.39	0.299
723.57	0.278
723.75	0.228
723.93	0.219
724.11	0.296
724.29	0.319
724.47	0.316
724.65	0.331
724.83	0.343
725.00	0.387
725.18	0.371
725.36	0.376
725.54	0.389
725.72	0.417
725.90	0.420
726.08	0.357
726.26	0.378
726.44	0.413
726.62	0.388
726.80	0.400
726.98	0.316
727.16	0.333
727.34	0.356
727.52	0.336
727.70	0.338
727.88	0.375
728.06	0.400
728.24	0.372
728.42	0.374
728.60	0.344
728.78	0.379
728.96	0.471
729.14	0.494
729.32	0.495
729.50	0.514
729.68	0.502
729.86	0.484
730.04	0.528
730.22	0.527
730.39	0.496
730.57	0.515
730.75	0.505
730.93	0.468
731.11	0.466
731.29	0.450
731.47	0.385
731.65	0.383
731.83	0.383
732.01	0.358
732.19	0.416
732.37	0.451
732.55	0.501
732.73	0.484
732.90	0.478
733.08	0.441
733.26	0.458
733.44	0.513
733.62	0.486
733.80	0.486
733.98	0.458
734.16	0.452
734.34	0.454
734.52	0.445
734.70	0.493
734.87	0.549
735.05	0.579
735.23	0.562
735.41	0.581
735.59	0.606
735.77	0.537
735.95	0.567
736.13	0.521
736.31	0.482
736.49	0.484
736.66	0.407
736.84	0.313
737.02	0.295
737.20	0.348
737.38	0.309
737.56	0.300
737.74	0.353
737.92	0.318
738.09	0.310
738.27	0.343
738.45	0.329
738.63	0.408
738.81	0.450
738.99	0.443
739.17	0.397
739.34	0.457
739.52	0.474
739.70	0.540
739.88	0.537
740.06	0.553
740.24	0.505
740.42	0.490
740.59	0.465
740.77	0.514
740.95	0.542
741.13	0.556
741.31	0.500
741.49	0.536
741.66	0.464
741.84	0.500
742.02	0.527
742.20	0.564
742.38	0.592
742.56	0.604
742.73	0.556
742.91	0.501
743.09	0.466
743.27	0.468
743.45	0.440
743.63	0.442
743.80	0.413
743.98	0.407
744.16	0.429
744.34	0.410
744.52	0.351
744.69	0.316
744.87	0.395
745.05	0.459
745.23	0.487
745.41	0.483
745.59	0.541
745.76	0.538
745.94	0.496
746.12	0.451
746.30	0.459
746.47	0.542
746.65	0.571
746.83	0.556
747.01	0.496
747.19	0.491
747.36	0.514
747.54	0.467
747.72	0.512
747.90	0.575
748.08	0.608
748.25	0.587
748.43	0.539
748.61	0.520
748.79	0.549
748.96	0.556
749.14	0.554
749.32	0.557
749.50	0.540
749.68	0.513
749.85	0.465
750.03	0.435
750.21	0.460
750.39	0.484
750.56	0.495
750.74	0.459
750.92	0.446
751.10	0.466
751.27	0.424
751.45	0.481
751.63	0.482
751.81	0.500
751.98	0.509
752.16	0.512
752.34	0.480
752.51	0.462
752.69	0.504
752.87	0.549
753.05	0.549
753.22	0.595
753.40	0.565
753.58	0.557
753.76	0.528
753.93	0.525
754.11	0.501
754.29	0.544
754.46	0.596
754.64	0.505
754.82	0.564
755.00	0.518
755.17	0.517
755.35	0.526
755.53	0.549
755.70	0.574
755.88	0.528
756.06	0.556
756.24	0.533
756.41	0.530
756.59	0.584
756.77	0.522
756.94	0.529
757.12	0.472
757.30	0.431
757.47	0.421
757.65	0.433
757.83	0.502
758.01	0.478
758.18	0.435
758.36	0.454
758.54	0.420
758.71	0.463
758.89	0.497
759.07	0.548
759.24	0.546
759.42	0.529
759.60	0.491
759.77	0.442
759.95	0.440
760.13	0.491
760.30	0.501
760.48	0.505
760.66	0.450
760.83	0.470
761.01	0.447
761.19	0.512
761.36	0.520
761.54	0.537
761.72	0.593
761.89	0.561
762.07	0.512
762.24	0.468
762.42	0.510
762.60	0.523
762.77	0.465
762.95	0.451
763.13	0.419
763.30	0.454
763.48	0.494
763.66	0.495
763.83	0.580
764.01	0.593
764.18	0.611
764.36	0.588
764.54	0.577
764.71	0.574
764.89	0.590
765.07	0.633
765.24	0.555
765.42	0.529
765.59	0.496
765.77	0.453
765.95	0.487
766.12	0.467
766.30	0.444
766.47	0.441
766.65	0.473
766.83	0.455
767.00	0.415
767.18	0.498
767.35	0.505
767.53	0.542
767.71	0.537
767.88	0.510
768.06	0.515
768.23	0.580
768.41	0.582
768.59	0.625
768.76	0.613
768.94	0.627
769.11	0.654
769.29	0.680
769.46	0.628
769.64	0.687
769.82	0.705
769.99	0.777
770.17	0.717
770.34	0.771
770.52	0.760
770.69	0.782
770.87	0.760
771.05	0.700
771.22	0.650
771.40	0.637
771.57	0.544
771.75	0.526
771.92	0.447
772.10	0.460
772.27	0.439
772.45	0.458
772.63	0.442
772.80	0.465
772.98	0.480
773.15	0.446
773.33	0.482
773.50	0.528
773.68	0.598
773.85	0.640
774.03	0.685
774.20	0.674
774.38	0.641
774.55	0.676
774.73	0.659
774.91	0.645
775.08	0.662
775.26	0.632
775.43	0.676
775.61	0.680
775.78	0.596
775.96	0.532
776.13	0.510
776.31	0.478
776.48	0.448
776.66	0.467
776.83	0.524
777.01	0.550
777.18	0.578
777.36	0.539
777.53	0.490
777.71	0.550
777.88	0.557
778.06	0.575
778.23	0.579
778.41	0.633
778.58	0.609
778.76	0.590
778.93	0.547
779.11	0.630
779.28	0.621
779.46	0.616
779.63	0.671
779.80	0.732
779.98	0.706
780.15	0.687
780.33	0.658
780.50	0.732
780.68	0.787
780.85	0.881
781.03	0.872
781.20	0.886
781.38	0.929
781.55	0.885
781.73	0.876
781.90	0.866
782.08	0.922
782.25	0.922
782.42	0.803
782.60	0.718
782.77	0.693
782.95	0.683
783.12	0.691
783.30	0.691
783.47	0.657
783.65	0.715
783.82	0.729
783.99	0.642
784.17	0.682
784.34	0.690
784.52	0.677
784.69	0.609
784.87	0.520
785.04	0.486
785.21	0.457
785.39	0.538
785.56	0.472
785.74	0.514
785.91	0.625
786.08	0.594
786.26	0.554
786.43	0.535
786.61	0.574
786.78	0.622
786.96	0.696
787.13	0.701
787.30	0.629
787.48	0.584
787.65	0.587
787.83	0.476
788.00	0.489
788.17	0.593
788.35	0.589
788.52	0.578
788.70	0.583
788.87	0.522
789.04	0.539
789.22	0.534
789.39	0.638
789.56	0.608
789.74	0.773
789.91	0.780
790.09	0.793
790.26	0.828
790.43	0.862
790.61	0.856
790.78	0.799
790.95	0.792
791.13	0.873
791.30	0.817
791.47	0.859
791.65	0.747
791.82	0.705
792.00	0.580
792.17	0.580
792.34	0.570
792.52	0.572
792.69	0.651
792.86	0.625
793.04	0.585
793.21	0.552
793.38	0.502
793.56	0.514
793.73	0.552
793.90	0.649
794.08	0.622
794.25	0.698
794.42	0.689
794.60	0.708
794.77	0.674
794.94	0.660
795.12	0.728
795.29	0.756
795.46	0.864
795.64	0.856
795.81	0.831
795.98	0.866
796.16	0.784
796.33	0.777
796.50	0.785
796.68	0.822
796.85	0.803
797.02	0.823
797.19	0.809
797.37	0.699
797.54	0.712
797.71	0.747
797.89	0.720
798.06	0.759
798.23	0.808
798.41	0.771
798.58	0.854
798.75	0.882
798.92	0.735
799.10	0.725
799.27	0.795
799.44	0.747
799.62	0.656
799.79	0.703
799.96	0.731
800.13	0.648
800.31	0.719
800.48	0.641
800.65	0.612
800.82	0.709
801.00	0.742
801.17	0.636
801.34	0.731
801.52	0.808
801.69	0.775
801.86	0.647
802.03	0.760
802.21	0.700
802.38	0.726
802.55	0.738
802.72	0.775
802.90	0.681
803.07	0.714
803.24	0.649
803.41	0.695
803.59	0.642
803.76	0.739
803.93	0.700
804.10	0.712
804.27	0.583
804.45	0.597
804.62	0.541
804.79	0.589
804.96	0.597
805.14	0.672
805.31	0.649
805.48	0.771
805.65	0.812
805.82	0.877
806.00	0.838
806.17	0.844
806.34	0.789
806.51	0.758
806.69	0.754
806.86	0.764
807.03	0.632
807.20	0.638
807.37	0.584
807.55	0.550
807.72	0.464
807.89	0.473
808.06	0.620
808.23	0.671
808.41	0.766
808.58	0.836
808.75	0.818
808.92	0.866
809.09	0.952
809.26	0.978
809.44	0.912
809.61	0.988
809.78	1.002
809.95	0.978
810.12	1.096
810.30	1.089
810.47	1.098
810.64	1.140
810.81	1.192
810.98	1.228
811.15	1.268
811.33	1.362
811.50	1.268
811.67	1.245
811.84	1.161
812.01	1.106
812.18	0.958
812.35	0.897
812.53	0.871
812.70	0.821
812.87	0.694
813.04	0.555
813.21	0.486
813.38	0.582
813.55	0.654
813.73	0.718
813.90	0.802
814.07	0.926
814.24	0.984
814.41	1.086
814.58	1.056
814.75	1.071
814.93	1.122
815.10	0.975
815.27	0.843
815.44	0.785
815.61	0.881
815.78	0.721
815.95	0.688
816.12	0.668
816.29	0.536
816.47	0.579
816.64	0.547
816.81	0.525
816.98	0.750
817.15	0.847
817.32	0.944
817.49	0.860
817.66	0.976
817.83	0.904
818.00	1.007
818.18	1.102
818.35	1.064
818.52	0.963
818.69	1.163
818.86	1.047
819.03	1.119
819.20	1.093
819.37	1.122
819.54	0.969
819.71	1.008
819.88	0.908
820.05	0.874
820.23	0.884
820.40	0.980
820.57	0.883
820.74	1.015
820.91	0.900
821.08	0.874
821.25	0.802
821.42	0.862
821.59	0.908
821.76	0.895
821.93	0.917
822.10	0.951
822.27	0.973
822.44	0.989
822.61	0.942
822.78	0.926
822.95	0.901
823.12	0.932
823.29	0.990
823.47	1.004
823.64	0.973
823.81	1.051
823.98	0.958
824.15	0.992
824.32	0.822
824.49	0.803
824.66	0.782
824.83	0.814
825.00	0.867
825.17	0.842
825.34	0.852
825.51	0.957
825.68	0.771
825.85	0.907
826.02	0.872
826.19	1.116
826.36	0.987
826.53	1.085
826.70	1.090
826.87	1.106
827.04	1.044
827.21	1.011
827.38	1.002
827.55	1.178
827.72	1.151
827.89	1.107
828.06	0.855
828.23	0.991
828.40	0.950
828.57	0.815
828.74	0.760
828.91	0.709
829.08	0.662
829.25	0.608
829.42	0.537
829.59	0.430
829.76	0.446
829.93	0.589
830.10	0.617
830.27	0.692
830.44	0.960
830.60	0.926
830.77	0.955
830.94	1.100
831.11	1.109
831.28	1.121
831.45	1.245
831.62	1.326
831.79	1.324
831.96	1.315
832.13	1.209
832.30	1.017
832.47	1.158
832.64	1.263
832.81	1.224
832.98	1.184
833.15	1.136
833.32	1.080
833.49	0.944
833.65	1.016
833.82	1.111
833.99	1.180
834.16	1.420
834.33	1.312
834.50	1.310
834.67	1.374
834.84	1.437
835.01	1.267
835.18	1.273
835.35	1.449
835.52	1.408
835.69	1.258
835.85	1.124
836.02	0.967
836.19	1.029
836.36	1.028
836.53	1.072
836.70	0.945
836.87	1.144
837.04	1.166
837.21	1.185
837.38	1.267
837.54	1.397
837.71	1.513
837.88	1.461
838.05	1.478
838.22	1.447
838.39	1.194
838.56	1.360
838.73	1.362
838.89	1.347
839.06	1.380
839.23	1.343
839.40	1.159
839.57	1.054
839.74	1.132
839.91	0.992
840.08	1.110
840.24	1.397
840.41	1.342
840.58	1.297
840.75	1.391
840.92	1.433
841.09	1.414
841.26	1.643
841.42	1.844
841.59	1.836
841.76	1.762
841.93	1.789
842.10	1.615
842.27	1.659
842.43	1.711
842.60	1.654
842.77	1.488
842.94	1.547
843.11	1.424
843.28	1.425
843.44	1.439
843.61	1.603
843.78	1.629
843.95	1.583
844.12	1.551
844.28	1.425
844.45	1.523
844.62	1.600
844.79	1.526
844.96	1.487
845.13	1.423
845.29	1.391
845.46	1.407
845.63	1.353
845.80	1.368
845.97	1.425
846.13	1.675
846.30	1.493
846.47	1.284
846.64	1.237
846.81	1.367
846.97	1.186
847.14	1.295
847.31	1.419
847.48	1.284
847.64	1.520
847.81	1.456
847.98	1.336
848.15	1.515
848.32	1.709
848.48	1.786
848.65	1.823
848.82	2.008
848.99	1.796
849.15	1.695
849.32	1.830
849.49	1.710
849.66	1.831
849.82	1.842
849.99	1.702
850.16	1.605
850.33	1.580
850.49	1.457
850.66	1.420
850.83	1.451
851.00	1.278
851.16	1.267
851.33	1.245
851.50	1.100
851.67	1.038
851.83	1.061
852.00	1.240
852.17	1.174
852.34	1.164
852.50	1.156
852.67	1.242
852.84	1.393
853.01	1.363
853.17	1.382
853.34	1.372
853.51	1.454
853.67	1.338
853.84	1.334
854.01	1.393
854.18	1.312
854.34	1.362
854.51	1.385
854.68	1.462
854.84	1.557
855.01	1.333
855.18	1.433
855.34	1.324
855.51	1.262
855.68	1.113
855.85	1.009
856.01	1.202
856.18	1.192
856.35	0.998
856.51	0.892
856.68	0.847
856.85	1.093
857.01	1.106
857.18	1.348
857.35	1.442
857.51	1.595
857.68	1.558
857.85	1.543
858.01	1.446
858.18	1.486
858.35	1.540
858.51	1.324
858.68	1.260
858.85	1.028
859.01	1.031
859.18	1.273
859.35	1.363
859.51	1.632
859.68	1.736
859.85	1.751
860.01	1.800
860.18	1.915
860.35	2.045
860.51	2.082
860.68	2.178
860.84	2.014
861.01	2.009
861.18	1.924
861.34	1.758
861.51	1.656
861.68	1.672
861.84	1.718
862.01	1.514
862.18	1.625
862.34	1.601
862.51	1.569
862.67	1.742
862.84	1.565
863.01	1.565
863.17	1.640
863.34	1.566
863.50	1.757
863.67	1.700
863.84	1.849
864.00	1.761
864.17	1.877
864.33	1.988
864.50	1.968
864.67	2.047
864.83	1.856
865.00	1.851
865.16	1.683
865.33	1.504
865.50	1.517
865.66	1.419
865.83	1.318
865.99	1.269
866.16	1.208
866.33	1.289
866.49	1.286
866.66	1.307
866.82	1.211
866.99	1.361
867.15	1.201
867.32	1.117
867.49	1.313
867.65	1.340
867.82	1.137
867.98	1.154
868.15	0.900
868.31	0.801
868.48	0.888
868.64	0.815
868.81	0.895
868.98	1.063
869.14	1.251
869.31	0.904
869.47	0.934
869.64	1.115
869.80	1.266
869.97	1.310
870.13	1.420
870.30	1.471
870.46	1.579
870.63	1.719
870.79	1.836
870.96	1.818
871.12	2.208
871.29	2.187
871.46	1.997
871.62	1.933
871.79	1.996
871.95	1.975
872.12	2.048
872.28	2.090
872.45	1.972
872.61	1.974
872.78	2.015
872.94	1.884
873.11	1.948
873.27	2.058
873.44	1.980
873.60	1.931
873.77	1.991
873.93	1.976
874.10	1.822
874.26	1.871
874.43	1.805
874.59	1.639
874.76	1.426
874.92	1.552
875.09	1.650
875.25	1.566
875.41	1.589
875.58	1.562
875.74	1.476
875.91	1.593
876.07	1.481
876.24	1.600
876.40	1.668
876.57	1.843
876.73	1.813
876.90	1.765
877.06	1.785
877.23	1.773
877.39	1.644
877.56	1.700
877.72	1.707
877.88	1.738
878.05	1.622
878.21	1.708
878.38	1.714
878.54	1.574
878.71	1.571
878.87	1.609
879.04	1.531
879.20	1.613
879.36	1.538
879.53	1.565
879.69	1.462
879.86	1.444
880.02	1.350
880.19	1.725
880.35	1.749
880.51	0.574
880.68	1.275
>>>>>End Processed Spectral Data<<<<<
