# Supplementary material for: Structure and pigment make the eyed elater’s eyespots black
Source: PeerJ. 2020 Jan 13;8:e8161. doi: 10.7717/peerj.8161 (PMC6964691; doi:10.7717/peerj.8161)
Supplement: Supplemental Information 3 — 42 text files with reflectance spectra and 1 R script text file [file peerj-08-8161-s003.zip › direction/45_light_coming_from_cephalad_black_VTEC000005065_2.txt]

SpectraSuite Data File
++++++++++++++++++++++++++++++++++++
Date: Sun Sep 01 17:11:34 EDT 2019
User: Paul
Dark Spectrum Present: Yes
Reference Spectrum Present: Yes
Number of Sampled Component Spectra: 1
Spectrometers: USB4C01401
Integration Time (usec): 40000 (USB4C01401)
Spectra Averaged: 5 (USB4C01401)
Boxcar Smoothing: 5 (USB4C01401)
Correct for Electrical Dark: No (USB4C01401)
Strobe/Lamp Enabled: No (USB4C01401)
Correct for Detector Non-linearity: No (USB4C01401)
Correct for Stray Light: No (USB4C01401)
Number of Pixels in Processed Spectrum: 3648
>>>>>Begin Processed Spectral Data<<<<<
179.04	-65.000
179.26	-65.000
179.47	-65.000
179.69	469.231
179.90	-8.065
180.12	177.660
180.33	823.333
180.55	-253.571
180.76	-195.238
180.98	-144.853
181.19	-54.745
181.41	28.729
181.62	48.387
181.84	-95.312
182.05	-4.571
182.27	-4.273
182.48	0.519
182.70	-2.593
182.91	-4.947
183.13	-6.669
183.34	-5.122
183.56	-2.265
183.77	0.753
183.99	3.904
184.20	2.098
184.41	3.484
184.63	1.840
184.84	2.704
185.06	4.439
185.27	6.063
185.49	7.709
185.70	8.066
185.92	8.180
186.13	5.704
186.35	2.428
186.56	4.375
186.78	3.618
186.99	3.771
187.21	3.867
187.42	3.701
187.64	4.336
187.85	4.020
188.06	3.436
188.28	4.868
188.49	4.410
188.71	3.994
188.92	1.492
189.14	1.862
189.35	1.136
189.57	1.163
189.78	-0.244
190.00	-0.904
190.21	-1.041
190.42	-1.382
190.64	-1.355
190.85	0.072
191.07	2.515
191.28	1.786
191.50	1.521
191.71	3.056
191.93	2.277
192.14	1.545
192.36	4.104
192.57	6.702
192.78	7.002
193.00	5.939
193.21	7.699
193.43	7.367
193.64	6.520
193.86	7.501
194.07	7.350
194.28	7.133
194.50	9.335
194.71	8.918
194.93	5.900
195.14	7.127
195.36	8.424
195.57	5.481
195.78	4.995
196.00	8.099
196.21	8.041
196.43	6.337
196.64	7.133
196.86	6.553
197.07	5.744
197.28	6.863
197.50	6.138
197.71	5.272
197.93	6.487
198.14	6.563
198.36	6.005
198.57	6.466
198.78	5.225
199.00	5.003
199.21	4.011
199.43	3.583
199.64	3.649
199.85	2.832
200.07	1.604
200.28	2.040
200.50	2.184
200.71	1.431
200.92	0.377
201.14	2.185
201.35	2.907
201.57	3.826
201.78	5.053
201.99	7.507
202.21	7.822
202.42	9.071
202.64	8.686
202.85	7.388
203.06	9.841
203.28	10.233
203.49	11.128
203.71	11.316
203.92	11.508
204.13	11.860
204.35	9.142
204.56	9.783
204.78	9.845
204.99	10.202
205.20	12.072
205.42	9.761
205.63	9.778
205.85	8.133
206.06	7.320
206.27	4.511
206.49	2.866
206.70	2.638
206.91	1.555
207.13	1.681
207.34	0.962
207.56	1.516
207.77	2.008
207.98	0.597
208.20	-1.129
208.41	-2.174
208.62	0.499
208.84	0.126
209.05	-0.646
209.27	0.201
209.48	1.453
209.69	4.049
209.91	2.234
210.12	2.510
210.33	3.552
210.55	6.012
210.76	5.233
210.97	5.874
211.19	5.780
211.40	7.531
211.61	7.210
211.83	7.294
212.04	4.947
212.26	4.522
212.47	4.351
212.68	4.286
212.90	3.745
213.11	4.282
213.32	3.498
213.54	4.090
213.75	3.802
213.96	3.716
214.18	1.216
214.39	2.048
214.60	2.585
214.82	2.252
215.03	2.933
215.24	2.428
215.46	3.855
215.67	2.797
215.88	2.014
216.10	1.060
216.31	0.312
216.52	2.052
216.74	3.157
216.95	3.843
217.16	3.698
217.38	2.647
217.59	2.489
217.80	2.329
218.02	2.791
218.23	2.916
218.44	3.573
218.66	3.692
218.87	2.827
219.08	1.853
219.30	1.044
219.51	1.400
219.72	1.247
219.94	1.234
220.15	1.158
220.36	1.122
220.58	1.134
220.79	0.937
221.00	1.001
221.22	1.355
221.43	0.982
221.64	1.033
221.85	0.522
222.07	0.703
222.28	0.818
222.49	0.490
222.71	0.506
222.92	0.493
223.13	0.336
223.35	0.342
223.56	0.121
223.77	0.278
223.99	0.549
224.20	0.711
224.41	0.608
224.62	0.661
224.84	0.792
225.05	0.678
225.26	0.704
225.48	0.747
225.69	0.720
225.90	0.654
226.11	0.637
226.33	0.466
226.54	0.514
226.75	0.563
226.97	0.428
227.18	0.375
227.39	0.510
227.60	0.397
227.82	0.378
228.03	0.359
228.24	0.298
228.46	0.242
228.67	0.288
228.88	0.197
229.09	0.143
229.31	0.181
229.52	0.256
229.73	0.255
229.95	0.237
230.16	0.304
230.37	0.257
230.58	0.305
230.80	0.355
231.01	0.280
231.22	0.419
231.43	0.388
231.65	0.364
231.86	0.319
232.07	0.253
232.28	0.237
232.50	0.192
232.71	0.210
232.92	0.154
233.14	0.173
233.35	0.227
233.56	0.177
233.77	0.173
233.99	0.160
234.20	0.182
234.41	0.155
234.62	0.201
234.84	0.237
235.05	0.263
235.26	0.343
235.47	0.335
235.69	0.287
235.90	0.227
236.11	0.248
236.32	0.274
236.53	0.229
236.75	0.268
236.96	0.245
237.17	0.195
237.38	0.184
237.60	0.179
237.81	0.155
238.02	0.174
238.23	0.185
238.45	0.190
238.66	0.221
238.87	0.202
239.08	0.197
239.30	0.205
239.51	0.203
239.72	0.222
239.93	0.197
240.14	0.237
240.36	0.248
240.57	0.288
240.78	0.297
240.99	0.264
241.21	0.302
241.42	0.307
241.63	0.283
241.84	0.275
242.05	0.266
242.27	0.271
242.48	0.238
242.69	0.208
242.90	0.151
243.11	0.138
243.33	0.123
243.54	0.102
243.75	0.076
243.96	0.108
244.18	0.126
244.39	0.109
244.60	0.092
244.81	0.067
245.02	0.069
245.24	0.098
245.45	0.081
245.66	0.081
245.87	0.084
246.08	0.103
246.30	0.109
246.51	0.095
246.72	0.105
246.93	0.116
247.14	0.144
247.35	0.125
247.57	0.106
247.78	0.112
247.99	0.130
248.20	0.141
248.41	0.143
248.63	0.129
248.84	0.141
249.05	0.140
249.26	0.153
249.47	0.139
249.68	0.154
249.90	0.184
250.11	0.185
250.32	0.187
250.53	0.174
250.74	0.148
250.96	0.157
251.17	0.163
251.38	0.144
251.59	0.126
251.80	0.119
252.01	0.119
252.23	0.099
252.44	0.093
252.65	0.092
252.86	0.101
253.07	0.118
253.28	0.109
253.50	0.096
253.71	0.119
253.92	0.147
254.13	0.164
254.34	0.152
254.55	0.167
254.76	0.187
254.98	0.155
255.19	0.158
255.40	0.147
255.61	0.155
255.82	0.136
256.03	0.136
256.25	0.095
256.46	0.092
256.67	0.104
256.88	0.083
257.09	0.076
257.30	0.100
257.51	0.106
257.73	0.124
257.94	0.123
258.15	0.125
258.36	0.114
258.57	0.138
258.78	0.133
258.99	0.148
259.20	0.161
259.42	0.148
259.63	0.153
259.84	0.132
260.05	0.122
260.26	0.123
260.47	0.134
260.68	0.133
260.90	0.120
261.11	0.119
261.32	0.102
261.53	0.098
261.74	0.109
261.95	0.106
262.16	0.116
262.37	0.122
262.58	0.115
262.80	0.116
263.01	0.120
263.22	0.125
263.43	0.134
263.64	0.143
263.85	0.157
264.06	0.146
264.27	0.140
264.48	0.145
264.70	0.137
264.91	0.142
265.12	0.145
265.33	0.131
265.54	0.133
265.75	0.122
265.96	0.137
266.17	0.144
266.38	0.169
266.59	0.165
266.81	0.141
267.02	0.130
267.23	0.122
267.44	0.116
267.65	0.128
267.86	0.138
268.07	0.141
268.28	0.121
268.49	0.115
268.70	0.105
268.91	0.105
269.13	0.122
269.34	0.134
269.55	0.137
269.76	0.132
269.97	0.121
270.18	0.124
270.39	0.119
270.60	0.133
270.81	0.131
271.02	0.118
271.23	0.126
271.44	0.122
271.65	0.122
271.87	0.111
272.08	0.120
272.29	0.139
272.50	0.132
272.71	0.134
272.92	0.126
273.13	0.115
273.34	0.130
273.55	0.140
273.76	0.135
273.97	0.145
274.18	0.150
274.39	0.144
274.60	0.136
274.81	0.134
275.02	0.140
275.24	0.133
275.45	0.135
275.66	0.124
275.87	0.113
276.08	0.118
276.29	0.103
276.50	0.107
276.71	0.109
276.92	0.094
277.13	0.090
277.34	0.081
277.55	0.088
277.76	0.084
277.97	0.085
278.18	0.084
278.39	0.087
278.60	0.091
278.81	0.083
279.02	0.083
279.23	0.101
279.44	0.104
279.65	0.112
279.86	0.115
280.08	0.119
280.29	0.123
280.50	0.129
280.71	0.140
280.92	0.143
281.13	0.144
281.34	0.145
281.55	0.138
281.76	0.140
281.97	0.140
282.18	0.136
282.39	0.128
282.60	0.132
282.81	0.123
283.02	0.108
283.23	0.111
283.44	0.123
283.65	0.127
283.86	0.124
284.07	0.129
284.28	0.122
284.49	0.131
284.70	0.142
284.91	0.142
285.12	0.141
285.33	0.136
285.54	0.131
285.75	0.131
285.96	0.134
286.17	0.145
286.38	0.134
286.59	0.139
286.80	0.119
287.01	0.126
287.22	0.125
287.43	0.125
287.64	0.142
287.85	0.141
288.06	0.140
288.27	0.143
288.48	0.134
288.69	0.137
288.90	0.135
289.11	0.143
289.32	0.131
289.53	0.119
289.74	0.124
289.95	0.124
290.16	0.127
290.37	0.122
290.58	0.115
290.79	0.119
291.00	0.125
291.21	0.125
291.42	0.127
291.63	0.125
291.83	0.132
292.04	0.126
292.25	0.121
292.46	0.115
292.67	0.106
292.88	0.116
293.09	0.119
293.30	0.117
293.51	0.122
293.72	0.114
293.93	0.116
294.14	0.105
294.35	0.107
294.56	0.107
294.77	0.100
294.98	0.113
295.19	0.098
295.40	0.094
295.61	0.086
295.82	0.080
296.03	0.089
296.24	0.090
296.45	0.103
296.66	0.109
296.86	0.099
297.07	0.110
297.28	0.104
297.49	0.104
297.70	0.107
297.91	0.108
298.12	0.114
298.33	0.113
298.54	0.119
298.75	0.114
298.96	0.115
299.17	0.123
299.38	0.125
299.59	0.128
299.80	0.135
300.00	0.139
300.21	0.142
300.42	0.132
300.63	0.131
300.84	0.124
301.05	0.121
301.26	0.113
301.47	0.113
301.68	0.106
301.89	0.105
302.10	0.100
302.31	0.097
302.52	0.095
302.72	0.096
302.93	0.095
303.14	0.092
303.35	0.103
303.56	0.101
303.77	0.101
303.98	0.103
304.19	0.105
304.40	0.109
304.61	0.107
304.82	0.108
305.02	0.116
305.23	0.109
305.44	0.115
305.65	0.112
305.86	0.118
306.07	0.115
306.28	0.122
306.49	0.116
306.70	0.117
306.91	0.122
307.11	0.129
307.32	0.133
307.53	0.142
307.74	0.145
307.95	0.142
308.16	0.149
308.37	0.152
308.58	0.146
308.79	0.153
308.99	0.148
309.20	0.140
309.41	0.138
309.62	0.131
309.83	0.130
310.04	0.129
310.25	0.133
310.46	0.125
310.66	0.119
310.87	0.119
311.08	0.121
311.29	0.120
311.50	0.115
311.71	0.114
311.92	0.110
312.12	0.106
312.33	0.111
312.54	0.108
312.75	0.104
312.96	0.107
313.17	0.106
313.38	0.101
313.59	0.105
313.79	0.118
314.00	0.115
314.21	0.128
314.42	0.129
314.63	0.122
314.84	0.118
315.04	0.113
315.25	0.111
315.46	0.111
315.67	0.114
315.88	0.108
316.09	0.105
316.30	0.101
316.50	0.096
316.71	0.101
316.92	0.098
317.13	0.114
317.34	0.122
317.55	0.133
317.75	0.137
317.96	0.137
318.17	0.139
318.38	0.137
318.59	0.135
318.80	0.136
319.00	0.140
319.21	0.144
319.42	0.137
319.63	0.138
319.84	0.130
320.05	0.131
320.25	0.125
320.46	0.132
320.67	0.132
320.88	0.139
321.09	0.145
321.29	0.144
321.50	0.138
321.71	0.134
321.92	0.131
322.13	0.128
322.34	0.127
322.54	0.117
322.75	0.105
322.96	0.116
323.17	0.112
323.38	0.105
323.58	0.095
323.79	0.097
324.00	0.093
324.21	0.094
324.42	0.091
324.62	0.084
324.83	0.094
325.04	0.102
325.25	0.099
325.46	0.108
325.66	0.105
325.87	0.107
326.08	0.108
326.29	0.113
326.50	0.112
326.70	0.117
326.91	0.122
327.12	0.124
327.33	0.128
327.53	0.123
327.74	0.115
327.95	0.111
328.16	0.117
328.37	0.118
328.57	0.116
328.78	0.117
328.99	0.123
329.20	0.130
329.41	0.129
329.61	0.126
329.82	0.122
330.03	0.121
330.24	0.134
330.44	0.132
330.65	0.128
330.86	0.129
331.07	0.131
331.27	0.132
331.48	0.138
331.69	0.144
331.90	0.138
332.10	0.144
332.31	0.146
332.52	0.142
332.73	0.140
332.93	0.141
333.14	0.147
333.35	0.149
333.56	0.137
333.76	0.119
333.97	0.120
334.18	0.122
334.39	0.120
334.59	0.121
334.80	0.127
335.01	0.124
335.22	0.130
335.42	0.128
335.63	0.133
335.84	0.143
336.05	0.151
336.25	0.135
336.46	0.146
336.67	0.145
336.88	0.141
337.08	0.135
337.29	0.130
337.50	0.121
337.71	0.109
337.91	0.109
338.12	0.104
338.33	0.103
338.53	0.113
338.74	0.094
338.95	0.090
339.16	0.097
339.36	0.100
339.57	0.118
339.78	0.113
339.98	0.117
340.19	0.099
340.40	0.092
340.61	0.092
340.81	0.089
341.02	0.105
341.23	0.105
341.43	0.116
341.64	0.118
341.85	0.107
342.06	0.116
342.26	0.122
342.47	0.131
342.68	0.143
342.88	0.139
343.09	0.134
343.30	0.123
343.51	0.137
343.71	0.122
343.92	0.120
344.13	0.126
344.33	0.129
344.54	0.130
344.75	0.140
344.95	0.138
345.16	0.150
345.37	0.157
345.57	0.164
345.78	0.154
345.99	0.156
346.19	0.153
346.40	0.158
346.61	0.162
346.82	0.167
347.02	0.167
347.23	0.171
347.44	0.171
347.64	0.167
347.85	0.169
348.06	0.172
348.26	0.179
348.47	0.177
348.68	0.169
348.88	0.162
349.09	0.159
349.30	0.158
349.50	0.158
349.71	0.148
349.92	0.152
350.12	0.160
350.33	0.157
350.54	0.154
350.74	0.151
350.95	0.156
351.16	0.154
351.36	0.155
351.57	0.154
351.77	0.145
351.98	0.146
352.19	0.158
352.39	0.151
352.60	0.157
352.81	0.162
353.01	0.167
353.22	0.167
353.43	0.165
353.63	0.164
353.84	0.163
354.05	0.168
354.25	0.167
354.46	0.152
354.67	0.144
354.87	0.137
355.08	0.142
355.28	0.139
355.49	0.135
355.70	0.144
355.90	0.141
356.11	0.136
356.32	0.142
356.52	0.145
356.73	0.140
356.93	0.146
357.14	0.161
357.35	0.145
357.55	0.144
357.76	0.140
357.97	0.141
358.17	0.153
358.38	0.150
358.58	0.145
358.79	0.146
359.00	0.158
359.20	0.141
359.41	0.133
359.61	0.132
359.82	0.131
360.03	0.135
360.23	0.126
360.44	0.115
360.64	0.120
360.85	0.107
361.06	0.107
361.26	0.106
361.47	0.122
361.67	0.120
361.88	0.118
362.09	0.110
362.29	0.100
362.50	0.107
362.70	0.108
362.91	0.101
363.12	0.126
363.32	0.112
363.53	0.113
363.73	0.119
363.94	0.126
364.15	0.142
364.35	0.156
364.56	0.166
364.76	0.169
364.97	0.169
365.17	0.177
365.38	0.167
365.59	0.186
365.79	0.187
366.00	0.175
366.20	0.167
366.41	0.159
366.61	0.163
366.82	0.171
367.03	0.173
367.23	0.175
367.44	0.179
367.64	0.183
367.85	0.180
368.05	0.181
368.26	0.184
368.47	0.186
368.67	0.186
368.88	0.167
369.08	0.170
369.29	0.172
369.49	0.172
369.70	0.165
369.90	0.167
370.11	0.177
370.31	0.180
370.52	0.182
370.73	0.186
370.93	0.180
371.14	0.189
371.34	0.185
371.55	0.184
371.75	0.182
371.96	0.186
372.16	0.196
372.37	0.183
372.57	0.173
372.78	0.172
372.99	0.165
373.19	0.164
373.40	0.172
373.60	0.164
373.81	0.156
374.01	0.157
374.22	0.143
374.42	0.132
374.63	0.129
374.83	0.133
375.04	0.133
375.24	0.135
375.45	0.149
375.65	0.150
375.86	0.145
376.06	0.150
376.27	0.139
376.47	0.151
376.68	0.143
376.88	0.144
377.09	0.148
377.29	0.149
377.50	0.149
377.70	0.131
377.91	0.128
378.11	0.140
378.32	0.137
378.52	0.135
378.73	0.138
378.93	0.146
379.14	0.161
379.34	0.168
379.55	0.165
379.75	0.176
379.96	0.187
380.16	0.187
380.37	0.189
380.57	0.203
380.78	0.206
380.98	0.203
381.19	0.201
381.39	0.194
381.60	0.193
381.80	0.192
382.01	0.190
382.21	0.192
382.42	0.189
382.62	0.166
382.83	0.149
383.03	0.159
383.24	0.163
383.44	0.164
383.65	0.165
383.85	0.141
384.06	0.143
384.26	0.132
384.47	0.125
384.67	0.119
384.87	0.145
385.08	0.148
385.28	0.155
385.49	0.150
385.69	0.137
385.90	0.140
386.10	0.152
386.31	0.148
386.51	0.148
386.72	0.157
386.92	0.171
387.13	0.162
387.33	0.176
387.53	0.182
387.74	0.188
387.94	0.195
388.15	0.178
388.35	0.184
388.56	0.183
388.76	0.184
388.97	0.180
389.17	0.162
389.37	0.170
389.58	0.158
389.78	0.148
389.99	0.135
390.19	0.135
390.40	0.139
390.60	0.131
390.80	0.143
391.01	0.143
391.21	0.142
391.42	0.159
391.62	0.161
391.83	0.163
392.03	0.158
392.23	0.170
392.44	0.168
392.64	0.171
392.85	0.175
393.05	0.176
393.26	0.184
393.46	0.187
393.66	0.179
393.87	0.169
394.07	0.169
394.28	0.168
394.48	0.181
394.68	0.181
394.89	0.174
395.09	0.184
395.30	0.179
395.50	0.161
395.70	0.163
395.91	0.177
396.11	0.156
396.32	0.152
396.52	0.149
396.72	0.130
396.93	0.131
397.13	0.144
397.34	0.125
397.54	0.135
397.74	0.155
397.95	0.140
398.15	0.133
398.36	0.167
398.56	0.184
398.76	0.186
398.97	0.193
399.17	0.197
399.37	0.205
399.58	0.202
399.78	0.199
399.99	0.194
400.19	0.211
400.39	0.210
400.60	0.201
400.80	0.184
401.00	0.190
401.21	0.177
401.41	0.172
401.62	0.159
401.82	0.166
402.02	0.170
402.23	0.165
402.43	0.169
402.63	0.179
402.84	0.172
403.04	0.179
403.24	0.179
403.45	0.175
403.65	0.168
403.86	0.169
404.06	0.176
404.26	0.175
404.47	0.177
404.67	0.165
404.87	0.150
405.08	0.160
405.28	0.156
405.48	0.162
405.69	0.171
405.89	0.180
406.09	0.172
406.30	0.169
406.50	0.167
406.70	0.163
406.91	0.173
407.11	0.166
407.31	0.151
407.52	0.149
407.72	0.137
407.92	0.141
408.13	0.150
408.33	0.162
408.53	0.160
408.74	0.151
408.94	0.163
409.14	0.157
409.35	0.163
409.55	0.174
409.75	0.187
409.96	0.188
410.16	0.188
410.36	0.191
410.57	0.178
410.77	0.193
410.97	0.211
411.18	0.210
411.38	0.214
411.58	0.204
411.78	0.199
411.99	0.179
412.19	0.184
412.39	0.192
412.60	0.196
412.80	0.213
413.00	0.212
413.21	0.206
413.41	0.198
413.61	0.187
413.81	0.201
414.02	0.192
414.22	0.201
414.42	0.203
414.63	0.191
414.83	0.184
415.03	0.182
415.23	0.177
415.44	0.181
415.64	0.194
415.84	0.197
416.05	0.190
416.25	0.194
416.45	0.170
416.65	0.173
416.86	0.169
417.06	0.162
417.26	0.153
417.47	0.167
417.67	0.145
417.87	0.137
418.07	0.172
418.28	0.170
418.48	0.187
418.68	0.206
418.88	0.200
419.09	0.219
419.29	0.216
419.49	0.230
419.69	0.224
419.90	0.227
420.10	0.226
420.30	0.203
420.50	0.220
420.71	0.213
420.91	0.229
421.11	0.223
421.31	0.208
421.52	0.223
421.72	0.215
421.92	0.195
422.12	0.214
422.33	0.213
422.53	0.218
422.73	0.201
422.93	0.198
423.14	0.196
423.34	0.188
423.54	0.190
423.74	0.181
423.95	0.183
424.15	0.196
424.35	0.185
424.55	0.176
424.76	0.172
424.96	0.190
425.16	0.197
425.36	0.208
425.56	0.225
425.77	0.236
425.97	0.251
426.17	0.240
426.37	0.246
426.58	0.250
426.78	0.250
426.98	0.237
427.18	0.237
427.38	0.259
427.59	0.257
427.79	0.264
427.99	0.237
428.19	0.231
428.39	0.239
428.60	0.224
428.80	0.212
429.00	0.203
429.20	0.197
429.40	0.190
429.61	0.175
429.81	0.179
430.01	0.167
430.21	0.175
430.41	0.171
430.62	0.159
430.82	0.170
431.02	0.186
431.22	0.210
431.42	0.236
431.63	0.250
431.83	0.236
432.03	0.226
432.23	0.218
432.43	0.232
432.64	0.217
432.84	0.244
433.04	0.236
433.24	0.230
433.44	0.230
433.64	0.221
433.85	0.209
434.05	0.190
434.25	0.193
434.45	0.209
434.65	0.210
434.85	0.237
435.06	0.213
435.26	0.220
435.46	0.215
435.66	0.200
435.86	0.212
436.06	0.204
436.27	0.226
436.47	0.206
436.67	0.221
436.87	0.211
437.07	0.201
437.27	0.193
437.47	0.202
437.68	0.222
437.88	0.242
438.08	0.234
438.28	0.231
438.48	0.237
438.68	0.236
438.89	0.239
439.09	0.242
439.29	0.243
439.49	0.267
439.69	0.243
439.89	0.238
440.09	0.216
440.29	0.194
440.50	0.216
440.70	0.209
440.90	0.220
441.10	0.185
441.30	0.200
441.50	0.190
441.70	0.190
441.90	0.216
442.11	0.209
442.31	0.211
442.51	0.232
442.71	0.225
442.91	0.246
443.11	0.228
443.31	0.251
443.51	0.229
443.72	0.249
443.92	0.226
444.12	0.221
444.32	0.224
444.52	0.220
444.72	0.226
444.92	0.224
445.12	0.189
445.32	0.199
445.53	0.189
445.73	0.193
445.93	0.191
446.13	0.201
446.33	0.198
446.53	0.208
446.73	0.215
446.93	0.184
447.13	0.185
447.33	0.208
447.53	0.232
447.74	0.233
447.94	0.230
448.14	0.242
448.34	0.229
448.54	0.212
448.74	0.187
448.94	0.191
449.14	0.222
449.34	0.211
449.54	0.232
449.74	0.229
449.94	0.239
450.14	0.230
450.35	0.207
450.55	0.207
450.75	0.231
450.95	0.245
451.15	0.257
451.35	0.229
451.55	0.208
451.75	0.187
451.95	0.160
452.15	0.119
452.35	0.131
452.55	0.142
452.75	0.177
452.95	0.187
453.15	0.182
453.35	0.172
453.56	0.207
453.76	0.221
453.96	0.235
454.16	0.244
454.36	0.280
454.56	0.290
454.76	0.309
454.96	0.295
455.16	0.272
455.36	0.252
455.56	0.233
455.76	0.183
455.96	0.208
456.16	0.202
456.36	0.215
456.56	0.214
456.76	0.210
456.96	0.155
457.16	0.139
457.36	0.147
457.56	0.148
457.76	0.172
457.96	0.213
458.16	0.188
458.36	0.200
458.56	0.190
458.76	0.183
458.96	0.167
459.16	0.174
459.36	0.207
459.56	0.210
459.76	0.198
459.96	0.197
460.16	0.195
460.36	0.200
460.56	0.169
460.76	0.157
460.96	0.145
461.16	0.167
461.36	0.171
461.56	0.160
461.76	0.160
461.96	0.171
462.16	0.154
462.36	0.168
462.56	0.190
462.76	0.209
462.96	0.221
463.16	0.252
463.36	0.257
463.56	0.279
463.76	0.278
463.96	0.278
464.16	0.279
464.36	0.294
464.56	0.267
464.76	0.254
464.96	0.243
465.16	0.251
465.36	0.212
465.56	0.205
465.76	0.205
465.96	0.208
466.16	0.196
466.36	0.210
466.56	0.207
466.76	0.209
466.96	0.219
467.16	0.247
467.36	0.246
467.56	0.262
467.76	0.245
467.96	0.232
468.16	0.221
468.36	0.230
468.56	0.220
468.76	0.222
468.96	0.216
469.16	0.187
469.35	0.155
469.55	0.140
469.75	0.141
469.95	0.147
470.15	0.159
470.35	0.160
470.55	0.150
470.75	0.156
470.95	0.157
471.15	0.159
471.35	0.169
471.55	0.183
471.75	0.195
471.95	0.202
472.15	0.209
472.35	0.197
472.54	0.213
472.74	0.217
472.94	0.216
473.14	0.212
473.34	0.235
473.54	0.237
473.74	0.233
473.94	0.223
474.14	0.225
474.34	0.217
474.54	0.212
474.74	0.194
474.94	0.200
475.13	0.193
475.33	0.188
475.53	0.183
475.73	0.179
475.93	0.180
476.13	0.186
476.33	0.177
476.53	0.173
476.73	0.184
476.93	0.188
477.12	0.177
477.32	0.186
477.52	0.184
477.72	0.173
477.92	0.185
478.12	0.184
478.32	0.185
478.52	0.197
478.72	0.206
478.92	0.205
479.11	0.207
479.31	0.212
479.51	0.205
479.71	0.217
479.91	0.219
480.11	0.220
480.31	0.229
480.51	0.230
480.70	0.225
480.90	0.229
481.10	0.223
481.30	0.221
481.50	0.223
481.70	0.235
481.90	0.231
482.10	0.229
482.29	0.225
482.49	0.218
482.69	0.209
482.89	0.217
483.09	0.214
483.29	0.224
483.49	0.232
483.68	0.235
483.88	0.223
484.08	0.228
484.28	0.231
484.48	0.225
484.68	0.225
484.88	0.232
485.07	0.232
485.27	0.223
485.47	0.211
485.67	0.209
485.87	0.211
486.07	0.211
486.26	0.207
486.46	0.208
486.66	0.214
486.86	0.217
487.06	0.224
487.26	0.209
487.45	0.220
487.65	0.233
487.85	0.227
488.05	0.224
488.25	0.222
488.45	0.220
488.64	0.220
488.84	0.225
489.04	0.221
489.24	0.210
489.44	0.218
489.64	0.216
489.83	0.206
490.03	0.204
490.23	0.192
490.43	0.194
490.63	0.205
490.82	0.214
491.02	0.209
491.22	0.218
491.42	0.218
491.62	0.215
491.81	0.217
492.01	0.223
492.21	0.225
492.41	0.236
492.61	0.242
492.80	0.239
493.00	0.232
493.20	0.227
493.40	0.212
493.60	0.216
493.79	0.217
493.99	0.215
494.19	0.217
494.39	0.219
494.59	0.214
494.78	0.211
494.98	0.207
495.18	0.208
495.38	0.207
495.57	0.214
495.77	0.212
495.97	0.214
496.17	0.217
496.37	0.217
496.56	0.214
496.76	0.223
496.96	0.231
497.16	0.230
497.35	0.221
497.55	0.221
497.75	0.216
497.95	0.214
498.14	0.214
498.34	0.208
498.54	0.204
498.74	0.217
498.93	0.217
499.13	0.212
499.33	0.208
499.53	0.218
499.72	0.213
499.92	0.215
500.12	0.214
500.32	0.218
500.51	0.212
500.71	0.219
500.91	0.211
501.11	0.202
501.30	0.203
501.50	0.201
501.70	0.195
501.90	0.204
502.09	0.203
502.29	0.216
502.49	0.218
502.69	0.243
502.88	0.233
503.08	0.229
503.28	0.227
503.47	0.226
503.67	0.237
503.87	0.243
504.07	0.251
504.26	0.261
504.46	0.249
504.66	0.248
504.85	0.225
505.05	0.240
505.25	0.252
505.45	0.271
505.64	0.272
505.84	0.296
506.04	0.296
506.23	0.295
506.43	0.301
506.63	0.309
506.83	0.304
507.02	0.315
507.22	0.303
507.42	0.302
507.61	0.309
507.81	0.295
508.01	0.264
508.20	0.275
508.40	0.271
508.60	0.252
508.80	0.269
508.99	0.261
509.19	0.274
509.39	0.265
509.58	0.272
509.78	0.245
509.98	0.257
510.17	0.252
510.37	0.233
510.57	0.250
510.76	0.268
510.96	0.252
511.16	0.261
511.35	0.257
511.55	0.279
511.75	0.250
511.94	0.259
512.14	0.253
512.34	0.250
512.53	0.257
512.73	0.239
512.93	0.247
513.12	0.248
513.32	0.254
513.52	0.245
513.71	0.220
513.91	0.227
514.11	0.218
514.30	0.252
514.50	0.248
514.70	0.253
514.89	0.250
515.09	0.224
515.28	0.217
515.48	0.212
515.68	0.212
515.87	0.241
516.07	0.247
516.27	0.263
516.46	0.231
516.66	0.243
516.86	0.242
517.05	0.263
517.25	0.285
517.44	0.291
517.64	0.305
517.84	0.302
518.03	0.298
518.23	0.303
518.43	0.264
518.62	0.279
518.82	0.277
519.01	0.268
519.21	0.253
519.41	0.243
519.60	0.242
519.80	0.226
520.00	0.233
520.19	0.223
520.39	0.209
520.58	0.251
520.78	0.236
520.98	0.239
521.17	0.251
521.37	0.247
521.56	0.248
521.76	0.240
521.96	0.239
522.15	0.235
522.35	0.234
522.54	0.245
522.74	0.248
522.94	0.251
523.13	0.266
523.33	0.256
523.52	0.251
523.72	0.239
523.91	0.246
524.11	0.257
524.31	0.251
524.50	0.236
524.70	0.232
524.89	0.221
525.09	0.221
525.29	0.208
525.48	0.213
525.68	0.235
525.87	0.245
526.07	0.262
526.26	0.251
526.46	0.254
526.66	0.270
526.85	0.275
527.05	0.280
527.24	0.279
527.44	0.278
527.63	0.277
527.83	0.259
528.02	0.261
528.22	0.259
528.42	0.261
528.61	0.268
528.81	0.283
529.00	0.283
529.20	0.261
529.39	0.274
529.59	0.255
529.78	0.265
529.98	0.284
530.17	0.284
530.37	0.273
530.57	0.262
530.76	0.277
530.96	0.254
531.15	0.259
531.35	0.279
531.54	0.260
531.74	0.290
531.93	0.290
532.13	0.271
532.32	0.260
532.52	0.271
532.71	0.283
532.91	0.268
533.10	0.259
533.30	0.264
533.49	0.276
533.69	0.291
533.89	0.301
534.08	0.285
534.28	0.293
534.47	0.299
534.67	0.293
534.86	0.271
535.06	0.266
535.25	0.296
535.45	0.296
535.64	0.293
535.84	0.291
536.03	0.277
536.23	0.289
536.42	0.287
536.62	0.285
536.81	0.269
537.01	0.295
537.20	0.311
537.40	0.307
537.59	0.291
537.79	0.293
537.98	0.291
538.17	0.284
538.37	0.271
538.56	0.276
538.76	0.278
538.95	0.291
539.15	0.278
539.34	0.269
539.54	0.268
539.73	0.277
539.93	0.266
540.12	0.265
540.32	0.277
540.51	0.279
540.71	0.275
540.90	0.284
541.10	0.283
541.29	0.290
541.49	0.306
541.68	0.297
541.87	0.311
542.07	0.313
542.26	0.310
542.46	0.289
542.65	0.303
542.85	0.306
543.04	0.323
543.24	0.331
543.43	0.353
543.63	0.319
543.82	0.348
544.01	0.316
544.21	0.337
544.40	0.351
544.60	0.382
544.79	0.389
544.99	0.393
545.18	0.389
545.37	0.396
545.57	0.381
545.76	0.434
545.96	0.402
546.15	0.403
546.35	0.386
546.54	0.382
546.73	0.371
546.93	0.370
547.12	0.370
547.32	0.342
547.51	0.309
547.71	0.317
547.90	0.283
548.09	0.302
548.29	0.308
548.48	0.316
548.68	0.268
548.87	0.266
549.06	0.255
549.26	0.256
549.45	0.277
549.65	0.308
549.84	0.294
550.03	0.287
550.23	0.274
550.42	0.267
550.62	0.238
550.81	0.272
551.00	0.274
551.20	0.272
551.39	0.269
551.59	0.256
551.78	0.250
551.97	0.262
552.17	0.275
552.36	0.323
552.56	0.303
552.75	0.331
552.94	0.340
553.14	0.346
553.33	0.353
553.52	0.353
553.72	0.349
553.91	0.370
554.11	0.389
554.30	0.387
554.49	0.347
554.69	0.384
554.88	0.376
555.07	0.393
555.27	0.370
555.46	0.374
555.65	0.389
555.85	0.386
556.04	0.325
556.24	0.308
556.43	0.324
556.62	0.342
556.82	0.334
557.01	0.349
557.20	0.369
557.40	0.387
557.59	0.393
557.78	0.385
557.98	0.404
558.17	0.414
558.36	0.421
558.56	0.393
558.75	0.393
558.94	0.398
559.14	0.365
559.33	0.310
559.52	0.301
559.72	0.323
559.91	0.322
560.10	0.295
560.30	0.306
560.49	0.291
560.68	0.296
560.88	0.291
561.07	0.276
561.26	0.289
561.46	0.299
561.65	0.274
561.84	0.261
562.04	0.258
562.23	0.253
562.42	0.270
562.62	0.290
562.81	0.295
563.00	0.269
563.19	0.283
563.39	0.285
563.58	0.293
563.77	0.317
563.97	0.321
564.16	0.299
564.35	0.302
564.55	0.283
564.74	0.282
564.93	0.272
565.12	0.281
565.32	0.275
565.51	0.296
565.70	0.280
565.90	0.285
566.09	0.269
566.28	0.286
566.47	0.308
566.67	0.358
566.86	0.328
567.05	0.330
567.25	0.342
567.44	0.358
567.63	0.352
567.82	0.368
568.02	0.338
568.21	0.318
568.40	0.302
568.59	0.274
568.79	0.232
568.98	0.241
569.17	0.252
569.36	0.251
569.56	0.200
569.75	0.171
569.94	0.177
570.14	0.218
570.33	0.216
570.52	0.246
570.71	0.277
570.91	0.277
571.10	0.275
571.29	0.317
571.48	0.302
571.68	0.329
571.87	0.353
572.06	0.357
572.25	0.342
572.44	0.353
572.64	0.322
572.83	0.315
573.02	0.346
573.21	0.327
573.41	0.301
573.60	0.335
573.79	0.331
573.98	0.337
574.18	0.330
574.37	0.329
574.56	0.344
574.75	0.360
574.94	0.353
575.14	0.312
575.33	0.326
575.52	0.322
575.71	0.315
575.91	0.334
576.10	0.304
576.29	0.296
576.48	0.267
576.67	0.255
576.87	0.253
577.06	0.254
577.25	0.280
577.44	0.278
577.63	0.278
577.83	0.291
578.02	0.296
578.21	0.313
578.40	0.297
578.59	0.321
578.79	0.306
578.98	0.301
579.17	0.296
579.36	0.289
579.55	0.267
579.74	0.252
579.94	0.251
580.13	0.229
580.32	0.207
580.51	0.217
580.70	0.242
580.90	0.260
581.09	0.248
581.28	0.233
581.47	0.239
581.66	0.261
581.85	0.249
582.05	0.208
582.24	0.215
582.43	0.219
582.62	0.215
582.81	0.196
583.00	0.208
583.20	0.214
583.39	0.241
583.58	0.220
583.77	0.228
583.96	0.230
584.15	0.220
584.34	0.195
584.54	0.230
584.73	0.275
584.92	0.298
585.11	0.287
585.30	0.291
585.49	0.326
585.68	0.316
585.88	0.326
586.07	0.336
586.26	0.354
586.45	0.366
586.64	0.317
586.83	0.265
587.02	0.233
587.22	0.237
587.41	0.228
587.60	0.196
587.79	0.211
587.98	0.225
588.17	0.238
588.36	0.266
588.55	0.278
588.74	0.332
588.94	0.359
589.13	0.377
589.32	0.369
589.51	0.395
589.70	0.401
589.89	0.408
590.08	0.394
590.27	0.386
590.46	0.380
590.66	0.367
590.85	0.342
591.04	0.345
591.23	0.333
591.42	0.323
591.61	0.313
591.80	0.310
591.99	0.315
592.18	0.327
592.37	0.322
592.57	0.272
592.76	0.287
592.95	0.297
593.14	0.295
593.33	0.292
593.52	0.299
593.71	0.302
593.90	0.299
594.09	0.326
594.28	0.272
594.47	0.264
594.66	0.286
594.85	0.268
595.05	0.245
595.24	0.237
595.43	0.258
595.62	0.280
595.81	0.273
596.00	0.247
596.19	0.224
596.38	0.272
596.57	0.288
596.76	0.301
596.95	0.335
597.14	0.348
597.33	0.364
597.52	0.365
597.71	0.345
597.90	0.373
598.09	0.394
598.28	0.409
598.47	0.414
598.67	0.389
598.86	0.395
599.05	0.348
599.24	0.338
599.43	0.325
599.62	0.331
599.81	0.334
600.00	0.327
600.19	0.336
600.38	0.315
600.57	0.322
600.76	0.343
600.95	0.372
601.14	0.391
601.33	0.425
601.52	0.425
601.71	0.422
601.90	0.401
602.09	0.400
602.28	0.383
602.47	0.366
602.66	0.334
602.85	0.329
603.04	0.302
603.23	0.340
603.42	0.328
603.61	0.317
603.80	0.293
603.99	0.298
604.18	0.313
604.37	0.314
604.56	0.320
604.75	0.318
604.94	0.318
605.13	0.325
605.32	0.297
605.51	0.292
605.70	0.306
605.89	0.303
606.08	0.324
606.27	0.279
606.46	0.263
606.65	0.274
606.84	0.273
607.03	0.287
607.22	0.295
607.41	0.312
607.60	0.304
607.79	0.314
607.98	0.300
608.17	0.297
608.36	0.335
608.55	0.361
608.74	0.377
608.93	0.405
609.12	0.384
609.31	0.364
609.49	0.353
609.68	0.339
609.87	0.350
610.06	0.384
610.25	0.388
610.44	0.370
610.63	0.366
610.82	0.357
611.01	0.344
611.20	0.335
611.39	0.329
611.58	0.341
611.77	0.355
611.96	0.324
612.15	0.361
612.34	0.353
612.53	0.340
612.72	0.368
612.90	0.371
613.09	0.365
613.28	0.388
613.47	0.385
613.66	0.369
613.85	0.369
614.04	0.346
614.23	0.320
614.42	0.340
614.61	0.352
614.80	0.336
614.99	0.329
615.18	0.327
615.36	0.329
615.55	0.328
615.74	0.339
615.93	0.360
616.12	0.373
616.31	0.369
616.50	0.367
616.69	0.345
616.88	0.347
617.07	0.345
617.25	0.342
617.44	0.340
617.63	0.380
617.82	0.357
618.01	0.349
618.20	0.352
618.39	0.330
618.58	0.319
618.77	0.331
618.95	0.286
619.14	0.297
619.33	0.298
619.52	0.297
619.71	0.256
619.90	0.261
620.09	0.254
620.28	0.266
620.46	0.263
620.65	0.275
620.84	0.284
621.03	0.303
621.22	0.286
621.41	0.306
621.60	0.312
621.79	0.331
621.97	0.352
622.16	0.355
622.35	0.383
622.54	0.391
622.73	0.370
622.92	0.354
623.11	0.380
623.29	0.378
623.48	0.358
623.67	0.327
623.86	0.316
624.05	0.313
624.24	0.313
624.42	0.302
624.61	0.313
624.80	0.328
624.99	0.351
625.18	0.331
625.37	0.338
625.55	0.334
625.74	0.352
625.93	0.377
626.12	0.368
626.31	0.359
626.50	0.329
626.68	0.338
626.87	0.320
627.06	0.351
627.25	0.363
627.44	0.354
627.63	0.375
627.81	0.358
628.00	0.339
628.19	0.329
628.38	0.306
628.57	0.350
628.75	0.337
628.94	0.329
629.13	0.285
629.32	0.273
629.51	0.296
629.69	0.294
629.88	0.334
630.07	0.322
630.26	0.318
630.45	0.341
630.63	0.312
630.82	0.286
631.01	0.308
631.20	0.319
631.39	0.308
631.57	0.306
631.76	0.295
631.95	0.279
632.14	0.280
632.32	0.307
632.51	0.324
632.70	0.334
632.89	0.371
633.08	0.356
633.26	0.327
633.45	0.323
633.64	0.314
633.83	0.322
634.01	0.324
634.20	0.335
634.39	0.320
634.58	0.291
634.76	0.296
634.95	0.264
635.14	0.275
635.33	0.307
635.51	0.321
635.70	0.305
635.89	0.273
636.08	0.259
636.26	0.281
636.45	0.289
636.64	0.338
636.83	0.315
637.01	0.327
637.20	0.292
637.39	0.294
637.58	0.285
637.76	0.303
637.95	0.331
638.14	0.337
638.33	0.311
638.51	0.327
638.70	0.297
638.89	0.290
639.07	0.302
639.26	0.341
639.45	0.330
639.64	0.332
639.82	0.353
640.01	0.361
640.20	0.353
640.38	0.374
640.57	0.360
640.76	0.371
640.95	0.380
641.13	0.389
641.32	0.390
641.51	0.398
641.69	0.415
641.88	0.413
642.07	0.392
642.26	0.383
642.44	0.350
642.63	0.332
642.82	0.315
643.00	0.302
643.19	0.270
643.38	0.268
643.56	0.280
643.75	0.253
643.94	0.247
644.12	0.253
644.31	0.273
644.50	0.294
644.68	0.320
644.87	0.318
645.06	0.350
645.24	0.375
645.43	0.400
645.62	0.395
645.81	0.412
645.99	0.389
646.18	0.392
646.37	0.403
646.55	0.413
646.74	0.389
646.92	0.385
647.11	0.380
647.30	0.358
647.48	0.322
647.67	0.308
647.86	0.329
648.04	0.344
648.23	0.341
648.42	0.335
648.60	0.302
648.79	0.294
648.98	0.304
649.16	0.317
649.35	0.291
649.54	0.314
649.72	0.289
649.91	0.283
650.09	0.294
650.28	0.278
650.47	0.248
650.65	0.261
650.84	0.275
651.03	0.286
651.21	0.279
651.40	0.325
651.59	0.309
651.77	0.349
651.96	0.356
652.14	0.344
652.33	0.367
652.52	0.397
652.70	0.400
652.89	0.405
653.07	0.400
653.26	0.393
653.45	0.375
653.63	0.380
653.82	0.409
654.00	0.362
654.19	0.366
654.38	0.380
654.56	0.377
654.75	0.365
654.93	0.375
655.12	0.365
655.31	0.381
655.49	0.399
655.68	0.386
655.86	0.358
656.05	0.393
656.24	0.376
656.42	0.350
656.61	0.375
656.79	0.390
656.98	0.402
657.16	0.393
657.35	0.401
657.54	0.387
657.72	0.407
657.91	0.396
658.09	0.384
658.28	0.396
658.46	0.397
658.65	0.380
658.84	0.376
659.02	0.349
659.21	0.376
659.39	0.362
659.58	0.401
659.76	0.394
659.95	0.403
660.13	0.411
660.32	0.352
660.51	0.377
660.69	0.381
660.88	0.398
661.06	0.417
661.25	0.416
661.43	0.392
661.62	0.324
661.80	0.314
661.99	0.319
662.17	0.330
662.36	0.389
662.55	0.386
662.73	0.371
662.92	0.355
663.10	0.354
663.29	0.362
663.47	0.365
663.66	0.393
663.84	0.407
664.03	0.420
664.21	0.405
664.40	0.397
664.58	0.371
664.77	0.361
664.95	0.365
665.14	0.372
665.32	0.340
665.51	0.353
665.69	0.370
665.88	0.345
666.06	0.356
666.25	0.372
666.43	0.393
666.62	0.401
666.80	0.399
666.99	0.418
667.17	0.409
667.36	0.442
667.54	0.420
667.73	0.420
667.91	0.435
668.10	0.421
668.28	0.388
668.47	0.367
668.65	0.379
668.84	0.422
669.02	0.402
669.21	0.390
669.39	0.357
669.58	0.380
669.76	0.382
669.95	0.378
670.13	0.352
670.31	0.387
670.50	0.398
670.68	0.383
670.87	0.367
671.05	0.386
671.24	0.392
671.42	0.378
671.61	0.359
671.79	0.343
671.98	0.350
672.16	0.377
672.35	0.399
672.53	0.379
672.71	0.385
672.90	0.351
673.08	0.320
673.27	0.293
673.45	0.316
673.64	0.344
673.82	0.332
674.01	0.318
674.19	0.315
674.37	0.299
674.56	0.281
674.74	0.297
674.93	0.337
675.11	0.353
675.30	0.369
675.48	0.374
675.66	0.359
675.85	0.402
676.03	0.379
676.22	0.360
676.40	0.349
676.58	0.383
676.77	0.393
676.95	0.358
677.14	0.354
677.32	0.361
677.50	0.399
677.69	0.413
677.87	0.387
678.06	0.438
678.24	0.474
678.43	0.468
678.61	0.485
678.79	0.433
678.98	0.445
679.16	0.449
679.34	0.420
679.53	0.385
679.71	0.386
679.90	0.409
680.08	0.396
680.26	0.374
680.45	0.375
680.63	0.376
680.82	0.401
681.00	0.383
681.18	0.390
681.37	0.425
681.55	0.418
681.73	0.432
681.92	0.444
682.10	0.431
682.29	0.383
682.47	0.404
682.65	0.383
682.84	0.369
683.02	0.399
683.20	0.366
683.39	0.362
683.57	0.379
683.75	0.381
683.94	0.336
684.12	0.392
684.30	0.452
684.49	0.394
684.67	0.367
684.85	0.388
685.04	0.386
685.22	0.401
685.40	0.354
685.59	0.364
685.77	0.346
685.96	0.392
686.14	0.330
686.32	0.318
686.50	0.345
686.69	0.351
686.87	0.351
687.05	0.342
687.24	0.349
687.42	0.387
687.60	0.369
687.79	0.356
687.97	0.322
688.15	0.376
688.34	0.329
688.52	0.360
688.70	0.369
688.89	0.390
689.07	0.429
689.25	0.423
689.44	0.418
689.62	0.421
689.80	0.421
689.98	0.442
690.17	0.416
690.35	0.458
690.53	0.443
690.72	0.443
690.90	0.418
691.08	0.377
691.27	0.385
691.45	0.379
691.63	0.403
691.81	0.415
692.00	0.437
692.18	0.455
692.36	0.473
692.54	0.489
692.73	0.526
692.91	0.544
693.09	0.575
693.28	0.593
693.46	0.597
693.64	0.586
693.82	0.573
694.01	0.517
694.19	0.487
694.37	0.470
694.55	0.445
694.74	0.439
694.92	0.420
695.10	0.425
695.28	0.420
695.47	0.436
695.65	0.454
695.83	0.472
696.01	0.518
696.20	0.546
696.38	0.560
696.56	0.582
696.74	0.560
696.93	0.589
697.11	0.571
697.29	0.577
697.47	0.582
697.66	0.550
697.84	0.556
698.02	0.517
698.20	0.536
698.39	0.514
698.57	0.482
698.75	0.503
698.93	0.475
699.11	0.454
699.30	0.440
699.48	0.447
699.66	0.439
699.84	0.416
700.03	0.399
700.21	0.311
700.39	0.318
700.57	0.351
700.75	0.315
700.94	0.346
701.12	0.367
701.30	0.397
701.48	0.376
701.66	0.359
701.85	0.355
702.03	0.390
702.21	0.429
702.39	0.400
702.57	0.384
702.76	0.376
702.94	0.363
703.12	0.343
703.30	0.298
703.48	0.302
703.66	0.342
703.85	0.387
704.03	0.378
704.21	0.404
704.39	0.463
704.57	0.478
704.75	0.502
704.94	0.466
705.12	0.463
705.30	0.467
705.48	0.477
705.66	0.457
705.84	0.427
706.03	0.412
706.21	0.401
706.39	0.345
706.57	0.312
706.75	0.275
706.93	0.277
707.12	0.310
707.30	0.299
707.48	0.284
707.66	0.281
707.84	0.272
708.02	0.316
708.20	0.301
708.39	0.340
708.57	0.368
708.75	0.419
708.93	0.458
709.11	0.465
709.29	0.541
709.47	0.539
709.66	0.539
709.84	0.538
710.02	0.483
710.20	0.514
710.38	0.488
710.56	0.493
710.74	0.453
710.92	0.370
711.10	0.355
711.29	0.318
711.47	0.305
711.65	0.324
711.83	0.308
712.01	0.339
712.19	0.309
712.37	0.311
712.55	0.248
712.73	0.283
712.92	0.339
713.10	0.342
713.28	0.327
713.46	0.331
713.64	0.286
713.82	0.334
714.00	0.307
714.18	0.319
714.36	0.329
714.54	0.385
714.72	0.371
714.91	0.395
715.09	0.398
715.27	0.409
715.45	0.464
715.63	0.518
715.81	0.523
715.99	0.547
716.17	0.545
716.35	0.550
716.53	0.563
716.71	0.579
716.89	0.586
717.07	0.581
717.25	0.564
717.43	0.569
717.62	0.522
717.80	0.505
717.98	0.553
718.16	0.554
718.34	0.576
718.52	0.548
718.70	0.536
718.88	0.523
719.06	0.508
719.24	0.485
719.42	0.427
719.60	0.461
719.78	0.463
719.96	0.438
720.14	0.469
720.32	0.434
720.50	0.477
720.68	0.448
720.86	0.457
721.04	0.479
721.22	0.508
721.40	0.515
721.58	0.502
721.76	0.512
721.94	0.495
722.12	0.487
722.30	0.491
722.48	0.480
722.66	0.564
722.84	0.510
723.03	0.470
723.21	0.462
723.39	0.488
723.57	0.493
723.75	0.463
723.93	0.486
724.11	0.477
724.29	0.466
724.47	0.434
724.65	0.390
724.83	0.436
725.00	0.500
725.18	0.490
725.36	0.454
725.54	0.441
725.72	0.460
725.90	0.439
726.08	0.435
726.26	0.466
726.44	0.483
726.62	0.482
726.80	0.488
726.98	0.438
727.16	0.469
727.34	0.488
727.52	0.491
727.70	0.505
727.88	0.557
728.06	0.550
728.24	0.532
728.42	0.517
728.60	0.493
728.78	0.448
728.96	0.451
729.14	0.429
729.32	0.441
729.50	0.455
729.68	0.427
729.86	0.371
730.04	0.377
730.22	0.373
730.39	0.408
730.57	0.442
730.75	0.502
730.93	0.483
731.11	0.505
731.29	0.451
731.47	0.416
731.65	0.409
731.83	0.427
732.01	0.393
732.19	0.435
732.37	0.418
732.55	0.434
732.73	0.398
732.90	0.397
733.08	0.406
733.26	0.443
733.44	0.482
733.62	0.481
733.80	0.485
733.98	0.492
734.16	0.472
734.34	0.493
734.52	0.482
734.70	0.504
734.87	0.586
735.05	0.568
735.23	0.563
735.41	0.587
735.59	0.563
735.77	0.508
735.95	0.541
736.13	0.523
736.31	0.510
736.49	0.508
736.66	0.449
736.84	0.358
737.02	0.355
737.20	0.389
737.38	0.402
737.56	0.414
737.74	0.444
737.92	0.416
738.09	0.413
738.27	0.446
738.45	0.431
738.63	0.548
738.81	0.593
738.99	0.564
739.17	0.561
739.34	0.553
739.52	0.550
739.70	0.568
739.88	0.552
740.06	0.569
740.24	0.545
740.42	0.542
740.59	0.495
740.77	0.529
740.95	0.528
741.13	0.502
741.31	0.449
741.49	0.523
741.66	0.480
741.84	0.527
742.02	0.536
742.20	0.508
742.38	0.531
742.56	0.506
742.73	0.434
742.91	0.469
743.09	0.486
743.27	0.510
743.45	0.451
743.63	0.461
743.80	0.428
743.98	0.422
744.16	0.421
744.34	0.392
744.52	0.366
744.69	0.394
744.87	0.408
745.05	0.423
745.23	0.446
745.41	0.483
745.59	0.521
745.76	0.533
745.94	0.465
746.12	0.488
746.30	0.493
746.47	0.525
746.65	0.543
746.83	0.519
747.01	0.482
747.19	0.458
747.36	0.425
747.54	0.439
747.72	0.451
747.90	0.530
748.08	0.518
748.25	0.536
748.43	0.536
748.61	0.508
748.79	0.562
748.96	0.566
749.14	0.562
749.32	0.558
749.50	0.529
749.68	0.541
749.85	0.525
750.03	0.542
750.21	0.484
750.39	0.539
750.56	0.495
750.74	0.465
750.92	0.409
751.10	0.438
751.27	0.436
751.45	0.494
751.63	0.494
751.81	0.464
751.98	0.420
752.16	0.438
752.34	0.358
752.51	0.398
752.69	0.385
752.87	0.466
753.05	0.419
753.22	0.433
753.40	0.400
753.58	0.403
753.76	0.416
753.93	0.398
754.11	0.380
754.29	0.411
754.46	0.446
754.64	0.416
754.82	0.449
755.00	0.487
755.17	0.500
755.35	0.515
755.53	0.439
755.70	0.457
755.88	0.447
756.06	0.488
756.24	0.422
756.41	0.384
756.59	0.427
756.77	0.345
756.94	0.285
757.12	0.251
757.30	0.220
757.47	0.288
757.65	0.290
757.83	0.363
758.01	0.377
758.18	0.424
758.36	0.474
758.54	0.451
758.71	0.526
758.89	0.581
759.07	0.581
759.24	0.530
759.42	0.508
759.60	0.428
759.77	0.428
759.95	0.395
760.13	0.419
760.30	0.436
760.48	0.384
760.66	0.352
760.83	0.363
761.01	0.372
761.19	0.460
761.36	0.448
761.54	0.532
761.72	0.548
761.89	0.560
762.07	0.494
762.24	0.416
762.42	0.493
762.60	0.489
762.77	0.445
762.95	0.464
763.13	0.425
763.30	0.459
763.48	0.450
763.66	0.411
763.83	0.447
764.01	0.501
764.18	0.484
764.36	0.477
764.54	0.496
764.71	0.504
764.89	0.485
765.07	0.504
765.24	0.476
765.42	0.481
765.59	0.475
765.77	0.458
765.95	0.473
766.12	0.529
766.30	0.505
766.47	0.488
766.65	0.483
766.83	0.510
767.00	0.499
767.18	0.561
767.35	0.543
767.53	0.568
767.71	0.550
767.88	0.504
768.06	0.468
768.23	0.498
768.41	0.550
768.59	0.574
768.76	0.559
768.94	0.582
769.11	0.545
769.29	0.548
769.46	0.515
769.64	0.519
769.82	0.516
769.99	0.562
770.17	0.517
770.34	0.528
770.52	0.544
770.69	0.582
770.87	0.557
771.05	0.511
771.22	0.491
771.40	0.523
771.57	0.527
771.75	0.560
771.92	0.521
772.10	0.548
772.27	0.566
772.45	0.571
772.63	0.463
772.80	0.477
772.98	0.518
773.15	0.540
773.33	0.502
773.50	0.499
773.68	0.587
773.85	0.607
774.03	0.587
774.20	0.529
774.38	0.518
774.55	0.597
774.73	0.597
774.91	0.575
775.08	0.562
775.26	0.537
775.43	0.578
775.61	0.578
775.78	0.539
775.96	0.564
776.13	0.565
776.31	0.547
776.48	0.495
776.66	0.408
776.83	0.449
777.01	0.463
777.18	0.488
777.36	0.452
777.53	0.343
777.71	0.355
777.88	0.334
778.06	0.331
778.23	0.327
778.41	0.399
778.58	0.472
778.76	0.482
778.93	0.456
779.11	0.492
779.28	0.503
779.46	0.492
779.63	0.578
779.80	0.647
779.98	0.607
780.15	0.611
780.33	0.573
780.50	0.673
780.68	0.672
780.85	0.697
781.03	0.702
781.20	0.684
781.38	0.723
781.55	0.661
781.73	0.596
781.90	0.637
782.08	0.696
782.25	0.703
782.42	0.576
782.60	0.542
782.77	0.545
782.95	0.583
783.12	0.638
783.30	0.687
783.47	0.702
783.65	0.741
783.82	0.659
783.99	0.565
784.17	0.593
784.34	0.607
784.52	0.572
784.69	0.604
784.87	0.492
785.04	0.400
785.21	0.370
785.39	0.424
785.56	0.446
785.74	0.579
785.91	0.628
786.08	0.676
786.26	0.677
786.43	0.666
786.61	0.620
786.78	0.709
786.96	0.788
787.13	0.743
787.30	0.713
787.48	0.646
787.65	0.584
787.83	0.560
788.00	0.505
788.17	0.535
788.35	0.577
788.52	0.581
788.70	0.537
788.87	0.495
789.04	0.564
789.22	0.526
789.39	0.587
789.56	0.621
789.74	0.766
789.91	0.772
790.09	0.788
790.26	0.789
790.43	0.841
790.61	0.812
790.78	0.789
790.95	0.772
791.13	0.839
791.30	0.815
791.47	0.790
791.65	0.625
791.82	0.590
792.00	0.529
792.17	0.586
792.34	0.596
792.52	0.604
792.69	0.702
792.86	0.677
793.04	0.612
793.21	0.556
793.38	0.533
793.56	0.543
793.73	0.571
793.90	0.617
794.08	0.569
794.25	0.560
794.42	0.577
794.60	0.489
794.77	0.495
794.94	0.532
795.12	0.603
795.29	0.623
795.46	0.637
795.64	0.593
795.81	0.543
795.98	0.606
796.16	0.615
796.33	0.639
796.50	0.787
796.68	0.812
796.85	0.841
797.02	0.833
797.19	0.859
797.37	0.867
797.54	0.888
797.71	0.888
797.89	0.817
798.06	0.819
798.23	0.845
798.41	0.767
798.58	0.710
798.75	0.649
798.92	0.580
799.10	0.522
799.27	0.538
799.44	0.517
799.62	0.560
799.79	0.606
799.96	0.566
800.13	0.564
800.31	0.574
800.48	0.641
800.65	0.703
800.82	0.768
801.00	0.824
801.17	0.851
801.34	0.885
801.52	0.853
801.69	0.810
801.86	0.776
802.03	0.822
802.21	0.776
802.38	0.788
802.55	0.752
802.72	0.812
802.90	0.703
803.07	0.689
803.24	0.646
803.41	0.689
803.59	0.685
803.76	0.757
803.93	0.710
804.10	0.643
804.27	0.612
804.45	0.536
804.62	0.527
804.79	0.609
804.96	0.574
805.14	0.679
805.31	0.667
805.48	0.708
805.65	0.615
805.82	0.624
806.00	0.683
806.17	0.523
806.34	0.516
806.51	0.438
806.69	0.418
806.86	0.457
807.03	0.385
807.20	0.367
807.37	0.317
807.55	0.445
807.72	0.362
807.89	0.336
808.06	0.505
808.23	0.576
808.41	0.604
808.58	0.668
808.75	0.653
808.92	0.668
809.09	0.707
809.26	0.705
809.44	0.593
809.61	0.726
809.78	0.783
809.95	0.779
810.12	0.930
810.30	0.979
810.47	0.972
810.64	0.976
810.81	0.978
810.98	1.062
811.15	1.135
811.33	1.229
811.50	1.200
811.67	1.165
811.84	1.113
812.01	1.037
812.18	0.998
812.35	0.930
812.53	0.921
812.70	0.949
812.87	0.836
813.04	0.748
813.21	0.684
813.38	0.643
813.55	0.749
813.73	0.872
813.90	0.861
814.07	0.852
814.24	0.835
814.41	0.909
814.58	0.898
814.75	0.918
814.93	0.961
815.10	0.860
815.27	0.896
815.44	0.683
815.61	0.644
815.78	0.567
815.95	0.637
816.12	0.770
816.29	0.669
816.47	0.649
816.64	0.590
816.81	0.602
816.98	0.779
817.15	0.726
817.32	0.825
817.49	0.832
817.66	0.937
817.83	0.862
818.00	0.804
818.18	0.847
818.35	0.918
818.52	0.943
818.69	1.105
818.86	1.014
819.03	1.021
819.20	1.033
819.37	1.011
819.54	1.017
819.71	1.093
819.88	1.127
820.05	1.062
820.23	0.899
820.40	0.853
820.57	0.638
820.74	0.775
820.91	0.769
821.08	0.873
821.25	0.810
821.42	0.776
821.59	0.695
821.76	0.588
821.93	0.686
822.10	0.866
822.27	1.058
822.44	1.189
822.61	1.042
822.78	1.037
822.95	0.944
823.12	0.938
823.29	0.882
823.47	0.926
823.64	0.963
823.81	1.057
823.98	0.979
824.15	0.890
824.32	0.824
824.49	0.905
824.66	0.970
824.83	1.068
825.00	1.160
825.17	1.088
825.34	1.165
825.51	1.298
825.68	1.119
825.85	1.185
826.02	1.155
826.19	1.163
826.36	1.087
826.53	1.167
826.70	1.145
826.87	1.165
827.04	1.228
827.21	1.103
827.38	0.998
827.55	1.041
827.72	1.035
827.89	1.019
828.06	0.976
828.23	1.136
828.40	1.007
828.57	0.932
828.74	0.779
828.91	0.808
829.08	0.777
829.25	0.721
829.42	0.804
829.59	0.762
829.76	0.711
829.93	0.732
830.10	0.669
830.27	0.720
830.44	0.911
830.60	1.015
830.77	1.040
830.94	1.198
831.11	1.226
831.28	1.139
831.45	1.202
831.62	1.305
831.79	1.351
831.96	1.293
832.13	1.153
832.30	1.015
832.47	1.224
832.64	1.300
832.81	1.247
832.98	1.192
833.15	1.223
833.32	1.132
833.49	1.071
833.65	1.076
833.82	1.119
833.99	1.180
834.16	1.213
834.33	0.985
834.50	0.848
834.67	0.821
834.84	1.044
835.01	1.022
835.18	0.951
835.35	1.079
835.52	1.042
835.69	0.961
835.85	0.980
836.02	0.865
836.19	0.911
836.36	0.974
836.53	1.053
836.70	1.022
836.87	1.043
837.04	1.112
837.21	1.049
837.38	1.100
837.54	1.343
837.71	1.338
837.88	1.327
838.05	1.287
838.22	1.272
838.39	1.112
838.56	1.228
838.73	1.271
838.89	1.328
839.06	1.403
839.23	1.450
839.40	1.304
839.57	1.379
839.74	1.470
839.91	1.524
840.08	1.517
840.24	1.741
840.41	1.505
840.58	1.339
840.75	1.356
840.92	1.434
841.09	1.429
841.26	1.480
841.42	1.625
841.59	1.578
841.76	1.537
841.93	1.600
842.10	1.500
842.27	1.682
842.43	1.840
842.60	1.785
842.77	1.697
842.94	1.758
843.11	1.647
843.28	1.588
843.44	1.733
843.61	1.688
843.78	1.687
843.95	1.689
844.12	1.446
844.28	1.307
844.45	1.417
844.62	1.428
844.79	1.309
844.96	1.442
845.13	1.316
845.29	1.262
845.46	1.296
845.63	1.377
845.80	1.313
845.97	1.436
846.13	1.764
846.30	1.690
846.47	1.466
846.64	1.421
846.81	1.282
846.97	1.309
847.14	1.215
847.31	1.190
847.48	1.145
847.64	1.217
847.81	1.190
847.98	1.123
848.15	1.204
848.32	1.454
848.48	1.474
848.65	1.626
848.82	1.773
848.99	1.736
849.15	1.745
849.32	1.649
849.49	1.553
849.66	1.678
849.82	1.593
849.99	1.457
850.16	1.293
850.33	1.417
850.49	1.319
850.66	1.246
850.83	1.170
851.00	1.236
851.16	1.312
851.33	1.429
851.50	1.336
851.67	1.368
851.83	1.347
852.00	1.443
852.17	1.210
852.34	1.374
852.50	1.263
852.67	1.605
852.84	1.499
853.01	1.437
853.17	1.441
853.34	1.454
853.51	1.395
853.67	1.415
853.84	1.557
854.01	1.718
854.18	1.685
854.34	1.817
854.51	1.497
854.68	1.697
854.84	1.782
855.01	1.579
855.18	1.693
855.34	1.601
855.51	1.664
855.68	1.439
855.85	1.401
856.01	1.313
856.18	1.191
856.35	1.389
856.51	1.157
856.68	1.181
856.85	1.353
857.01	1.179
857.18	1.339
857.35	1.219
857.51	1.288
857.68	1.145
857.85	1.214
858.01	1.244
858.18	0.933
858.35	1.061
858.51	0.931
858.68	0.937
858.85	0.948
859.01	0.880
859.18	1.027
859.35	1.105
859.51	1.218
859.68	1.191
859.85	1.162
860.01	1.541
860.18	1.563
860.35	1.640
860.51	1.517
860.68	1.333
860.84	1.352
861.01	1.425
861.18	1.364
861.34	1.392
861.51	1.314
861.68	1.211
861.84	1.157
862.01	0.879
862.18	0.907
862.34	0.958
862.51	1.221
862.67	1.148
862.84	0.944
863.01	0.878
863.17	0.805
863.34	0.805
863.50	1.140
863.67	1.090
863.84	1.390
864.00	1.397
864.17	1.293
864.33	1.297
864.50	1.458
864.67	1.543
864.83	1.546
865.00	1.529
865.16	1.293
865.33	1.075
865.50	0.960
865.66	0.884
865.83	0.926
865.99	1.017
866.16	1.032
866.33	1.087
866.49	1.110
866.66	1.112
866.82	1.380
866.99	1.566
867.15	1.325
867.32	1.294
867.49	1.435
867.65	1.289
867.82	1.285
867.98	1.340
868.15	1.144
868.31	1.205
868.48	1.201
868.64	0.849
868.81	0.964
868.98	1.367
869.14	1.583
869.31	1.495
869.47	1.517
869.64	1.415
869.80	1.306
869.97	1.259
870.13	1.108
870.30	1.230
870.46	1.327
870.63	1.320
870.79	1.263
870.96	1.109
871.12	1.247
871.29	1.244
871.46	1.309
871.62	1.307
871.79	1.443
871.95	1.546
872.12	1.588
872.28	1.693
872.45	1.648
872.61	1.662
872.78	1.766
872.94	1.772
873.11	1.776
873.27	1.848
873.44	1.731
873.60	1.716
873.77	1.809
873.93	1.745
874.10	1.933
874.26	2.004
874.43	1.919
874.59	1.814
874.76	1.566
874.92	1.635
875.09	1.643
875.25	1.610
875.41	1.556
875.58	1.418
875.74	1.415
875.91	1.204
876.07	1.091
876.24	1.059
876.40	1.186
876.57	1.282
876.73	1.201
876.90	1.263
877.06	1.372
877.23	1.430
877.39	1.635
877.56	1.670
877.72	1.606
877.88	1.809
878.05	1.826
878.21	1.742
878.38	1.793
878.54	1.658
878.71	1.586
878.87	1.579
879.04	1.543
879.20	1.261
879.36	1.136
879.53	1.196
879.69	0.983
879.86	1.011
880.02	0.071
880.19	0.981
880.35	1.215
880.51	0.759
880.68	1.523
>>>>>End Processed Spectral Data<<<<<
